# Supplementary material for: An analysis of beak shape variation in two ages of domestic turkeys (Meleagris gallopavo) using landmark-based geometric morphometrics
Source: PLoS One. 2017 Sep 21;12(9):e0185159. doi: 10.1371/journal.pone.0185159 (PMC5608350; doi:10.1371/journal.pone.0185159)
Supplement: S1 Dataset — (XLSX) [file pone.0185159.s001.xlsx]

## Sheet: AdultDorsalSemi.txt
Id	RawCoord1	RawCoord2	RawCoord3	RawCoord4	RawCoord5	RawCoord6	RawCoord7	RawCoord8	RawCoord9	RawCoord10	RawCoord11	RawCoord12	RawCoord13	RawCoord14	RawCoord15	RawCoord16	RawCoord17	RawCoord18	RawCoord19	RawCoord20	RawCoord21	RawCoord22	RawCoord23	RawCoord24	RawCoord25	RawCoord26
98431_G1_18w_D.tif	0.323996	-0.0235532	-0.294091	-0.12254	-0.289932	0.20512	0.219827	-0.131354	0.231028	0.114218	0.120176	-0.180424	0.134245	0.173278	0.020451	-0.221747	0.0335351	0.210935	-0.0791855	-0.259183	-0.0680893	0.241302	-0.181829	-0.27787	-0.170131	0.271818
98434_G1_18w_D.tif	0.34551	-0.0072345	-0.315677	-0.154802	-0.300795	0.169091	0.232897	-0.126933	0.24737	0.110599	0.123492	-0.171893	0.145765	0.161937	0.0146413	-0.20717	0.0421583	0.200942	-0.0969348	-0.223969	-0.0629972	0.231408	-0.207496	-0.24531	-0.167933	0.263335
98438_G1_18W_D.tif	0.329963	-0.0147493	-0.296591	-0.155668	-0.289136	0.201522	0.225099	-0.133902	0.233345	0.109967	0.12379	-0.187931	0.135704	0.167446	0.0187166	-0.215243	0.0359462	0.211129	-0.0864112	-0.237052	-0.0680533	0.238861	-0.191972	-0.256203	-0.170401	0.271824
98445_G1_18w_D.tif	0.325167	-0.00930073	-0.287967	-0.178676	-0.269881	0.223016	0.215949	-0.127087	0.234965	0.121661	0.114807	-0.184603	0.135926	0.169942	0.0100024	-0.214622	0.0362647	0.207971	-0.0918671	-0.246561	-0.0644008	0.238707	-0.19467	-0.271439	-0.164296	0.270993
98448_G1_18w_D.tif	0.340666	-0.00649791	-0.304226	-0.177685	-0.288744	0.197787	0.230363	-0.126539	0.241706	0.107113	0.122158	-0.173236	0.14196	0.161693	0.0131418	-0.20492	0.0394166	0.201601	-0.0958642	-0.230265	-0.0646267	0.233638	-0.206734	-0.247075	-0.169216	0.264386
98454_G1_18w_D.tif	0.338223	0.00245819	-0.308553	-0.188051	-0.279975	0.191803	0.224095	-0.117089	0.244125	0.112959	0.115955	-0.170209	0.14716	0.166825	0.0065309	-0.20631	0.0475952	0.207852	-0.104715	-0.230532	-0.0554192	0.234853	-0.214416	-0.259257	-0.160606	0.254698
98461_G1_18w_D.tif	0.365747	-0.00660932	-0.332106	-0.152983	-0.310716	0.172224	0.244493	-0.112285	0.261161	0.0995746	0.12791	-0.154008	0.154266	0.151267	0.0114198	-0.185107	0.0452856	0.189884	-0.104648	-0.211875	-0.0665484	0.213425	-0.219201	-0.244627	-0.177064	0.241119
98463_G1_18w_D.tif	0.346903	-0.0125233	-0.311793	-0.151003	-0.300783	0.19797	0.236673	-0.12229	0.242892	0.0970944	0.129354	-0.172674	0.142019	0.157241	0.019916	-0.205346	0.0375986	0.199876	-0.0910882	-0.226752	-0.0702541	0.228753	-0.202456	-0.246094	-0.178982	0.25575
98467_G1_18w_D.tif	0.333493	-0.0130036	-0.300615	-0.145121	-0.290428	0.200412	0.228184	-0.135976	0.234937	0.111318	0.124069	-0.183298	0.13607	0.167476	0.0184818	-0.21303	0.0341361	0.205569	-0.0868381	-0.237565	-0.0690958	0.234834	-0.191979	-0.261237	-0.170415	0.269621
98513_G1_18w_D.tif	0.323206	-0.0211381	-0.286679	-0.168164	-0.283312	0.206473	0.221778	-0.143762	0.228667	0.112576	0.121373	-0.19006	0.132296	0.172327	0.0182813	-0.215285	0.0329158	0.214556	-0.0845296	-0.236812	-0.0671789	0.249588	-0.18728	-0.258322	-0.169537	0.278022
98516_G1_18w_D.tif	0.37438	-0.0273497	-0.319708	-0.167705	-0.318962	0.212555	0.251468	-0.10344	0.263198	0.0825021	0.136439	-0.148278	0.148011	0.131569	0.0213104	-0.184239	0.0331263	0.174559	-0.0953934	-0.205683	-0.082204	0.212511	-0.21238	-0.222254	-0.199286	0.245252
98523_G1_18w_D.tif	0.356527	-0.0136882	-0.307694	-0.179382	-0.293793	0.22143	0.241257	-0.118463	0.249823	0.0961595	0.128994	-0.163308	0.143434	0.150175	0.0155874	-0.193352	0.0339849	0.187767	-0.0980309	-0.215503	-0.0752091	0.220866	-0.209458	-0.242389	-0.185422	0.249688
98529_G1_18w_D.tif	0.344859	-0.0124919	-0.312903	-0.138072	-0.303568	0.187592	0.234736	-0.123905	0.24319	0.102377	0.12854	-0.176287	0.141273	0.157152	0.0195775	-0.205792	0.0378707	0.200615	-0.0891988	-0.232233	-0.0682044	0.232401	-0.19977	-0.249949	-0.176401	0.258591
98530_G1_18w_D.tif	0.333111	-0.0185603	-0.292739	-0.165227	-0.286317	0.213278	0.227184	-0.136788	0.235385	0.110347	0.12272	-0.180497	0.134422	0.164115	0.0175839	-0.210098	0.0327337	0.206406	-0.0866351	-0.236627	-0.0714056	0.236931	-0.192191	-0.254918	-0.173853	0.271638
98532_G1_18w_D.tif	0.356449	-0.0170051	-0.317656	-0.141597	-0.307772	0.197585	0.242239	-0.123314	0.252877	0.103426	0.130191	-0.161366	0.145098	0.151929	0.0197876	-0.200425	0.0365495	0.190432	-0.0924796	-0.224364	-0.073019	0.221912	-0.206046	-0.240084	-0.186218	0.242871
98536_G1_18w_D.tif	0.30862	-0.0101719	-0.289574	-0.149154	-0.271444	0.193356	0.210449	-0.1452	0.219837	0.123085	0.112772	-0.193772	0.132246	0.188466	0.0129134	-0.222148	0.0387208	0.226603	-0.0837415	-0.260017	-0.0560172	0.255622	-0.182905	-0.288176	-0.151878	0.281507
98538_G1_18w_D.tif	0.316837	-0.0158485	-0.281869	-0.180049	-0.271447	0.212414	0.212384	-0.134489	0.22511	0.11483	0.113058	-0.185448	0.13085	0.173337	0.0121837	-0.21696	0.0344133	0.215822	-0.0861763	-0.2502	-0.0617681	0.253132	-0.185884	-0.276873	-0.157691	0.290333
98540_G1_18w_D.tif	0.36935	-0.0260111	-0.321532	-0.148263	-0.320089	0.207048	0.255149	-0.115353	0.250996	0.0705874	0.141147	-0.154086	0.143037	0.137191	0.0254341	-0.180414	0.0315595	0.184583	-0.0892665	-0.210334	-0.0823613	0.219462	-0.205202	-0.23245	-0.198223	0.248038
98548_G1_18w_D.tif	0.332938	-0.0203477	-0.289746	-0.1673	-0.285353	0.221777	0.23009	-0.139433	0.22992	0.101419	0.125096	-0.178707	0.131229	0.163392	0.0205432	-0.209988	0.0282374	0.203843	-0.0833725	-0.237511	-0.0744196	0.239427	-0.189214	-0.254035	-0.175948	0.277463
98549_G1_18w_D.tif	0.310036	-0.00229124	-0.280595	-0.186384	-0.258286	0.216152	0.210511	-0.139649	0.218381	0.120458	0.109677	-0.187896	0.129439	0.180942	0.0107735	-0.227672	0.036149	0.220268	-0.089203	-0.256138	-0.05793	0.252267	-0.189577	-0.280859	-0.149375	0.290801
98560_G1_18w_D.tif	0.31565	-0.0251121	-0.282273	-0.160445	-0.282229	0.21379	0.212386	-0.130258	0.226693	0.112926	0.119033	-0.195257	0.132484	0.174455	0.019513	-0.224028	0.0336048	0.215871	-0.0796432	-0.250265	-0.0658589	0.252478	-0.181055	-0.266914	-0.168304	0.28276
98563_G1_18w_D.tif	0.334188	-0.0120693	-0.298123	-0.182925	-0.285066	0.199817	0.226121	-0.130887	0.238224	0.108359	0.120616	-0.177977	0.141178	0.167909	0.011316	-0.200531	0.0400779	0.209057	-0.093214	-0.235983	-0.0631387	0.240456	-0.203364	-0.250243	-0.168815	0.265017
98568_G1_18w_D.tif	0.334657	0.0034331	-0.305984	-0.194728	-0.275263	0.189548	0.219478	-0.114218	0.242463	0.1138	0.113924	-0.175088	0.149111	0.175871	0.00292052	-0.204908	0.0475274	0.206431	-0.108	-0.228144	-0.0539366	0.23353	-0.212893	-0.26912	-0.154004	0.263594
98569_G1_18w_D.tif	0.351807	-0.0119995	-0.314102	-0.16799	-0.304493	0.182645	0.231829	-0.110726	0.255816	0.109756	0.124103	-0.169251	0.148615	0.150825	0.0134167	-0.201887	0.0425202	0.192404	-0.0982496	-0.222898	-0.0654031	0.226761	-0.211407	-0.236487	-0.174451	0.258846
98577_G1_18w_D.tif	0.30341	-0.0139721	-0.269593	-0.191316	-0.258277	0.22946	0.205378	-0.13707	0.212732	0.113065	0.111958	-0.195069	0.125121	0.178498	0.0159981	-0.233115	0.035752	0.23033	-0.0827229	-0.257264	-0.0607468	0.261485	-0.182056	-0.27866	-0.156953	0.293628
98589_G1_18w_D.tif	0.323236	0.00360248	-0.296244	-0.222525	-0.264521	0.170355	0.203124	-0.1141	0.245108	0.133242	0.0973583	-0.168552	0.153362	0.184864	-0.00639546	-0.212442	0.0570545	0.218575	-0.112745	-0.242299	-0.0399162	0.248762	-0.219975	-0.269745	-0.139446	0.270263
98594_G1_18w_D.tif	0.307971	-0.0113348	-0.270033	-0.193845	-0.253771	0.235381	0.21143	-0.144833	0.213508	0.115205	0.111829	-0.18959	0.12185	0.173966	0.0137865	-0.226257	0.0327697	0.227014	-0.0846598	-0.255566	-0.0616754	0.261556	-0.184012	-0.280313	-0.158993	0.288615
98614_G1_18w_D.tif	0.299571	-0.000733271	-0.277105	-0.177019	-0.252942	0.215995	0.207359	-0.150562	0.211096	0.128202	0.110694	-0.2011	0.124997	0.187571	0.013216	-0.235816	0.0351691	0.227539	-0.0858575	-0.259549	-0.0539586	0.264057	-0.183977	-0.285826	-0.148261	0.287242
98618_G1_18w_D.tif	0.323102	-0.0106448	-0.290274	-0.169503	-0.275773	0.206759	0.220218	-0.141355	0.229528	0.118811	0.116952	-0.185165	0.133573	0.173709	0.0136357	-0.216067	0.0355131	0.213262	-0.0886644	-0.243945	-0.063527	0.244675	-0.191871	-0.266564	-0.162412	0.276028
98624_G1_18w_D.tif	0.327934	-0.0091677	-0.297822	-0.143223	-0.281914	0.21376	0.222269	-0.124928	0.229285	0.108686	0.121046	-0.181398	0.131057	0.161373	0.0185678	-0.220656	0.0340051	0.207415	-0.0850889	-0.248522	-0.0644355	0.244688	-0.18797	-0.279126	-0.166934	0.271098
98632_G1_18w_D.tif	0.329645	0.00610316	-0.308424	-0.180036	-0.275811	0.183587	0.214438	-0.111544	0.241393	0.120548	0.110547	-0.174027	0.148161	0.175615	0.00467522	-0.215314	0.0483691	0.204942	-0.102984	-0.243528	-0.0495246	0.239328	-0.210445	-0.271681	-0.150039	0.266009
98635_G1_18w_D.tif	0.332529	-0.0213887	-0.287406	-0.193196	-0.281538	0.20798	0.221813	-0.132007	0.239099	0.112827	0.117319	-0.178316	0.138343	0.167693	0.0108693	-0.204325	0.0348514	0.205737	-0.0944757	-0.226546	-0.0665454	0.242984	-0.196523	-0.258257	-0.168336	0.276813
98638_G1_18w_D.tif	0.32199	-0.0212932	-0.281436	-0.17307	-0.276144	0.218951	0.213653	-0.130478	0.23115	0.117069	0.114446	-0.184325	0.129732	0.164835	0.0137649	-0.216875	0.0328148	0.212769	-0.0852741	-0.246383	-0.067441	0.246174	-0.183537	-0.275691	-0.16372	0.288319
98645_G1_18w_D.tif	0.299447	-0.0134759	-0.265578	-0.195694	-0.254503	0.222542	0.199017	-0.139643	0.215695	0.125893	0.10647	-0.198895	0.125133	0.181799	0.0100959	-0.231055	0.0348128	0.227931	-0.0851116	-0.259229	-0.056383	0.266526	-0.179902	-0.287256	-0.149194	0.300557
98646_G1_18w_D.tif	0.321043	-0.0245885	-0.281064	-0.15893	-0.28114	0.220413	0.21865	-0.141815	0.228577	0.116991	0.119716	-0.189474	0.128046	0.168054	0.0199517	-0.22147	0.0287403	0.211269	-0.0796386	-0.246713	-0.071207	0.247433	-0.180401	-0.264368	-0.171275	0.283198
98647_G1_18w_D.tif	0.310935	-0.0134363	-0.276693	-0.183657	-0.268267	0.212959	0.208249	-0.136724	0.223538	0.121744	0.113767	-0.198727	0.129295	0.175064	0.0131937	-0.22553	0.0358271	0.221796	-0.0868449	-0.246899	-0.0609518	0.25554	-0.18512	-0.272983	-0.156927	0.290854
98648_G1_18w_D.tif	0.341499	-0.0206585	-0.306973	-0.146834	-0.300052	0.192244	0.230399	-0.124249	0.24322	0.105401	0.125583	-0.17627	0.141621	0.162353	0.0179456	-0.204996	0.0376249	0.203898	-0.0897867	-0.228442	-0.0690144	0.232822	-0.196495	-0.256986	-0.175571	0.261717
98651_G1_18w_D.tif	0.328948	-0.00430864	-0.304166	-0.154315	-0.283335	0.196367	0.222691	-0.1262	0.233252	0.11125	0.120347	-0.182661	0.139103	0.171236	0.0150714	-0.216711	0.0398279	0.208783	-0.0912196	-0.242336	-0.0593756	0.243284	-0.197627	-0.267989	-0.163517	0.2636
98656_G1_18w_D.tif	0.346069	0.000558247	-0.318039	-0.166274	-0.291825	0.179024	0.229531	-0.116304	0.249927	0.113576	0.118989	-0.165905	0.148684	0.161317	0.00932017	-0.205536	0.0459716	0.199201	-0.103345	-0.226464	-0.0579602	0.229733	-0.21353	-0.256491	-0.163792	0.253566
98691_G1_18w_D.tif	0.361534	-0.00578983	-0.325468	-0.154953	-0.301305	0.198047	0.237891	-0.100481	0.259584	0.103558	0.124087	-0.151822	0.151021	0.146522	0.0113472	-0.195197	0.0434692	0.186381	-0.102889	-0.223541	-0.0668144	0.213435	-0.215423	-0.256622	-0.177035	0.240462
98701_G1_18w_D.tif	0.362831	-0.0358354	-0.315351	-0.140566	-0.319557	0.207201	0.250725	-0.123219	0.250732	0.0805883	0.139489	-0.16023	0.144505	0.150493	0.0261979	-0.184038	0.0296712	0.186593	-0.0858053	-0.214311	-0.0848884	0.217871	-0.199271	-0.233628	-0.19928	0.249079
98716_G1_18w_D.tif	0.339856	0.00719959	-0.311163	-0.186282	-0.278215	0.182998	0.224505	-0.124427	0.250231	0.129558	0.113914	-0.175462	0.152091	0.177289	-9.17428e-05	-0.199545	0.0481833	0.201019	-0.10968	-0.229266	-0.0557452	0.221072	-0.21835	-0.258711	-0.155536	0.254559
98717_G1_18w_D.tif	0.3242	0.00158604	-0.29456	-0.186399	-0.266541	0.207413	0.216371	-0.127458	0.232686	0.12103	0.112511	-0.18149	0.138098	0.173175	0.00677833	-0.215027	0.0414116	0.211661	-0.098536	-0.242613	-0.0556767	0.244203	-0.201698	-0.275341	-0.155043	0.26926
98724_G1_18w_D.tif	0.295914	-0.00894818	-0.265016	-0.17781	-0.249629	0.2255	0.203555	-0.160429	0.213878	0.141688	0.109195	-0.210787	0.120571	0.187285	0.0128644	-0.238863	0.0313796	0.230821	-0.0842478	-0.255763	-0.0599294	0.262638	-0.176473	-0.286242	-0.152063	0.290911
98739_G1_18w_D.tif	0.33442	-0.0205961	-0.296935	-0.147075	-0.293426	0.209272	0.229654	-0.135168	0.235455	0.107393	0.128152	-0.190163	0.135921	0.167047	0.0211187	-0.209825	0.0313132	0.203991	-0.0845982	-0.230978	-0.0736238	0.235081	-0.189272	-0.255763	-0.178179	0.266784
98742_G1_18w_D.tif	0.332391	-0.00142842	-0.306316	-0.185812	-0.278111	0.182292	0.216989	-0.118923	0.245198	0.123427	0.111847	-0.176245	0.150163	0.178584	0.00201593	-0.203798	0.0491936	0.209792	-0.104467	-0.236358	-0.0526886	0.235006	-0.211509	-0.26608	-0.154706	0.259545
98744_G1_18w_D.tif	0.347556	0.00247243	-0.314757	-0.181681	-0.287579	0.188035	0.229259	-0.114329	0.251298	0.11302	0.116686	-0.161458	0.149748	0.160463	0.00608296	-0.201074	0.0468823	0.198827	-0.105386	-0.229369	-0.0594129	0.222544	-0.21739	-0.253193	-0.162988	0.255742
98749_G1_18w_D.tif	0.327225	-0.0196855	-0.288202	-0.179732	-0.28142	0.207915	0.22307	-0.139001	0.230939	0.108834	0.119903	-0.182475	0.134965	0.171773	0.0157751	-0.211571	0.0343436	0.212609	-0.0889753	-0.232631	-0.0672034	0.245151	-0.192088	-0.258721	-0.168333	0.277535
98752_G1_18w_D.tif	0.341365	-0.0208816	-0.301011	-0.168674	-0.289836	0.208899	0.227778	-0.12346	0.245218	0.109369	0.121006	-0.169796	0.142088	0.162668	0.0127572	-0.19854	0.0365051	0.199865	-0.0928641	-0.231798	-0.0687552	0.232201	-0.199078	-0.260071	-0.175171	0.260218
98756_G1_18w_D.tif	0.33746	-0.018746	-0.300843	-0.153108	-0.29121	0.206767	0.229268	-0.130638	0.239112	0.108672	0.124502	-0.178496	0.138806	0.16647	0.0180597	-0.209165	0.0341342	0.202662	-0.0892459	-0.229992	-0.0704035	0.233653	-0.19417	-0.260339	-0.17547	0.26226
98757_G1_18w_D.tif	0.302244	-0.0115725	-0.272346	-0.185806	-0.260823	0.212623	0.203883	-0.144271	0.217735	0.126664	0.110184	-0.201939	0.128406	0.184951	0.0107369	-0.226718	0.0365538	0.227872	-0.0846783	-0.257854	-0.0579199	0.259608	-0.182978	-0.278375	-0.150998	0.294818
98762_G1_18w_D.tif	0.361338	-0.0178351	-0.321357	-0.147918	-0.311762	0.191464	0.24366	-0.114246	0.255469	0.0955208	0.131313	-0.15983	0.147845	0.14936	0.0182935	-0.193042	0.0372824	0.186453	-0.0958214	-0.21452	-0.0733761	0.218712	-0.208308	-0.242837	-0.184577	0.248717
98763_G1_18w_D.tif	0.320413	-0.0140781	-0.286106	-0.177214	-0.275911	0.207772	0.21682	-0.135699	0.226773	0.112653	0.117415	-0.189322	0.131998	0.171173	0.0143215	-0.216849	0.0364952	0.218646	-0.0880863	-0.24079	-0.0632889	0.249393	-0.189156	-0.268722	-0.161688	0.283038
98768_G1_18w_D.tif	0.338025	-0.0242199	-0.298189	-0.139051	-0.296797	0.213693	0.233374	-0.137204	0.236773	0.105093	0.129473	-0.182076	0.135142	0.163716	0.0236631	-0.210304	0.029569	0.201849	-0.0821838	-0.233682	-0.076913	0.232328	-0.188474	-0.252756	-0.183461	0.262615
98776_G1_18w_D.tif	0.297346	-0.00497183	-0.281184	-0.161516	-0.259671	0.196223	0.200548	-0.146423	0.21548	0.135528	0.105967	-0.199561	0.129327	0.193214	0.0123773	-0.242208	0.0404354	0.233573	-0.0855353	-0.262615	-0.0515818	0.260481	-0.180956	-0.292331	-0.142552	0.290607
98782_G1_18w_D.tif	0.356312	-0.012669	-0.318482	-0.166493	-0.300515	0.196702	0.23535	-0.107893	0.257038	0.104137	0.122963	-0.153996	0.150968	0.153311	0.0128978	-0.199522	0.0440584	0.194011	-0.100637	-0.223729	-0.067049	0.218636	-0.214381	-0.24522	-0.178523	0.242726
98812_G1_18w_D.tif	0.346384	-0.015306	-0.302494	-0.187617	-0.291532	0.202911	0.227668	-0.114407	0.250435	0.107649	0.12004	-0.167463	0.145706	0.15667	0.00991445	-0.197756	0.0402186	0.19696	-0.0989532	-0.224781	-0.066808	0.228796	-0.20787	-0.248892	-0.172708	0.263235
98826_G1_18w_D.tif	0.335372	-0.0205081	-0.292223	-0.172225	-0.289507	0.211668	0.229339	-0.137631	0.238034	0.109764	0.126133	-0.187589	0.137023	0.166102	0.0169379	-0.202519	0.0305754	0.199624	-0.0879207	-0.22886	-0.0721928	0.238223	-0.194398	-0.246242	-0.177173	0.270194
98827_G1_18w_D.tif	0.320085	0.0042606	-0.294793	-0.190031	-0.262922	0.192396	0.20959	-0.12931	0.236461	0.135512	0.106087	-0.184787	0.142721	0.182829	-0.000409294	-0.213965	0.0474645	0.218721	-0.103229	-0.245505	-0.0516592	0.237761	-0.204119	-0.280363	-0.145278	0.272482
98844_G1_18w_D.tif	0.327603	-0.026192	-0.289048	-0.177231	-0.283305	0.202878	0.216078	-0.129238	0.239307	0.118357	0.113594	-0.1748	0.138773	0.17087	0.0128419	-0.214658	0.0379367	0.212442	-0.0909423	-0.235111	-0.0643364	0.244305	-0.191795	-0.266238	-0.166708	0.274616
98857_G1_18w_D.tif	0.362084	-0.0274728	-0.312257	-0.143516	-0.314285	0.208165	0.248697	-0.130822	0.254462	0.0987571	0.136487	-0.1672	0.141264	0.145039	0.0227467	-0.18655	0.0281686	0.182164	-0.0880548	-0.215196	-0.08365	0.217128	-0.200218	-0.231781	-0.195443	0.251283
98863_G1_18w_D.tif	0.333498	-0.0120434	-0.303304	-0.168497	-0.283248	0.194929	0.220058	-0.120825	0.241901	0.116327	0.11472	-0.170672	0.144119	0.171796	0.0103729	-0.212249	0.0426962	0.208232	-0.0968824	-0.235609	-0.0598795	0.236397	-0.201108	-0.270195	-0.162943	0.262407
98873_G1_18w_D.tif	0.337999	-0.00636642	-0.301944	-0.175705	-0.287953	0.196715	0.228931	-0.126608	0.237287	0.103724	0.121958	-0.174867	0.1384	0.159997	0.014579	-0.208613	0.0372131	0.20201	-0.0942411	-0.229798	-0.0646169	0.237847	-0.201866	-0.253864	-0.165747	0.275529
98885_G1_18w_D.tif	0.355186	-0.0137339	-0.320056	-0.167116	-0.305319	0.177003	0.234536	-0.10996	0.256808	0.103657	0.124104	-0.161859	0.151513	0.153999	0.0116732	-0.193853	0.0451311	0.196031	-0.101557	-0.216982	-0.0635342	0.227241	-0.213849	-0.244411	-0.174637	0.249983
98887_G1_18w_D.tif	0.327096	-0.00982135	-0.298227	-0.166052	-0.282711	0.19325	0.221096	-0.131933	0.232383	0.112181	0.118484	-0.182861	0.136901	0.17003	0.0129228	-0.210257	0.0385784	0.211242	-0.0906026	-0.2406	-0.0593906	0.248812	-0.195033	-0.267703	-0.161498	0.273711
98898_G1_18w_D.tif	0.354814	-0.00686342	-0.318169	-0.163288	-0.298227	0.192422	0.238146	-0.118816	0.252211	0.104562	0.124742	-0.161031	0.146612	0.152731	0.0112856	-0.190713	0.0401016	0.190625	-0.0999014	-0.222985	-0.0659011	0.225078	-0.211346	-0.252187	-0.174368	0.250464
98901_G1_18w_D.tif	0.314291	-0.0148391	-0.277309	-0.172324	-0.261683	0.237724	0.217875	-0.146653	0.218169	0.114934	0.11804	-0.191206	0.125643	0.176958	0.0177551	-0.223957	0.0289267	0.217721	-0.0827796	-0.250238	-0.0679544	0.251597	-0.182691	-0.276347	-0.168282	0.27663
98905_G1_18w_D.tif	0.32577	-0.021558	-0.291061	-0.15438	-0.286603	0.201936	0.219904	-0.13691	0.234474	0.119358	0.119524	-0.187539	0.134795	0.171472	0.0173979	-0.218341	0.033492	0.209358	-0.0856792	-0.237809	-0.0670158	0.243981	-0.186726	-0.265484	-0.168273	0.275916
98909_G1_18w_D.tif	0.320475	-0.0248781	-0.283496	-0.174638	-0.280157	0.205772	0.215675	-0.13894	0.229993	0.115494	0.115691	-0.185009	0.134365	0.176571	0.0143602	-0.213848	0.0339779	0.214771	-0.0854404	-0.242285	-0.0655878	0.249107	-0.185769	-0.267349	-0.164088	0.285232
98910_G1_18w_D.tif	0.315225	-0.024657	-0.278585	-0.155273	-0.278555	0.216499	0.217587	-0.149229	0.21981	0.112913	0.119689	-0.193024	0.123524	0.171413	0.0208058	-0.221233	0.0277622	0.218646	-0.0769981	-0.248122	-0.0692641	0.255691	-0.174585	-0.274958	-0.166415	0.291334
98914_G1_18w_D.tif	0.348932	-0.000964405	-0.313719	-0.178762	-0.28959	0.194946	0.232361	-0.115104	0.249636	0.107366	0.121631	-0.167019	0.148493	0.160939	0.00904323	-0.199231	0.042936	0.194817	-0.104222	-0.221527	-0.0630225	0.223549	-0.21432	-0.253058	-0.168158	0.254049
98920_G1_18w_D.tif	0.365488	-0.0159685	-0.320353	-0.150553	-0.31255	0.2018	0.249674	-0.120426	0.255395	0.0932559	0.135455	-0.161347	0.145046	0.143233	0.0205365	-0.189957	0.03348	0.18187	-0.0946425	-0.210669	-0.0780511	0.215852	-0.208897	-0.233175	-0.19058	0.246085
98921_G1_18w_D.tif	0.365383	-0.00633698	-0.324043	-0.157851	-0.31002	0.192416	0.249204	-0.121288	0.257495	0.099344	0.134115	-0.164833	0.147682	0.144041	0.0176876	-0.192245	0.0384297	0.185582	-0.100392	-0.205979	-0.0729984	0.216178	-0.216102	-0.228526	-0.18644	0.2395
98927_G1_18w_D.tif	0.311894	-0.0234007	-0.280615	-0.111335	-0.282558	0.216345	0.21749	-0.153065	0.21833	0.120116	0.122141	-0.199383	0.123262	0.178099	0.0257144	-0.233444	0.0268665	0.220043	-0.0711621	-0.261379	-0.0710499	0.252024	-0.169007	-0.283327	-0.171307	0.278706
98933_G1_18w_D.tif	0.365167	-0.010912	-0.326886	-0.137908	-0.311161	0.190464	0.246179	-0.114858	0.258134	0.0997041	0.131205	-0.157632	0.14824	0.146061	0.0157192	-0.186563	0.0378757	0.182891	-0.0979353	-0.217435	-0.0729453	0.212629	-0.21063	-0.250438	-0.182962	0.243999
98936_G1_18w_D.tif	0.344306	-0.00994712	-0.3109	-0.155425	-0.293605	0.193547	0.232206	-0.124602	0.243955	0.106711	0.123511	-0.171404	0.143695	0.164831	0.0133866	-0.200262	0.0380706	0.197759	-0.0953603	-0.228074	-0.0671165	0.226471	-0.20234	-0.261447	-0.169809	0.261842
98941_G1_18w_D.tif	0.356739	-0.00824855	-0.323714	-0.155018	-0.306741	0.181345	0.237654	-0.108502	0.25559	0.100704	0.127346	-0.164665	0.15144	0.154355	0.0138921	-0.196085	0.0439394	0.192527	-0.0998278	-0.220821	-0.0661135	0.219835	-0.213923	-0.243168	-0.176281	0.247741
98947_G1_18w_D.tif	0.338714	-0.0133542	-0.297301	-0.169689	-0.283868	0.212719	0.228907	-0.135536	0.243283	0.119528	0.121137	-0.178158	0.13885	0.164485	0.0125315	-0.204011	0.0343374	0.199975	-0.0935718	-0.231053	-0.0702091	0.229477	-0.199315	-0.255482	-0.173495	0.261099
98950_G1_18w_D.tif	0.32662	-0.00512648	-0.294985	-0.183926	-0.27291	0.200488	0.216544	-0.129784	0.238069	0.125153	0.111514	-0.178333	0.140808	0.173682	0.00567663	-0.209476	0.0420295	0.21028	-0.0965423	-0.245425	-0.0570891	0.241534	-0.20216	-0.267688	-0.157575	0.268622
98952_G1_18w_D.tif	0.320044	-0.0235707	-0.287627	-0.131702	-0.287574	0.21375	0.218025	-0.127648	0.222553	0.103612	0.121504	-0.185424	0.126523	0.164412	0.0237727	-0.227529	0.0309877	0.215296	-0.0753103	-0.257202	-0.0694223	0.248788	-0.175492	-0.280748	-0.167984	0.287966
98959_G1_18w_D.tif	0.358688	-0.00688076	-0.322214	-0.15055	-0.304179	0.194104	0.242942	-0.116754	0.251441	0.0964906	0.129174	-0.158753	0.144905	0.146081	0.0161074	-0.193605	0.0390532	0.19057	-0.0971751	-0.221527	-0.0690164	0.223077	-0.210186	-0.249391	-0.17954	0.247137
98965_G1_18w_D.tif	0.31598	-0.00181361	-0.292976	-0.192394	-0.267484	0.178222	0.204534	-0.126936	0.235569	0.134074	0.103734	-0.183679	0.144071	0.186201	0.00148634	-0.219581	0.0483874	0.219437	-0.100671	-0.247823	-0.0475764	0.248688	-0.20262	-0.275994	-0.142433	0.281599
98966_G1_18w_D.tif	0.340141	-0.0186532	-0.30849	-0.14071	-0.299547	0.185484	0.228273	-0.124503	0.24377	0.110259	0.122128	-0.169796	0.141581	0.161981	0.0173219	-0.211734	0.0400112	0.207249	-0.0898394	-0.235544	-0.0666608	0.232284	-0.197001	-0.259355	-0.171689	0.263038
98967_G1_18w_D.tif	0.37519	-0.0149511	-0.330545	-0.14276	-0.317037	0.194994	0.256656	-0.123571	0.26185	0.0923057	0.136837	-0.151924	0.149122	0.141891	0.0171206	-0.172132	0.0359019	0.180572	-0.0989918	-0.205003	-0.0793892	0.205103	-0.214207	-0.238879	-0.192507	0.234354
98970_G1_18w_D.tif	0.324193	-0.00738971	-0.296546	-0.146581	-0.279381	0.208217	0.219477	-0.130178	0.230095	0.116937	0.119679	-0.189858	0.134469	0.17196	0.0156742	-0.21913	0.0356561	0.209354	-0.0867617	-0.248846	-0.0637188	0.240687	-0.189336	-0.276354	-0.1635	0.271184
98977_G1_18w_D.tif	0.332363	-0.00627101	-0.299865	-0.179109	-0.277714	0.203186	0.221162	-0.124879	0.239401	0.116111	0.11523	-0.174581	0.142151	0.170229	0.00777933	-0.205733	0.0421787	0.208901	-0.0965699	-0.241279	-0.0604629	0.235391	-0.203353	-0.265925	-0.1623	0.26396
98983_G1_18w_D.tif	0.334189	-0.0162068	-0.297321	-0.165632	-0.289363	0.19909	0.226563	-0.134596	0.237758	0.111373	0.122346	-0.182733	0.13767	0.165745	0.0150328	-0.206022	0.0367263	0.209242	-0.089939	-0.232408	-0.0684128	0.235575	-0.195338	-0.255241	-0.169912	0.271816
98994_G1_18w_D2.tif	0.340702	-0.0160129	-0.30932	-0.181184	-0.295002	0.161346	0.221851	-0.122739	0.253902	0.124581	0.114484	-0.171095	0.151529	0.168823	0.00551106	-0.199465	0.0490065	0.208728	-0.102719	-0.224721	-0.0553264	0.239553	-0.21191	-0.247312	-0.162708	0.259495
98996_G1_18w_D.tif	0.319801	-0.0242504	-0.285962	-0.158645	-0.284125	0.200919	0.216182	-0.139988	0.228749	0.116775	0.116649	-0.184676	0.130497	0.169984	0.0181382	-0.222094	0.0345629	0.218664	-0.0823081	-0.244966	-0.0646396	0.252974	-0.182601	-0.268779	-0.164944	0.284082
98997_G1_18w_D.tif	0.338679	-0.03421	-0.292426	-0.17077	-0.296606	0.213387	0.230766	-0.132125	0.238491	0.0970322	0.127519	-0.178576	0.137627	0.163009	0.0194875	-0.195837	0.0308157	0.203742	-0.084842	-0.225709	-0.0762927	0.237694	-0.190268	-0.249106	-0.18295	0.271468
99002_G1_18w_D.tif	0.325469	-0.0149744	-0.285388	-0.185887	-0.271831	0.21722	0.217011	-0.133731	0.234952	0.120249	0.113669	-0.180974	0.135799	0.171086	0.00911635	-0.209826	0.0370223	0.213122	-0.0918802	-0.243038	-0.0652523	0.240318	-0.194292	-0.267943	-0.164394	0.274379
99020_G1_18w_D.tif	0.3336	-0.0027069	-0.305559	-0.165671	-0.28323	0.183157	0.221737	-0.131474	0.245005	0.131623	0.114885	-0.179875	0.144508	0.172561	0.00711224	-0.209203	0.0425013	0.202459	-0.09855	-0.237982	-0.0576829	0.234662	-0.205298	-0.260609	-0.159029	0.26306
99027_G1_18w_D.tif	0.326341	-0.0226406	-0.296907	-0.130714	-0.290296	0.20227	0.220567	-0.127361	0.232348	0.110812	0.12033	-0.178896	0.136479	0.173322	0.0198906	-0.221863	0.0354071	0.211246	-0.0823711	-0.250207	-0.0672325	0.240014	-0.185029	-0.276421	-0.169526	0.270439
99047_G1_18w_D.tif	0.313103	-0.0129988	-0.279182	-0.193934	-0.262152	0.206888	0.208341	-0.140995	0.227911	0.128596	0.106661	-0.185358	0.135639	0.186524	0.00717837	-0.22226	0.0387595	0.221774	-0.0947344	-0.243185	-0.0581718	0.250035	-0.191318	-0.279146	-0.152034	0.28406
99061_G1_18w_D.tif	0.321686	-0.0109699	-0.295747	-0.129882	-0.282906	0.207138	0.220815	-0.137956	0.227816	0.118456	0.121103	-0.189557	0.133962	0.177671	0.0200799	-0.226515	0.033443	0.209363	-0.0815828	-0.256153	-0.0648471	0.243504	-0.186003	-0.271487	-0.16782	0.266389
99079_G1_18w_D.tif	0.320687	-0.0105614	-0.292125	-0.165037	-0.27887	0.197983	0.217183	-0.134644	0.227623	0.115238	0.116939	-0.186931	0.134308	0.175278	0.0149589	-0.220075	0.0345221	0.208034	-0.0875689	-0.244967	-0.0592682	0.253424	-0.189828	-0.270773	-0.15856	0.283032
99080_G1_18w_D.tif	0.316349	-0.0214275	-0.279774	-0.161696	-0.272843	0.22378	0.216955	-0.146736	0.225352	0.120949	0.118911	-0.195316	0.129882	0.179512	0.0185019	-0.223697	0.0291538	0.214316	-0.0825005	-0.243325	-0.0693604	0.248154	-0.181013	-0.271221	-0.169615	0.276705
99081_G1_18w_D.tif	0.307978	-0.0201716	-0.277909	-0.158413	-0.270335	0.215423	0.212277	-0.150579	0.217118	0.11942	0.115416	-0.194338	0.126984	0.184261	0.0191179	-0.230641	0.0319097	0.225164	-0.0793328	-0.253018	-0.0648729	0.255634	-0.176861	-0.278766	-0.161491	0.286024
99113_G1_18w_D.tif	0.309944	-0.0113755	-0.283581	-0.179461	-0.267995	0.201215	0.206626	-0.135058	0.224824	0.124289	0.10979	-0.190468	0.135075	0.184922	0.0112035	-0.226881	0.0389065	0.219743	-0.088921	-0.252056	-0.0546483	0.257556	-0.189043	-0.277224	-0.152182	0.284798
99120_G1_18w_D.tif	0.320128	-0.0257521	-0.279363	-0.134756	-0.284657	0.231271	0.2242	-0.148113	0.220704	0.109072	0.128335	-0.202872	0.121219	0.16534	0.0275392	-0.223305	0.0223365	0.211482	-0.0717802	-0.246612	-0.0779647	0.248424	-0.171313	-0.266761	-0.179384	0.282582
99125_G1_18w_D.tif	0.36129	-0.0125366	-0.320489	-0.175275	-0.303293	0.196887	0.238332	-0.104826	0.261427	0.101954	0.126691	-0.160348	0.154392	0.152532	0.00990068	-0.184266	0.0432187	0.185752	-0.103591	-0.216299	-0.0671744	0.218688	-0.218724	-0.239786	-0.18198	0.237523
99127_G1_18w_D.tif	0.353212	-0.000715947	-0.3119	-0.199735	-0.286594	0.200326	0.231118	-0.105973	0.253483	0.103182	0.116373	-0.151462	0.149976	0.152391	0.00544259	-0.19574	0.0458227	0.194084	-0.108089	-0.223798	-0.0602184	0.226136	-0.220939	-0.25165	-0.167687	0.252954
99141_G1_18w_D.tif	0.337	-0.0200625	-0.292523	-0.185477	-0.282059	0.216672	0.227767	-0.132123	0.238872	0.106906	0.12079	-0.173688	0.139177	0.167249	0.0131387	-0.201958	0.0345481	0.204802	-0.0936151	-0.227114	-0.070252	0.235475	-0.198475	-0.256609	-0.17437	0.265926
99155_G1_18w_D.tif	0.34378	-0.0144598	-0.307451	-0.146669	-0.299556	0.199968	0.235096	-0.126115	0.239917	0.0995113	0.128832	-0.175379	0.138277	0.15688	0.0216277	-0.211211	0.0344488	0.199656	-0.0887161	-0.226459	-0.0715867	0.231604	-0.196997	-0.250895	-0.177671	0.263567
99165_G1_18w_D.tif	0.324631	-0.00445666	-0.292179	-0.193537	-0.269124	0.206135	0.211173	-0.116404	0.233196	0.113302	0.107468	-0.169538	0.13654	0.163027	0.00589377	-0.214019	0.0447019	0.217901	-0.0958534	-0.250601	-0.0539665	0.24902	-0.199508	-0.279845	-0.152973	0.279017
99171_G1_18w_D.tif	0.330104	-0.0144102	-0.297302	-0.159407	-0.280674	0.211931	0.222526	-0.128298	0.234692	0.11212	0.119127	-0.178025	0.138649	0.173402	0.0145251	-0.212236	0.0351422	0.204741	-0.0898869	-0.241136	-0.0656502	0.237788	-0.193266	-0.272426	-0.167986	0.265957
99177_G1_18w_D.tif	0.327552	-0.00748918	-0.294275	-0.183549	-0.269495	0.210592	0.21486	-0.123036	0.238103	0.122119	0.110155	-0.173967	0.140411	0.172603	0.0055314	-0.210576	0.0412705	0.209788	-0.0977601	-0.243732	-0.0583308	0.239833	-0.199541	-0.279512	-0.158481	0.266925
99206_G1_18w_D.tif	0.343511	-0.0114432	-0.309131	-0.159587	-0.294192	0.197221	0.230745	-0.12092	0.245793	0.108948	0.124871	-0.177313	0.144912	0.16473	0.0145476	-0.203815	0.0380391	0.195685	-0.0955922	-0.225123	-0.0664796	0.229884	-0.203575	-0.254446	-0.173449	0.25618
99209_G1_18w_D.tif	0.333722	-0.0150992	-0.298812	-0.153096	-0.29005	0.206743	0.226252	-0.127618	0.236454	0.109195	0.124332	-0.184621	0.136806	0.164467	0.0180174	-0.21116	0.0332893	0.200742	-0.0870445	-0.237422	-0.0679896	0.239124	-0.192587	-0.260213	-0.172389	0.268959
99211_G1_18w_D.tif	0.34218	-0.0210455	-0.300273	-0.154904	-0.294548	0.211877	0.233974	-0.132741	0.240424	0.105012	0.127591	-0.176665	0.136526	0.159022	0.020044	-0.205515	0.0307381	0.197891	-0.0880595	-0.225294	-0.0741236	0.233252	-0.193847	-0.253773	-0.180626	0.262884
99212_G1_18w_D.tif	0.321657	-0.0306901	-0.278417	-0.166172	-0.281539	0.228846	0.222492	-0.144517	0.224356	0.105125	0.124032	-0.190302	0.128481	0.171494	0.0228996	-0.216924	0.0272825	0.214414	-0.0778685	-0.240619	-0.0759605	0.246772	-0.179447	-0.258868	-0.177969	0.281442
99215_G1_18w_D.tif	0.32776	-0.00998675	-0.297807	-0.153195	-0.279733	0.205942	0.225213	-0.141565	0.229359	0.112029	0.119661	-0.179648	0.133836	0.171293	0.0142339	-0.207597	0.0373711	0.217177	-0.0870582	-0.248021	-0.065729	0.238039	-0.191685	-0.272415	-0.165422	0.267949
99229_G1_18w_D.tif	0.32879	-0.00151652	-0.301537	-0.166693	-0.278034	0.202687	0.219437	-0.122153	0.236017	0.11668	0.116272	-0.178954	0.14033	0.169996	0.0120589	-0.219069	0.0420126	0.209234	-0.0940257	-0.245554	-0.0593343	0.23683	-0.201142	-0.266664	-0.160845	0.265176
99232_G1_18w_D.tif	0.32412	-0.00888477	-0.293797	-0.157203	-0.277666	0.203162	0.218886	-0.137652	0.232563	0.124854	0.116303	-0.185687	0.133208	0.16984	0.0132667	-0.217571	0.0346078	0.207216	-0.0887718	-0.245726	-0.0607905	0.248044	-0.19049	-0.273802	-0.16144	0.273411
99249_G1_18w_D.tif	0.312404	0.00784112	-0.293896	-0.191821	-0.257914	0.187932	0.203085	-0.125127	0.230964	0.135189	0.102842	-0.18606	0.141286	0.185809	-0.000412984	-0.221276	0.04788	0.218559	-0.102462	-0.252237	-0.043677	0.253167	-0.201986	-0.289943	-0.138112	0.277967
99252_G1_18w_D.tif	0.382381	-0.024329	-0.330101	-0.150833	-0.326555	0.20292	0.25933	-0.107262	0.266645	0.0802409	0.140117	-0.143477	0.150251	0.130205	0.0213828	-0.174388	0.0331121	0.169957	-0.0964647	-0.202554	-0.0848098	0.202184	-0.214814	-0.223305	-0.200474	0.240641
99274_G1_18w_D.tif	0.373422	-0.00993197	-0.334251	-0.143608	-0.318741	0.179005	0.251236	-0.114074	0.267118	0.10292	0.133925	-0.158181	0.155606	0.148802	0.0156904	-0.187174	0.0409591	0.178329	-0.104006	-0.200662	-0.0740575	0.202543	-0.219871	-0.231303	-0.187031	0.233336
99280_G1_18w_D.tif	0.333693	-0.0128759	-0.293781	-0.187602	-0.275826	0.207458	0.22451	-0.135811	0.238334	0.116153	0.114609	-0.17008	0.139763	0.172595	0.00877486	-0.205483	0.0365494	0.205462	-0.0975689	-0.230918	-0.0642899	0.237455	-0.200482	-0.265495	-0.164286	0.269142
99289_G1_18w_D.tif	0.376948	0.00996696	-0.336176	-0.182744	-0.307083	0.178059	0.254854	-0.115583	0.267431	0.0990108	0.128357	-0.144163	0.156502	0.138934	0.00602215	-0.174307	0.0464944	0.179346	-0.115013	-0.201128	-0.0654149	0.207558	-0.23532	-0.227742	-0.177603	0.232792
99295_G1_18w_D.tif	0.324326	-0.020614	-0.286985	-0.179874	-0.278397	0.208742	0.21603	-0.131964	0.234699	0.117246	0.114488	-0.180014	0.137203	0.17327	0.0125228	-0.214198	0.0368699	0.212456	-0.0895394	-0.241423	-0.0637445	0.245779	-0.192103	-0.265292	-0.165369	0.275886
99298_G1_18w_D.tif	0.328914	-0.0213942	-0.288328	-0.169791	-0.284129	0.218952	0.22258	-0.129793	0.23236	0.106113	0.12268	-0.186104	0.133728	0.16496	0.0177303	-0.210989	0.0330192	0.209522	-0.0851506	-0.238329	-0.0712107	0.24038	-0.188899	-0.259947	-0.173295	0.276421
99308_G1_18w_D.tif	0.364735	-0.0119147	-0.329534	-0.162037	-0.312339	0.176295	0.242604	-0.107205	0.262269	0.0970754	0.127756	-0.152056	0.156155	0.151791	0.0131712	-0.189494	0.0469936	0.192311	-0.103107	-0.21516	-0.0662664	0.216492	-0.221295	-0.232231	-0.181143	0.236133
99309_G1_18w_D.tif	0.315936	-0.00880166	-0.281683	-0.185767	-0.265582	0.208923	0.215613	-0.146308	0.223095	0.121119	0.111581	-0.184497	0.128322	0.174099	0.011581	-0.221392	0.0347738	0.219171	-0.0900998	-0.24496	-0.0592547	0.256036	-0.189465	-0.274731	-0.154816	0.287108
99315_G1_18w_D.tif	0.34488	-0.0160909	-0.309364	-0.15966	-0.297597	0.185718	0.23065	-0.123381	0.246364	0.107329	0.122731	-0.171122	0.143571	0.160899	0.0131222	-0.198709	0.039131	0.200747	-0.0956505	-0.222691	-0.0666686	0.230346	-0.201227	-0.25965	-0.169942	0.266266
99330_G1_18w_D.tif	0.349294	-0.0192272	-0.309678	-0.141061	-0.299098	0.210915	0.24047	-0.130755	0.242523	0.0981912	0.130811	-0.168588	0.139024	0.15731	0.0206432	-0.197273	0.0318814	0.195529	-0.0887216	-0.225799	-0.0751628	0.227367	-0.197192	-0.25723	-0.184794	0.250621
99341_G1_18w_D.tif	0.293046	-0.00296057	-0.278744	-0.160671	-0.256516	0.210184	0.199144	-0.142204	0.211001	0.131191	0.110474	-0.211362	0.128098	0.193663	0.0134192	-0.238963	0.03935	0.233193	-0.0816542	-0.269879	-0.0512146	0.264986	-0.179437	-0.292192	-0.146965	0.285012
99346_G1_18w_D.tif	0.322411	-0.0154125	-0.28947	-0.155027	-0.276478	0.217136	0.223554	-0.146674	0.22541	0.11397	0.121869	-0.190089	0.132169	0.178837	0.0181881	-0.216259	0.0313873	0.213342	-0.0844345	-0.242167	-0.0688545	0.242788	-0.18614	-0.270309	-0.16961	0.269866
99350_G1_18w_D.tif	0.337045	0.00158661	-0.310673	-0.184419	-0.28019	0.175041	0.219182	-0.116353	0.247047	0.121565	0.109972	-0.166594	0.148876	0.169418	0.00134551	-0.202905	0.0486866	0.204616	-0.106449	-0.234038	-0.0508604	0.237787	-0.212286	-0.270941	-0.151696	0.265235
99356_G1_18w_D.tif	0.333819	-0.0118453	-0.300404	-0.179801	-0.281288	0.199744	0.222666	-0.124573	0.238828	0.109619	0.116434	-0.171663	0.143552	0.173575	0.00905449	-0.202977	0.0401918	0.205611	-0.0963165	-0.235814	-0.0612659	0.237835	-0.201837	-0.266627	-0.163435	0.266918
99363_G1_18w_D.tif	0.328901	-0.0183043	-0.295849	-0.158468	-0.284317	0.202585	0.222799	-0.132888	0.231863	0.108791	0.119434	-0.177843	0.135436	0.170758	0.0165665	-0.214397	0.0348835	0.210312	-0.0886199	-0.234923	-0.065356	0.243971	-0.189498	-0.273778	-0.166243	0.274186
99364_G1_18w_D.tif	0.376541	-0.01021	-0.337213	-0.148901	-0.317036	0.181661	0.2501	-0.101409	0.267516	0.0924094	0.130211	-0.140811	0.155203	0.138741	0.0117706	-0.175443	0.0424601	0.17642	-0.105103	-0.209705	-0.0707934	0.206573	-0.2206	-0.248018	-0.183057	0.238692
99369_G1_18w_D.tif	0.346117	-0.0117568	-0.313552	-0.153518	-0.298914	0.190661	0.234869	-0.120345	0.241766	0.094408	0.127065	-0.169952	0.142202	0.157516	0.0169472	-0.200211	0.0402232	0.205313	-0.0935605	-0.224884	-0.0670542	0.231483	-0.202366	-0.25769	-0.173743	0.258975
99371_G1_18w_D.tif	0.324574	-0.0147233	-0.295483	-0.162575	-0.281927	0.195672	0.216376	-0.132158	0.237693	0.125018	0.116337	-0.188785	0.140618	0.177114	0.0115504	-0.213892	0.041626	0.21636	-0.0912014	-0.241764	-0.0613822	0.240127	-0.194792	-0.265598	-0.163988	0.265202
99374_G1_18w_D.tif	0.349474	0.00393218	-0.310275	-0.202682	-0.282794	0.198796	0.228028	-0.105432	0.25141	0.105576	0.115187	-0.156764	0.149812	0.155038	0.00338855	-0.1967	0.0469515	0.195954	-0.108924	-0.226992	-0.0580927	0.226698	-0.221172	-0.254815	-0.162992	0.257392
99375_G1_18w_D.tif	0.369676	-0.0201875	-0.323646	-0.139836	-0.31979	0.200636	0.254321	-0.11784	0.253741	0.0802563	0.139197	-0.155432	0.14443	0.140246	0.0237333	-0.184755	0.0315183	0.180262	-0.0910665	-0.21198	-0.0824851	0.211498	-0.206142	-0.234415	-0.193487	0.251548
99376_G1_18w_D.tif	0.317156	-0.0102519	-0.28482	-0.149245	-0.275948	0.221164	0.221454	-0.145852	0.218719	0.112874	0.124345	-0.202059	0.124359	0.170613	0.021501	-0.223047	0.0268273	0.210378	-0.0787024	-0.24976	-0.0676999	0.25279	-0.180036	-0.270357	-0.167155	0.282753
99382_G1_18w_D.tif	0.331519	-0.00848172	-0.302769	-0.17535	-0.281861	0.184573	0.221329	-0.130749	0.239628	0.118177	0.114111	-0.173304	0.14423	0.177113	0.00805814	-0.207477	0.0429012	0.209514	-0.0977107	-0.236199	-0.0578272	0.238877	-0.203266	-0.264864	-0.158343	0.268171
99402_G1_18w_D.tif	0.335153	0.00043663	-0.305928	-0.181481	-0.275355	0.197359	0.22066	-0.119034	0.24263	0.11907	0.111017	-0.164182	0.144646	0.168515	0.00586	-0.210713	0.0447065	0.2044	-0.102308	-0.239219	-0.0547221	0.237272	-0.208875	-0.271653	-0.157486	0.259229
99407_G1_18w_D.tif	0.338312	-0.00119628	-0.308658	-0.18336	-0.281945	0.19442	0.2231	-0.113448	0.244025	0.109889	0.115724	-0.167475	0.148049	0.168695	0.00764478	-0.206966	0.0468753	0.206197	-0.10201	-0.235126	-0.0573088	0.231665	-0.212147	-0.260479	-0.161661	0.257184
99415_G1_18w_D.tif	0.350302	-0.00551503	-0.315124	-0.179387	-0.290977	0.189964	0.231295	-0.114989	0.254025	0.112234	0.120294	-0.166019	0.151496	0.163547	0.00681828	-0.195099	0.0451035	0.196617	-0.106675	-0.217163	-0.0617678	0.223563	-0.215594	-0.254676	-0.169196	0.246924
99437_G1_18w_D.tif	0.352899	-0.0162301	-0.315642	-0.167069	-0.300811	0.194117	0.232952	-0.107325	0.253409	0.0994337	0.122766	-0.157032	0.150534	0.157912	0.0120756	-0.194058	0.0421926	0.193002	-0.0978361	-0.228344	-0.0670859	0.221795	-0.210112	-0.250399	-0.175341	0.254197
99443_G1_18w_D.tif	0.319941	-0.0159284	-0.284286	-0.181007	-0.269116	0.22162	0.213997	-0.129394	0.227181	0.112224	0.113623	-0.180498	0.133866	0.17479	0.0133923	-0.2204	0.0367126	0.217535	-0.089067	-0.245902	-0.0640291	0.245737	-0.18946	-0.276829	-0.162754	0.278053
99447_G1_18w_D.tif	0.330689	0.00681642	-0.310537	-0.20082	-0.27572	0.155368	0.211463	-0.112032	0.247455	0.126105	0.106021	-0.172804	0.154899	0.181186	-0.00273033	-0.208029	0.0565474	0.213302	-0.112478	-0.233591	-0.0425693	0.242077	-0.220422	-0.265185	-0.142619	0.267604
99451_G1_18w_D.tif	0.365314	-0.0225529	-0.322083	-0.148224	-0.315362	0.196366	0.246798	-0.110724	0.255624	0.0865701	0.132652	-0.149382	0.146105	0.141082	0.0203496	-0.190163	0.0360449	0.185373	-0.0937125	-0.215975	-0.0755845	0.219817	-0.207531	-0.241739	-0.188615	0.24955
99452_G1_18w_D.tif	0.33654	-0.0135339	-0.299705	-0.150189	-0.289964	0.213482	0.229192	-0.127418	0.23638	0.106496	0.125983	-0.182919	0.135848	0.161546	0.0190106	-0.210501	0.0323596	0.199914	-0.0865567	-0.237776	-0.0716168	0.23254	-0.192756	-0.259443	-0.174715	0.267802
99458_G1_18w_D.tif	0.336505	-0.00412488	-0.305871	-0.175991	-0.283404	0.194088	0.223427	-0.118546	0.241456	0.110695	0.11846	-0.176936	0.144714	0.168819	0.00809248	-0.20243	0.0424873	0.203623	-0.0991058	-0.233024	-0.0597391	0.234305	-0.205349	-0.265638	-0.161673	0.265162
99459_G1_18w_D.tif	0.370968	-0.0244369	-0.320793	-0.150084	-0.315862	0.21287	0.255025	-0.118655	0.254229	0.078728	0.138385	-0.149294	0.143187	0.136776	0.0223866	-0.177372	0.0312781	0.182355	-0.0910155	-0.214183	-0.083893	0.212226	-0.206627	-0.235187	-0.197267	0.246256
99487_G1_18w_D.tif	0.336733	-0.0164895	-0.292858	-0.18898	-0.281357	0.209401	0.225789	-0.13243	0.241967	0.114633	0.118716	-0.176485	0.140684	0.168134	0.0102302	-0.202456	0.0361369	0.203632	-0.0970045	-0.225001	-0.0677282	0.23472	-0.201068	-0.2559	-0.17024	0.26722
99498_G1_18w_D.tif	0.354692	-0.0212821	-0.315151	-0.149492	-0.303489	0.207609	0.240614	-0.115499	0.248064	0.091049	0.130497	-0.160499	0.144439	0.153658	0.0188732	-0.191957	0.035355	0.191465	-0.092147	-0.223284	-0.0727837	0.2265	-0.203018	-0.25458	-0.185945	0.246312
99507_G1_18w_D.tif	0.349567	-0.00724156	-0.311263	-0.164788	-0.293877	0.202666	0.236331	-0.121529	0.246079	0.103071	0.125225	-0.165883	0.14282	0.155925	0.015236	-0.203022	0.0365705	0.191837	-0.0970402	-0.223091	-0.0687099	0.225856	-0.206588	-0.251758	-0.174351	0.257959
99508_G1_18w_D.tif	0.348858	-0.0256223	-0.305554	-0.155999	-0.301223	0.216261	0.237018	-0.117655	0.243715	0.0909219	0.130622	-0.168593	0.141173	0.155091	0.0212918	-0.198822	0.0329509	0.195293	-0.0877415	-0.226322	-0.0770293	0.226191	-0.19741	-0.248632	-0.186672	0.257886
99512_G1_18w_D.tif	0.32797	-0.0182964	-0.298797	-0.146278	-0.290097	0.196733	0.224633	-0.136046	0.231741	0.108538	0.123185	-0.185009	0.138062	0.17639	0.0188009	-0.212983	0.0358245	0.210955	-0.0849074	-0.241601	-0.0658078	0.242877	-0.190377	-0.262597	-0.170232	0.267318
99519_G1_18w_D.tif	0.357553	-0.0225215	-0.314398	-0.165257	-0.307545	0.202807	0.241538	-0.11498	0.252354	0.0908524	0.130999	-0.160674	0.146523	0.149263	0.018326	-0.189849	0.0381609	0.193482	-0.0937166	-0.21887	-0.073101	0.225584	-0.208266	-0.235822	-0.188428	0.245985
99522_G1_18w_D.tif	0.353255	-0.0162546	-0.314914	-0.15037	-0.305837	0.187546	0.23966	-0.126677	0.249867	0.103006	0.128247	-0.165938	0.144069	0.155063	0.0169412	-0.195067	0.0358091	0.1909	-0.0936871	-0.220688	-0.0709525	0.226263	-0.204002	-0.246246	-0.178455	0.258462
99525_G1_18w_D.tif	0.333251	-0.0104874	-0.295664	-0.182658	-0.276738	0.21209	0.219705	-0.121693	0.242	0.118752	0.114402	-0.173194	0.142891	0.171271	0.00963494	-0.213058	0.038499	0.201244	-0.0973707	-0.236329	-0.0634335	0.233361	-0.202038	-0.26469	-0.165139	0.265393
99526_G1_18w_D.tif	0.358387	-0.0118939	-0.318654	-0.160773	-0.302445	0.199027	0.241559	-0.116212	0.252667	0.0968609	0.127946	-0.157691	0.147171	0.151784	0.0149807	-0.192033	0.0386655	0.189692	-0.0981038	-0.219433	-0.0710146	0.219051	-0.210673	-0.246718	-0.180486	0.24834
99531_G1_18w_D.tif	0.342578	-0.0133982	-0.308451	-0.155913	-0.294394	0.197575	0.233376	-0.128404	0.240813	0.102567	0.12483	-0.169428	0.141631	0.164166	0.0167316	-0.203568	0.0368438	0.200326	-0.0917848	-0.231016	-0.0675008	0.232926	-0.200845	-0.255192	-0.173828	0.259359
99543_G1_18w_D.tif	0.341025	-0.0159509	-0.30658	-0.153565	-0.293451	0.200644	0.229803	-0.122974	0.241695	0.104869	0.123221	-0.170529	0.142009	0.164874	0.0159923	-0.205226	0.0367391	0.199706	-0.0913527	-0.23345	-0.0680316	0.230983	-0.198368	-0.261604	-0.1727	0.262224
99550_G1_18w_D.tif	0.386306	-0.014292	-0.342429	-0.160529	-0.324617	0.179509	0.254747	-0.0930342	0.275881	0.0870691	0.131344	-0.127832	0.160266	0.132055	0.0128427	-0.175732	0.044479	0.170771	-0.109058	-0.19899	-0.0720544	0.202382	-0.228487	-0.231993	-0.189221	0.230615
99553_G1_18w_D.tif	0.351438	-0.0194788	-0.314819	-0.151888	-0.305072	0.191176	0.232964	-0.106614	0.250442	0.0972311	0.12468	-0.159522	0.14572	0.151792	0.0162502	-0.200803	0.039395	0.193704	-0.0937885	-0.227473	-0.0684616	0.226752	-0.203078	-0.256801	-0.17567	0.261926
99556_G1_18w_D.tif	0.323013	-0.0163375	-0.288699	-0.163363	-0.275187	0.215612	0.218613	-0.134899	0.226609	0.11102	0.116484	-0.179875	0.129439	0.166937	0.0154214	-0.216879	0.0358947	0.220293	-0.0861245	-0.245291	-0.0658784	0.24538	-0.185527	-0.280846	-0.164059	0.278248
99560_G1_18w_D.tif	0.347543	-0.0181039	-0.304368	-0.173215	-0.293903	0.204058	0.233597	-0.126415	0.247499	0.106575	0.122623	-0.163603	0.141788	0.156042	0.0137204	-0.197356	0.0358736	0.195709	-0.094823	-0.225155	-0.0694855	0.231169	-0.20347	-0.250047	-0.176595	0.26034
99585_G1_18w_D.tif	0.339751	0.00397593	-0.315674	-0.154585	-0.284365	0.18939	0.22432	-0.114938	0.246873	0.122185	0.117789	-0.175976	0.146861	0.167219	0.00703651	-0.205318	0.0428047	0.192933	-0.101425	-0.236283	-0.0557205	0.233342	-0.207795	-0.274355	-0.160457	0.25241
99588_G1_18w_D.tif	0.334406	-0.00761149	-0.305872	-0.152482	-0.287099	0.187928	0.222943	-0.128049	0.242249	0.122651	0.116737	-0.175716	0.142798	0.171851	0.0115842	-0.213802	0.0400897	0.202842	-0.094354	-0.239623	-0.0622621	0.23051	-0.199578	-0.266167	-0.161641	0.267668
99595_G1_18w_D.tif	0.326826	-0.00915936	-0.28745	-0.184383	-0.271758	0.223438	0.219599	-0.127142	0.230222	0.110296	0.116917	-0.179929	0.132369	0.163864	0.0131446	-0.215294	0.0338517	0.206621	-0.0904748	-0.243523	-0.0642537	0.245519	-0.194313	-0.268275	-0.164679	0.277969
99600_G1_18w_D.tif	0.326085	-0.0131366	-0.298558	-0.164508	-0.284171	0.187461	0.219519	-0.131698	0.232549	0.112208	0.116749	-0.179096	0.137243	0.170616	0.0135958	-0.213634	0.0403663	0.215715	-0.0904757	-0.240079	-0.0578681	0.25185	-0.194251	-0.26922	-0.160782	0.273523
99603_G1_18w_D.tif	0.363515	-0.0133301	-0.327502	-0.140516	-0.310337	0.187431	0.24395	-0.112927	0.258877	0.100476	0.128958	-0.153148	0.151974	0.154524	0.0156888	-0.193513	0.0405565	0.186061	-0.099399	-0.217358	-0.0715352	0.210628	-0.212704	-0.248389	-0.182041	0.240063
99610_G1_18w_D.tif	0.321114	-0.0136821	-0.286989	-0.167319	-0.274087	0.21386	0.218566	-0.142026	0.228902	0.120554	0.116522	-0.186193	0.131879	0.173161	0.0143066	-0.217257	0.0345136	0.214753	-0.0862923	-0.247891	-0.0647206	0.24594	-0.188938	-0.268565	-0.164778	0.274664
99618_G1_18w_D.tif	0.314763	-0.00695215	-0.286115	-0.186815	-0.263308	0.208825	0.209888	-0.131755	0.22551	0.119491	0.110183	-0.186303	0.135479	0.181569	0.00746637	-0.217608	0.0405413	0.221183	-0.0935092	-0.24835	-0.0559728	0.250837	-0.192658	-0.283884	-0.152267	0.279761
99620_G1_18w_D.tif	0.336482	0.0029466	-0.311983	-0.176677	-0.282575	0.179059	0.222163	-0.116775	0.243038	0.113488	0.114551	-0.170254	0.147458	0.169902	0.00663403	-0.208963	0.0482777	0.209119	-0.103421	-0.233432	-0.0542292	0.233678	-0.211148	-0.265593	-0.155248	0.263499
99621_G1_18w_D.tif	0.322066	-0.00931954	-0.28933	-0.197326	-0.272131	0.191811	0.212717	-0.132979	0.236987	0.126523	0.110154	-0.183929	0.142614	0.18106	0.00453732	-0.211025	0.0443081	0.217508	-0.0988016	-0.238688	-0.0554092	0.245719	-0.202803	-0.263204	-0.15491	0.27385
99622_G1_18w_D.tif	0.317605	0.003921	-0.294178	-0.191848	-0.264112	0.18877	0.208224	-0.128303	0.234511	0.132876	0.105823	-0.183999	0.143009	0.184192	0.00278398	-0.221984	0.0490261	0.222433	-0.102065	-0.246416	-0.0503017	0.240837	-0.205284	-0.274235	-0.14504	0.273756
99623_G1_18w_D.tif	0.374712	-0.0117218	-0.33492	-0.158751	-0.31467	0.184042	0.248464	-0.101509	0.267375	0.0928571	0.129778	-0.14406	0.156404	0.14228	0.0110304	-0.175593	0.043969	0.180352	-0.106397	-0.206789	-0.069591	0.209379	-0.222111	-0.244152	-0.184044	0.233664
99625_G1_18w_D.tif	0.344853	-0.00688656	-0.311963	-0.175352	-0.288021	0.192918	0.226482	-0.111641	0.24864	0.108556	0.117278	-0.163163	0.148204	0.162859	0.00769265	-0.200266	0.0452996	0.202478	-0.102449	-0.228179	-0.0609276	0.226926	-0.209887	-0.264722	-0.165201	0.256472
99629_G1_18w_D.tif	0.310136	-0.0148181	-0.284062	-0.179394	-0.271434	0.192294	0.205462	-0.132354	0.222857	0.117687	0.108116	-0.184786	0.132681	0.179581	0.0106107	-0.222741	0.0387342	0.221099	-0.0872443	-0.253545	-0.0523655	0.265311	-0.185369	-0.284419	-0.148122	0.296087
99639_G1_18w_D.tif	0.352809	-0.0085104	-0.315452	-0.180962	-0.294818	0.192952	0.233472	-0.110658	0.252562	0.100893	0.120909	-0.15608	0.150612	0.158263	0.0100869	-0.196866	0.0445874	0.196664	-0.103419	-0.221137	-0.0639709	0.223211	-0.215507	-0.24919	-0.171871	0.251421
99643_G1_18w_D.tif	0.342635	-0.0209565	-0.314093	-0.154989	-0.301188	0.163038	0.226543	-0.121709	0.249149	0.110858	0.11897	-0.166724	0.148146	0.166593	0.0102309	-0.194938	0.0452523	0.208381	-0.0965019	-0.228402	-0.0593868	0.239085	-0.203631	-0.261946	-0.166125	0.261709
99662_G1_18w_D.tif	0.332439	-0.0204655	-0.29048	-0.156369	-0.282373	0.231442	0.233816	-0.145456	0.225435	0.0982994	0.129343	-0.183718	0.129134	0.166558	0.0233062	-0.208813	0.026204	0.206923	-0.081696	-0.234582	-0.0773642	0.238778	-0.186152	-0.260228	-0.181612	0.267632
99663_G1_18w_D.tif	0.326738	-0.00452206	-0.301694	-0.169585	-0.281805	0.188458	0.217087	-0.122202	0.236379	0.116422	0.116251	-0.183577	0.142007	0.172485	0.0110515	-0.21615	0.0443517	0.213369	-0.0943254	-0.242775	-0.0563033	0.242893	-0.201251	-0.263821	-0.158487	0.269005
99666_G1_18w_D.tif	0.336117	0.000590053	-0.312691	-0.182768	-0.280855	0.171545	0.21999	-0.11914	0.247196	0.122116	0.110972	-0.167996	0.151804	0.177712	0.00239379	-0.204844	0.0504171	0.207439	-0.107055	-0.232454	-0.0501434	0.23691	-0.214866	-0.265771	-0.153279	0.256662
99667_G1_18w_D.tif	0.339354	-0.0228805	-0.300894	-0.156331	-0.296488	0.19382	0.229263	-0.135463	0.244314	0.115088	0.124367	-0.183453	0.141057	0.16722	0.0151004	-0.199337	0.0355712	0.20384	-0.0906678	-0.224647	-0.071229	0.230596	-0.195109	-0.254157	-0.174639	0.265704
99669_G1_18w_D.tif	0.331074	-0.00463039	-0.307563	-0.183559	-0.282477	0.168339	0.216056	-0.116355	0.241815	0.114273	0.113146	-0.178012	0.14913	0.178681	0.00419807	-0.205165	0.0491266	0.212939	-0.103961	-0.229605	-0.0512236	0.242509	-0.207725	-0.270339	-0.151597	0.270924
99682_G1_18w_D.tif	0.348391	-0.0142419	-0.307368	-0.16348	-0.292697	0.212055	0.23502	-0.123324	0.247628	0.106605	0.12495	-0.166821	0.144382	0.161749	0.0155271	-0.202682	0.0357108	0.193216	-0.0949492	-0.226324	-0.0730543	0.219593	-0.20454	-0.249763	-0.179001	0.253419
99688_G1_18w_D.tif	0.31963	-0.0034691	-0.292935	-0.174456	-0.263715	0.213617	0.214399	-0.132182	0.229012	0.122097	0.11078	-0.179752	0.13827	0.183406	0.0074332	-0.215695	0.03974	0.214062	-0.0933996	-0.253772	-0.0579484	0.241323	-0.195821	-0.283685	-0.155445	0.268506
99689_G1_18w_D.tif	0.340176	-0.0173408	-0.302521	-0.167222	-0.292356	0.211324	0.225538	-0.109383	0.243502	0.102344	0.122803	-0.171709	0.142671	0.159021	0.0162836	-0.20803	0.0358404	0.192636	-0.0906814	-0.237217	-0.0657246	0.238349	-0.200032	-0.255382	-0.1755	0.26261
99693_G1_18w_D.tif	0.323375	-0.0223194	-0.289361	-0.164078	-0.279683	0.209795	0.216951	-0.131196	0.229625	0.110182	0.114878	-0.174408	0.135523	0.175749	0.0154371	-0.217812	0.035204	0.21372	-0.0857181	-0.24714	-0.0664021	0.242106	-0.186426	-0.276364	-0.163403	0.281767
99694_G1_18w_D.tif	0.349365	-0.0115813	-0.31526	-0.143443	-0.302453	0.18843	0.237019	-0.124615	0.246544	0.10371	0.127103	-0.168104	0.14268	0.155959	0.0163918	-0.196953	0.0360915	0.191308	-0.0921763	-0.230299	-0.0677349	0.230865	-0.202461	-0.254128	-0.175109	0.258852
99701_G1_18w_D.tif	0.323722	0.00634162	-0.296054	-0.201159	-0.261625	0.197013	0.213086	-0.1254	0.235762	0.125761	0.106683	-0.176877	0.14292	0.178147	-0.000812986	-0.209659	0.048236	0.218141	-0.105538	-0.243059	-0.0502413	0.241515	-0.208887	-0.278623	-0.14725	0.267857
99702_G1_18w_D.tif	0.326007	-0.0126382	-0.294048	-0.17063	-0.279263	0.204039	0.220058	-0.132095	0.231725	0.112549	0.117736	-0.181953	0.135837	0.170236	0.0131445	-0.211472	0.037808	0.213016	-0.0899663	-0.241501	-0.0614136	0.247348	-0.19368	-0.268826	-0.163945	0.271927
99703_G1_18w_D.tif	0.321105	-0.0166763	-0.284533	-0.181044	-0.274468	0.211912	0.218246	-0.140569	0.229077	0.116361	0.117563	-0.189226	0.134764	0.177356	0.0135171	-0.214311	0.0354021	0.216011	-0.0890451	-0.238973	-0.0651116	0.246275	-0.191217	-0.263526	-0.165299	0.276409
99705_G1_18w_D.tif	0.321635	0.0120183	-0.301038	-0.204051	-0.256274	0.183136	0.206287	-0.120594	0.240263	0.13862	0.0979423	-0.170703	0.147256	0.182359	-0.00860408	-0.208463	0.0527979	0.214774	-0.111302	-0.248986	-0.0393795	0.249477	-0.212767	-0.291958	-0.136817	0.264371
99707_G1_18w_D.tif	0.325095	-0.0146194	-0.286488	-0.193771	-0.269557	0.216528	0.216063	-0.13083	0.236183	0.119739	0.113216	-0.180514	0.140093	0.176768	0.00761366	-0.20889	0.0397349	0.214079	-0.0955696	-0.23929	-0.0620626	0.242353	-0.198937	-0.266985	-0.165385	0.265434
99712_G1_18w_D.tif	0.370491	-0.0155565	-0.323297	-0.17279	-0.309928	0.197534	0.248113	-0.110727	0.26235	0.0927194	0.131783	-0.154645	0.150941	0.141822	0.0136528	-0.180133	0.0402602	0.186281	-0.104482	-0.198731	-0.0746036	0.211595	-0.217479	-0.236962	-0.187801	0.239594
99720_G1_18w_D.tif	0.32965	-0.0156312	-0.29496	-0.165981	-0.280784	0.198603	0.22823	-0.154289	0.232587	0.117749	0.119884	-0.181373	0.135418	0.176732	0.0122528	-0.200376	0.0344863	0.213111	-0.0906499	-0.232895	-0.0660848	0.242015	-0.193208	-0.265329	-0.166821	0.267663
99728_G1_18w_D.tif	0.341547	-0.0110768	-0.306012	-0.180799	-0.28755	0.198521	0.226162	-0.117417	0.246706	0.109475	0.118436	-0.167091	0.147363	0.166379	0.0101917	-0.203682	0.0432922	0.202913	-0.0992526	-0.230019	-0.0624461	0.231046	-0.20903	-0.253801	-0.169406	0.255552
99738_G1_18w_D.tif	0.342966	-0.0211172	-0.304158	-0.145392	-0.297776	0.206644	0.234372	-0.12938	0.239883	0.101037	0.127627	-0.172119	0.137321	0.158714	0.0205829	-0.204887	0.0322957	0.199271	-0.0868331	-0.230208	-0.0733053	0.232318	-0.193481	-0.257885	-0.179495	0.263004
99741_G1_18w_D.tif	0.359106	-0.0224546	-0.317133	-0.153349	-0.312379	0.191974	0.243551	-0.119384	0.252762	0.0927098	0.131922	-0.161236	0.14563	0.149048	0.0191074	-0.189037	0.0356147	0.18861	-0.0927932	-0.216641	-0.0739024	0.225048	-0.205614	-0.238729	-0.18587	0.25344
99742_G1_18w_D.tif	0.340806	-0.00624648	-0.304598	-0.178081	-0.283965	0.201677	0.227844	-0.124075	0.243691	0.112095	0.118181	-0.167861	0.141775	0.159859	0.0100051	-0.203899	0.0414172	0.204564	-0.0984218	-0.231868	-0.0626344	0.233352	-0.206651	-0.258632	-0.167449	0.259116
99749_G1_18w_D.tif	0.324443	-0.0086171	-0.297657	-0.173169	-0.276342	0.193986	0.214757	-0.126327	0.235186	0.119655	0.111734	-0.177022	0.140899	0.176346	0.00838007	-0.213422	0.0427615	0.213601	-0.0941503	-0.246719	-0.0558278	0.245075	-0.197983	-0.274623	-0.1562	0.271236
99756_G1_18w_D.tif	0.347913	-0.022901	-0.30923	-0.154263	-0.301307	0.198002	0.23256	-0.118187	0.249669	0.105423	0.125005	-0.166736	0.145042	0.159509	0.0166343	-0.201546	0.0365744	0.193908	-0.0928564	-0.224551	-0.0702488	0.228278	-0.200834	-0.253576	-0.178921	0.25664
99757_G1_18w_D.tif	0.319144	-0.00204695	-0.291709	-0.188161	-0.262141	0.204196	0.210677	-0.131	0.234026	0.131032	0.107213	-0.181326	0.140388	0.182132	0.00354156	-0.216593	0.0443481	0.218087	-0.0996186	-0.246401	-0.052853	0.245418	-0.200844	-0.280879	-0.152171	0.265541
99766_G1_18w_D.tif	0.323385	-0.00840768	-0.2935	-0.182021	-0.270722	0.200267	0.214633	-0.130909	0.234279	0.122544	0.110229	-0.177085	0.140008	0.179057	0.00727614	-0.21478	0.0415695	0.214468	-0.0966355	-0.242031	-0.0568158	0.244206	-0.19805	-0.276594	-0.155655	0.271285
99768_G1_18w_D.tif	0.324485	0.0076038	-0.304861	-0.18914	-0.267598	0.171354	0.210889	-0.124486	0.240459	0.133748	0.104079	-0.175834	0.146813	0.180553	-0.00362849	-0.207201	0.0510217	0.214266	-0.106822	-0.244664	-0.0443174	0.245085	-0.209785	-0.282049	-0.140734	0.270763
99770_G1_18w_D.tif	0.361881	-0.00332347	-0.323674	-0.17744	-0.299485	0.187712	0.242483	-0.114409	0.256009	0.0964375	0.124228	-0.150382	0.15208	0.15403	0.00880243	-0.185564	0.0439386	0.190561	-0.106414	-0.214457	-0.0662074	0.214946	-0.220246	-0.246099	-0.173396	0.247988
99773_G1_18w_D.tif	0.359809	-0.019471	-0.31939	-0.144184	-0.30999	0.193225	0.245066	-0.124309	0.252637	0.0967568	0.131284	-0.157896	0.145147	0.151132	0.019376	-0.193531	0.0358643	0.190601	-0.0941383	-0.214786	-0.0746518	0.220154	-0.205608	-0.245433	-0.185405	0.247743
99779_G1_18w_D.tif	0.331338	-0.0100981	-0.30567	-0.143444	-0.291144	0.185165	0.222965	-0.12805	0.239112	0.118525	0.120966	-0.185984	0.142582	0.175381	0.0154247	-0.216739	0.0394792	0.205071	-0.0907375	-0.239245	-0.0619745	0.237155	-0.196924	-0.261755	-0.165417	0.264019
90007_G1_18w_D2.tif	0.32637	-0.0188254	-0.29358	-0.154379	-0.286776	0.206391	0.223063	-0.133449	0.22855	0.105176	0.122458	-0.18376	0.132845	0.167707	0.0197151	-0.215639	0.0340291	0.21227	-0.083228	-0.242832	-0.066329	0.247845	-0.18726	-0.265544	-0.169857	0.275041
98430_G1_18w_D.tif	0.332568	-0.0129699	-0.298707	-0.158072	-0.287079	0.201425	0.223579	-0.129111	0.239042	0.117547	0.121568	-0.186769	0.138005	0.166006	0.0150012	-0.212313	0.0363227	0.204724	-0.0910685	-0.233003	-0.0654751	0.238501	-0.194741	-0.262613	-0.169017	0.266649
98433_G1_18w_D.tif	0.325958	-0.011884	-0.295186	-0.160739	-0.280332	0.207286	0.221173	-0.131586	0.229736	0.110322	0.118746	-0.179999	0.134222	0.168957	0.0166109	-0.218901	0.0370024	0.213604	-0.0875771	-0.244166	-0.063365	0.244798	-0.191653	-0.269403	-0.165334	0.27171
98436_G1_18w_D.tif	0.336987	-0.0182272	-0.301055	-0.156023	-0.292671	0.201329	0.228714	-0.130201	0.238535	0.106931	0.123951	-0.177753	0.139007	0.16604	0.0174529	-0.20749	0.0348713	0.203035	-0.088786	-0.232623	-0.0691713	0.235252	-0.194744	-0.257695	-0.173091	0.267426
98437_G1_18w_D.tif	0.367378	0.00130899	-0.329943	-0.17617	-0.304002	0.185941	0.243722	-0.10413	0.262817	0.0979266	0.126479	-0.152483	0.156342	0.148597	0.00772608	-0.182806	0.0467043	0.184727	-0.10934	-0.212652	-0.0651847	0.209949	-0.226675	-0.238902	-0.176024	0.238695
98441_G1_18w_D.tif	0.34164	-0.00631562	-0.30534	-0.173363	-0.285775	0.201505	0.229586	-0.12638	0.244647	0.114406	0.120881	-0.173768	0.143146	0.164469	0.0108446	-0.203122	0.0380228	0.196208	-0.0984548	-0.227691	-0.0641842	0.231855	-0.20603	-0.256406	-0.168984	0.258602
98442_G1_18w_D.tif	0.34145	-0.0253623	-0.300897	-0.151096	-0.295627	0.206968	0.233718	-0.136307	0.239426	0.103329	0.125958	-0.170372	0.136999	0.162356	0.0190697	-0.200212	0.0316929	0.201906	-0.0867085	-0.229829	-0.0739325	0.233361	-0.1921	-0.259371	-0.179049	0.264629
98443_G1_18w_D.tif	0.34568	-0.015322	-0.308399	-0.146886	-0.303517	0.191004	0.238474	-0.137131	0.242381	0.104028	0.130178	-0.177765	0.140459	0.162222	0.020443	-0.202409	0.0326078	0.194156	-0.0881607	-0.226819	-0.0728464	0.229496	-0.198861	-0.239452	-0.178438	0.264878
98451_G1_18w_D.tif	0.369794	-0.00726153	-0.335143	-0.121801	-0.321159	0.171248	0.250962	-0.115625	0.260725	0.0971661	0.134945	-0.158426	0.150453	0.143507	0.0185849	-0.189775	0.0396678	0.18215	-0.0979864	-0.213521	-0.0722606	0.212477	-0.213816	-0.240932	-0.184767	0.240794
98457_G1_18w_D.tif	0.351373	-0.00405827	-0.317064	-0.183608	-0.290127	0.1867	0.229417	-0.111525	0.257832	0.116806	0.11716	-0.161233	0.153828	0.16182	0.00295876	-0.190298	0.0475413	0.194344	-0.108428	-0.222805	-0.0576801	0.226524	-0.219441	-0.25521	-0.16737	0.242544
98459_G1_18w_D.tif	0.343005	-0.0148765	-0.309423	-0.16001	-0.297168	0.19259	0.232329	-0.124074	0.242441	0.100359	0.124972	-0.170057	0.143109	0.161829	0.0160802	-0.200764	0.039829	0.204059	-0.0920607	-0.231301	-0.0659753	0.234794	-0.202789	-0.250704	-0.174349	0.258156
98470_G1_18w_D.tif	0.342103	-0.00487393	-0.314944	-0.162119	-0.298541	0.164085	0.229889	-0.123221	0.244337	0.105503	0.12199	-0.172555	0.145559	0.162011	0.0120652	-0.201142	0.0432693	0.201414	-0.0960236	-0.23196	-0.0587093	0.24009	-0.207866	-0.24827	-0.163128	0.271038
98471_G1_18w_D.tif	0.353931	-0.0142762	-0.321518	-0.143219	-0.31168	0.171453	0.238128	-0.115952	0.252122	0.0998122	0.128889	-0.167667	0.148291	0.155776	0.0182344	-0.203095	0.0413114	0.195604	-0.0954111	-0.21843	-0.067474	0.226508	-0.207697	-0.241763	-0.177126	0.255251
98476_G1_18w_D.tif	0.329224	-0.0133976	-0.300702	-0.173567	-0.28539	0.172995	0.216949	-0.129454	0.241158	0.123035	0.112463	-0.177202	0.143919	0.176144	0.00749236	-0.208497	0.0427555	0.208927	-0.0966913	-0.235444	-0.0558743	0.245221	-0.199848	-0.266263	-0.155455	0.277503
98480_G1_18w_D.tif	0.345018	-0.0150547	-0.306235	-0.170377	-0.286595	0.208554	0.229194	-0.11878	0.245663	0.106323	0.118377	-0.158408	0.142433	0.159088	0.0103954	-0.197343	0.0381544	0.198226	-0.0968903	-0.231618	-0.0657875	0.231255	-0.202537	-0.269988	-0.171191	0.258123
98493_G1_18w_D.tif	0.340563	-0.00231487	-0.308079	-0.17331	-0.285996	0.195904	0.228188	-0.121433	0.243224	0.111026	0.120564	-0.173623	0.143171	0.161762	0.0117284	-0.208622	0.042241	0.203704	-0.0998351	-0.226837	-0.0615139	0.232948	-0.207827	-0.257233	-0.166431	0.258029
98501_G1_18w_D.tif	0.336598	-0.0254187	-0.294521	-0.157998	-0.294065	0.215728	0.229759	-0.129841	0.235827	0.10034	0.127001	-0.179398	0.133559	0.157161	0.0214231	-0.207063	0.0313626	0.204679	-0.0831759	-0.234515	-0.0738366	0.239454	-0.189362	-0.253313	-0.180567	0.270185
98507_G1_18w_D.tif	0.316145	-0.0238604	-0.280549	-0.166484	-0.275793	0.219143	0.216185	-0.140809	0.221511	0.109106	0.118616	-0.190139	0.12878	0.175465	0.0176067	-0.215479	0.0309191	0.217945	-0.0802631	-0.249082	-0.0671191	0.253662	-0.179733	-0.275224	-0.166306	0.285758
98510_G1_18w_D.tif	0.327361	-0.0150624	-0.292792	-0.14072	-0.283546	0.218239	0.229918	-0.150145	0.225991	0.110845	0.126729	-0.188264	0.129725	0.17202	0.0240114	-0.222159	0.0282665	0.208702	-0.0813352	-0.239266	-0.0721677	0.242216	-0.18547	-0.26119	-0.176692	0.264785
98531_G1_18w_D.tif	0.361443	0.0129685	-0.335868	-0.178136	-0.300941	0.15705	0.23412	-0.094609	0.264656	0.106536	0.119865	-0.155764	0.160664	0.149331	0.00183846	-0.188315	0.0558947	0.192147	-0.114393	-0.220314	-0.0527655	0.218539	-0.232673	-0.244441	-0.161841	0.245008
98550_G1_18w_D.tif	0.354986	-0.00651013	-0.325544	-0.148364	-0.302933	0.177332	0.236369	-0.111832	0.25413	0.103797	0.123898	-0.158722	0.151426	0.159419	0.011367	-0.194192	0.0437446	0.191243	-0.100681	-0.225748	-0.0631584	0.221891	-0.212555	-0.257265	-0.17105	0.248951
98552_G1_18w_D.tif	0.342728	-0.0191006	-0.306901	-0.142656	-0.299347	0.202607	0.232391	-0.118213	0.238579	0.0942558	0.127146	-0.17054	0.138752	0.158407	0.0201089	-0.204895	0.0330233	0.196002	-0.0867574	-0.234637	-0.0711173	0.233041	-0.193393	-0.264334	-0.175213	0.270062
98555_G1_18w_D.tif	0.359735	-0.0213314	-0.311496	-0.182067	-0.302875	0.205208	0.24195	-0.117492	0.253978	0.0920826	0.127738	-0.154253	0.148115	0.152032	0.0145415	-0.18605	0.0371961	0.189393	-0.0980158	-0.214562	-0.0740844	0.220711	-0.211735	-0.235583	-0.185047	0.251914
98566_G1_18w_D.tif	0.331655	-0.0156564	-0.302583	-0.126553	-0.296603	0.190786	0.228398	-0.13881	0.233439	0.110445	0.125073	-0.182121	0.136751	0.17193	0.021501	-0.217053	0.0337919	0.205604	-0.0821504	-0.247791	-0.0680652	0.2389	-0.189487	-0.2582	-0.171721	0.26852
98575_G1_18w_D.tif	0.37346	-0.0207008	-0.325211	-0.147196	-0.321687	0.205407	0.254463	-0.106782	0.25783	0.0772553	0.139577	-0.15231	0.145696	0.131572	0.0233699	-0.183715	0.0338566	0.179618	-0.0924872	-0.211443	-0.0824372	0.210066	-0.209716	-0.228755	-0.196715	0.246984
98576_G1_18w_D.tif	0.385112	-0.0169765	-0.335782	-0.159104	-0.327593	0.190214	0.258385	-0.0997331	0.27089	0.0813694	0.13848	-0.14344	0.154926	0.12949	0.0175199	-0.171894	0.0370588	0.165548	-0.102563	-0.197032	-0.0789218	0.204026	-0.222007	-0.222034	-0.195504	0.239566
98583_G1_18w_D.tif	0.340271	-0.0194611	-0.301376	-0.161273	-0.293442	0.204508	0.230688	-0.1282	0.239482	0.102607	0.12401	-0.171112	0.137856	0.159416	0.0176604	-0.205258	0.0351014	0.203514	-0.0892797	-0.230844	-0.0700516	0.235351	-0.195919	-0.256363	-0.175	0.267115
98616_G1_18w_D.tif	0.323434	-0.0109553	-0.295661	-0.184014	-0.276396	0.193734	0.20746	-0.111332	0.238348	0.11814	0.109207	-0.178336	0.142915	0.171191	0.00556057	-0.212214	0.0474794	0.218017	-0.0960868	-0.247284	-0.0527156	0.247833	-0.199014	-0.278023	-0.154531	0.273243
98626_G1_18w_D.tif	0.344683	-0.0110127	-0.309214	-0.142613	-0.294749	0.204832	0.234214	-0.125954	0.24245	0.106419	0.126369	-0.173475	0.139223	0.157849	0.0171703	-0.203434	0.0352003	0.19781	-0.0906393	-0.233109	-0.0709686	0.226	-0.198141	-0.261569	-0.175597	0.258256
98631_G1_18w_D.tif	0.344593	-0.00451214	-0.313844	-0.114133	-0.29522	0.199209	0.236644	-0.135562	0.240912	0.113115	0.126337	-0.169842	0.136609	0.157815	0.0173519	-0.200989	0.0322876	0.191386	-0.0879447	-0.246854	-0.0678046	0.23158	-0.196035	-0.273992	-0.173886	0.25278
98633_G1_18w_D.tif	0.349928	-0.0226965	-0.301311	-0.164363	-0.296529	0.218641	0.240496	-0.134595	0.244161	0.100298	0.130278	-0.170801	0.137335	0.15383	0.0198572	-0.196576	0.0292319	0.193627	-0.0897991	-0.218692	-0.0790276	0.226377	-0.197922	-0.243954	-0.186698	0.258905
98637_G1_18w_D.tif	0.34185	0.00134151	-0.307613	-0.183747	-0.280403	0.202203	0.22482	-0.113999	0.247529	0.116456	0.116231	-0.168954	0.145498	0.159743	0.00590801	-0.203169	0.0438312	0.198454	-0.103429	-0.232851	-0.0583823	0.231808	-0.212138	-0.262352	-0.1637	0.255066
98640_G1_18w_D.tif	0.369875	-0.00806417	-0.332459	-0.155923	-0.311356	0.185069	0.244293	-0.101359	0.265939	0.0996604	0.127739	-0.149272	0.155904	0.145076	0.0108764	-0.183929	0.045348	0.18384	-0.105142	-0.215059	-0.0687167	0.206851	-0.221296	-0.242912	-0.181005	0.236022
98657_G1_18w_D.tif	0.348278	-0.000806276	-0.316498	-0.168762	-0.289733	0.191637	0.232358	-0.118734	0.251291	0.114549	0.122358	-0.172551	0.150178	0.166689	0.00873305	-0.199925	0.0438465	0.196258	-0.105359	-0.218389	-0.06269	0.220869	-0.213943	-0.256188	-0.168819	0.245354
98660_G1_18w_D.tif	0.33129	-0.0312693	-0.289662	-0.14942	-0.293401	0.219261	0.230079	-0.143008	0.231998	0.104169	0.12892	-0.186608	0.132826	0.168169	0.024844	-0.210742	0.0268941	0.204895	-0.0787568	-0.23477	-0.076253	0.243148	-0.183758	-0.25107	-0.18502	0.267244
98662_G1_18w_D.tif	0.346479	-0.0314067	-0.298598	-0.169707	-0.296719	0.213496	0.234751	-0.130246	0.244032	0.0984711	0.125358	-0.162879	0.138042	0.155096	0.0170969	-0.191147	0.0312795	0.198074	-0.0883609	-0.226058	-0.0752848	0.234193	-0.194999	-0.253021	-0.183076	0.265136
98663_G1_18w_D.tif	0.364016	0.00518274	-0.332018	-0.16873	-0.302259	0.174904	0.237699	-0.099018	0.2638	0.106984	0.121774	-0.152276	0.156596	0.147915	0.00564068	-0.189534	0.0479957	0.180813	-0.11061	-0.217485	-0.0593825	0.216033	-0.22508	-0.250293	-0.168171	0.245505
98672_G1_18w_D.tif	0.352807	-0.0172868	-0.301242	-0.163975	-0.29484	0.226445	0.245488	-0.136464	0.239927	0.0934308	0.133704	-0.17168	0.131895	0.145716	0.021495	-0.194233	0.0247017	0.188966	-0.0889301	-0.216366	-0.0813955	0.227443	-0.19649	-0.246327	-0.187119	0.26433
98675_G1_18w_D.tif	0.348007	-0.00801015	-0.308486	-0.183002	-0.292508	0.197558	0.229305	-0.112196	0.251454	0.108556	0.120913	-0.167251	0.146758	0.153839	0.0105717	-0.201773	0.0434428	0.198654	-0.101116	-0.224026	-0.0641729	0.22748	-0.212325	-0.24615	-0.171842	0.256321
98681_G1_18w_D.tif	0.350023	-0.00506221	-0.315732	-0.149104	-0.296388	0.205843	0.237444	-0.115904	0.24395	0.0962536	0.127704	-0.165959	0.142057	0.152544	0.0161343	-0.197617	0.0376513	0.193798	-0.0926677	-0.236174	-0.0691273	0.223939	-0.204921	-0.256708	-0.176128	0.254151
98709_G1_18w_D.tif	0.344365	-0.00902593	-0.300308	-0.191275	-0.285677	0.210789	0.231896	-0.121771	0.241651	0.099701	0.12209	-0.166898	0.139738	0.153949	0.0130092	-0.20226	0.0381945	0.201674	-0.0980671	-0.223874	-0.0670947	0.233937	-0.207297	-0.249733	-0.172501	0.264786
98714_G1_18w_D.tif	0.340933	-0.00352279	-0.308727	-0.163421	-0.286348	0.197795	0.228957	-0.1267	0.245357	0.11832	0.12042	-0.17503	0.144338	0.166754	0.0103706	-0.204262	0.0402925	0.198941	-0.0978759	-0.233046	-0.0636996	0.227049	-0.206409	-0.258007	-0.167609	0.25513
98721_G1_18w_D.tif	0.361335	-0.0164977	-0.3193	-0.168008	-0.30632	0.188497	0.242377	-0.120607	0.258288	0.102223	0.126827	-0.155792	0.150329	0.152947	0.0126852	-0.186364	0.040764	0.191127	-0.10089	-0.212543	-0.0709816	0.216972	-0.213967	-0.238608	-0.181147	0.246653
98727_G1_18w_D.tif	0.352106	-0.00429655	-0.313731	-0.1841	-0.291536	0.192791	0.231318	-0.112092	0.255012	0.111106	0.118204	-0.158205	0.150012	0.155858	0.00670774	-0.195917	0.0439996	0.191708	-0.104988	-0.224513	-0.0618035	0.224501	-0.216708	-0.250385	-0.168592	0.253544
98728_G1_18w_D.tif	0.328977	-0.0101559	-0.296588	-0.151176	-0.282934	0.207325	0.225389	-0.140415	0.233127	0.118168	0.121524	-0.185585	0.134183	0.169113	0.0162819	-0.213139	0.0337817	0.206723	-0.0865685	-0.24462	-0.0665074	0.239673	-0.191921	-0.263236	-0.168745	0.267324
98729_G1_18w_D.tif	0.369168	-0.00894117	-0.327967	-0.168097	-0.309841	0.189309	0.246006	-0.105594	0.262096	0.0929876	0.129362	-0.150705	0.152652	0.142136	0.0118094	-0.180674	0.0423082	0.182683	-0.104321	-0.210274	-0.0690261	0.21564	-0.220031	-0.239774	-0.182215	0.241305
98730_G1_18w_D.tif	0.350232	-0.00793564	-0.309355	-0.164465	-0.291558	0.214073	0.237892	-0.122128	0.24472	0.100555	0.127324	-0.168602	0.140418	0.152407	0.0154942	-0.198555	0.0360294	0.195635	-0.0956629	-0.22414	-0.0720341	0.222857	-0.205088	-0.253513	-0.178411	0.253811
98731_G1_18w_D.tif	0.344076	-0.0100248	-0.302755	-0.182431	-0.28956	0.194928	0.230828	-0.128468	0.245157	0.110645	0.119272	-0.165778	0.139908	0.153726	0.012441	-0.206058	0.0396643	0.204015	-0.0986638	-0.222014	-0.0654579	0.233773	-0.206051	-0.249707	-0.168859	0.267394
98740_G1_18w_D.tif	0.348446	-0.0167968	-0.305008	-0.182559	-0.289536	0.213149	0.232042	-0.114814	0.246241	0.0971658	0.121285	-0.157323	0.143759	0.155834	0.0120274	-0.194929	0.0382681	0.197141	-0.0968162	-0.227923	-0.0683982	0.22965	-0.206146	-0.256545	-0.176165	0.257948
98753_G1_18w_D.tif	0.336663	-0.0199806	-0.293469	-0.175682	-0.283612	0.216846	0.227187	-0.132004	0.239282	0.110168	0.119748	-0.17046	0.137591	0.1651	0.0139331	-0.203523	0.0306976	0.195895	-0.0900796	-0.236133	-0.0688983	0.239559	-0.195707	-0.259191	-0.173337	0.269406
98760_G1_18w_D.tif	0.351563	0.00573266	-0.317775	-0.116849	-0.301549	0.200747	0.250169	-0.14816	0.236961	0.100421	0.13752	-0.18085	0.133752	0.153008	0.0251896	-0.207265	0.0286519	0.190113	-0.0877477	-0.224542	-0.0757472	0.223779	-0.199164	-0.247685	-0.181823	0.251551
98765_G1_18w_D.tif	0.33976	-0.00459367	-0.308706	-0.182309	-0.285437	0.187323	0.22222	-0.111025	0.244338	0.106463	0.113728	-0.161501	0.146591	0.163479	0.00672127	-0.203335	0.0458989	0.204568	-0.100534	-0.23702	-0.0572975	0.233811	-0.208829	-0.265581	-0.158455	0.269721
98777_G1_18w_D.tif	0.343933	-0.015098	-0.304929	-0.136304	-0.295548	0.21509	0.237961	-0.133718	0.236808	0.0998839	0.130211	-0.174166	0.134035	0.156101	0.0223387	-0.205743	0.0300238	0.198223	-0.084963	-0.234312	-0.0761598	0.228241	-0.192449	-0.258996	-0.18126	0.260799
98778_G1_18w_D.tif	0.310351	0.00225533	-0.278371	-0.196841	-0.252519	0.220833	0.208418	-0.136581	0.221472	0.12635	0.108083	-0.190924	0.129898	0.178073	0.00680887	-0.226344	0.0395577	0.224071	-0.0940677	-0.254117	-0.0571771	0.248573	-0.193944	-0.281543	-0.148508	0.286195
98781_G1_18w_D.tif	0.3477	-0.00598795	-0.311823	-0.177822	-0.289806	0.195031	0.230368	-0.115531	0.249904	0.108792	0.119803	-0.164479	0.147845	0.160736	0.00798433	-0.195662	0.0420183	0.194211	-0.102043	-0.22637	-0.0621373	0.228479	-0.211554	-0.256942	-0.168258	0.255543
98789_G1_18w_D.tif	0.350253	-0.0249332	-0.299745	-0.169671	-0.297124	0.223597	0.240204	-0.126764	0.241061	0.089762	0.130801	-0.166088	0.13604	0.15024	0.0217807	-0.198277	0.0273007	0.190649	-0.0880734	-0.220124	-0.0793521	0.230235	-0.19643	-0.24514	-0.186717	0.266515
98796_G1_18w_D.tif	0.331335	-0.0256328	-0.288704	-0.170316	-0.285758	0.212443	0.228607	-0.148436	0.233458	0.110536	0.12241	-0.178201	0.133335	0.168853	0.0183109	-0.207449	0.0309257	0.209929	-0.0854592	-0.23259	-0.0720334	0.242797	-0.19004	-0.252648	-0.176386	0.270714
98798_G1_18w_D.tif	0.321238	-0.0106155	-0.287466	-0.163182	-0.26901	0.22261	0.222682	-0.148445	0.223936	0.117099	0.118826	-0.186698	0.128245	0.173097	0.0151074	-0.214323	0.0322534	0.216498	-0.0857982	-0.247168	-0.0660801	0.246756	-0.187289	-0.275586	-0.166644	0.269958
98800_G1_18w_D.tif	0.337424	-0.0199815	-0.295617	-0.183289	-0.288702	0.200322	0.226731	-0.131693	0.241272	0.109071	0.119117	-0.170496	0.14012	0.164251	0.0133221	-0.204314	0.0372688	0.205847	-0.0930406	-0.229266	-0.0669225	0.238462	-0.200116	-0.249899	-0.170858	0.270985
98814_G1_18w_D.tif	0.346662	0.00218553	-0.319624	-0.166708	-0.290985	0.181612	0.230366	-0.1147	0.249026	0.109033	0.118473	-0.161363	0.150334	0.1652	0.00779746	-0.200024	0.0457204	0.195638	-0.102168	-0.234662	-0.0581952	0.225864	-0.214814	-0.257358	-0.162593	0.255281
98821_G1_18w_D.tif	0.348893	0.0024309	-0.316436	-0.187012	-0.286657	0.183687	0.229758	-0.115303	0.253487	0.114806	0.116428	-0.162093	0.151309	0.160584	0.00229131	-0.191801	0.0484708	0.199429	-0.108802	-0.224935	-0.0561833	0.227887	-0.219909	-0.256515	-0.162651	0.248836
98831_G1_18w_D.tif	0.355373	-0.0136669	-0.31113	-0.174891	-0.298423	0.205108	0.24107	-0.121631	0.248569	0.09461	0.128027	-0.161105	0.143451	0.150364	0.0155998	-0.192854	0.0369737	0.194007	-0.0974645	-0.215854	-0.0720426	0.224701	-0.208975	-0.242921	-0.181029	0.254132
98836_G1_18w_D.tif	0.34302	-0.0256668	-0.297068	-0.152683	-0.29541	0.223909	0.23555	-0.132463	0.239991	0.101939	0.129228	-0.173411	0.134683	0.156133	0.0231349	-0.207392	0.0268667	0.193623	-0.0837215	-0.231174	-0.0783382	0.232393	-0.191287	-0.248203	-0.186648	0.262996
98838_G1_18w_D.tif	0.3409	-0.0110118	-0.30655	-0.17899	-0.288967	0.182859	0.224626	-0.125251	0.250681	0.122914	0.116094	-0.17188	0.148405	0.168761	0.00700501	-0.20247	0.0452227	0.205697	-0.102059	-0.225518	-0.0606732	0.229706	-0.209647	-0.252642	-0.165037	0.257826
98845_G1_18w_D.tif	0.354539	-0.0102968	-0.321469	-0.134506	-0.306829	0.186574	0.24221	-0.124974	0.248559	0.0988722	0.130469	-0.165811	0.14516	0.156254	0.0188768	-0.199818	0.04005	0.200414	-0.0939706	-0.222568	-0.0715834	0.218163	-0.205988	-0.248987	-0.180025	0.246684
98848_G1_18w_D.tif	0.342745	-0.00279592	-0.311757	-0.173874	-0.28723	0.185853	0.227776	-0.122454	0.24819	0.116787	0.117748	-0.169859	0.148332	0.168476	0.0064115	-0.198689	0.0440426	0.199457	-0.102271	-0.230025	-0.0597358	0.227931	-0.211246	-0.258229	-0.163006	0.257423
98854_G1_18w_D.tif	0.345022	-0.00333021	-0.308942	-0.192694	-0.28296	0.194893	0.226917	-0.11511	0.249384	0.111024	0.115104	-0.161003	0.14967	0.165614	0.00457241	-0.197968	0.0455105	0.199838	-0.106305	-0.226501	-0.058946	0.228578	-0.21545	-0.258788	-0.163579	0.255448
98855_G1_18w_D.tif	0.338416	-0.024764	-0.296581	-0.178347	-0.29305	0.202433	0.227345	-0.12635	0.240726	0.102145	0.12193	-0.171137	0.140829	0.164344	0.0156442	-0.202278	0.0347673	0.200699	-0.0904337	-0.22875	-0.06823	0.240622	-0.197357	-0.250811	-0.174005	0.272193
98867_G1_18w_D.tif	0.355993	-0.0177693	-0.318345	-0.147211	-0.308779	0.187236	0.240898	-0.12209	0.252793	0.101536	0.129612	-0.164667	0.146568	0.154533	0.0176858	-0.195163	0.0377069	0.191541	-0.0947656	-0.217633	-0.0710319	0.224304	-0.206328	-0.243987	-0.182006	0.24937
98868_G1_18w_D.tif	0.352668	-0.00748208	-0.318084	-0.14996	-0.299837	0.190405	0.23749	-0.122167	0.251081	0.10828	0.125194	-0.164129	0.146085	0.156627	0.0142836	-0.200567	0.0404082	0.195396	-0.0976403	-0.224506	-0.068736	0.218122	-0.208351	-0.251449	-0.174562	0.251432
98876_G1_18w_D.tif	0.355801	-0.00721832	-0.315011	-0.145366	-0.305523	0.202987	0.247436	-0.130453	0.243921	0.0934924	0.13604	-0.173727	0.138244	0.147039	0.0228055	-0.199068	0.0304428	0.186228	-0.0906623	-0.217133	-0.0760095	0.224965	-0.202956	-0.238607	-0.184529	0.256862
98883_G1_18w_D.tif	0.340785	-0.00749453	-0.311054	-0.16184	-0.291115	0.189452	0.227322	-0.120173	0.24573	0.113095	0.1207	-0.172776	0.144343	0.160964	0.0128274	-0.208978	0.0446017	0.208308	-0.0977482	-0.22913	-0.0604714	0.235356	-0.206555	-0.257206	-0.169364	0.250422
98897_G1_18w_D.tif	0.332242	-0.00322096	-0.303975	-0.171252	-0.279596	0.196152	0.217984	-0.115482	0.239715	0.115179	0.112532	-0.169092	0.142457	0.167073	0.00857444	-0.213633	0.0433297	0.205966	-0.0966148	-0.245523	-0.0573707	0.236305	-0.202408	-0.273249	-0.156869	0.270776
98907_G1_18w_D.tif	0.337237	0.00552813	-0.308007	-0.188225	-0.278641	0.186591	0.222282	-0.11867	0.244801	0.11923	0.11239	-0.167404	0.145909	0.164065	0.00493964	-0.208897	0.0471225	0.204623	-0.104832	-0.235031	-0.0531694	0.237199	-0.214252	-0.261057	-0.15578	0.262049
98908_G1_18w_D.tif	0.348228	-0.00453816	-0.318253	-0.180741	-0.29371	0.164291	0.22799	-0.116846	0.254948	0.115587	0.114677	-0.158772	0.153909	0.166567	0.00283235	-0.19172	0.0484311	0.196499	-0.106092	-0.228141	-0.0551555	0.230339	-0.218003	-0.252546	-0.159802	0.260021
98911_G1_18w_D.tif	0.3192	-0.00679435	-0.290901	-0.171315	-0.273914	0.202438	0.217401	-0.137291	0.225037	0.114275	0.115685	-0.185269	0.13341	0.175962	0.013635	-0.219577	0.0368902	0.21507	-0.0880312	-0.24919	-0.0597507	0.249343	-0.191788	-0.270229	-0.156873	0.282578
98912_G1_18w_D.tif	0.3341	-0.0110087	-0.300796	-0.169124	-0.286021	0.19829	0.224262	-0.125946	0.237523	0.109059	0.117837	-0.170135	0.139646	0.165919	0.0140431	-0.212559	0.038339	0.204487	-0.0917921	-0.240153	-0.0629963	0.238908	-0.199257	-0.259934	-0.164887	0.272196
98918_G1_18w_D.tif	0.353373	-0.00284499	-0.321285	-0.173347	-0.293524	0.191695	0.234907	-0.112595	0.25482	0.107555	0.120779	-0.154924	0.152439	0.1593	0.00906974	-0.196589	0.0466519	0.195003	-0.104535	-0.226324	-0.0595929	0.226566	-0.220037	-0.248277	-0.173066	0.234782
98924_G1_18w_D.tif	0.375536	-0.00513102	-0.334212	-0.139641	-0.319648	0.186925	0.255861	-0.11854	0.264793	0.0990448	0.137085	-0.157639	0.150794	0.137852	0.0178712	-0.183902	0.0381001	0.176136	-0.100519	-0.206753	-0.0761614	0.204958	-0.218914	-0.226408	-0.190586	0.233098
98926_G1_18w_D.tif	0.351914	-0.00498318	-0.31562	-0.181751	-0.293148	0.186199	0.230524	-0.110578	0.254913	0.109806	0.117122	-0.155225	0.150928	0.157261	0.00728059	-0.198889	0.0451432	0.192996	-0.105359	-0.223732	-0.0607411	0.224671	-0.216468	-0.252077	-0.16649	0.256302
98945_G1_18w_D2.tif	0.3598	-0.0144469	-0.316708	-0.168149	-0.303526	0.201134	0.239762	-0.109572	0.255152	0.0959707	0.12633	-0.153597	0.14807	0.148554	0.0144983	-0.193096	0.0381903	0.18532	-0.0983179	-0.220458	-0.0716828	0.217889	-0.21132	-0.243748	-0.180248	0.254199
98954_G1_18w_D.tif	0.319267	-0.011837	-0.286726	-0.167989	-0.273001	0.217342	0.218414	-0.137428	0.223784	0.112144	0.118527	-0.188578	0.132039	0.176751	0.0174603	-0.224414	0.0337676	0.215018	-0.085938	-0.245269	-0.066046	0.24443	-0.187914	-0.269644	-0.163634	0.279472
98968_G1_18w_D.tif	0.342828	-0.00656826	-0.309604	-0.181037	-0.287199	0.187236	0.22545	-0.117242	0.248588	0.113097	0.114985	-0.162384	0.148881	0.167029	0.00688574	-0.202633	0.0453203	0.202059	-0.102475	-0.230496	-0.059877	0.227729	-0.21132	-0.25822	-0.162463	0.26143
98980_G1_18w_D.tif	0.334253	0.00389694	-0.299528	-0.188975	-0.27264	0.206944	0.223996	-0.126522	0.239601	0.119418	0.115754	-0.176401	0.140658	0.165869	0.0066207	-0.208396	0.0408266	0.203046	-0.101439	-0.23552	-0.0591379	0.235483	-0.208676	-0.262391	-0.160289	0.263548
98987_G1_18w_D.tif	0.361413	-0.0157516	-0.32228	-0.154406	-0.308614	0.192249	0.24484	-0.120495	0.255439	0.0964969	0.129108	-0.151769	0.148982	0.151749	0.0161859	-0.188693	0.0398331	0.190892	-0.0964031	-0.222385	-0.0717499	0.217941	-0.212411	-0.237922	-0.184343	0.242093
98992_G1_18w_D.tif	0.350409	-0.0157986	-0.315437	-0.153279	-0.305305	0.184092	0.236982	-0.119008	0.245597	0.0926754	0.127545	-0.164395	0.143551	0.153712	0.016933	-0.19483	0.0390198	0.198978	-0.0927746	-0.225072	-0.0679935	0.231509	-0.203287	-0.251684	-0.17524	0.263101
99003_G1_18w_D.tif	0.345262	-0.028909	-0.30057	-0.12811	-0.301512	0.225216	0.241593	-0.135332	0.233822	0.0890141	0.134987	-0.170321	0.130629	0.152994	0.02869	-0.205195	0.0246718	0.197535	-0.0781903	-0.233196	-0.082727	0.231592	-0.185338	-0.257309	-0.191317	0.26202
99010_G1_18w_D.tif	0.344531	0.0197904	-0.320925	-0.203776	-0.28068	0.158111	0.223865	-0.10902	0.25528	0.122553	0.111426	-0.165839	0.156875	0.163133	-0.00393648	-0.197798	0.0575322	0.203349	-0.118437	-0.225125	-0.0440451	0.234372	-0.232891	-0.252431	-0.148596	0.25268
99021_G1_18w_D.tif	0.343195	-0.00423992	-0.316162	-0.146687	-0.293718	0.179435	0.230508	-0.126679	0.246352	0.116125	0.119852	-0.166734	0.146219	0.168319	0.012598	-0.209934	0.0423522	0.200446	-0.0974078	-0.233051	-0.0623426	0.225505	-0.206287	-0.259823	-0.165159	0.257319
99029_G1_18w_D.tif	0.339292	0.00314146	-0.314585	-0.154877	-0.283862	0.191007	0.224709	-0.119754	0.247779	0.126212	0.116454	-0.17258	0.147942	0.170893	0.00842541	-0.212498	0.0446418	0.198645	-0.101042	-0.238483	-0.0580976	0.225284	-0.209653	-0.265705	-0.162003	0.248715
99030_G1_18w_D.tif	0.36173	-0.0219725	-0.319517	-0.148864	-0.314932	0.183526	0.24395	-0.12255	0.257619	0.101507	0.129991	-0.157241	0.146154	0.145015	0.0173136	-0.187745	0.0369087	0.18779	-0.0940489	-0.21798	-0.0734543	0.221897	-0.20724	-0.236884	-0.184474	0.253499
99034_G1_18w_D.tif	0.339004	0.00178178	-0.311969	-0.185285	-0.287347	0.162907	0.221871	-0.11913	0.24986	0.122949	0.114128	-0.174209	0.150977	0.168776	0.00398064	-0.205449	0.0501416	0.20584	-0.106459	-0.228017	-0.0526783	0.234177	-0.216763	-0.250543	-0.154745	0.266202
99037_G1_18w_D.tif	0.342543	0.00276364	-0.313849	-0.150198	-0.291085	0.193265	0.231993	-0.124441	0.243816	0.114428	0.12421	-0.17824	0.142441	0.16037	0.0135574	-0.207037	0.0388817	0.193665	-0.0955172	-0.235461	-0.0626779	0.230783	-0.206137	-0.255692	-0.168176	0.255794
99044_G1_18w_D.tif	0.321785	0.00905136	-0.309839	-0.160649	-0.276571	0.167191	0.216152	-0.131087	0.234784	0.127597	0.113642	-0.188246	0.144578	0.183469	0.00784193	-0.220661	0.0495991	0.219483	-0.0981347	-0.247982	-0.0479563	0.245619	-0.207092	-0.265881	-0.14879	0.262096
99051_G1_18w_D.tif	0.334943	-0.00469541	-0.302864	-0.172212	-0.282274	0.192883	0.222678	-0.129455	0.244973	0.127183	0.115713	-0.178302	0.144571	0.172095	0.00758532	-0.207847	0.0412656	0.201515	-0.0983321	-0.236805	-0.0609148	0.230565	-0.205471	-0.258248	-0.161874	0.263323
99060_G1_18w_D.tif	0.345282	0.000375098	-0.314664	-0.161351	-0.287519	0.193801	0.230935	-0.119442	0.245197	0.109902	0.119506	-0.1645	0.14372	0.15912	0.00963054	-0.201764	0.0413206	0.197231	-0.100059	-0.231579	-0.0616361	0.227924	-0.20746	-0.268228	-0.164253	0.258511
99062_G1_18w_D.tif	0.34142	0.006431	-0.307596	-0.192838	-0.28015	0.190909	0.226078	-0.119111	0.246812	0.117148	0.115352	-0.16951	0.146414	0.161568	0.00441778	-0.203592	0.0460113	0.20171	-0.106414	-0.229456	-0.0570199	0.229899	-0.216543	-0.255102	-0.158781	0.261944
99070_G1_18w_D.tif	0.347474	-0.00292067	-0.317273	-0.148613	-0.295231	0.195994	0.233684	-0.114995	0.246342	0.104886	0.125291	-0.170222	0.145542	0.159769	0.0149355	-0.206012	0.0407041	0.195602	-0.0966657	-0.230159	-0.0655151	0.223743	-0.207099	-0.258018	-0.172189	0.250946
99083_G1_18w_D.tif	0.387458	0.00148187	-0.346387	-0.164914	-0.322155	0.175314	0.25564	-0.0924195	0.277456	0.0910052	0.132607	-0.140204	0.162984	0.132557	0.00779038	-0.166749	0.0473251	0.167759	-0.113108	-0.201434	-0.0699959	0.193712	-0.235168	-0.227221	-0.184446	0.231113
99089_G1_18w_D.tif	0.347054	-0.0111971	-0.310685	-0.14316	-0.297494	0.208128	0.24053	-0.13078	0.23808	0.0946515	0.130123	-0.165736	0.137286	0.155791	0.0227723	-0.209037	0.0332922	0.198155	-0.0881663	-0.230601	-0.0726936	0.229765	-0.19913	-0.250968	-0.180969	0.254989
90001_G2_17w_D.tif	0.321867	-0.0175996	-0.289308	-0.16057	-0.282532	0.207635	0.220339	-0.136654	0.225632	0.107879	0.121523	-0.19005	0.132304	0.173143	0.0190242	-0.218338	0.0330957	0.213367	-0.0834333	-0.242277	-0.0660304	0.249008	-0.185852	-0.266205	-0.166629	0.280662
90006_G2_17w_D.tif	0.34612	0.00247647	-0.315378	-0.180872	-0.289167	0.181886	0.227911	-0.111389	0.249086	0.10813	0.116489	-0.160642	0.148529	0.157628	0.00701559	-0.202368	0.0472123	0.200183	-0.104111	-0.230637	-0.0571705	0.229344	-0.215781	-0.255578	-0.160755	0.261837
90010_G2_17w_D.tif	0.338376	-0.0136612	-0.30255	-0.161132	-0.291388	0.199151	0.22777	-0.126293	0.240811	0.10941	0.12222	-0.176066	0.139776	0.162663	0.0153436	-0.208	0.0366598	0.201674	-0.0915422	-0.232678	-0.0673403	0.233512	-0.198003	-0.257258	-0.170134	0.268677
90012_G2_17w_D.tif	0.339618	-0.0189029	-0.305131	-0.160706	-0.297659	0.178285	0.233965	-0.146462	0.240392	0.109645	0.125075	-0.177412	0.140387	0.168669	0.0166656	-0.201534	0.0379574	0.211006	-0.0923334	-0.219072	-0.0666753	0.240079	-0.199422	-0.246251	-0.172839	0.262655
90022_G2_17w_D.tif	0.345294	-0.00690376	-0.311284	-0.164479	-0.293706	0.189932	0.232373	-0.124937	0.24692	0.111483	0.122398	-0.169439	0.144844	0.162181	0.0128681	-0.203427	0.0385154	0.192457	-0.0974171	-0.227196	-0.0636289	0.232303	-0.207366	-0.250883	-0.169811	0.25891
90026_G2_17w_D.tif	0.328554	-0.0298466	-0.290645	-0.154589	-0.291702	0.201344	0.224301	-0.143616	0.234724	0.113811	0.122367	-0.184254	0.134693	0.171434	0.0196459	-0.212224	0.0324609	0.212208	-0.0837767	-0.231791	-0.0705449	0.244436	-0.185494	-0.259547	-0.174582	0.272635
90027_G2_17w_D.tif	0.313573	-0.00754625	-0.285625	-0.145184	-0.270389	0.217913	0.221504	-0.156309	0.214976	0.11684	0.121306	-0.197296	0.125157	0.181599	0.0213796	-0.230025	0.0288477	0.218072	-0.0800546	-0.250933	-0.0672331	0.248863	-0.180245	-0.275591	-0.163197	0.279597
90035_G2_17w_D.tif	0.295361	-0.0135178	-0.274865	-0.182265	-0.262059	0.186671	0.198626	-0.14923	0.214081	0.129657	0.103943	-0.196857	0.130215	0.196236	0.0107478	-0.235575	0.0399851	0.235199	-0.0854099	-0.258638	-0.0499753	0.269707	-0.180765	-0.28556	-0.139885	0.304173
90042_G2_17w_D.tif	0.320913	-0.0204927	-0.28861	-0.145369	-0.284235	0.208248	0.219607	-0.140124	0.226647	0.113835	0.120736	-0.189662	0.130773	0.17301	0.0203192	-0.22213	0.0323843	0.215109	-0.0804326	-0.247711	-0.0682137	0.246125	-0.181745	-0.269938	-0.168142	0.2791
90065_G2_17w_D.tif	0.31544	-0.00635977	-0.286198	-0.176524	-0.269219	0.202125	0.211877	-0.137474	0.227007	0.12593	0.112699	-0.192371	0.132597	0.176867	0.0112599	-0.224275	0.0364757	0.214274	-0.0912112	-0.244664	-0.0571076	0.253665	-0.190243	-0.275849	-0.153376	0.284657
90068_G2_17w_D.tif	0.337077	-0.0100449	-0.297238	-0.182141	-0.285134	0.201971	0.225856	-0.126646	0.239938	0.110171	0.119626	-0.176347	0.138922	0.161325	0.0116753	-0.205439	0.0366104	0.20095	-0.0950189	-0.230673	-0.0653544	0.236789	-0.201039	-0.255725	-0.16592	0.275812
90073_G2_17w_D.tif	0.344963	-0.0241632	-0.305737	-0.157882	-0.304982	0.189028	0.23345	-0.126788	0.245412	0.102381	0.127494	-0.174848	0.142148	0.159312	0.0191159	-0.202045	0.0355658	0.198693	-0.0896537	-0.222202	-0.0709087	0.23431	-0.198392	-0.242353	-0.178474	0.266557
90074_G2_17w_D.tif	0.322459	-0.0240355	-0.281648	-0.175141	-0.282181	0.209174	0.218861	-0.142949	0.230451	0.116144	0.11836	-0.187941	0.131726	0.171176	0.0167763	-0.215999	0.0313421	0.211927	-0.0840615	-0.239562	-0.0687338	0.248027	-0.185804	-0.25762	-0.167547	0.2868
90075_G2_17w_D.tif	0.328991	-0.0363247	-0.281866	-0.166435	-0.292809	0.21719	0.22645	-0.143621	0.230771	0.103272	0.125509	-0.183854	0.129546	0.164213	0.0240721	-0.213063	0.025293	0.206433	-0.0784551	-0.231405	-0.0768175	0.247752	-0.180681	-0.249681	-0.180004	0.285525
90079_G2_17w_D.tif	0.352893	-0.0262754	-0.311713	-0.154182	-0.312929	0.181569	0.239102	-0.125852	0.251296	0.100867	0.131415	-0.174977	0.144192	0.153625	0.0200923	-0.196705	0.0360002	0.195841	-0.0922911	-0.208099	-0.072939	0.231042	-0.201477	-0.236415	-0.183641	0.25956
90083_G2_17w_D.tif	0.35829	-0.0192115	-0.317545	-0.149457	-0.310362	0.196709	0.241088	-0.110579	0.252397	0.092582	0.130693	-0.160161	0.145138	0.14636	0.0196731	-0.197431	0.0362386	0.187682	-0.0931324	-0.219545	-0.0733921	0.222749	-0.205089	-0.24459	-0.183998	0.254892
90088_G2_17w_D.tif	0.322259	-0.0208727	-0.292781	-0.172457	-0.285868	0.173565	0.212502	-0.134259	0.237431	0.12555	0.112117	-0.184524	0.140697	0.178619	0.0109344	-0.217629	0.0419535	0.217673	-0.0923554	-0.235457	-0.0574294	0.250215	-0.193133	-0.264114	-0.156327	0.283691
90090_G2_17w_D.tif	0.343067	-0.0248521	-0.301706	-0.162627	-0.302395	0.193402	0.232406	-0.13251	0.246445	0.109774	0.126931	-0.17932	0.141426	0.160351	0.0189245	-0.204671	0.0356413	0.201526	-0.0898758	-0.220762	-0.0719029	0.233643	-0.198546	-0.236826	-0.180416	0.262871
90093_G2_17w_D.tif	0.340958	-0.0186914	-0.30945	-0.134077	-0.304483	0.183274	0.23274	-0.129428	0.241424	0.104962	0.127992	-0.179439	0.141947	0.166794	0.0213939	-0.212611	0.0369754	0.20388	-0.0876043	-0.229053	-0.0695348	0.232623	-0.196046	-0.249682	-0.176313	0.261449
90119_G2_17w_D.tif	0.333171	-0.0229192	-0.296565	-0.170424	-0.293156	0.186539	0.221036	-0.130023	0.244296	0.120177	0.118366	-0.181385	0.143168	0.171489	0.0141562	-0.213655	0.0396013	0.208475	-0.0927638	-0.227114	-0.0658509	0.235999	-0.197265	-0.249726	-0.168193	0.272567
90126_G2_17w_D.tif	0.320845	-0.0169519	-0.286413	-0.150517	-0.283682	0.207579	0.220889	-0.14358	0.223986	0.112972	0.121635	-0.192104	0.125205	0.164163	0.021104	-0.222499	0.0294061	0.212702	-0.0796321	-0.24538	-0.0669516	0.254102	-0.180271	-0.268237	-0.166121	0.287751
90129_G2_17w_D.tif	0.334909	-0.011201	-0.303722	-0.135951	-0.292619	0.202511	0.228556	-0.128699	0.235522	0.108723	0.124701	-0.179367	0.136511	0.16437	0.0203837	-0.218178	0.0339765	0.201257	-0.0854763	-0.243448	-0.0682337	0.235359	-0.192528	-0.261589	-0.17198	0.266214
90135_G2_17w_D.tif	0.33289	-0.0149768	-0.297397	-0.16833	-0.285437	0.204217	0.22641	-0.133602	0.235307	0.108811	0.12134	-0.177712	0.137052	0.16658	0.016079	-0.210741	0.036696	0.209506	-0.09058	-0.232986	-0.0657233	0.241474	-0.196235	-0.258693	-0.170403	0.266453
90144_G2_17w_D.tif	0.328803	-0.00874162	-0.300498	-0.155433	-0.290424	0.180563	0.226216	-0.140347	0.230641	0.109596	0.122217	-0.184174	0.134335	0.166664	0.0190475	-0.220131	0.0367491	0.211983	-0.0881113	-0.234056	-0.0619953	0.249567	-0.19384	-0.255296	-0.16314	0.279805
90146_G2_17w_D.tif	0.346917	-0.020476	-0.31389	-0.169518	-0.304017	0.162588	0.229971	-0.12172	0.251091	0.105326	0.12044	-0.163727	0.149742	0.164178	0.00981761	-0.189545	0.0443765	0.20277	-0.0973247	-0.22559	-0.0613001	0.236325	-0.207971	-0.247298	-0.167852	0.26669
90149_G2_17w_D.tif	0.328313	-0.0105937	-0.301693	-0.163645	-0.291288	0.173153	0.224684	-0.137686	0.232145	0.107517	0.121767	-0.185201	0.137475	0.168749	0.0173037	-0.216376	0.0420072	0.221528	-0.0903293	-0.231622	-0.0597777	0.250189	-0.197611	-0.250954	-0.162996	0.274942
90152_G2_17w_D.tif	0.329862	-0.0184705	-0.296344	-0.15522	-0.291992	0.195562	0.225148	-0.135173	0.232892	0.108205	0.12313	-0.183579	0.135399	0.167771	0.0201602	-0.217939	0.034469	0.208895	-0.0855189	-0.235085	-0.0668928	0.24457	-0.190507	-0.25564	-0.169806	0.276104
90162_G2_17w_D.tif	0.342008	-0.01499	-0.305721	-0.153403	-0.29443	0.200418	0.231292	-0.127239	0.24255	0.10793	0.124181	-0.173099	0.139882	0.160105	0.0162847	-0.204214	0.0360775	0.200171	-0.090847	-0.232183	-0.0690329	0.231311	-0.198212	-0.257219	-0.174031	0.262412
90164_G2_17w_D.tif	0.318467	-0.00832227	-0.287885	-0.172033	-0.26914	0.210372	0.216398	-0.14322	0.229128	0.126719	0.114124	-0.188344	0.134145	0.178958	0.0109788	-0.217363	0.0366541	0.215149	-0.0894358	-0.249687	-0.0605322	0.246966	-0.192497	-0.270517	-0.160405	0.271322
90170_G2_17w_D.tif	0.324491	-0.0208439	-0.287071	-0.16232	-0.281818	0.213538	0.219264	-0.133462	0.229334	0.111025	0.119362	-0.185412	0.130499	0.166218	0.0173246	-0.215761	0.0316266	0.210543	-0.0839715	-0.24205	-0.0679111	0.247039	-0.184013	-0.271917	-0.167117	0.283402
90177_G2_17w_D.tif	0.30747	-0.0158869	-0.276732	-0.152686	-0.269184	0.227041	0.210702	-0.140823	0.215507	0.116933	0.116762	-0.197968	0.124435	0.178189	0.0200141	-0.231909	0.0276842	0.215306	-0.0753098	-0.265454	-0.0656775	0.255838	-0.174468	-0.280926	-0.161203	0.292344
90178_G2_17w_D.tif	0.322114	-0.0117204	-0.290385	-0.171323	-0.278275	0.198643	0.216448	-0.134953	0.230525	0.118314	0.115126	-0.185087	0.134123	0.171191	0.0130803	-0.218483	0.0377348	0.215284	-0.0892365	-0.24349	-0.0612351	0.247157	-0.191268	-0.26842	-0.158753	0.282885
90179_G2_17w_D.tif	0.316415	-0.0166574	-0.282504	-0.170547	-0.275228	0.207428	0.214553	-0.142267	0.225916	0.120042	0.116076	-0.193406	0.131023	0.176792	0.0142622	-0.218345	0.0326738	0.214469	-0.0848292	-0.246408	-0.0638199	0.251405	-0.184459	-0.270752	-0.160079	0.288246
90183_G2_17w_D.tif	0.355686	-0.00485619	-0.318747	-0.163514	-0.302103	0.195101	0.241385	-0.115657	0.248635	0.09282	0.12966	-0.164064	0.14494	0.147956	0.016105	-0.194743	0.039593	0.192284	-0.0971301	-0.221709	-0.0680553	0.22602	-0.211784	-0.241757	-0.178185	0.25212
90186_G2_17w_D.tif	0.323285	-0.0129251	-0.288653	-0.188413	-0.274937	0.198519	0.214348	-0.133796	0.236523	0.124503	0.111392	-0.181651	0.140757	0.178912	0.0079339	-0.213809	0.0409646	0.21423	-0.0945447	-0.241717	-0.0600562	0.241773	-0.1986	-0.262181	-0.158413	0.276554
90194_G2_17w_D.tif	0.311451	-0.00550742	-0.28333	-0.183319	-0.262621	0.209974	0.209364	-0.137324	0.224193	0.125145	0.111092	-0.192817	0.13387	0.183257	0.0100682	-0.225696	0.0398592	0.223142	-0.0916896	-0.249419	-0.0574699	0.249594	-0.191727	-0.277288	-0.153059	0.280257
90207_G2_17w_D.tif	0.331689	-0.00342015	-0.306926	-0.168314	-0.284928	0.175472	0.220713	-0.126793	0.24065	0.119452	0.115568	-0.178936	0.144445	0.17287	0.00751417	-0.206164	0.0446579	0.208663	-0.0971852	-0.239841	-0.0552879	0.240762	-0.204539	-0.263213	-0.15637	0.269462
90208_G2_18w_D.tif	0.358659	-0.0273827	-0.313318	-0.137015	-0.312091	0.204554	0.246643	-0.129918	0.249781	0.094656	0.134132	-0.15849	0.139437	0.145652	0.0242157	-0.196634	0.0313702	0.192405	-0.0876375	-0.217681	-0.0802881	0.222325	-0.198541	-0.24255	-0.192363	0.250077
90215_G2_17w_D.tif	0.324981	-0.0150885	-0.290723	-0.184727	-0.279164	0.193751	0.21519	-0.129532	0.234623	0.116154	0.112905	-0.179789	0.138325	0.172462	0.00895618	-0.209826	0.0394296	0.212565	-0.0931104	-0.239327	-0.0591332	0.248267	-0.194923	-0.268756	-0.157355	0.283847
90220_G2_17w_D.tif	0.33049	-0.0118813	-0.291435	-0.171912	-0.279463	0.21274	0.226874	-0.141966	0.232447	0.114182	0.121146	-0.183044	0.133249	0.167789	0.0156393	-0.212375	0.032008	0.205957	-0.0898815	-0.233924	-0.0685752	0.239828	-0.193759	-0.258937	-0.168739	0.273543
90223_G2_17w_D.tif	0.324248	-0.00216442	-0.302399	-0.155205	-0.279739	0.187786	0.218263	-0.13186	0.234011	0.123279	0.116423	-0.187306	0.140518	0.179022	0.0121124	-0.22049	0.0420737	0.212775	-0.0929625	-0.244713	-0.0571928	0.240855	-0.197978	-0.26892	-0.157378	0.266941
90226_G2_17w_D.tif	0.318247	-0.0158462	-0.289934	-0.157701	-0.278092	0.197643	0.214666	-0.139827	0.22908	0.122902	0.115206	-0.189709	0.134141	0.178537	0.0146154	-0.222653	0.0380821	0.221111	-0.087479	-0.243068	-0.0618378	0.24717	-0.18662	-0.275648	-0.160074	0.277088
90228_G2_17w_D.tif	0.311634	-0.0180086	-0.282116	-0.157558	-0.274969	0.20924	0.213145	-0.146171	0.223481	0.123467	0.117052	-0.198757	0.132113	0.185764	0.0175638	-0.226818	0.0323742	0.216915	-0.0816605	-0.250573	-0.0643501	0.251137	-0.18165	-0.2703	-0.162619	0.281662
90235_G2_17w_D.tif	0.369996	-0.0225197	-0.333349	-0.145934	-0.324798	0.163472	0.245443	-0.101406	0.265839	0.0915936	0.131286	-0.150482	0.15582	0.143719	0.01593	-0.184452	0.045258	0.189563	-0.100301	-0.209413	-0.0693851	0.217579	-0.21677	-0.234409	-0.184968	0.24269
90238_G2_17w_D.tif	0.343043	-0.0213954	-0.310842	-0.146246	-0.304945	0.173908	0.231473	-0.127457	0.244557	0.104625	0.124181	-0.168579	0.142487	0.160203	0.0179199	-0.205873	0.0404833	0.208146	-0.0904919	-0.228025	-0.0657991	0.237631	-0.199048	-0.251277	-0.17302	0.26434
90241_G2_17w_D.tif	0.344341	-0.0184063	-0.310268	-0.13483	-0.305066	0.192777	0.235182	-0.122732	0.240465	0.0959836	0.129958	-0.175295	0.139168	0.156274	0.022089	-0.206464	0.0357556	0.202045	-0.0865045	-0.230472	-0.0709374	0.233684	-0.195258	-0.254508	-0.178925	0.261945
90250_G2_17w_D.tif	0.327323	-0.00876009	-0.298796	-0.165332	-0.281248	0.186872	0.21974	-0.137321	0.23741	0.126004	0.114781	-0.18133	0.139707	0.175216	0.0112022	-0.21699	0.0406995	0.212259	-0.094407	-0.237191	-0.0593252	0.241242	-0.197897	-0.264839	-0.159188	0.270171
90258_G2_17w_D.tif	0.330183	-0.0195966	-0.291978	-0.153874	-0.28631	0.211545	0.228126	-0.145324	0.231298	0.111658	0.124247	-0.185151	0.132001	0.168974	0.0192164	-0.209533	0.0282222	0.203292	-0.0836666	-0.237357	-0.0710815	0.242965	-0.186942	-0.261348	-0.173316	0.273749
90264_G2_17w_D.tif	0.316431	-0.00728515	-0.282075	-0.165037	-0.264842	0.231038	0.220478	-0.149608	0.220493	0.119985	0.118942	-0.192825	0.125799	0.174051	0.0176277	-0.225157	0.0307189	0.216777	-0.0829135	-0.25367	-0.0678725	0.245701	-0.186246	-0.268615	-0.166541	0.274646
90271_G2_17w_D.tif	0.305263	-0.0128341	-0.276101	-0.167772	-0.265195	0.215019	0.210469	-0.149345	0.213507	0.119811	0.114764	-0.199726	0.12271	0.178697	0.016842	-0.229138	0.0310662	0.224153	-0.0807085	-0.254106	-0.0599993	0.264763	-0.17714	-0.283048	-0.155477	0.293525
90272_G2_17w_D.tif	0.347271	-0.0154818	-0.31356	-0.154494	-0.30394	0.170725	0.23323	-0.126959	0.249153	0.110036	0.124122	-0.17108	0.145328	0.160601	0.0143489	-0.199739	0.0390729	0.195739	-0.0956089	-0.220638	-0.0648877	0.23424	-0.203966	-0.248992	-0.170562	0.266044
91284_G2_17w_D.tif	0.301681	-0.0171911	-0.275479	-0.191004	-0.26367	0.191739	0.199825	-0.143992	0.221972	0.130781	0.103745	-0.192421	0.133752	0.191647	0.00680283	-0.224095	0.0413795	0.231537	-0.0885675	-0.255216	-0.0506786	0.266753	-0.185353	-0.282551	-0.145409	0.294013
90285_G2_17w_D.tif	0.330708	-0.0227685	-0.292984	-0.180458	-0.288675	0.193529	0.222561	-0.134412	0.237733	0.111289	0.119323	-0.17981	0.139328	0.169823	0.0144756	-0.208286	0.0377973	0.211234	-0.0913175	-0.228339	-0.0636512	0.248058	-0.196204	-0.252489	-0.169094	0.27263
90293_G2_17w_D.tif	0.321857	-0.00853587	-0.295485	-0.136457	-0.284076	0.200701	0.223856	-0.14282	0.221694	0.107922	0.123003	-0.189534	0.129378	0.172351	0.0212348	-0.222721	0.0327031	0.214314	-0.0805829	-0.25134	-0.0654496	0.247194	-0.184255	-0.271237	-0.163877	0.280163
90299_G2_17w_D.tif	0.333052	-0.023901	-0.289051	-0.154987	-0.28799	0.227603	0.231961	-0.141923	0.229259	0.101386	0.128758	-0.183678	0.129079	0.162048	0.0246411	-0.213502	0.0253655	0.203119	-0.0800186	-0.23537	-0.0778049	0.239753	-0.184962	-0.253269	-0.18229	0.27272
90304_G2_17w_D.tif	0.304866	-0.018829	-0.276066	-0.132098	-0.272812	0.216325	0.213389	-0.158829	0.211778	0.122282	0.118252	-0.201102	0.119304	0.180353	0.0239074	-0.237892	0.0256861	0.222332	-0.0724398	-0.259599	-0.0655492	0.263238	-0.1679	-0.286255	-0.162416	0.290075
90305_G2_17w_D.tif	0.312528	-0.00634388	-0.273716	-0.206204	-0.25835	0.216432	0.208745	-0.14027	0.229012	0.132528	0.109404	-0.1942	0.133845	0.179941	0.00675936	-0.223183	0.0380962	0.218414	-0.0956849	-0.244631	-0.0575786	0.252881	-0.197398	-0.265823	-0.155662	0.280459
90510_G2_17w_D.tif	0.361491	-0.0125561	-0.318931	-0.15386	-0.31051	0.193018	0.246756	-0.123348	0.252392	0.0944235	0.132228	-0.160006	0.143732	0.143864	0.019189	-0.19309	0.0357065	0.188013	-0.0943276	-0.216622	-0.0752411	0.21819	-0.208612	-0.233891	-0.183873	0.255865
90316_G2_17w_D.tif	0.309467	-0.0266813	-0.270764	-0.17925	-0.268895	0.219726	0.209431	-0.148253	0.222627	0.12226	0.112528	-0.193113	0.128445	0.182026	0.0153774	-0.224625	0.0318906	0.224342	-0.0822159	-0.247348	-0.06721	0.253936	-0.178194	-0.274066	-0.162488	0.291047
90329_G2_17w_D.tif	0.348372	-0.0185813	-0.306083	-0.165107	-0.302747	0.193531	0.23938	-0.133994	0.243475	0.0986763	0.130514	-0.175571	0.139279	0.154618	0.0195586	-0.198198	0.0333882	0.197253	-0.0918982	-0.21317	-0.072401	0.234781	-0.200706	-0.239187	-0.180133	0.26495
90330_G2_17w_D.tif	0.341027	-0.0226354	-0.296953	-0.163215	-0.297729	0.20777	0.234694	-0.135258	0.237223	0.0992407	0.128563	-0.176144	0.133797	0.154959	0.0228627	-0.209379	0.0296186	0.199297	-0.085591	-0.224371	-0.0741878	0.239613	-0.192985	-0.242897	-0.180339	0.273018
90346_G2_17w_D.tif	0.33815	-0.0224977	-0.29685	-0.166621	-0.295299	0.20616	0.229993	-0.127981	0.236586	0.0982853	0.125814	-0.175422	0.134353	0.154255	0.0204519	-0.207898	0.0333274	0.204683	-0.0863528	-0.22928	-0.069991	0.244061	-0.193148	-0.250659	-0.177035	0.272914
90347_G2_17w_D.tif	0.341593	-0.0129882	-0.306339	-0.162468	-0.296721	0.194213	0.23314	-0.126943	0.239108	0.0982471	0.126946	-0.176194	0.140743	0.162101	0.0175796	-0.202534	0.0360907	0.19967	-0.0907634	-0.228637	-0.0676982	0.236133	-0.200511	-0.248309	-0.173168	0.267708
90354_G2_17w_D.tif	0.321123	-0.021135	-0.287351	-0.157222	-0.282544	0.206992	0.219414	-0.142909	0.227869	0.115438	0.118673	-0.185034	0.130876	0.171658	0.0183786	-0.218673	0.0330814	0.215261	-0.0817023	-0.248076	-0.0658011	0.25067	-0.184425	-0.265563	-0.167593	0.278595
90356_G2_17w_D.tif	0.319353	-0.0226526	-0.280218	-0.169473	-0.279781	0.214517	0.218983	-0.143059	0.22235	0.107964	0.119453	-0.18811	0.126348	0.168715	0.0192494	-0.218294	0.028944	0.214592	-0.080228	-0.24453	-0.068962	0.252956	-0.180208	-0.267146	-0.165283	0.294522
90370_G2_17w_D.tif	0.334093	-0.00942447	-0.299219	-0.186135	-0.284886	0.192801	0.223931	-0.126468	0.238964	0.109324	0.118078	-0.174621	0.141447	0.165851	0.0112016	-0.206945	0.0408661	0.206806	-0.0959075	-0.232889	-0.059697	0.244436	-0.204649	-0.252849	-0.164222	0.270114
90374_G2_17w_D.tif	0.318576	-0.0116633	-0.285208	-0.150685	-0.274986	0.22342	0.222826	-0.145314	0.216378	0.106918	0.122628	-0.189947	0.122342	0.167406	0.0238075	-0.230275	0.027921	0.215403	-0.0789418	-0.248099	-0.0687853	0.251711	-0.179694	-0.273249	-0.166864	0.284373
90378_G2_17w_D.tif	0.325904	-0.0224439	-0.29195	-0.150344	-0.292132	0.195502	0.22425	-0.143272	0.229147	0.109266	0.123079	-0.186408	0.132047	0.169473	0.0210415	-0.216026	0.0320187	0.211624	-0.080978	-0.241072	-0.067957	0.248977	-0.18493	-0.257407	-0.16954	0.282131
90384_G2_17w_D.tif	0.344321	-0.0153215	-0.30368	-0.163916	-0.293724	0.210438	0.236443	-0.129748	0.23863	0.0966161	0.127889	-0.170951	0.137549	0.156902	0.0186382	-0.200083	0.032756	0.197671	-0.0894766	-0.228949	-0.0717029	0.234153	-0.19901	-0.249993	-0.178632	0.263181
90401_G2_17w_D.tif	0.33285	-0.0263148	-0.295124	-0.166084	-0.29313	0.197909	0.224502	-0.132669	0.238181	0.108265	0.120765	-0.175163	0.138676	0.167401	0.0172897	-0.209218	0.0366052	0.210308	-0.0869245	-0.235062	-0.06806	0.241285	-0.192887	-0.252924	-0.172744	0.272267
90413_G2_17w_D.tif	0.322743	-0.0239118	-0.290128	-0.162162	-0.28356	0.204822	0.217409	-0.131612	0.229877	0.110004	0.117522	-0.180019	0.134288	0.171719	0.0169834	-0.216131	0.0350113	0.213307	-0.0845151	-0.244176	-0.06246	0.254195	-0.186252	-0.272273	-0.166918	0.276238
90415_G2_17w_D.tif	0.306656	-0.00639508	-0.279388	-0.183498	-0.263974	0.206614	0.208933	-0.141095	0.216126	0.11777	0.112789	-0.197117	0.128795	0.182141	0.012401	-0.225726	0.0355324	0.221882	-0.0862632	-0.253754	-0.0562419	0.260994	-0.185912	-0.277994	-0.149454	0.29618
90424_G2_17w_D.tif	0.301904	-0.0225185	-0.271754	-0.158735	-0.271624	0.214367	0.210705	-0.157408	0.211518	0.118571	0.117571	-0.205357	0.12338	0.186031	0.0213186	-0.231097	0.0289792	0.227197	-0.0740603	-0.256554	-0.0651963	0.263394	-0.171609	-0.273412	-0.161133	0.295521
90427_G2_17w_D.tif	0.349462	-0.0119046	-0.31538	-0.166256	-0.300794	0.171986	0.233243	-0.12438	0.252285	0.111476	0.121964	-0.166437	0.148748	0.161896	0.0109581	-0.19688	0.0426413	0.197304	-0.100182	-0.219661	-0.0633952	0.228752	-0.210293	-0.246044	-0.169256	0.260149
90436_G2_17w_D.tif	0.331556	-0.0255093	-0.29368	-0.146714	-0.292475	0.20405	0.22803	-0.143724	0.233019	0.10935	0.124083	-0.180514	0.133422	0.169127	0.0203416	-0.209101	0.0294353	0.205378	-0.082238	-0.237454	-0.0723614	0.240811	-0.185285	-0.261826	-0.173847	0.276127
90439_G2_17w_D.tif	0.330094	-0.0188735	-0.295447	-0.149249	-0.28991	0.202633	0.224993	-0.136233	0.233321	0.111106	0.122384	-0.182517	0.133711	0.165708	0.0186032	-0.212446	0.0331788	0.207905	-0.0839507	-0.242112	-0.0683918	0.241986	-0.188182	-0.262801	-0.170402	0.274895
90447_G2_17w_D.tif	0.358335	-0.00864493	-0.318847	-0.157592	-0.303966	0.194508	0.243433	-0.123754	0.253438	0.102847	0.129954	-0.166062	0.147468	0.154702	0.0155563	-0.193575	0.0381845	0.189348	-0.0983563	-0.215979	-0.0728234	0.214111	-0.211597	-0.238233	-0.180779	0.248324
90457_G2_17w_D.tif	0.328082	-0.0100377	-0.301091	-0.160022	-0.284191	0.188214	0.219165	-0.129922	0.238079	0.121646	0.116141	-0.181146	0.141206	0.174256	0.0123216	-0.216736	0.0416513	0.211475	-0.0928155	-0.240782	-0.0592178	0.240991	-0.197909	-0.264816	-0.161423	0.266879
90462_G2_17w_D.tif	0.330283	-0.0170439	-0.296073	-0.160108	-0.286765	0.193737	0.222649	-0.139548	0.238965	0.123493	0.117709	-0.180286	0.138569	0.172996	0.0147748	-0.21669	0.0362243	0.207472	-0.0906187	-0.234345	-0.0656636	0.237866	-0.193912	-0.259241	-0.166141	0.271696
90469_G2_17w_D.tif	0.353282	-0.012488	-0.315263	-0.170816	-0.300996	0.183424	0.235989	-0.120066	0.253259	0.105313	0.124312	-0.165103	0.149129	0.159032	0.0110123	-0.191209	0.0410299	0.193152	-0.100662	-0.216919	-0.0667054	0.223815	-0.21119	-0.245572	-0.173197	0.257437
90478_G2_17w_D.tif	0.313572	-0.0102968	-0.280986	-0.184002	-0.268904	0.212969	0.212503	-0.136551	0.221986	0.115088	0.114928	-0.191927	0.130926	0.176354	0.0144697	-0.224919	0.0360573	0.219467	-0.0868571	-0.248872	-0.0607876	0.253533	-0.189152	-0.268478	-0.157756	0.287637
90488_G2_17w_D.tif	0.322076	-0.0219129	-0.284453	-0.166371	-0.277934	0.214386	0.218472	-0.140761	0.228492	0.115239	0.117396	-0.184959	0.129947	0.169915	0.0151455	-0.211816	0.0316367	0.213467	-0.0839325	-0.244922	-0.0667951	0.249722	-0.183657	-0.273586	-0.166394	0.281597
90502_G2_17w_D.tif	0.340447	-0.0173081	-0.30319	-0.157592	-0.29392	0.199357	0.228557	-0.126578	0.244266	0.112466	0.12279	-0.176017	0.141028	0.162579	0.0152042	-0.205207	0.0359835	0.199036	-0.0915345	-0.230771	-0.0686597	0.231787	-0.197822	-0.256237	-0.173149	0.264485
90503_G2_17w_D.tif	0.311404	-0.019136	-0.280641	-0.153706	-0.274486	0.21137	0.214009	-0.15096	0.222184	0.124476	0.116165	-0.194317	0.128313	0.181298	0.0190984	-0.230346	0.0318847	0.220669	-0.0798005	-0.25266	-0.0652069	0.252909	-0.17931	-0.271585	-0.163614	0.281988
90526_G2_17w_D.tif	0.352533	-0.0171585	-0.309413	-0.150103	-0.300834	0.216196	0.242799	-0.125762	0.243334	0.0928777	0.13284	-0.167904	0.138857	0.151425	0.0217165	-0.196978	0.030116	0.188904	-0.0883832	-0.225833	-0.0769976	0.225785	-0.199683	-0.246081	-0.186885	0.254632
90547_G2_17w_D.tif	0.361173	-0.0139685	-0.315095	-0.1424	-0.306279	0.215815	0.253459	-0.13594	0.244697	0.0888125	0.138785	-0.165423	0.137833	0.14737	0.0253583	-0.1954	0.0272546	0.184948	-0.0895426	-0.21204	-0.0826053	0.218025	-0.201996	-0.237793	-0.193041	0.247994
90555_G2_17w_D.tif	0.32335	-0.008517	-0.292468	-0.181785	-0.277843	0.189787	0.215527	-0.132252	0.23393	0.121033	0.113785	-0.185197	0.137999	0.173089	0.0101321	-0.216889	0.0407772	0.214181	-0.0944736	-0.237958	-0.0574796	0.24803	-0.197338	-0.264486	-0.155898	0.280966
90559_G2_17w_D.tif	0.328097	-0.00195891	-0.297599	-0.139473	-0.280564	0.21177	0.230827	-0.14856	0.223595	0.109922	0.125942	-0.189864	0.128244	0.168926	0.0200243	-0.215533	0.0285256	0.20471	-0.0836099	-0.244634	-0.0692025	0.239769	-0.18752	-0.26984	-0.166759	0.274764
90562_G2_17w_D.tif	0.318222	-0.0177942	-0.284648	-0.174469	-0.276667	0.203219	0.217146	-0.144514	0.225532	0.115813	0.115716	-0.185261	0.130733	0.173883	0.0161339	-0.221381	0.0360537	0.222008	-0.0861548	-0.241844	-0.0624526	0.254129	-0.187457	-0.266131	-0.162158	0.282342
90577_G2_17w_D.tif	0.325913	-0.0140098	-0.291474	-0.140953	-0.282959	0.218852	0.228474	-0.146126	0.222691	0.106192	0.126751	-0.190284	0.127285	0.169054	0.0238165	-0.220651	0.0273851	0.209008	-0.0800182	-0.241858	-0.07212	0.243869	-0.18263	-0.267472	-0.173114	0.27438
90583_G2_17w_D.tif	0.325798	-0.0158132	-0.291182	-0.165664	-0.280441	0.203206	0.222018	-0.142655	0.231012	0.116314	0.117822	-0.182231	0.133959	0.173017	0.0145741	-0.21324	0.0348829	0.213513	-0.0879725	-0.239913	-0.0661996	0.242037	-0.190063	-0.266473	-0.164209	0.277902
90584_G2_17w_D.tif	0.306365	-0.0111949	-0.271391	-0.187325	-0.25885	0.225021	0.212603	-0.151521	0.21416	0.119705	0.115147	-0.199682	0.124328	0.181021	0.015467	-0.228247	0.0315853	0.22502	-0.0847957	-0.248881	-0.0626182	0.259713	-0.183508	-0.273055	-0.158492	0.289425
90596_G2_17w_D.tif	0.323708	-0.0161077	-0.286817	-0.159498	-0.281345	0.212307	0.223104	-0.146486	0.228423	0.117375	0.121921	-0.192256	0.129581	0.16946	0.0186633	-0.217336	0.0299765	0.209648	-0.0830245	-0.242029	-0.069079	0.245924	-0.185849	-0.259943	-0.169263	0.27894
90604_G2_17w_D.tif	0.313121	-0.0337541	-0.28457	-0.158953	-0.290205	0.17109	0.20987	-0.14505	0.228541	0.120953	0.113251	-0.189513	0.135371	0.184844	0.0162062	-0.220972	0.0378579	0.225893	-0.0816716	-0.243905	-0.0603322	0.259624	-0.1801	-0.266948	-0.157338	0.296692
90605_G2_17w_D.tif	0.335593	-0.014652	-0.29688	-0.175964	-0.283785	0.203162	0.221996	-0.123498	0.241038	0.114015	0.115692	-0.170096	0.138265	0.161183	0.0110932	-0.208201	0.0359162	0.199754	-0.0942304	-0.234422	-0.0631977	0.241396	-0.197032	-0.268041	-0.164469	0.275364
90608_G2_17w_D.tif	0.321281	-0.0121414	-0.287306	-0.164352	-0.272443	0.217895	0.221054	-0.145628	0.226995	0.11907	0.119844	-0.193677	0.132397	0.17807	0.01421	-0.212884	0.0333065	0.215247	-0.086817	-0.243727	-0.0681407	0.240082	-0.188166	-0.270377	-0.166213	0.272422
90621_G2_17w_D.tif	0.351549	-0.0232588	-0.306616	-0.139332	-0.304786	0.21378	0.244285	-0.135766	0.242303	0.0957338	0.134774	-0.171431	0.136291	0.153061	0.0252321	-0.200895	0.027138	0.19113	-0.084956	-0.221211	-0.0810703	0.225578	-0.194116	-0.244426	-0.190029	0.257037
90623_G2_17w_D.tif	0.334405	-0.0163435	-0.297998	-0.17886	-0.29006	0.186728	0.224662	-0.132338	0.240011	0.112193	0.119004	-0.176333	0.139909	0.164976	0.0138939	-0.210046	0.0396591	0.209911	-0.0941018	-0.226603	-0.06264	0.244167	-0.200229	-0.250445	-0.166515	0.272993
90627_G2_17w_D.tif	0.314431	-0.018218	-0.278155	-0.162378	-0.274494	0.214783	0.219299	-0.156716	0.218367	0.116842	0.119281	-0.194823	0.121746	0.170782	0.0198881	-0.223046	0.0287204	0.221613	-0.0791035	-0.246315	-0.0677585	0.256709	-0.177831	-0.269514	-0.164391	0.290282
90632_G2_17w_D.tif	0.30362	-0.0241582	-0.277278	-0.173565	-0.273353	0.1839	0.204135	-0.152455	0.223167	0.132151	0.109037	-0.199064	0.13262	0.191853	0.0118667	-0.225051	0.0383943	0.231104	-0.085097	-0.246721	-0.0552933	0.265759	-0.180448	-0.276367	-0.15137	0.292616
90634_G2_17w_D.tif	0.333841	-0.0233038	-0.294796	-0.155358	-0.292197	0.205671	0.229105	-0.140218	0.235126	0.108178	0.125251	-0.182902	0.135129	0.167349	0.0195397	-0.207469	0.0310181	0.205051	-0.0849855	-0.231781	-0.0723793	0.238658	-0.189187	-0.256024	-0.175465	0.272149
90635_G2_17w_D.tif	0.326446	-0.0168162	-0.29616	-0.150889	-0.288714	0.191009	0.221752	-0.137599	0.232688	0.115341	0.120152	-0.185948	0.136472	0.174398	0.0171211	-0.216668	0.0351319	0.209331	-0.0861451	-0.240264	-0.0647525	0.243759	-0.189339	-0.263844	-0.164652	0.27819
90638_G2_17w_D.tif	0.366015	-0.0136496	-0.32606	-0.150448	-0.318209	0.174599	0.247895	-0.12061	0.260288	0.100245	0.133263	-0.162619	0.150501	0.147805	0.0180226	-0.191362	0.0384848	0.182489	-0.0984842	-0.207023	-0.072752	0.216912	-0.21424	-0.22519	-0.184724	0.248851
90643_G2_17w_D.tif	0.316529	-0.00984908	-0.290215	-0.142096	-0.280553	0.200125	0.218316	-0.14509	0.222888	0.119325	0.120237	-0.197504	0.1291	0.175355	0.0197459	-0.227887	0.0333382	0.216675	-0.0811889	-0.250842	-0.0634868	0.250668	-0.182926	-0.270222	-0.161785	0.281341
90656_G2_17w_D.tif	0.311294	-0.0383033	-0.267497	-0.150794	-0.282737	0.228578	0.217045	-0.155914	0.216893	0.111089	0.122662	-0.198512	0.118451	0.170814	0.026845	-0.224727	0.0185277	0.21377	-0.0678448	-0.250652	-0.0755506	0.26263	-0.163868	-0.268584	-0.174219	0.300604
90666_G2_17w_D.tif	0.352498	-0.0182146	-0.317516	-0.132561	-0.312178	0.178824	0.238637	-0.121556	0.249827	0.101463	0.129373	-0.166914	0.143792	0.152175	0.0197394	-0.200894	0.0376152	0.195139	-0.0902505	-0.227317	-0.0707167	0.227094	-0.201533	-0.246354	-0.179288	0.259117
90668_G2_17w_D.tif	0.322163	-0.0111888	-0.295269	-0.151393	-0.283763	0.185474	0.220677	-0.149629	0.231548	0.1269	0.117469	-0.188174	0.134747	0.176459	0.0163508	-0.223877	0.0385595	0.219442	-0.0872232	-0.243055	-0.0616312	0.245809	-0.191604	-0.259002	-0.162024	0.272237
90671_G2_17w_D.tif	0.352151	-0.0257613	-0.309156	-0.148362	-0.310201	0.19199	0.239147	-0.128549	0.249735	0.102502	0.130074	-0.16978	0.141429	0.151972	0.0202374	-0.196843	0.0335275	0.193955	-0.0889517	-0.220205	-0.0761176	0.225507	-0.198428	-0.240049	-0.183447	0.263623
90682_G2_17w_D.tif	0.355638	-0.0220559	-0.317161	-0.141818	-0.314384	0.182767	0.241229	-0.119602	0.250328	0.0944475	0.130835	-0.161049	0.143524	0.148165	0.0218381	-0.202205	0.0364557	0.193325	-0.0906615	-0.219134	-0.0722549	0.229099	-0.202429	-0.240734	-0.182956	0.258793
90690_G2_17w_D.tif	0.348652	-0.00355469	-0.317728	-0.15409	-0.301358	0.172208	0.234076	-0.119916	0.247551	0.10522	0.124297	-0.169451	0.143282	0.149716	0.0136169	-0.200936	0.0413849	0.197375	-0.0970625	-0.225118	-0.0624801	0.234081	-0.206911	-0.252758	-0.167321	0.267223
90692_G2_17w_D.tif	0.318313	-0.0236971	-0.285957	-0.151378	-0.287513	0.195368	0.217104	-0.14402	0.226301	0.116046	0.118282	-0.187787	0.128601	0.169293	0.0200708	-0.222944	0.0327726	0.217384	-0.0787661	-0.249791	-0.0643259	0.25708	-0.180406	-0.264607	-0.164477	0.289054
90696_G2_17w_D.tif	0.321438	-0.0212416	-0.294109	-0.142702	-0.291637	0.183625	0.217698	-0.13648	0.230368	0.115742	0.11888	-0.187061	0.135395	0.175719	0.0194756	-0.225019	0.0364542	0.21529	-0.0823494	-0.246516	-0.0627034	0.250572	-0.185344	-0.264011	-0.163565	0.282082
90697_G2_17w_D.tif	0.332196	-0.0100449	-0.303082	-0.143182	-0.289102	0.197953	0.227755	-0.133441	0.231995	0.10649	0.123432	-0.180054	0.136445	0.169522	0.0182835	-0.213291	0.0351118	0.206185	-0.0867454	-0.241986	-0.0661796	0.238112	-0.192546	-0.266331	-0.167564	0.270068
90702_G2_17w_D.tif	0.319381	-0.0189877	-0.284196	-0.169511	-0.277707	0.207814	0.217571	-0.146101	0.229919	0.123122	0.11693	-0.189878	0.133311	0.17761	0.0159352	-0.220619	0.0338744	0.215106	-0.0856269	-0.242766	-0.0653889	0.248006	-0.187921	-0.260736	-0.166081	0.276942
90704_G2_17w_D.tif	0.323886	-0.00880253	-0.291525	-0.179792	-0.275132	0.198841	0.214973	-0.130213	0.234246	0.121481	0.112858	-0.183424	0.138432	0.175215	0.00956813	-0.217478	0.0400138	0.213288	-0.0945152	-0.24007	-0.0607431	0.239762	-0.195934	-0.269695	-0.156128	0.280887
90706_G2_17w_D.tif	0.340781	-0.0101259	-0.30541	-0.166384	-0.292954	0.192601	0.230594	-0.129577	0.243077	0.110859	0.12332	-0.176622	0.141967	0.163081	0.014641	-0.20608	0.0384736	0.20136	-0.0941734	-0.228401	-0.0660996	0.232631	-0.203491	-0.247259	-0.170725	0.263919
90714_G2_17w_D.tif	0.331126	-0.0212389	-0.295009	-0.14743	-0.291335	0.202043	0.223291	-0.132727	0.237164	0.115943	0.121012	-0.181606	0.13479	0.164626	0.0183284	-0.216101	0.0331281	0.205415	-0.084921	-0.239866	-0.0692985	0.238852	-0.187801	-0.263557	-0.170474	0.275647
90718_G2_17w_D.tif	0.306221	-0.0179391	-0.273799	-0.182653	-0.269985	0.202844	0.208946	-0.149851	0.21849	0.121885	0.112853	-0.197942	0.127091	0.180937	0.0155851	-0.228792	0.0343855	0.226769	-0.0835767	-0.247051	-0.0596143	0.263978	-0.181641	-0.269349	-0.154955	0.297164
90719_G2_17w_D.tif	0.312765	-0.0189316	-0.283652	-0.16709	-0.275717	0.196589	0.208316	-0.138277	0.227954	0.125837	0.111776	-0.193111	0.134076	0.181759	0.0120472	-0.221473	0.0377131	0.221283	-0.0860112	-0.249383	-0.0599939	0.251828	-0.183904	-0.277248	-0.155371	0.288217
90730_G2_17w_D.tif	0.331603	-0.00199687	-0.304977	-0.174541	-0.280961	0.183631	0.221689	-0.126509	0.237795	0.115007	0.115233	-0.175324	0.143353	0.174546	0.00918033	-0.212219	0.0427769	0.207154	-0.0991171	-0.234	-0.0565951	0.239385	-0.204195	-0.266691	-0.155785	0.271558
90734_G2_17w_D.tif	0.330936	-0.0195964	-0.298073	-0.147868	-0.291384	0.196608	0.223111	-0.13053	0.235538	0.110941	0.120148	-0.177592	0.135918	0.165434	0.0165512	-0.20999	0.0357261	0.208495	-0.0850399	-0.245666	-0.0664819	0.240635	-0.189378	-0.267126	-0.167572	0.276256
90737_G2_17w_D.tif	0.339454	-0.0136675	-0.303756	-0.167785	-0.295991	0.18639	0.228613	-0.127852	0.243082	0.110689	0.123061	-0.177607	0.140582	0.159122	0.0157782	-0.20804	0.0374951	0.199542	-0.0928412	-0.226954	-0.0634944	0.243395	-0.201524	-0.245882	-0.17046	0.268649
90738_G2_17w_D.tif	0.342677	-0.0333219	-0.295508	-0.144904	-0.302745	0.210575	0.235049	-0.140587	0.243134	0.109019	0.129781	-0.180292	0.134579	0.157958	0.0236078	-0.20556	0.0266129	0.197288	-0.0826671	-0.222094	-0.0812057	0.230311	-0.18684	-0.246997	-0.186476	0.268603
90747_G2_17w_D(bad).tif	0.336038	-0.0136215	-0.305408	-0.19215	-0.287914	0.167007	0.215904	-0.116369	0.251076	0.122482	0.109949	-0.168216	0.152259	0.173202	0.00354072	-0.204574	0.0511832	0.212367	-0.104318	-0.229643	-0.0525465	0.240122	-0.21235	-0.254758	-0.157413	0.264151
90765_G2_17w_D.tif	0.333476	-0.0177306	-0.298074	-0.15309	-0.29466	0.192094	0.228302	-0.137058	0.233208	0.105078	0.124309	-0.181638	0.133615	0.16222	0.0192789	-0.209888	0.032961	0.206627	-0.0852648	-0.233893	-0.0686561	0.242634	-0.189675	-0.257868	-0.16882	0.282513
90770_G2_17w_D.tif	0.324802	-0.0132551	-0.290864	-0.157775	-0.280205	0.21137	0.224569	-0.141536	0.22409	0.106646	0.122316	-0.18684	0.129959	0.171092	0.0190805	-0.217197	0.0310089	0.211697	-0.0844322	-0.240035	-0.0688173	0.243539	-0.185813	-0.269937	-0.165695	0.28223
90782_G2_17w_D.tif	0.336038	-0.0191857	-0.294103	-0.159254	-0.288791	0.217934	0.231893	-0.13783	0.23273	0.102685	0.126393	-0.178295	0.131797	0.160309	0.0213954	-0.211161	0.0290912	0.202775	-0.084619	-0.233049	-0.0742912	0.237583	-0.190088	-0.254814	-0.177446	0.272302
90783_G2_17w_D.tif	0.31671	-0.0164797	-0.287875	-0.141517	-0.286663	0.191802	0.221208	-0.153475	0.220314	0.113913	0.123285	-0.200414	0.126944	0.175591	0.0233197	-0.228092	0.0311714	0.220326	-0.0789295	-0.240532	-0.0663205	0.254766	-0.179099	-0.264294	-0.164066	0.288406
90784_G2_17w_D.tif	0.295607	-0.00345889	-0.269258	-0.185039	-0.24777	0.214788	0.201855	-0.156286	0.213754	0.141296	0.105587	-0.205755	0.124551	0.191967	0.00805889	-0.234786	0.0345911	0.22962	-0.0881008	-0.259148	-0.0545648	0.262466	-0.181151	-0.290722	-0.143158	0.295059
90786_G2_17w_D.tif	0.345056	-0.0255273	-0.299831	-0.157772	-0.296927	0.210672	0.234607	-0.13283	0.243891	0.105937	0.127001	-0.173113	0.13659	0.15521	0.0193369	-0.202333	0.0315317	0.199808	-0.0890091	-0.220625	-0.0762604	0.230063	-0.193831	-0.252943	-0.182156	0.263455
90792_G2_17w_D.tif	0.335244	-0.0192981	-0.298883	-0.1432	-0.298362	0.201128	0.231467	-0.135299	0.233263	0.101684	0.128969	-0.185432	0.134193	0.162814	0.0240731	-0.215604	0.0312884	0.204444	-0.0823953	-0.233187	-0.0731147	0.237747	-0.18898	-0.249717	-0.176763	0.27392
90796_G2_17w_D.tif	0.351561	-0.018003	-0.314319	-0.134357	-0.308304	0.19264	0.241031	-0.128111	0.245872	0.0982537	0.13142	-0.169041	0.142294	0.157496	0.0212774	-0.199702	0.0340594	0.193613	-0.0885526	-0.226853	-0.0748447	0.222905	-0.199427	-0.246554	-0.182069	0.257713
90800_G2_17w_D.tif	0.309904	-0.0105466	-0.280355	-0.151235	-0.27045	0.214837	0.218454	-0.162512	0.216381	0.124778	0.118526	-0.198784	0.124632	0.182691	0.0201581	-0.230515	0.029379	0.220708	-0.0777153	-0.258037	-0.0669768	0.25064	-0.179755	-0.266361	-0.162181	0.284335
90802_G2_17w_D.tif	0.329458	-0.0143967	-0.297959	-0.152156	-0.288159	0.197162	0.224613	-0.135694	0.232645	0.111494	0.121084	-0.180183	0.134634	0.167036	0.0182886	-0.217213	0.0348941	0.208275	-0.0864344	-0.240101	-0.0645077	0.245669	-0.191166	-0.262989	-0.167391	0.273097
90806_G2_17w_D.tif	0.312145	-0.0182555	-0.277159	-0.168547	-0.270632	0.215899	0.213784	-0.149507	0.222073	0.122936	0.116215	-0.197668	0.127607	0.179616	0.0167096	-0.225624	0.0309827	0.219909	-0.0830328	-0.245359	-0.0664368	0.251897	-0.180296	-0.272694	-0.16196	0.287397
90812_G2_17w_D.tif	0.317601	-0.0125386	-0.289022	-0.176962	-0.276202	0.194346	0.215186	-0.140572	0.228391	0.119837	0.114373	-0.187176	0.136793	0.181601	0.0125533	-0.218622	0.0389892	0.217803	-0.0889928	-0.246126	-0.0579994	0.252512	-0.193551	-0.262914	-0.158119	0.278811
90815_G2_17w_D.tif	0.306558	-0.0186819	-0.280071	-0.168065	-0.27179	0.197956	0.20672	-0.145116	0.221929	0.125616	0.111074	-0.195353	0.131609	0.186267	0.0140693	-0.228277	0.0385901	0.229878	-0.0837912	-0.252602	-0.0586763	0.257099	-0.181768	-0.27695	-0.154453	0.28823
90818_G2_17w_D.tif	0.323855	-0.0159652	-0.297652	-0.161844	-0.286175	0.179283	0.216874	-0.135769	0.236032	0.122397	0.115215	-0.183568	0.140803	0.17877	0.0121665	-0.214011	0.0412105	0.214352	-0.0898185	-0.244192	-0.0573696	0.249592	-0.195071	-0.261902	-0.16007	0.272856
90819_G2_17w_D.tif	0.309429	-0.0169087	-0.280674	-0.158071	-0.274803	0.205122	0.212534	-0.147888	0.21821	0.118559	0.116088	-0.196263	0.126409	0.17855	0.0186948	-0.229141	0.0334006	0.224825	-0.0795491	-0.253089	-0.0627506	0.257549	-0.178425	-0.274564	-0.158563	0.291319
90822_G2_17w_D.tif	0.316202	-0.0117596	-0.289343	-0.181038	-0.274975	0.182117	0.212231	-0.141756	0.230546	0.126783	0.112609	-0.1933	0.13882	0.186186	0.00816577	-0.214469	0.0406602	0.218514	-0.0935513	-0.239363	-0.0546929	0.254514	-0.194189	-0.268473	-0.152483	0.282044
90837_G2_17w_D.tif	0.292744	-0.023274	-0.266781	-0.173845	-0.265204	0.196995	0.195442	-0.15437	0.219814	0.143422	0.105966	-0.210424	0.129931	0.197723	0.0124871	-0.237781	0.0358293	0.231619	-0.0814918	-0.256736	-0.0551407	0.268508	-0.174555	-0.279648	-0.14904	0.29781
90838_G2_17w_D.tif	0.331789	-0.00840618	-0.300871	-0.146273	-0.286629	0.198149	0.2287	-0.145369	0.234562	0.118645	0.122072	-0.182057	0.135728	0.170461	0.0159239	-0.209444	0.0339904	0.204309	-0.086897	-0.245276	-0.0662213	0.237638	-0.194157	-0.259131	-0.16799	0.266755
90851_G2_17w_D.tif	0.287446	-0.00578487	-0.263594	-0.214942	-0.245071	0.190905	0.189143	-0.149662	0.216458	0.147472	0.0960797	-0.204053	0.132154	0.202031	0.000593602	-0.235638	0.0445529	0.239644	-0.095212	-0.259406	-0.0415644	0.276511	-0.18919	-0.288336	-0.131796	0.30126
90852_G2_17w_D.tif	0.310134	-0.0294342	-0.269698	-0.182772	-0.272112	0.222808	0.210993	-0.146156	0.221445	0.115559	0.115718	-0.194514	0.127192	0.177157	0.017484	-0.221288	0.0309436	0.22327	-0.0795582	-0.247693	-0.0666311	0.260617	-0.178344	-0.267142	-0.167565	0.289587
90861_G2_17w_D.tif	0.305891	-0.0242369	-0.276982	-0.14046	-0.278177	0.210736	0.211274	-0.15046	0.216293	0.119892	0.117713	-0.199461	0.123767	0.179532	0.0230658	-0.234658	0.0297055	0.223959	-0.0729826	-0.259672	-0.0642511	0.263488	-0.170918	-0.277149	-0.1644	0.288491
90862_G2_17w_D.tif	0.329677	-0.013784	-0.303097	-0.162895	-0.292249	0.17372	0.22097	-0.130075	0.23926	0.116193	0.118227	-0.180856	0.144487	0.177578	0.0144486	-0.216801	0.0424349	0.210116	-0.0917028	-0.238237	-0.0592291	0.242526	-0.20067	-0.249042	-0.162556	0.271559
90864_G2_17w_D.tif	0.299192	-0.0246807	-0.273825	-0.173021	-0.270241	0.193973	0.202521	-0.152839	0.218834	0.129718	0.109549	-0.201007	0.129924	0.191249	0.0140432	-0.228796	0.0384012	0.235775	-0.0816146	-0.252981	-0.0546406	0.270967	-0.177976	-0.277341	-0.154167	0.288984
90868_G2_17w_D.tif	0.320816	-0.00631092	-0.288695	-0.181793	-0.271925	0.203008	0.214275	-0.132518	0.231059	0.12225	0.113764	-0.188645	0.134962	0.172333	0.00976378	-0.217693	0.0386727	0.213959	-0.0931854	-0.24241	-0.0588198	0.247517	-0.194598	-0.270686	-0.15609	0.280991
90873_G2_17w_D.tif	0.328803	-0.031698	-0.290994	-0.140718	-0.300133	0.197702	0.228358	-0.150268	0.232818	0.110955	0.127705	-0.190523	0.133537	0.171804	0.0255467	-0.21741	0.0303795	0.212427	-0.0779076	-0.234316	-0.0747896	0.242965	-0.182871	-0.243709	-0.180452	0.272789
90884_G2_17w_D.tif	0.300697	-0.0201623	-0.272432	-0.169838	-0.267648	0.210045	0.20303	-0.145446	0.216592	0.124554	0.109711	-0.196968	0.127792	0.186922	0.01539	-0.232173	0.0338072	0.226126	-0.0780707	-0.264595	-0.0595461	0.262293	-0.176106	-0.27933	-0.153218	0.298573
90886_G2_17w_D.tif	0.332653	-0.0111896	-0.303264	-0.147688	-0.293172	0.18337	0.227407	-0.139433	0.237407	0.117102	0.123918	-0.189386	0.139553	0.17298	0.0174899	-0.215187	0.037421	0.20823	-0.0899583	-0.230586	-0.0657037	0.236465	-0.195892	-0.252735	-0.16786	0.268056
90899_G2_17w_D.tif	0.308057	-0.00653122	-0.276603	-0.188771	-0.260626	0.215931	0.210619	-0.143807	0.217175	0.120109	0.112206	-0.193837	0.126422	0.176888	0.0129297	-0.227447	0.0358437	0.224815	-0.0869514	-0.252916	-0.057519	0.260813	-0.187787	-0.274541	-0.153766	0.289295
90902_G2_17w_D.tif	0.295356	-0.0185118	-0.269031	-0.145575	-0.261732	0.224356	0.203091	-0.153742	0.209721	0.129092	0.111434	-0.204117	0.120326	0.187742	0.0192469	-0.240438	0.0286403	0.228335	-0.0726334	-0.271945	-0.0625415	0.263877	-0.166318	-0.29458	-0.155559	0.295505
90904_G2_17w_D.tif	0.334086	-0.0112764	-0.291245	-0.173154	-0.282606	0.214412	0.226719	-0.133057	0.233384	0.108868	0.120936	-0.178586	0.129932	0.1548	0.0161962	-0.212461	0.0305492	0.201696	-0.0888644	-0.235052	-0.0697892	0.239916	-0.192077	-0.260948	-0.167223	0.284843
90905_G2_17w_D.tif	0.360815	-0.0152268	-0.316189	-0.174484	-0.304986	0.193732	0.238315	-0.108706	0.258426	0.0998994	0.125653	-0.157713	0.148711	0.145272	0.011738	-0.187918	0.0397446	0.186365	-0.101087	-0.214035	-0.0701734	0.219756	-0.212383	-0.243599	-0.178585	0.256657
90906_G2_17w_D.tif	0.303063	-0.0165853	-0.265399	-0.196758	-0.257017	0.228027	0.203364	-0.140794	0.21662	0.121007	0.109283	-0.196257	0.126592	0.182052	0.0131175	-0.23156	0.0339088	0.226923	-0.0846157	-0.25491	-0.0616633	0.260116	-0.181767	-0.278065	-0.155487	0.296804
90909_G2_17w_D.tif	0.350625	-0.0146507	-0.309966	-0.166166	-0.299373	0.197425	0.236989	-0.123398	0.247377	0.100549	0.126022	-0.16452	0.143226	0.155136	0.0159763	-0.198461	0.0362338	0.193058	-0.0948239	-0.222137	-0.0703651	0.227329	-0.205144	-0.245702	-0.176778	0.261538
90961_G2_17w_D.tif	0.340463	-0.0154278	-0.30617	-0.154483	-0.29929	0.185062	0.23167	-0.131014	0.240248	0.104122	0.125625	-0.177745	0.139582	0.16099	0.0170919	-0.202258	0.0366064	0.202878	-0.0895003	-0.230144	-0.0673581	0.237224	-0.197627	-0.250777	-0.17134	0.271575
90964_G2_17w_D.tif	0.353225	-0.0183068	-0.312732	-0.158659	-0.306335	0.188971	0.238358	-0.123523	0.25088	0.101894	0.127774	-0.165919	0.144091	0.1517	0.0169098	-0.195991	0.0375429	0.194891	-0.0938484	-0.219851	-0.0714689	0.225812	-0.204933	-0.240688	-0.179463	0.25967
90968_G2_17w_D.tif	0.335348	-0.0168822	-0.291822	-0.184736	-0.283652	0.213918	0.22574	-0.128449	0.236802	0.105412	0.118621	-0.168662	0.13585	0.159642	0.0156186	-0.211671	0.0347986	0.204505	-0.0904969	-0.2359	-0.0678694	0.240374	-0.198007	-0.252658	-0.170932	0.275106
90974_G2_17w_D.tif	0.336616	-0.0118877	-0.296845	-0.157601	-0.279068	0.228551	0.230687	-0.134421	0.234717	0.109408	0.123056	-0.174042	0.133703	0.16325	0.0169643	-0.209319	0.0304046	0.200132	-0.0883084	-0.240435	-0.0725488	0.231423	-0.193743	-0.266478	-0.175634	0.261422
90977_G2_17w_D.tif	0.307039	-0.0111305	-0.277119	-0.166445	-0.263487	0.225964	0.211045	-0.141054	0.211906	0.113044	0.114765	-0.192712	0.123019	0.177252	0.0191779	-0.234896	0.0296988	0.219589	-0.0794335	-0.259572	-0.0623363	0.2596	-0.177707	-0.28415	-0.156568	0.294511
90980_G2_17w_D.tif	0.32982	-0.0104727	-0.293208	-0.139627	-0.286817	0.213856	0.231468	-0.148464	0.224688	0.106901	0.127653	-0.189184	0.124496	0.158974	0.0236277	-0.217627	0.027441	0.208568	-0.0797896	-0.241834	-0.0735951	0.241074	-0.183541	-0.262017	-0.172243	0.279854
90982_G2_17w_D.tif	0.321251	-0.0244094	-0.286071	-0.164662	-0.285371	0.192894	0.21542	-0.143184	0.235172	0.127433	0.115448	-0.18925	0.135431	0.176241	0.0147887	-0.218692	0.0345924	0.21247	-0.0859669	-0.239768	-0.0645875	0.248082	-0.186491	-0.260789	-0.163615	0.283635
90985_G2_17w_D.tif	0.299995	-0.0122639	-0.269488	-0.178317	-0.255309	0.224436	0.203861	-0.146053	0.210926	0.1233	0.10789	-0.19421	0.122236	0.183932	0.0146498	-0.236886	0.0296438	0.223007	-0.0812405	-0.262463	-0.0589271	0.264838	-0.17537	-0.291959	-0.148868	0.302638
90989_G2_17w_D.tif	0.334099	-0.00810062	-0.297885	-0.156008	-0.281753	0.216547	0.234017	-0.144175	0.227247	0.103	0.125817	-0.177791	0.129705	0.163184	0.01985	-0.210857	0.0289022	0.202991	-0.0866733	-0.235705	-0.0696288	0.241956	-0.191813	-0.264397	-0.171884	0.269355
90997_G2_17w_D.tif	0.335152	-0.0044291	-0.294026	-0.195801	-0.273345	0.212562	0.222606	-0.123572	0.239051	0.113335	0.114535	-0.171555	0.139184	0.163688	0.00758725	-0.208016	0.0384122	0.20301	-0.100216	-0.232659	-0.0624241	0.23651	-0.204584	-0.265004	-0.161934	0.271931
90998_G2_17w_D.tif	0.340935	-0.022648	-0.300728	-0.162308	-0.295908	0.197478	0.230324	-0.130792	0.241932	0.106197	0.123743	-0.174142	0.140132	0.164585	0.0162184	-0.201718	0.0334039	0.198863	-0.0905276	-0.22513	-0.0713615	0.23246	-0.195082	-0.256052	-0.173082	0.273207
91002_G2_17w_D.tif	0.34958	-0.012326	-0.307309	-0.171821	-0.297008	0.195214	0.235946	-0.130361	0.250601	0.113076	0.124707	-0.170901	0.142905	0.154155	0.0133233	-0.19749	0.0372639	0.194558	-0.0969796	-0.220317	-0.0691443	0.227946	-0.207505	-0.239706	-0.17638	0.257972
91006_G2_17w_D.tif	0.317547	-0.0120127	-0.282994	-0.152172	-0.275874	0.22766	0.222041	-0.143772	0.21732	0.108153	0.124463	-0.197174	0.124042	0.169749	0.024457	-0.230601	0.0274527	0.213504	-0.0773404	-0.250777	-0.0714521	0.247369	-0.1802	-0.264381	-0.169462	0.284455
91027_G2_17w_D.tif	0.326882	-0.00689601	-0.293691	-0.180743	-0.277798	0.196886	0.217396	-0.129777	0.236619	0.121744	0.114165	-0.182269	0.138344	0.169458	0.00931818	-0.213782	0.0395753	0.208519	-0.0944731	-0.240706	-0.0593045	0.243209	-0.198895	-0.263525	-0.158139	0.277881
91030_G2_17w_D.tif	0.321159	-0.0125235	-0.282221	-0.193038	-0.268436	0.215835	0.213627	-0.132391	0.231268	0.119596	0.112025	-0.18306	0.133887	0.170944	0.00861958	-0.213238	0.0366609	0.213389	-0.0919348	-0.245163	-0.0606884	0.250083	-0.193777	-0.270648	-0.16019	0.280215
91039_G2_17w_D.tif	0.319437	-0.0184584	-0.279911	-0.184408	-0.273334	0.217129	0.217963	-0.14299	0.225814	0.113313	0.116246	-0.1853	0.131953	0.175878	0.0144175	-0.215277	0.0328672	0.215377	-0.0850209	-0.247064	-0.0672297	0.247109	-0.188731	-0.261141	-0.164471	0.285833
91047_G2_17w_D.tif	0.319839	-0.0187303	-0.278185	-0.186935	-0.271161	0.223757	0.217114	-0.138716	0.225825	0.11222	0.117323	-0.188345	0.130005	0.171303	0.0149763	-0.216777	0.0323506	0.215858	-0.0865907	-0.241317	-0.0673168	0.249799	-0.18758	-0.265692	-0.166599	0.283576
91050_G2_17w_D.tif	0.34101	-0.0214549	-0.295257	-0.168825	-0.288933	0.219046	0.229733	-0.12645	0.239957	0.103833	0.122998	-0.170448	0.134226	0.153408	0.0166375	-0.203119	0.0308021	0.198213	-0.0886463	-0.231791	-0.073028	0.235424	-0.193136	-0.260279	-0.176363	0.272444
91052_G2_17w_D.tif	0.331496	-0.0120997	-0.292243	-0.165459	-0.284029	0.21968	0.230087	-0.137572	0.228414	0.102401	0.126742	-0.185835	0.132147	0.165505	0.0211487	-0.215236	0.0293155	0.202657	-0.084832	-0.236965	-0.0725301	0.238223	-0.192008	-0.251233	-0.173708	0.275933
91054_G2_17w_D.tif	0.31873	-0.0106552	-0.287093	-0.150476	-0.277872	0.216554	0.224285	-0.151736	0.219713	0.112583	0.124115	-0.195823	0.125641	0.171219	0.0221521	-0.223214	0.0303209	0.216897	-0.0789208	-0.250368	-0.0679396	0.250303	-0.183659	-0.26133	-0.169471	0.276046
91067_G2_17w_D.tif	0.3131	-0.0204275	-0.276393	-0.170349	-0.266337	0.227613	0.214162	-0.146312	0.221126	0.118516	0.115706	-0.192217	0.12737	0.179251	0.0154455	-0.219586	0.0295105	0.218116	-0.0823268	-0.250051	-0.0671654	0.252496	-0.17951	-0.28036	-0.164689	0.28331
91069_G2_17w_D.tif	0.350078	-0.0117141	-0.308576	-0.180768	-0.294699	0.196214	0.233271	-0.118183	0.250012	0.104866	0.122425	-0.164003	0.145491	0.155647	0.0115306	-0.196699	0.0377874	0.18944	-0.0999004	-0.219688	-0.0654998	0.232111	-0.209251	-0.248699	-0.172669	0.261476
91070_G2_17w_D.tif	0.31267	-0.0029532	-0.287891	-0.18098	-0.265736	0.197555	0.209542	-0.135002	0.223565	0.12187	0.109268	-0.186302	0.132358	0.176928	0.00956106	-0.224789	0.0411206	0.223145	-0.0917745	-0.251183	-0.0526805	0.257084	-0.191908	-0.281394	-0.148095	0.286022
91084_G2_17w_D.tif	0.328281	-0.00495571	-0.292372	-0.182848	-0.27036	0.213728	0.218182	-0.128133	0.236738	0.122698	0.112876	-0.177489	0.137578	0.169596	0.00858858	-0.215104	0.0374382	0.204905	-0.0963135	-0.24147	-0.0609842	0.239565	-0.199304	-0.271089	-0.160349	0.270598
91104_G2_17w_D.tif	0.350808	-0.0218593	-0.306995	-0.168937	-0.302044	0.200931	0.235787	-0.121611	0.250257	0.102385	0.126382	-0.164718	0.143079	0.15155	0.017679	-0.200736	0.0365164	0.194983	-0.0934586	-0.220012	-0.0712905	0.230674	-0.204338	-0.239229	-0.182383	0.256578
91108_G2_17w_D.tif	0.327116	-0.00630223	-0.294448	-0.159978	-0.277028	0.211994	0.227128	-0.143833	0.226152	0.111273	0.121436	-0.182568	0.13019	0.168607	0.0175724	-0.21711	0.0314019	0.207508	-0.087405	-0.240799	-0.0653838	0.245668	-0.191118	-0.267878	-0.165613	0.273419
91112_G2_17w_D.tif	0.34002	-0.0105593	-0.307047	-0.136506	-0.297164	0.198911	0.236104	-0.13762	0.235996	0.104158	0.13067	-0.185074	0.135142	0.15917	0.0220876	-0.209178	0.0342524	0.205808	-0.0866534	-0.229316	-0.0702232	0.236884	-0.194745	-0.253317	-0.178439	0.256638
91121_G2_17w_D.tif	0.342254	-0.0187811	-0.300978	-0.149976	-0.294481	0.214893	0.236807	-0.134836	0.235413	0.0974787	0.130066	-0.176834	0.133312	0.156502	0.0215115	-0.201509	0.0286923	0.197964	-0.0852572	-0.229347	-0.0750137	0.235388	-0.191611	-0.257099	-0.180716	0.266157
91122_G2_17w_D.tif	0.336155	-0.0209114	-0.295463	-0.162748	-0.290222	0.212276	0.22995	-0.133575	0.234751	0.102434	0.125092	-0.176846	0.13328	0.158631	0.0199742	-0.209262	0.0326512	0.207045	-0.0863471	-0.231045	-0.0713812	0.240601	-0.191643	-0.256229	-0.176798	0.269628
91132_G2_17w_D.tif	0.333847	-0.0293288	-0.289932	-0.167438	-0.292655	0.210572	0.227668	-0.13718	0.236296	0.105893	0.125493	-0.184147	0.133767	0.162012	0.0196335	-0.205065	0.0306789	0.206623	-0.0848452	-0.226844	-0.0728578	0.244018	-0.188219	-0.252655	-0.178874	0.273541
91133_G2_17w_D.tif	0.330235	-0.00443389	-0.290143	-0.185345	-0.271733	0.220483	0.221386	-0.128619	0.23561	0.117653	0.117235	-0.183197	0.136589	0.167613	0.0100093	-0.212172	0.0351123	0.202964	-0.0949204	-0.239207	-0.0665024	0.233183	-0.199263	-0.263542	-0.163616	0.274621
91135_G2_17w_D.tif	0.324675	-0.0242402	-0.283343	-0.137788	-0.281457	0.235753	0.228175	-0.151216	0.223388	0.109294	0.127825	-0.192253	0.124343	0.168139	0.0257149	-0.217655	0.0222524	0.207472	-0.0746583	-0.247319	-0.0783207	0.243702	-0.176532	-0.266016	-0.182063	0.272126
91144_G2_17w_D.tif	0.344374	-0.0139235	-0.306598	-0.176682	-0.291382	0.191329	0.228291	-0.122379	0.248286	0.111035	0.118446	-0.165621	0.145439	0.162143	0.00822234	-0.193774	0.0404431	0.198457	-0.0982304	-0.229087	-0.0636929	0.231875	-0.205863	-0.257627	-0.167734	0.264256
91145_G2_17w_D.tif	0.324524	-0.0195639	-0.291601	-0.173735	-0.283584	0.192063	0.214342	-0.126981	0.234962	0.115932	0.114429	-0.182128	0.136823	0.168999	0.0113655	-0.211016	0.0381693	0.211576	-0.0901452	-0.2395	-0.0588207	0.253555	-0.190655	-0.272234	-0.159811	0.283034
91148_G2_17w_D.tif	0.317972	-0.0263552	-0.274824	-0.194982	-0.275473	0.208336	0.212175	-0.139567	0.22845	0.115828	0.111899	-0.182921	0.130565	0.171461	0.012197	-0.214046	0.0317105	0.213504	-0.086606	-0.240886	-0.0620123	0.261833	-0.185185	-0.267659	-0.160868	0.295454
91151_G2_17w_D.tif	0.327588	-0.0145271	-0.293678	-0.181644	-0.283221	0.184312	0.219946	-0.137259	0.23519	0.11668	0.114776	-0.17823	0.136952	0.168661	0.0111815	-0.211036	0.0395516	0.214418	-0.0936549	-0.2326	-0.0588435	0.251453	-0.196587	-0.261359	-0.159201	0.281131
91153_G2_17w_D.tif	0.346753	-0.00739764	-0.311976	-0.151833	-0.29388	0.203276	0.235944	-0.125943	0.244531	0.106733	0.125793	-0.168536	0.142171	0.159355	0.0169254	-0.20685	0.0372509	0.196409	-0.094005	-0.229663	-0.068832	0.225641	-0.204495	-0.25238	-0.17618	0.251188
91154_G2_17w_D.tif	0.336242	-0.0187091	-0.300701	-0.16936	-0.295264	0.185727	0.225049	-0.126461	0.241363	0.108995	0.1212	-0.177791	0.141059	0.164061	0.0146478	-0.205843	0.0376105	0.202433	-0.0913234	-0.230339	-0.0636825	0.243646	-0.198095	-0.251607	-0.168107	0.275248
91159_G2_17w_D.tif	0.35286	-0.0116002	-0.315958	-0.147223	-0.29996	0.200701	0.239159	-0.121417	0.247826	0.100342	0.127552	-0.162924	0.142788	0.152528	0.0159537	-0.194241	0.0372549	0.194327	-0.0937296	-0.228548	-0.070789	0.2229	-0.204298	-0.256257	-0.178657	0.251413
91160_G2_17w_D.tif	0.317224	-0.000759557	-0.285685	-0.19755	-0.260881	0.209057	0.21038	-0.12885	0.226911	0.120113	0.107849	-0.181007	0.133704	0.172871	0.0053128	-0.217479	0.0407171	0.217365	-0.0961004	-0.249643	-0.0531462	0.254054	-0.197036	-0.281647	-0.14925	0.283476
91163_G2_17w_D.tif	0.349229	-0.00692311	-0.31442	-0.154292	-0.29818	0.191437	0.235328	-0.121634	0.247879	0.106797	0.125742	-0.171289	0.143888	0.155997	0.0140078	-0.198806	0.0385944	0.194066	-0.096096	-0.225957	-0.0676165	0.224732	-0.205717	-0.253	-0.172638	0.258871
91165_G2_17w_D.tif	0.321196	-0.0200825	-0.288461	-0.162015	-0.280741	0.203567	0.21598	-0.135414	0.228849	0.114595	0.113984	-0.176236	0.132826	0.172313	0.015691	-0.220226	0.0350015	0.214212	-0.0837643	-0.252215	-0.0637154	0.248202	-0.185683	-0.272523	-0.161162	0.285822
91182_G2_17w_D.tif	0.334368	-0.0270719	-0.293677	-0.162038	-0.294565	0.199955	0.225584	-0.13204	0.23745	0.107473	0.121894	-0.175544	0.134089	0.159469	0.0191931	-0.211727	0.0317381	0.203711	-0.0859516	-0.229677	-0.0690004	0.246308	-0.188556	-0.258738	-0.172565	0.279919
91186_G2_17w_D.tif	0.307321	-0.0200545	-0.271071	-0.169671	-0.271196	0.219436	0.214633	-0.156006	0.214178	0.117003	0.120044	-0.206452	0.122426	0.179448	0.020952	-0.228257	0.0262426	0.220445	-0.0775791	-0.246147	-0.0678932	0.260514	-0.17493	-0.26743	-0.163128	0.297171
91187_G2_17w_D.tif	0.320876	-0.0143004	-0.288665	-0.168142	-0.279503	0.1985	0.218415	-0.14227	0.22803	0.11749	0.117069	-0.188001	0.132223	0.173009	0.0141684	-0.214619	0.0343144	0.212998	-0.0862338	-0.244478	-0.0618734	0.252354	-0.188353	-0.266985	-0.160469	0.284445
91198_G2_17w_D.tif	0.317422	-0.00376995	-0.275221	-0.220578	-0.255527	0.207431	0.205215	-0.133162	0.237417	0.139546	0.100224	-0.180902	0.140091	0.1817	-0.00171075	-0.218663	0.0423333	0.214564	-0.10444	-0.243614	-0.0536911	0.246705	-0.204538	-0.271936	-0.147575	0.28268
91203_G2_17w_D.tif	0.348363	-0.015774	-0.312037	-0.147502	-0.300155	0.19547	0.235614	-0.125157	0.247087	0.105727	0.125853	-0.166476	0.14289	0.158194	0.0165384	-0.199764	0.0364248	0.194934	-0.0922984	-0.228987	-0.0697245	0.227452	-0.201576	-0.254332	-0.176978	0.256216
91207_G2_17w_D.tif	0.316193	-0.00990575	-0.284303	-0.161741	-0.270094	0.21783	0.218463	-0.145927	0.220346	0.117284	0.117927	-0.19129	0.127112	0.175968	0.0182203	-0.227694	0.0300206	0.213716	-0.0839568	-0.247365	-0.0650227	0.250623	-0.183573	-0.275045	-0.161332	0.283546
91231_G2_17w_D.tif	0.323026	-0.0195593	-0.282023	-0.174816	-0.275709	0.223434	0.217743	-0.135135	0.230517	0.115669	0.117557	-0.186067	0.132359	0.171086	0.0156961	-0.217665	0.0305144	0.20749	-0.0851173	-0.24503	-0.0695341	0.243137	-0.186995	-0.264783	-0.168035	0.28224
91246_G2_17w_D.tif	0.312919	-0.0129893	-0.279309	-0.16334	-0.269762	0.21726	0.216081	-0.150379	0.219326	0.120879	0.117407	-0.197242	0.124261	0.174781	0.0170158	-0.22387	0.028737	0.216122	-0.0815517	-0.24999	-0.0650763	0.255239	-0.179639	-0.275983	-0.160409	0.289513
91256_G2_17w_D.tif	0.342108	-0.011789	-0.305751	-0.18329	-0.291219	0.186893	0.225866	-0.117773	0.24608	0.106881	0.117269	-0.164479	0.145248	0.160686	0.00915819	-0.199604	0.0418549	0.199681	-0.0981819	-0.230707	-0.0604039	0.238313	-0.207207	-0.254632	-0.164821	0.269821
91260_G2_17w_D.tif	0.332823	-0.00740992	-0.298418	-0.190016	-0.275149	0.200081	0.215455	-0.11809	0.245647	0.124454	0.109093	-0.169359	0.145793	0.170686	0.00282112	-0.20562	0.0445858	0.205628	-0.101187	-0.241207	-0.0564497	0.236589	-0.206545	-0.269716	-0.158468	0.26398
91272_G2_17w_D.tif	0.345395	-0.0181292	-0.304615	-0.152236	-0.302705	0.190844	0.239571	-0.145	0.240961	0.104971	0.13025	-0.178656	0.136864	0.158961	0.0204427	-0.199596	0.0304761	0.196445	-0.0880061	-0.220249	-0.0741271	0.233344	-0.196118	-0.240831	-0.178389	0.270132
91273_G2_17w_D.tif	0.331597	-0.0120674	-0.298235	-0.166433	-0.287199	0.194392	0.22228	-0.128199	0.23745	0.113975	0.119041	-0.180853	0.138471	0.166627	0.0133288	-0.210017	0.0362185	0.201798	-0.0906443	-0.238751	-0.0626779	0.242848	-0.195926	-0.260923	-0.163703	0.277603
91275_G2_17w_D.tif	0.339382	-0.0222293	-0.300332	-0.151068	-0.297898	0.194065	0.231054	-0.139596	0.242572	0.115161	0.12448	-0.178241	0.138853	0.166132	0.0184663	-0.20818	0.0317795	0.197594	-0.0880657	-0.22749	-0.0718908	0.233352	-0.19352	-0.249802	-0.174881	0.270304
91283_G2_17w_D.tif	0.306318	-0.0204995	-0.273138	-0.191893	-0.265651	0.206071	0.203422	-0.139473	0.220448	0.119941	0.106746	-0.187751	0.128328	0.178243	0.0103796	-0.22301	0.0384698	0.231068	-0.0859492	-0.252433	-0.0557872	0.266431	-0.181972	-0.283263	-0.151614	0.296568
91293_G2_17w_D.tif	0.301652	-0.014254	-0.27687	-0.178921	-0.261517	0.197449	0.202985	-0.150113	0.218562	0.131344	0.104329	-0.190104	0.129549	0.189629	0.0094152	-0.228835	0.0394469	0.233367	-0.086322	-0.25823	-0.053345	0.263265	-0.182075	-0.28762	-0.145809	0.293023
91300_G2_17w_D.tif	0.345573	-0.00291072	-0.310176	-0.188713	-0.285565	0.190504	0.225764	-0.112893	0.251121	0.113509	0.114487	-0.160869	0.148522	0.158929	0.00417173	-0.197396	0.0464599	0.200287	-0.105057	-0.229886	-0.0577296	0.230706	-0.21477	-0.2588	-0.162801	0.257533
91305_G2_17w_D.tif	0.320963	-0.0122654	-0.28893	-0.204266	-0.275	0.182766	0.208319	-0.124135	0.236193	0.119028	0.107236	-0.177951	0.143724	0.179033	0.00528044	-0.215084	0.0477213	0.222639	-0.0988235	-0.239363	-0.0525853	0.250145	-0.202983	-0.263656	-0.151114	0.283109
91310_G2_17w_D.tif	0.330708	-0.0241963	-0.292466	-0.183899	-0.28996	0.187886	0.219011	-0.128391	0.240369	0.113225	0.117147	-0.180053	0.141848	0.17178	0.0122481	-0.207521	0.0377376	0.206277	-0.0928136	-0.227891	-0.0626793	0.246913	-0.196096	-0.254934	-0.165054	0.280803
91316_G2_17w_D.tif	0.318186	-0.0321292	-0.281101	-0.169712	-0.28317	0.200234	0.218637	-0.156635	0.229083	0.120104	0.118421	-0.191903	0.133844	0.183711	0.016051	-0.209043	0.033153	0.221769	-0.0829741	-0.236519	-0.0677944	0.25201	-0.182857	-0.260478	-0.169479	0.278589
91321_G2_17w_D.tif	0.346743	-0.021489	-0.305094	-0.177415	-0.301215	0.188026	0.232032	-0.122954	0.247896	0.101823	0.123746	-0.167553	0.144763	0.158583	0.0146573	-0.197595	0.0381219	0.197611	-0.0944491	-0.221311	-0.0681431	0.233791	-0.20443	-0.240508	-0.174628	0.26899
91341_G2_17w_D.tif	0.332172	-0.0154913	-0.295837	-0.173565	-0.288811	0.191773	0.221247	-0.12644	0.237579	0.111013	0.117579	-0.176354	0.136247	0.159283	0.0138604	-0.211482	0.0373804	0.206712	-0.0906638	-0.23572	-0.0624251	0.246791	-0.195024	-0.259916	-0.163302	0.283397
91344_G2_17w_D.tif	0.334462	-0.00149242	-0.306154	-0.185232	-0.281444	0.176355	0.220688	-0.125118	0.244611	0.122275	0.1129	-0.174413	0.147732	0.17436	0.00296503	-0.201414	0.0459726	0.204599	-0.102927	-0.234861	-0.0537883	0.238111	-0.21056	-0.261183	-0.154458	0.268013
91351_G2_17w_D.tif	0.332299	-0.0126514	-0.296535	-0.17568	-0.28459	0.198605	0.222748	-0.128878	0.237902	0.113041	0.119092	-0.181005	0.138849	0.16655	0.0124925	-0.208877	0.0381832	0.207591	-0.0934223	-0.232399	-0.0637011	0.240371	-0.197974	-0.259735	-0.165343	0.273067
91358_G2_17w_D.tif	0.365884	-0.0209168	-0.321168	-0.154874	-0.314881	0.192245	0.250822	-0.127284	0.255913	0.0914135	0.135481	-0.160902	0.147522	0.149392	0.0186366	-0.179647	0.0360354	0.189402	-0.0955311	-0.20688	-0.0784826	0.2139	-0.209851	-0.231124	-0.19038	0.245275
91359_G2_17w_D.tif	0.360698	-0.0201738	-0.319319	-0.161974	-0.311255	0.185929	0.241646	-0.114295	0.25629	0.0949302	0.128748	-0.156549	0.148678	0.148694	0.015824	-0.188689	0.0391556	0.189201	-0.0972538	-0.21413	-0.071047	0.222996	-0.210121	-0.239524	-0.182045	0.253584
91369_G2_17w_D.tif	0.323068	-0.0125943	-0.289119	-0.161088	-0.279928	0.207007	0.223182	-0.142102	0.221645	0.10555	0.120198	-0.18301	0.126589	0.166495	0.0192942	-0.219794	0.0293946	0.209966	-0.0832749	-0.242706	-0.0656371	0.25262	-0.183917	-0.272274	-0.161495	0.291931
91374_G2_17w_D.tif	0.339356	-0.0181671	-0.298952	-0.163503	-0.290774	0.207082	0.22972	-0.130332	0.239667	0.107179	0.123197	-0.173942	0.135986	0.157561	0.0169509	-0.206776	0.0342785	0.203596	-0.090058	-0.229072	-0.0701416	0.236053	-0.195057	-0.25805	-0.174171	0.26837
91376_G2_17w_D.tif	0.342492	-0.0168373	-0.302085	-0.176122	-0.294418	0.196623	0.230171	-0.125605	0.243596	0.104378	0.122414	-0.169814	0.140966	0.157553	0.0149453	-0.203379	0.0383977	0.20341	-0.0934973	-0.226615	-0.0675912	0.234843	-0.202474	-0.246461	-0.172917	0.268027
91386_g2_17w_D(bad).tif	0.336894	-0.00395546	-0.301189	-0.194534	-0.286049	0.180745	0.225805	-0.128463	0.243248	0.115566	0.118687	-0.178177	0.143833	0.164872	0.0101926	-0.209586	0.0423341	0.203279	-0.102693	-0.219877	-0.0573998	0.244972	-0.211442	-0.243875	-0.162219	0.269034
91402_G2_17w_D.tif	0.321858	-0.0214685	-0.286905	-0.155447	-0.281714	0.212924	0.220574	-0.142393	0.227342	0.113483	0.120866	-0.189643	0.131102	0.173099	0.0188916	-0.217039	0.0327356	0.216655	-0.0819788	-0.244172	-0.0693821	0.244812	-0.183456	-0.267375	-0.169934	0.276563
91417_G2_17w_D.tif	0.31724	-0.0202084	-0.281099	-0.137846	-0.27857	0.230797	0.219087	-0.139584	0.219691	0.110702	0.122276	-0.191825	0.122767	0.167367	0.0250512	-0.232329	0.025555	0.211802	-0.0739281	-0.25753	-0.0727563	0.24849	-0.17395	-0.27513	-0.171364	0.285293
91433_G2_17w_D.tif	0.323674	-0.0139078	-0.288833	-0.175304	-0.280776	0.203025	0.221441	-0.141236	0.229385	0.113693	0.119736	-0.188058	0.133277	0.170098	0.0162227	-0.216674	0.0368957	0.217751	-0.0876044	-0.238832	-0.0645011	0.247345	-0.192948	-0.254861	-0.16597	0.276961
91434_G2_17w_D.tif	0.343348	-0.0110991	-0.30406	-0.170658	-0.292308	0.208915	0.23311	-0.122558	0.240939	0.0998536	0.125955	-0.171612	0.139346	0.154707	0.0179414	-0.207179	0.0365874	0.199496	-0.0920696	-0.229546	-0.0684424	0.234611	-0.203415	-0.245398	-0.176933	0.260468
91445_G2_17w_D.tif	0.350504	-0.0275592	-0.304619	-0.167968	-0.308203	0.196166	0.23642	-0.119762	0.246268	0.0918988	0.12875	-0.165093	0.138827	0.144569	0.0206567	-0.198117	0.0326353	0.192552	-0.0888165	-0.219055	-0.0721553	0.240044	-0.198282	-0.239991	-0.181985	0.272315
91447_G2_17w_D.tif	0.341097	-0.0247672	-0.303761	-0.155904	-0.301937	0.189634	0.230343	-0.127393	0.242966	0.104202	0.124584	-0.171192	0.14082	0.161239	0.0192872	-0.207992	0.0358648	0.201529	-0.0884205	-0.228029	-0.0688679	0.238207	-0.196187	-0.248078	-0.175789	0.268543
99788_G2_17w_D.tif	0.325259	-0.0178194	-0.284521	-0.192817	-0.276358	0.213869	0.216298	-0.128381	0.234616	0.114082	0.115274	-0.180365	0.135863	0.16658	0.0132146	-0.216578	0.0383673	0.214429	-0.0916056	-0.237546	-0.0624218	0.249783	-0.19624	-0.258458	-0.167744	0.273221
99799_G2_17w_D.tif	0.31354	-0.000478798	-0.29173	-0.160007	-0.271818	0.194428	0.217234	-0.145952	0.218937	0.117669	0.116895	-0.194382	0.13029	0.181045	0.0161321	-0.228769	0.0359973	0.218808	-0.0870689	-0.248101	-0.0578457	0.253258	-0.188452	-0.274118	-0.152111	0.2866
99802_G2_17w_D.tif	0.304062	-0.0141575	-0.273209	-0.16619	-0.263459	0.222598	0.210451	-0.152276	0.213672	0.1231	0.114932	-0.200599	0.12237	0.180634	0.0191701	-0.23603	0.030274	0.22512	-0.0793719	-0.255085	-0.0629722	0.261199	-0.176642	-0.278056	-0.159277	0.289742
99809_G2_17w_D.tif	0.316199	-0.0134924	-0.281878	-0.172225	-0.271207	0.215945	0.217361	-0.146559	0.224262	0.120824	0.117242	-0.192254	0.130716	0.179372	0.0172845	-0.226911	0.0314016	0.213498	-0.0855919	-0.244117	-0.0649259	0.250217	-0.187119	-0.2646	-0.163744	0.280303
99825_G2_17w_D.tif	0.344451	-0.0179145	-0.306034	-0.150416	-0.301029	0.193177	0.236577	-0.136296	0.240912	0.102552	0.128158	-0.17441	0.137741	0.157683	0.0193468	-0.200546	0.0336987	0.20087	-0.0882615	-0.226433	-0.0722835	0.232467	-0.196409	-0.248412	-0.176868	0.267679
99840_G2_17w_D.tif	0.32863	-0.0108697	-0.286015	-0.190026	-0.271732	0.221517	0.220379	-0.131647	0.235626	0.117812	0.117535	-0.185778	0.137432	0.172121	0.0101891	-0.210659	0.0339826	0.204372	-0.0947417	-0.234817	-0.0676782	0.235907	-0.197474	-0.262145	-0.166134	0.274212
99852_G2_17w_D.tif	0.317795	-0.0114266	-0.282059	-0.192682	-0.27102	0.203136	0.212436	-0.137529	0.230343	0.123957	0.112476	-0.189501	0.132984	0.170987	0.00935288	-0.216372	0.0385443	0.218057	-0.0918777	-0.242638	-0.0570866	0.257306	-0.194075	-0.26527	-0.157814	0.281976
99858_G2_17w_D.tif	0.327772	-0.0211331	-0.286915	-0.172211	-0.284814	0.213381	0.225179	-0.142891	0.232053	0.111842	0.122232	-0.183843	0.132672	0.167011	0.0197326	-0.21658	0.0320836	0.210129	-0.0843486	-0.237581	-0.0698751	0.245436	-0.191002	-0.247103	-0.174769	0.273543
99862_G2_17w_D.tif	0.307885	-0.0147357	-0.278518	-0.180334	-0.265427	0.209059	0.204886	-0.138682	0.225565	0.129313	0.108681	-0.192688	0.134576	0.187137	0.0109489	-0.228188	0.0383633	0.222619	-0.0875145	-0.254437	-0.0580371	0.25326	-0.186902	-0.27624	-0.154506	0.283917
99886_G2_17w_D.tif	0.34298	-0.0158283	-0.301573	-0.165937	-0.294094	0.205244	0.234876	-0.13288	0.239517	0.101341	0.127156	-0.176127	0.137542	0.158453	0.0172893	-0.199402	0.0330472	0.19943	-0.0901827	-0.226208	-0.0723668	0.232222	-0.198033	-0.24901	-0.176158	0.268701
99869_G2_17w_D.tif	0.305696	-0.00590872	-0.277141	-0.194863	-0.256729	0.204185	0.204146	-0.144873	0.226076	0.13982	0.104632	-0.192794	0.135372	0.191503	0.00727319	-0.232373	0.0399892	0.222329	-0.0946907	-0.250278	-0.052365	0.256728	-0.194044	-0.274797	-0.148214	0.281323
99878_G2_17w_D.tif	0.334206	-0.0121824	-0.299862	-0.168226	-0.288265	0.19642	0.228025	-0.134032	0.23518	0.10658	0.122365	-0.178278	0.137048	0.164395	0.0159564	-0.208622	0.0370808	0.208555	-0.0908902	-0.23203	-0.06468	0.242616	-0.197682	-0.255424	-0.168482	0.270229
99880_G2_17w_D.tif	0.338686	-0.00907546	-0.305663	-0.158896	-0.294024	0.184559	0.233992	-0.143923	0.238922	0.111739	0.125475	-0.181295	0.139673	0.167931	0.0164232	-0.205672	0.0367704	0.20489	-0.092089	-0.226643	-0.0667585	0.235255	-0.201175	-0.24447	-0.17023	0.265602
99882_G2_17w_D.tif	0.305427	-0.00764089	-0.282132	-0.191966	-0.262832	0.193359	0.203762	-0.138109	0.222358	0.125804	0.10746	-0.193789	0.135992	0.18946	0.00700613	-0.223484	0.0444957	0.231387	-0.0920862	-0.252689	-0.0502436	0.260353	-0.192715	-0.277848	-0.146493	0.285163
99883_G2_17w_D.tif	0.347655	-0.00834107	-0.30996	-0.173379	-0.292701	0.193709	0.230274	-0.117993	0.250901	0.112016	0.121416	-0.171246	0.146426	0.158215	0.00868026	-0.194977	0.0417702	0.197499	-0.100422	-0.224563	-0.0655857	0.223716	-0.208825	-0.253973	-0.169629	0.25932
99890_G2_17w_D.tif	0.302298	-0.00753819	-0.271252	-0.200325	-0.251265	0.210652	0.201919	-0.148772	0.223666	0.141059	0.101905	-0.193082	0.13389	0.194472	0.00392713	-0.227784	0.0397013	0.227027	-0.0928462	-0.257638	-0.0541731	0.254874	-0.191514	-0.279416	-0.146256	0.28647
99897_G2_17w_D.tif	0.332342	-0.0127018	-0.300256	-0.168179	-0.284161	0.191348	0.221852	-0.13276	0.241808	0.123217	0.115749	-0.176461	0.142631	0.17424	0.0109433	-0.212307	0.0402251	0.207256	-0.0956292	-0.23354	-0.0618137	0.236332	-0.200077	-0.261771	-0.163614	0.265327
99928_G2_17w_D.tif	0.340167	-0.0179283	-0.301374	-0.151356	-0.295724	0.204167	0.232494	-0.133207	0.239498	0.106791	0.12701	-0.179887	0.136701	0.160067	0.0194837	-0.206552	0.0324363	0.200105	-0.0874143	-0.229678	-0.0723544	0.233452	-0.193924	-0.252722	-0.177	0.266748
99933_G2_17w_D.tif	0.325289	-0.0178555	-0.297718	-0.165817	-0.28522	0.17837	0.215526	-0.134157	0.239248	0.125384	0.113042	-0.181168	0.142603	0.179009	0.0103355	-0.214719	0.045173	0.222534	-0.0933333	-0.238375	-0.0590085	0.240704	-0.196518	-0.264353	-0.159419	0.270443
99935_G2_17w_D.tif	0.327195	-0.0195994	-0.298058	-0.158794	-0.290385	0.177901	0.217866	-0.133119	0.23892	0.121983	0.116218	-0.183031	0.140256	0.17311	0.0130859	-0.21374	0.0409198	0.214392	-0.090168	-0.237963	-0.0601066	0.246169	-0.193612	-0.262228	-0.162131	0.274919
99936_G2_17w_D.tif	0.335174	-0.01736	-0.300637	-0.163281	-0.28984	0.200456	0.222061	-0.120401	0.243897	0.115712	0.119401	-0.177798	0.143055	0.167339	0.0137413	-0.210668	0.0386764	0.201769	-0.0920771	-0.23637	-0.0646428	0.235827	-0.198411	-0.258589	-0.170397	0.263363
99939_G2_17w_D.tif	0.334947	-0.0115014	-0.303886	-0.162984	-0.293278	0.186091	0.224483	-0.123298	0.239522	0.108152	0.121582	-0.180557	0.141044	0.163644	0.0145381	-0.208671	0.0408785	0.208173	-0.091243	-0.236483	-0.0629606	0.23854	-0.199578	-0.253604	-0.166047	0.272498
99941_G2_17w_D.tif	0.315363	-0.00683708	-0.290567	-0.173459	-0.273757	0.185888	0.213109	-0.141062	0.226109	0.122233	0.112825	-0.190861	0.133647	0.177302	0.0100058	-0.21742	0.04112	0.224017	-0.0902331	-0.247212	-0.0548926	0.255248	-0.191607	-0.273337	-0.151123	0.2855
99951_G2_17w_D.tif	0.318196	-0.026396	-0.279417	-0.153101	-0.279567	0.223602	0.219916	-0.14685	0.221886	0.110935	0.121818	-0.192466	0.126369	0.174165	0.0224231	-0.22261	0.0264644	0.214705	-0.0772799	-0.244955	-0.0739682	0.247277	-0.175681	-0.270934	-0.171161	0.286628
99959_G2_17w_D.tif	0.340905	-0.0270946	-0.29841	-0.153079	-0.305979	0.191496	0.234275	-0.137956	0.238709	0.100993	0.129408	-0.180293	0.134654	0.156357	0.0237084	-0.208442	0.0300286	0.200904	-0.083495	-0.222548	-0.0752995	0.238354	-0.189868	-0.240072	-0.178637	0.28138
99967_G2_17w_D.tif	0.321769	-0.0221552	-0.28738	-0.162677	-0.281301	0.204198	0.220182	-0.147648	0.230093	0.119345	0.119057	-0.189581	0.133478	0.177218	0.01559	-0.211201	0.0333352	0.215058	-0.0849249	-0.240446	-0.0656437	0.249586	-0.186274	-0.26572	-0.16798	0.274024
99985_G2_17w_D.tif	0.344093	-0.00588547	-0.308333	-0.174452	-0.28958	0.193234	0.229106	-0.122821	0.249079	0.116642	0.120388	-0.173494	0.146151	0.16267	0.00919627	-0.200922	0.0418813	0.198685	-0.100351	-0.226676	-0.0637056	0.226738	-0.209597	-0.251107	-0.168328	0.25739
99989_G2_17w_D.tif	0.31837	-0.0128118	-0.285291	-0.178609	-0.27279	0.209048	0.215395	-0.137527	0.22666	0.116629	0.11495	-0.186622	0.133393	0.176278	0.0136343	-0.220183	0.0363048	0.216695	-0.0880821	-0.245973	-0.0619367	0.249272	-0.190482	-0.268021	-0.160127	0.281824
99993_G2_17w_D.tif	0.334843	-0.0118979	-0.303595	-0.156566	-0.286923	0.198652	0.226922	-0.131749	0.23809	0.112262	0.120437	-0.174406	0.140369	0.170513	0.0143566	-0.208427	0.0373171	0.204083	-0.0914348	-0.238111	-0.0641761	0.237121	-0.197932	-0.263686	-0.168275	0.262213
99995_G2_17w_D.tif	0.316953	-0.0153252	-0.288284	-0.174053	-0.277429	0.189976	0.21112	-0.135377	0.229577	0.121579	0.111344	-0.18457	0.135294	0.176781	0.0119266	-0.221434	0.0398246	0.219761	-0.0889305	-0.246483	-0.0568078	0.254736	-0.189869	-0.27155	-0.154719	0.28596
99999_G2_17w_D.tif	0.310323	-0.0148576	-0.285655	-0.145064	-0.275194	0.2043	0.211298	-0.14202	0.221113	0.121881	0.114789	-0.193063	0.130104	0.182341	0.017731	-0.230873	0.035049	0.22174	-0.0801035	-0.259981	-0.0614306	0.252632	-0.179805	-0.280665	-0.158218	0.28363
90002_G2_17w_D.tif	0.327845	-0.0270055	-0.284281	-0.163168	-0.285271	0.229188	0.226558	-0.138331	0.227918	0.102079	0.126631	-0.187137	0.130172	0.16614	0.0241461	-0.217396	0.0272331	0.207767	-0.0796925	-0.237105	-0.0763539	0.242938	-0.183858	-0.253415	-0.181048	0.275447
90004_G2_17w_D.tif	0.348006	-0.0119528	-0.31258	-0.126957	-0.306557	0.192076	0.240317	-0.134982	0.24457	0.108035	0.13307	-0.183929	0.140634	0.160459	0.0233786	-0.211552	0.033548	0.19582	-0.0883501	-0.222145	-0.0750741	0.222638	-0.198368	-0.241122	-0.182595	0.253611
90008_G2_17w_D.tif	0.373296	-0.0135842	-0.332593	-0.143593	-0.322227	0.174534	0.250758	-0.111113	0.265127	0.0959856	0.134118	-0.15524	0.151676	0.137771	0.0162235	-0.181012	0.0396459	0.179033	-0.10045	-0.205561	-0.0733894	0.212134	-0.215963	-0.234523	-0.186221	0.245168
90011_G2_17w_D.tif	0.348349	-0.0130522	-0.309672	-0.157944	-0.299376	0.189175	0.233646	-0.130582	0.253397	0.12226	0.12362	-0.173688	0.145112	0.159118	0.0132946	-0.201408	0.0375866	0.191779	-0.0958787	-0.22501	-0.0688156	0.224082	-0.206049	-0.241112	-0.175213	0.256382
90015_G2_17w_D.tif	0.341205	-0.0251051	-0.30111	-0.129273	-0.304031	0.203719	0.234421	-0.132283	0.237928	0.101244	0.129998	-0.178439	0.133349	0.155022	0.0239122	-0.205933	0.0289421	0.19879	-0.0805473	-0.23693	-0.0768391	0.233112	-0.186521	-0.256831	-0.180706	0.272906
90021_G2_17w_D.tif	0.359853	-0.0216515	-0.317098	-0.153441	-0.314343	0.188384	0.243781	-0.116889	0.251775	0.0890648	0.132475	-0.161569	0.144038	0.144644	0.0203023	-0.192445	0.03549	0.189823	-0.0928398	-0.212318	-0.0749603	0.224035	-0.204363	-0.239321	-0.184111	0.261682
90025_G2_17W_D.tif	0.34863	-0.00985021	-0.31544	-0.153986	-0.299958	0.189596	0.233097	-0.114647	0.248416	0.103213	0.124859	-0.16815	0.14515	0.154584	0.0141851	-0.199254	0.0414032	0.198268	-0.0952501	-0.230084	-0.0658089	0.227371	-0.206101	-0.253583	-0.173181	0.256522
90029_G2_17w_D.tif	0.345436	0.00338689	-0.316603	-0.16959	-0.293313	0.169417	0.231661	-0.124193	0.248131	0.113927	0.121261	-0.174041	0.146519	0.159191	0.00800703	-0.198098	0.0440245	0.197293	-0.102692	-0.224163	-0.0580746	0.233643	-0.212879	-0.251376	-0.161476	0.264604
90030_G2_17w_D.tif	0.329378	-0.00698723	-0.3055	-0.117281	-0.288291	0.187413	0.224187	-0.141599	0.237547	0.13039	0.120526	-0.188648	0.139523	0.179969	0.0164043	-0.222666	0.037628	0.208347	-0.0888366	-0.243803	-0.0641403	0.232183	-0.192441	-0.273353	-0.165984	0.256037
90032_G2_17w_D.tif	0.337234	-0.0127033	-0.303919	-0.13524	-0.29431	0.194197	0.232273	-0.145271	0.238874	0.118246	0.125895	-0.185245	0.137055	0.168224	0.0184794	-0.209263	0.0340003	0.204964	-0.0876355	-0.233025	-0.0710802	0.229752	-0.193357	-0.256711	-0.173508	0.262074
90047_G2_17w_D.tif	0.365564	-0.0113588	-0.326259	-0.169362	-0.312174	0.170933	0.242705	-0.111998	0.263066	0.101463	0.127397	-0.156816	0.153405	0.145614	0.0109075	-0.183928	0.0447607	0.189398	-0.104853	-0.207259	-0.0667128	0.219135	-0.219626	-0.233937	-0.178181	0.248116
90049_G2_17w_D.tif	0.337528	-0.01924	-0.301678	-0.132292	-0.293217	0.207161	0.232493	-0.141039	0.236194	0.109299	0.12575	-0.174687	0.133998	0.162874	0.0202639	-0.207069	0.0330752	0.208304	-0.0841068	-0.240261	-0.07314	0.232212	-0.189554	-0.265613	-0.177606	0.260351
90056_G2_17w_D.tif	0.355935	-0.0084919	-0.323222	-0.130628	-0.313025	0.179776	0.242167	-0.114986	0.249023	0.0931802	0.132881	-0.170349	0.144728	0.14889	0.0203995	-0.199528	0.038177	0.191347	-0.0918516	-0.225306	-0.0704467	0.223986	-0.205304	-0.244621	-0.179461	0.256731
90071_G2_17w_D.tif	0.37687	-0.00833875	-0.336207	-0.141341	-0.318318	0.18702	0.25191	-0.107274	0.269592	0.101862	0.132809	-0.149625	0.155636	0.142018	0.0145187	-0.184365	0.0411421	0.174672	-0.104027	-0.208149	-0.0752408	0.196556	-0.221066	-0.23529	-0.187618	0.232255
90098_G2_17w_D.tif	0.376216	-0.0217176	-0.337095	-0.119583	-0.330588	0.173646	0.254458	-0.104872	0.264607	0.0846892	0.13779	-0.146333	0.152357	0.137848	0.020914	-0.180953	0.0386581	0.178718	-0.095863	-0.212142	-0.0758894	0.212166	-0.213136	-0.240051	-0.19243	0.238585
90100_G2_17w_D.tif	0.365992	-0.0146995	-0.323118	-0.149424	-0.314105	0.191357	0.246856	-0.113624	0.257884	0.0949537	0.133108	-0.160667	0.14705	0.142197	0.0174345	-0.186541	0.035455	0.179691	-0.0968895	-0.211045	-0.075061	0.215732	-0.209627	-0.240603	-0.184978	0.252672
90105_G2_17w_D.tif	0.347474	0.0029036	-0.320235	-0.18348	-0.288979	0.164819	0.225164	-0.113715	0.258381	0.126391	0.11306	-0.164292	0.155597	0.163732	0.000300887	-0.197029	0.054483	0.20617	-0.111692	-0.225032	-0.0518497	0.226231	-0.223516	-0.252985	-0.158189	0.246286
90108_G2_17w_D.tif	0.337913	-0.0205177	-0.29962	-0.14889	-0.29263	0.195136	0.228435	-0.145478	0.247123	0.131232	0.121615	-0.184051	0.140858	0.171909	0.0140912	-0.205595	0.0336915	0.199956	-0.091485	-0.22674	-0.0714188	0.22729	-0.194805	-0.255107	-0.173768	0.260856
90110_G2_17w_D.tif	0.357895	-0.00746861	-0.324814	-0.147187	-0.306933	0.173425	0.238282	-0.116574	0.25822	0.111817	0.124965	-0.161767	0.150899	0.15473	0.0126527	-0.198387	0.042865	0.189553	-0.101245	-0.218677	-0.0663182	0.216434	-0.213088	-0.246861	-0.17338	0.250964
90113_G2_17w_D.tif	0.354609	-0.0165338	-0.31427	-0.122371	-0.313134	0.203439	0.245367	-0.128215	0.248552	0.101758	0.138104	-0.183557	0.141799	0.154298	0.0261572	-0.20531	0.030383	0.186432	-0.0858039	-0.222752	-0.080273	0.218279	-0.198807	-0.231791	-0.192683	0.246324
90116_G2_17w_D.tif	0.349329	-0.0161803	-0.313094	-0.117828	-0.308638	0.191537	0.239754	-0.132191	0.245927	0.107573	0.131507	-0.175597	0.139338	0.154926	0.022367	-0.205212	0.0332129	0.194986	-0.0864023	-0.231281	-0.0746309	0.224916	-0.196034	-0.250538	-0.182634	0.254891
90123_G2_17w_D.tif	0.355257	-0.0177548	-0.313123	-0.14714	-0.307477	0.198771	0.243028	-0.127506	0.248589	0.0982591	0.131848	-0.167498	0.141824	0.15156	0.0202763	-0.195966	0.0329548	0.18987	-0.0906884	-0.220448	-0.0767145	0.220604	-0.20183	-0.241108	-0.183943	0.258358
90153_G2_17w_D.tif	0.344073	-0.00223086	-0.307607	-0.117808	-0.297216	0.213651	0.245467	-0.150325	0.231132	0.101178	0.137035	-0.187227	0.129734	0.157123	0.0281578	-0.215615	0.0262328	0.197046	-0.0822903	-0.230257	-0.0789294	0.22665	-0.191633	-0.248454	-0.184157	0.256269
90155_G2_17w_D.tif	0.31698	-0.0116733	-0.28689	-0.14364	-0.275992	0.209028	0.219184	-0.156978	0.228049	0.134425	0.117627	-0.194062	0.13025	0.180284	0.0185311	-0.230522	0.031857	0.214379	-0.0822022	-0.252321	-0.066252	0.24436	-0.184877	-0.263304	-0.166265	0.270023
90161_G2_17w_D.tif	0.337193	-0.0183076	-0.29382	-0.160419	-0.28768	0.215041	0.233064	-0.144812	0.234443	0.108176	0.125408	-0.178797	0.13107	0.160029	0.0185114	-0.204117	0.0286011	0.202729	-0.0859655	-0.231886	-0.07479	0.235632	-0.190303	-0.25662	-0.175731	0.273352
90163_G2_17w_D.tif	0.351943	-0.0329573	-0.298191	-0.16219	-0.303508	0.22029	0.241235	-0.133344	0.245891	0.096494	0.13176	-0.167832	0.135853	0.149041	0.0230232	-0.196473	0.0259759	0.190965	-0.0855328	-0.217626	-0.08431	0.225134	-0.193173	-0.238595	-0.190965	0.267093
90171_G2_17w_D.tif	0.346423	-0.0118586	-0.309087	-0.152547	-0.29441	0.205493	0.234822	-0.124641	0.243445	0.103428	0.125018	-0.166562	0.141165	0.159081	0.0165848	-0.203779	0.0360756	0.197417	-0.0920838	-0.232238	-0.0719788	0.221839	-0.200935	-0.256334	-0.175039	0.260701
90181_G2_17w_D.tif	0.342362	0.00290165	-0.308504	-0.108908	-0.290134	0.22329	0.243503	-0.146249	0.22932	0.103593	0.135441	-0.187047	0.129465	0.160064	0.0264962	-0.216782	0.0259596	0.195413	-0.0831341	-0.237193	-0.0775893	0.224556	-0.190988	-0.264139	-0.182198	0.2505
90184_G2_17w_D.tif	0.333065	-0.0162688	-0.297939	-0.148561	-0.289361	0.211004	0.228606	-0.132449	0.232225	0.104408	0.125461	-0.181189	0.134526	0.165825	0.0209196	-0.214725	0.031386	0.202839	-0.0846824	-0.238157	-0.0701702	0.239265	-0.190036	-0.261535	-0.174	0.269545
90196_G2_17w_D.tif	0.317477	-0.0203617	-0.281376	-0.149997	-0.274583	0.226951	0.222999	-0.155295	0.218414	0.112037	0.121929	-0.189234	0.124792	0.176204	0.0225191	-0.222714	0.026708	0.216967	-0.0768742	-0.251296	-0.0725373	0.248098	-0.177853	-0.270508	-0.171615	0.27915
90203_G2_17w_D.tif	0.34051	-0.0169104	-0.304594	-0.126227	-0.29797	0.203722	0.235669	-0.140553	0.237906	0.108834	0.129652	-0.182187	0.136018	0.164723	0.0223395	-0.20909	0.0310245	0.201307	-0.0846902	-0.232203	-0.0750344	0.228778	-0.190774	-0.258885	-0.180056	0.258692
90211_G2_17w_D.tif	0.329204	-0.0200351	-0.289999	-0.129225	-0.290039	0.226735	0.229438	-0.138084	0.225608	0.103136	0.129392	-0.189345	0.125605	0.160182	0.0273903	-0.222411	0.0240747	0.20263	-0.0749462	-0.248119	-0.0770843	0.241109	-0.178798	-0.263013	-0.179846	0.276439
90212_G2_17w_D.tif	0.356879	-0.0279154	-0.312632	-0.135175	-0.317427	0.192443	0.245969	-0.127938	0.245935	0.0872234	0.135633	-0.163896	0.137503	0.143298	0.0258619	-0.19652	0.0305053	0.193472	-0.0850829	-0.216572	-0.0798714	0.2272	-0.195044	-0.241935	-0.18823	0.266315
90218_G2_17w_D.tif	0.313355	-0.014809	-0.284116	-0.188994	-0.27069	0.195563	0.20772	-0.134571	0.228121	0.121964	0.108717	-0.184579	0.135847	0.179377	0.00896484	-0.219167	0.0423035	0.224844	-0.0908643	-0.248557	-0.0532153	0.260374	-0.192376	-0.273254	-0.153767	0.281809
90236_G2_17w_D.tif	0.342687	-0.0182628	-0.306304	-0.117823	-0.30207	0.202486	0.239168	-0.141795	0.235747	0.10092	0.133099	-0.183186	0.134686	0.162581	0.0244343	-0.203457	0.0299841	0.202648	-0.0826185	-0.23062	-0.0770835	0.229094	-0.188965	-0.261251	-0.182764	0.258663
90243_G2_17w_D2.tif	0.345555	-0.0111175	-0.309838	-0.154377	-0.300331	0.18567	0.235668	-0.131345	0.243331	0.104944	0.127098	-0.175951	0.140207	0.156707	0.0163735	-0.198874	0.0360445	0.197559	-0.0919912	-0.225708	-0.0683798	0.232784	-0.201047	-0.248264	-0.17269	0.267973
90252_G2_17w_D.tif	0.3285	-0.0030338	-0.301196	-0.130664	-0.28612	0.202653	0.230863	-0.14809	0.225631	0.110508	0.125829	-0.185442	0.130255	0.168796	0.02245	-0.222411	0.0316627	0.207917	-0.0823904	-0.247981	-0.0667714	0.242924	-0.189489	-0.26233	-0.169225	0.267155
90253_G2_17w_D.tif	0.353391	-0.0162185	-0.314219	-0.113548	-0.313217	0.197787	0.246302	-0.134369	0.243444	0.0967383	0.137705	-0.17815	0.137113	0.150481	0.0270028	-0.203605	0.0299594	0.192878	-0.0837284	-0.225323	-0.079204	0.224347	-0.194903	-0.243391	-0.189647	0.252375
90256_G2_17w_D.tif	0.330765	-0.00792491	-0.30104	-0.152708	-0.285704	0.199218	0.225586	-0.133382	0.234176	0.113768	0.12292	-0.18754	0.137188	0.169942	0.0168953	-0.216424	0.0367073	0.207986	-0.090348	-0.234425	-0.0647851	0.238648	-0.194974	-0.262982	-0.167386	0.265823
90260_G2_17w_D.tif	0.331199	-0.0061253	-0.304635	-0.131629	-0.287347	0.203426	0.229169	-0.134691	0.229082	0.105544	0.125536	-0.183562	0.135274	0.171231	0.0203701	-0.217493	0.0347341	0.207895	-0.0855759	-0.24396	-0.066748	0.237043	-0.191474	-0.270416	-0.169584	0.262738
90263_G2_17w_D.tif	0.348418	-0.0202012	-0.309791	-0.140494	-0.307958	0.191265	0.238894	-0.131069	0.244989	0.10221	0.131259	-0.175295	0.1399	0.155611	0.0221319	-0.203224	0.0321165	0.192501	-0.087553	-0.222972	-0.0730916	0.232889	-0.197185	-0.24271	-0.18213	0.26149
90268_G2_17w_D.tif	0.337356	-0.00719844	-0.306515	-0.151658	-0.292776	0.189404	0.230774	-0.131395	0.235638	0.104475	0.124603	-0.178615	0.137465	0.163014	0.0175721	-0.210652	0.0359012	0.202606	-0.0906128	-0.231416	-0.0654375	0.238125	-0.197006	-0.259464	-0.166961	0.272775
90274_G2_17w_D.tif	0.338239	-0.0198684	-0.298026	-0.143291	-0.292809	0.212744	0.234781	-0.145244	0.235147	0.10745	0.127609	-0.177568	0.132369	0.161556	0.0212907	-0.205243	0.0288417	0.202232	-0.0829938	-0.236975	-0.0755094	0.234078	-0.189289	-0.255715	-0.179651	0.265844
90287_G2_17w_D.tif	0.30353	-0.0109777	-0.273661	-0.166313	-0.261229	0.218385	0.208114	-0.157317	0.221757	0.140514	0.111935	-0.205765	0.128199	0.188637	0.0140779	-0.234228	0.0344826	0.226764	-0.0827965	-0.258304	-0.0640604	0.248422	-0.182016	-0.270845	-0.158334	0.281028
90625_G2_17w_D.tif	0.372168	-0.0125856	-0.331574	-0.159182	-0.317064	0.18005	0.249608	-0.111522	0.265346	0.0951369	0.131819	-0.151289	0.154963	0.144699	0.0134627	-0.178504	0.0431479	0.184353	-0.103026	-0.208612	-0.0717402	0.209502	-0.221181	-0.229052	-0.185928	0.237006
90626_G2_17w_D.tif	0.333374	-0.0246016	-0.289383	-0.119704	-0.296988	0.223976	0.24033	-0.164594	0.221909	0.0987251	0.136955	-0.192145	0.121802	0.162283	0.0332224	-0.216088	0.0185949	0.205074	-0.070643	-0.236459	-0.0847178	0.240559	-0.175305	-0.249855	-0.189149	0.272829
90646_G2_17w_D.tif	0.339934	-0.0153335	-0.29623	-0.169099	-0.288096	0.210429	0.229598	-0.132892	0.241491	0.11305	0.122273	-0.176646	0.135843	0.157671	0.0154841	-0.208091	0.0332583	0.20118	-0.0918175	-0.227483	-0.0726409	0.229436	-0.196267	-0.2543	-0.172829	0.272078
90648_G2_17w_D.tif	0.356939	-0.0118152	-0.318736	-0.153894	-0.30583	0.19089	0.24184	-0.121886	0.252826	0.101483	0.129794	-0.166677	0.14771	0.156164	0.016124	-0.193867	0.0382372	0.190117	-0.0969318	-0.217332	-0.0721289	0.216982	-0.209498	-0.240692	-0.180345	0.250528
90655_G2_17w_D.tif	0.353224	-0.00595575	-0.315765	-0.132119	-0.300902	0.206506	0.245803	-0.131741	0.239987	0.0930626	0.133549	-0.16805	0.13608	0.14943	0.0220267	-0.199433	0.0308556	0.191404	-0.0892192	-0.226001	-0.0753323	0.223819	-0.19909	-0.257054	-0.181216	0.256131
90665_G2_17w_D.tif	0.368973	-0.0079564	-0.329354	-0.151786	-0.313479	0.188821	0.247721	-0.107906	0.261218	0.0947965	0.132464	-0.157094	0.151724	0.143784	0.015578	-0.187657	0.0405005	0.18165	-0.101354	-0.210646	-0.0728713	0.208571	-0.216975	-0.237131	-0.184146	0.242553
90677_G2_17w_D.tif	0.328032	-0.0139126	-0.296351	-0.161384	-0.286521	0.189496	0.22337	-0.141	0.233745	0.11682	0.119572	-0.184565	0.136525	0.172691	0.0153845	-0.214332	0.0362797	0.210612	-0.0894215	-0.234989	-0.063821	0.243742	-0.193049	-0.259991	-0.163746	0.276812
90678_G2_17w_D.tif	0.353936	-0.0165838	-0.312982	-0.141187	-0.301779	0.209642	0.241423	-0.124222	0.247552	0.0997761	0.130396	-0.164992	0.141245	0.152993	0.0194951	-0.197401	0.0327657	0.190139	-0.090864	-0.225543	-0.0764748	0.21914	-0.200553	-0.253558	-0.18416	0.251797
90683_G2_17w_D.tif	0.342365	-0.0113321	-0.306142	-0.139478	-0.295893	0.205551	0.23659	-0.132473	0.234878	0.0977624	0.129158	-0.175325	0.134021	0.156342	0.0213238	-0.206458	0.0313559	0.19946	-0.0860412	-0.233565	-0.0731745	0.23116	-0.192979	-0.260587	-0.175463	0.268944
90684_G2_17w_D.tif	0.347957	-0.0142796	-0.316368	-0.142802	-0.307028	0.17125	0.236397	-0.129148	0.247103	0.104806	0.127332	-0.17196	0.144313	0.159104	0.0170632	-0.199101	0.039997	0.201581	-0.0923705	-0.226072	-0.0665584	0.232453	-0.203495	-0.245427	-0.174342	0.259595
90689_G2_17w_D.tif	0.342976	-0.0151447	-0.310054	-0.159469	-0.294655	0.179292	0.229519	-0.134265	0.250575	0.124021	0.119316	-0.171139	0.148373	0.174403	0.0109683	-0.204045	0.0409352	0.199836	-0.0987404	-0.223081	-0.0645338	0.226372	-0.205802	-0.252154	-0.168877	0.255375
90691_G2_17w_D.tif	0.360377	-0.0039646	-0.325993	-0.148056	-0.30913	0.183421	0.243301	-0.114988	0.256077	0.101702	0.130741	-0.165996	0.150173	0.1519	0.0160298	-0.196405	0.040805	0.185896	-0.0990918	-0.218479	-0.0691538	0.21575	-0.214731	-0.236461	-0.179404	0.24568
90698_G2_17w_D.tif	0.337628	-0.00392161	-0.309874	-0.161575	-0.286389	0.186331	0.224881	-0.124468	0.243475	0.117762	0.116063	-0.168168	0.143052	0.163886	0.00935587	-0.206685	0.0433308	0.205022	-0.0968276	-0.240412	-0.057876	0.237084	-0.205003	-0.265314	-0.161816	0.260459
90699_G2_17w_D.tif	0.333002	-0.00997375	-0.296564	-0.135703	-0.288198	0.218935	0.235519	-0.149128	0.226771	0.10589	0.131324	-0.191327	0.128903	0.165847	0.025247	-0.216799	0.025752	0.201416	-0.0806487	-0.237951	-0.0756667	0.236322	-0.186893	-0.254908	-0.178546	0.267381
90701_G2_17w_D.tif	0.344605	-0.0164327	-0.30569	-0.159467	-0.298232	0.200734	0.235134	-0.128203	0.241921	0.100462	0.127931	-0.174549	0.140252	0.158918	0.0190238	-0.203959	0.0355125	0.200539	-0.0905615	-0.224863	-0.0719797	0.229688	-0.199837	-0.245699	-0.17808	0.262832
90721_G2_17w_D.tif	0.358365	-0.0192806	-0.321482	-0.138737	-0.308821	0.189085	0.240629	-0.117403	0.255871	0.10317	0.127813	-0.156795	0.148887	0.155899	0.0158681	-0.191869	0.03844	0.188815	-0.0956485	-0.222731	-0.0716261	0.21742	-0.206811	-0.253528	-0.181486	0.245955
90731_G2_17w_D.tif	0.337489	-0.0148982	-0.29952	-0.148005	-0.29216	0.210355	0.235243	-0.142696	0.233272	0.104432	0.129705	-0.184747	0.132733	0.16166	0.0218663	-0.207638	0.0301382	0.203421	-0.0850118	-0.23032	-0.0732107	0.237351	-0.191625	-0.252946	-0.178919	0.264031
90735_G2_17w_D.tif	0.347676	-0.0125912	-0.310443	-0.130086	-0.296309	0.211275	0.241022	-0.136962	0.239987	0.102386	0.130804	-0.17198	0.137077	0.159196	0.0206084	-0.199775	0.0317819	0.198023	-0.0879733	-0.23086	-0.0759968	0.222677	-0.196006	-0.261847	-0.18223	0.250545
90739_G2_17w_D.tif	0.36349	-0.0172852	-0.323337	-0.13901	-0.318994	0.181796	0.246337	-0.115385	0.255814	0.0933353	0.134084	-0.162545	0.147083	0.145832	0.0208054	-0.194518	0.0358861	0.183492	-0.0933878	-0.214374	-0.0756689	0.216328	-0.207136	-0.234926	-0.184976	0.257261
90758_G2_17w_D.tif	0.350387	-0.00615	-0.319754	-0.128793	-0.300604	0.191434	0.237183	-0.122581	0.248631	0.109591	0.126033	-0.164816	0.145513	0.161278	0.0166988	-0.206683	0.0383387	0.1918	-0.0939615	-0.234219	-0.0687095	0.218541	-0.20484	-0.258152	-0.174915	0.248749
90767_G2_17w_D.tif	0.350378	-0.00785399	-0.316661	-0.1492	-0.301	0.189784	0.238806	-0.125974	0.246914	0.103342	0.128115	-0.169579	0.144496	0.15887	0.0168722	-0.200911	0.0380551	0.194347	-0.0949133	-0.2241	-0.0684446	0.225582	-0.206463	-0.247239	-0.176154	0.252933
90769_G2_17w_D.tif	0.343036	-0.00937271	-0.309048	-0.139292	-0.293003	0.20553	0.235903	-0.133636	0.23949	0.106721	0.12711	-0.174081	0.139116	0.164436	0.018181	-0.204647	0.033302	0.19646	-0.0895298	-0.234965	-0.071233	0.226589	-0.197672	-0.260422	-0.175653	0.256679
90772_G2_17w_D.tif	0.326399	-0.0337199	-0.283836	-0.159186	-0.289756	0.215851	0.22353	-0.140809	0.228841	0.104192	0.122445	-0.179489	0.128955	0.164825	0.0221988	-0.213104	0.0281636	0.211156	-0.0779066	-0.241826	-0.0737888	0.248187	-0.179707	-0.261209	-0.175539	0.285132
90774_G2_17w_D.tif	0.341557	-0.00835904	-0.30675	-0.140003	-0.292086	0.207918	0.232846	-0.129082	0.240913	0.111709	0.126488	-0.179971	0.138038	0.160653	0.0183236	-0.210834	0.0339088	0.197338	-0.0899325	-0.233559	-0.0713256	0.225944	-0.196762	-0.260069	-0.175219	0.258315
90790_G2_17w_D.tif	0.316375	-0.0146133	-0.286241	-0.13892	-0.271777	0.227265	0.217173	-0.141166	0.223184	0.119937	0.118403	-0.189277	0.128495	0.176527	0.0196768	-0.228623	0.0316853	0.216541	-0.0797423	-0.259421	-0.0677833	0.244592	-0.180499	-0.281839	-0.16895	0.268996
90793_G2_17w_D.tif	0.352433	-0.00414307	-0.317773	-0.158767	-0.295438	0.1972	0.236586	-0.117102	0.250196	0.105454	0.124303	-0.16239	0.145989	0.1546	0.0129173	-0.199596	0.0410016	0.194222	-0.0994977	-0.225253	-0.0664378	0.221518	-0.210526	-0.254514	-0.173752	0.248772
90801_G2_17w_D.tif	0.338494	-0.0184631	-0.302834	-0.144589	-0.297928	0.201714	0.232327	-0.130564	0.236543	0.101176	0.128986	-0.183181	0.135896	0.159376	0.0214681	-0.207174	0.0338289	0.204998	-0.0853778	-0.231029	-0.0708616	0.238467	-0.192288	-0.254896	-0.178253	0.264165
90808_G2_17w_D.tif	0.345714	-0.0220755	-0.304944	-0.137738	-0.301691	0.208517	0.24135	-0.143511	0.239375	0.100742	0.133316	-0.178155	0.13613	0.15981	0.0233658	-0.197236	0.0295527	0.199206	-0.0839363	-0.227736	-0.0777186	0.230502	-0.193086	-0.24666	-0.187426	0.254333
90816_G2_17w_D.tif	0.340944	-0.00920592	-0.308746	-0.153145	-0.293815	0.193224	0.233787	-0.133592	0.239799	0.106868	0.125786	-0.175956	0.140382	0.164417	0.0179032	-0.209637	0.0380161	0.20507	-0.0926737	-0.22661	-0.0669282	0.233169	-0.20134	-0.251811	-0.173114	0.257207
90821_G2_17w_D.tif	0.330232	-0.019437	-0.295303	-0.116963	-0.296984	0.206266	0.230488	-0.145914	0.230586	0.112447	0.129867	-0.194884	0.131335	0.169848	0.0270056	-0.224805	0.027295	0.204238	-0.0774845	-0.240455	-0.0753227	0.238084	-0.181902	-0.25609	-0.179813	0.267664
90824_G2_17w_D.tif	0.346718	-0.0107065	-0.31097	-0.14287	-0.301146	0.190643	0.237596	-0.133209	0.243171	0.106054	0.12839	-0.175015	0.139088	0.156242	0.0183973	-0.201605	0.0340524	0.194948	-0.0901998	-0.22791	-0.0706426	0.22962	-0.1992	-0.250454	-0.175254	0.264265
90827_G2_17w_D.tif	0.321577	-0.00213936	-0.301783	-0.149113	-0.280896	0.18745	0.218016	-0.132538	0.230016	0.118823	0.117824	-0.189772	0.13834	0.178188	0.0146387	-0.223616	0.0424706	0.21836	-0.0893873	-0.249624	-0.0574628	0.243418	-0.195397	-0.268082	-0.157956	0.268647
90829_G2_17w_D.tif	0.330602	-0.0214681	-0.294793	-0.138892	-0.292925	0.198289	0.227434	-0.151021	0.236947	0.123239	0.123786	-0.188811	0.134733	0.171673	0.0191072	-0.210816	0.0317938	0.207939	-0.0828587	-0.240272	-0.0719828	0.236224	-0.187392	-0.254261	-0.174453	0.268175
90836_G2_17w_D.tif	0.366019	-0.0152434	-0.325093	-0.155663	-0.317358	0.185732	0.246519	-0.108623	0.258614	0.0895718	0.133942	-0.160189	0.150459	0.144165	0.0183379	-0.1883	0.0389559	0.182993	-0.0970404	-0.212332	-0.0730752	0.217767	-0.213807	-0.228649	-0.186474	0.24877
90842_G2_17w_D.tif	0.351528	-0.0108351	-0.314343	-0.154701	-0.300822	0.201517	0.235295	-0.112491	0.250956	0.104004	0.126558	-0.166037	0.145731	0.152778	0.0175746	-0.208019	0.0397873	0.193824	-0.0948799	-0.227557	-0.0702137	0.220308	-0.207695	-0.243308	-0.179476	0.250517
90854_G2_17w_D.tif	0.331119	-0.0198096	-0.296751	-0.144835	-0.285506	0.208058	0.22342	-0.135372	0.237308	0.11841	0.118691	-0.175145	0.135653	0.16803	0.015444	-0.210647	0.0351358	0.20926	-0.0863783	-0.245856	-0.0684207	0.235709	-0.189257	-0.273371	-0.170459	0.265568
90857_G2_17w_D.tif	0.339474	-0.0136164	-0.298864	-0.134919	-0.292226	0.224424	0.240309	-0.14609	0.229484	0.0994115	0.134886	-0.188353	0.128906	0.159333	0.0268633	-0.211243	0.0250071	0.199916	-0.0810604	-0.23013	-0.079622	0.232535	-0.187754	-0.252744	-0.185403	0.261476
90858_G2_17w_D.tif	0.349289	-0.0144425	-0.309871	-0.163272	-0.30168	0.188294	0.237188	-0.129721	0.24776	0.105943	0.126545	-0.169303	0.143511	0.158426	0.0173935	-0.204106	0.0361034	0.193564	-0.0949965	-0.217487	-0.0700596	0.228307	-0.205098	-0.23921	-0.176086	0.263007
90863_G2_17w_D.tif	0.329977	-0.0147803	-0.297741	-0.132797	-0.291842	0.20344	0.226238	-0.13854	0.235034	0.118608	0.124415	-0.188185	0.135364	0.170181	0.021843	-0.22478	0.0326927	0.204938	-0.0828554	-0.244218	-0.0703373	0.235345	-0.188913	-0.255139	-0.173875	0.265928
90867_G2_17w_D(bad).tif	0.336094	-0.0135479	-0.303117	-0.128381	-0.291182	0.21435	0.233793	-0.135187	0.230375	0.100229	0.128997	-0.178944	0.133736	0.165962	0.0235388	-0.214099	0.0304762	0.202878	-0.0829105	-0.240733	-0.072411	0.235184	-0.189208	-0.267338	-0.178182	0.259625
90876_G2_17w_D.tif	0.351985	-0.01087	-0.313622	-0.134657	-0.303554	0.202163	0.244475	-0.135135	0.242277	0.0976308	0.133394	-0.172063	0.137965	0.153201	0.0217098	-0.197613	0.0317841	0.19365	-0.088228	-0.226643	-0.076189	0.222895	-0.199099	-0.248208	-0.182898	0.25565
90887_G2_17w_D.tif	0.341514	-0.00383964	-0.30647	-0.124382	-0.294557	0.21613	0.241162	-0.142678	0.232163	0.102611	0.134137	-0.184809	0.131431	0.157744	0.0261233	-0.215349	0.0284547	0.197578	-0.0825315	-0.238171	-0.0757205	0.229789	-0.192955	-0.249596	-0.182752	0.254972
90894_G2_17w_D.tif	0.371678	-0.00279751	-0.332727	-0.16315	-0.312668	0.179934	0.247834	-0.106636	0.265525	0.0988969	0.130342	-0.154122	0.15485	0.141935	0.0113345	-0.182438	0.043069	0.177243	-0.106848	-0.206637	-0.0679309	0.212279	-0.223706	-0.234405	-0.180753	0.239897
90896_G2_17w_D.tif	0.335663	-0.0234855	-0.295417	-0.145797	-0.289323	0.219165	0.228506	-0.132841	0.236569	0.108121	0.124263	-0.177026	0.133718	0.161834	0.0194569	-0.208397	0.0317233	0.206387	-0.0839978	-0.239496	-0.0755263	0.230962	-0.187598	-0.266324	-0.178037	0.266898
90908_G2_17w_D.tif	0.356345	-0.0137108	-0.3191	-0.146488	-0.306176	0.190911	0.240791	-0.119353	0.251373	0.0992395	0.128231	-0.15965	0.145768	0.152985	0.0169668	-0.196259	0.0375236	0.190092	-0.0949376	-0.222781	-0.0712997	0.220394	-0.206442	-0.249223	-0.179043	0.253842
90912_G2_17w_D.tif	0.361481	-0.0114149	-0.324822	-0.130153	-0.316874	0.182718	0.247602	-0.117851	0.250402	0.0880079	0.135319	-0.163074	0.144102	0.144825	0.0220776	-0.194927	0.0351114	0.185311	-0.091451	-0.220067	-0.0737642	0.222322	-0.205475	-0.241924	-0.183709	0.256228
90918_G2_17w_D.tif	0.369167	-0.0153702	-0.328941	-0.126182	-0.320268	0.188078	0.250996	-0.114829	0.258824	0.0931567	0.135569	-0.154096	0.147299	0.140665	0.0209164	-0.189854	0.0358067	0.180517	-0.0939953	-0.217277	-0.0767692	0.212095	-0.209216	-0.240579	-0.189389	0.243674
90921_G2_17w_D.tif	0.34582	-0.0209002	-0.310722	-0.127161	-0.306326	0.184703	0.233369	-0.127861	0.247989	0.112854	0.12627	-0.173955	0.141966	0.159696	0.0179867	-0.201791	0.0357964	0.197153	-0.0883256	-0.233905	-0.0716255	0.225585	-0.195822	-0.256996	-0.176376	0.262579
90927_G2_17w_D.tif	0.32768	-0.0242268	-0.289297	-0.161471	-0.288011	0.210055	0.223843	-0.138347	0.23188	0.109282	0.122608	-0.184384	0.133223	0.167785	0.0197775	-0.213905	0.0321543	0.2103	-0.0828722	-0.239165	-0.0700866	0.244808	-0.187154	-0.256364	-0.173744	0.275634
90931_G2_17w_D.tif	0.339293	-0.0266535	-0.301238	-0.153191	-0.295986	0.205493	0.228767	-0.123578	0.239665	0.0999128	0.123583	-0.168022	0.138836	0.161234	0.0183695	-0.203898	0.0357009	0.205886	-0.0867287	-0.235467	-0.0712265	0.234416	-0.192457	-0.262878	-0.176578	0.266746
90936_G2_17w_D.tif	0.351581	-0.0323769	-0.310601	-0.129367	-0.316092	0.192626	0.240196	-0.120353	0.245067	0.0889067	0.132983	-0.16476	0.138854	0.148167	0.0246416	-0.196467	0.0316645	0.194491	-0.0831939	-0.22808	-0.0765702	0.232335	-0.192374	-0.251344	-0.186155	0.266224
90950_G2_17w_D.tif	0.345342	-0.0115611	-0.31202	-0.137997	-0.301556	0.190765	0.234189	-0.125463	0.245967	0.110767	0.127714	-0.17867	0.142206	0.159714	0.0191357	-0.210937	0.0365989	0.196044	-0.0914721	-0.226525	-0.0692671	0.228055	-0.200305	-0.250302	-0.176532	0.25611
90953_G2_17w_D.tif	0.333927	-0.0176518	-0.30325	-0.115635	-0.296921	0.19618	0.229666	-0.13494	0.233063	0.10681	0.12619	-0.180167	0.135037	0.168373	0.0217755	-0.212836	0.0318674	0.203879	-0.0820078	-0.245388	-0.0698944	0.237646	-0.186442	-0.27382	-0.173011	0.267551
90960_G2_17w_D.tif	0.322234	-0.0170015	-0.285033	-0.136411	-0.28001	0.222264	0.226743	-0.160299	0.225135	0.122539	0.125802	-0.199889	0.126135	0.175315	0.02363	-0.224183	0.0243033	0.20912	-0.0788208	-0.240235	-0.0751986	0.241954	-0.179097	-0.264116	-0.175823	0.270943
90965_G2_17w_D.tif	0.348202	-0.0133969	-0.314521	-0.127187	-0.305404	0.195151	0.237235	-0.121351	0.245388	0.102728	0.13057	-0.175991	0.142181	0.157365	0.0213425	-0.208571	0.0365626	0.197376	-0.088992	-0.230094	-0.0725418	0.22312	-0.199187	-0.251592	-0.180835	0.252443
90988_G2_17w_D.tif	0.353639	-0.0119141	-0.314145	-0.142435	-0.304324	0.198942	0.242374	-0.127806	0.2462	0.0996026	0.130944	-0.16747	0.139454	0.148945	0.020071	-0.199385	0.033042	0.190426	-0.090868	-0.223689	-0.0740518	0.224386	-0.201332	-0.2479	-0.181004	0.258298
90990_G2_17w_D.tif	0.353897	-0.0122747	-0.315573	-0.13544	-0.304885	0.199647	0.243267	-0.127114	0.244529	0.0957352	0.13167	-0.165289	0.139254	0.150307	0.0208206	-0.198182	0.0322611	0.189812	-0.089747	-0.225898	-0.0745136	0.224035	-0.199881	-0.253532	-0.1811	0.258195
91003_G2_17w_D.tif	0.360264	-0.0144186	-0.323883	-0.136124	-0.31353	0.184866	0.244406	-0.116946	0.253375	0.094898	0.131887	-0.160079	0.146642	0.148691	0.0193343	-0.194798	0.038339	0.190156	-0.093782	-0.221234	-0.0723607	0.219569	-0.207501	-0.243595	-0.18319	0.249015
91012_G2_17w_D.tif	0.371872	-0.00148285	-0.337504	-0.145288	-0.313508	0.177148	0.24804	-0.107442	0.266481	0.103253	0.12944	-0.15059	0.156304	0.146334	0.0117003	-0.18579	0.044282	0.178094	-0.105972	-0.213284	-0.0679039	0.205941	-0.223133	-0.240669	-0.180099	0.233779
91018_G2_17w_D.tif	0.353788	-0.0142931	-0.311417	-0.167461	-0.30039	0.198755	0.238164	-0.120547	0.250382	0.101077	0.127072	-0.165795	0.144228	0.152306	0.0150666	-0.19527	0.0367561	0.191769	-0.097009	-0.216771	-0.0715835	0.223388	-0.206714	-0.245706	-0.178343	0.258548
91033_G2_17w_D.tif	0.358421	-0.0151018	-0.317107	-0.144791	-0.305491	0.209078	0.244216	-0.116642	0.248909	0.0913079	0.132411	-0.160752	0.142016	0.145644	0.0196601	-0.191645	0.0336431	0.186846	-0.0914065	-0.225532	-0.0752547	0.22141	-0.203876	-0.249675	-0.186141	0.249851
91034_G2_17w_D.tif	0.344724	-0.0128812	-0.308508	-0.164118	-0.292428	0.201251	0.23134	-0.119298	0.243432	0.101294	0.122718	-0.165829	0.142324	0.158807	0.0136914	-0.199561	0.0386024	0.199914	-0.0945721	-0.230333	-0.0668396	0.230591	-0.202453	-0.261016	-0.172031	0.261182
91045_G2_17w_D.tif	0.346185	-0.013409	-0.309999	-0.12769	-0.303875	0.200549	0.241725	-0.135396	0.236006	0.0933251	0.133996	-0.176716	0.13518	0.156354	0.0254139	-0.207577	0.0306243	0.198511	-0.0843407	-0.228053	-0.0756342	0.230181	-0.193387	-0.251929	-0.181895	0.261849
91046_G2_17w_D.tif	0.355433	-0.0155099	-0.312634	-0.15742	-0.302386	0.211666	0.240509	-0.11407	0.248433	0.0925549	0.130473	-0.163355	0.14258	0.147471	0.0191093	-0.197206	0.0352097	0.190428	-0.0923165	-0.224554	-0.0752085	0.220584	-0.204667	-0.244704	-0.184535	0.254114
91051_G2_17w_D.tif	0.344055	-0.0220677	-0.303483	-0.153443	-0.298398	0.206788	0.232927	-0.124132	0.242984	0.102011	0.127353	-0.174717	0.139043	0.156924	0.0191617	-0.202956	0.0335303	0.19836	-0.0887203	-0.226555	-0.0732761	0.230901	-0.19533	-0.25447	-0.179847	0.263357
91056_G2_17w_D.tif	0.329439	-0.00278736	-0.300309	-0.13111	-0.282121	0.214032	0.22995	-0.14265	0.226621	0.110977	0.125807	-0.187968	0.131337	0.170431	0.0207839	-0.219809	0.0318275	0.207978	-0.0839645	-0.247038	-0.070435	0.232464	-0.189075	-0.269802	-0.169861	0.265282
91058_G2_17w_D(bad).tif	0.319666	-0.0114225	-0.285997	-0.138189	-0.274169	0.228398	0.22899	-0.160603	0.213829	0.108159	0.126544	-0.192942	0.121057	0.172884	0.0254812	-0.224878	0.0250097	0.21655	-0.0764822	-0.248474	-0.0731758	0.247665	-0.178089	-0.271991	-0.172664	0.274843
91060_G2_17w_D.tif	0.349839	-0.0235759	-0.304703	-0.16759	-0.302533	0.207334	0.238325	-0.124563	0.244642	0.092707	0.129919	-0.168006	0.140168	0.151323	0.0198228	-0.195586	0.0343715	0.198106	-0.0892766	-0.222936	-0.0751929	0.229844	-0.20065	-0.238627	-0.184731	0.261571
91064_G2_17w_D.tif	0.341409	-0.0145536	-0.30321	-0.142296	-0.293527	0.212199	0.237365	-0.139478	0.235094	0.101752	0.129423	-0.175999	0.133994	0.160107	0.0221979	-0.208117	0.0307632	0.201977	-0.0856126	-0.231859	-0.0750799	0.230443	-0.192974	-0.255511	-0.179842	0.261335
91065_G2_17w_D.tif	0.334651	-0.0120067	-0.300214	-0.141253	-0.286599	0.210614	0.229774	-0.137712	0.23384	0.111264	0.123691	-0.178305	0.133599	0.164995	0.0181046	-0.21025	0.0313622	0.202113	-0.0860338	-0.241892	-0.0701963	0.234651	-0.190448	-0.269326	-0.17153	0.267107
91091_G2_17w_D.tif	0.337506	-0.0166047	-0.303318	-0.144406	-0.291451	0.208673	0.226396	-0.119597	0.240577	0.108648	0.123297	-0.178012	0.13934	0.162477	0.0161808	-0.206006	0.0357657	0.20093	-0.0881922	-0.241249	-0.0688818	0.231661	-0.193675	-0.268911	-0.173545	0.262397
91092_G2_17w_D.tif	0.352261	-0.0205451	-0.312148	-0.143956	-0.305645	0.197903	0.24089	-0.126803	0.245203	0.0951973	0.130679	-0.165996	0.140239	0.152996	0.0199957	-0.19413	0.0325937	0.19262	-0.0896444	-0.22206	-0.0742535	0.228159	-0.19833	-0.253519	-0.18184	0.260132
91093_G2_17w_D.tif	0.328889	-0.0212078	-0.288779	-0.122208	-0.28765	0.227447	0.230253	-0.148159	0.226609	0.110824	0.129255	-0.192819	0.124994	0.164662	0.0265164	-0.219794	0.0225574	0.203984	-0.0757731	-0.243084	-0.0787777	0.239128	-0.17695	-0.269765	-0.181143	0.270992
91101_G2_17w_D.tif	0.339207	-0.0171006	-0.303898	-0.157574	-0.29554	0.19427	0.227784	-0.123226	0.240848	0.104804	0.122581	-0.173404	0.139989	0.160791	0.0157281	-0.204447	0.0369016	0.201816	-0.0897309	-0.235184	-0.0671856	0.23532	-0.196574	-0.258427	-0.17011	0.272363
91109_G2_17w_D.tif	0.348632	-0.0313179	-0.305634	-0.108794	-0.315375	0.202594	0.243526	-0.13778	0.24079	0.0957741	0.137812	-0.179595	0.134342	0.153503	0.0299711	-0.204652	0.0269633	0.197786	-0.0781098	-0.226319	-0.0828886	0.229212	-0.186239	-0.247988	-0.193789	0.257578
91117_G2_17w_D.tif	0.360588	-0.0102516	-0.318721	-0.142998	-0.301888	0.215163	0.246246	-0.117077	0.248862	0.0921685	0.132733	-0.159695	0.141656	0.145771	0.0196292	-0.195089	0.0329554	0.185369	-0.0940946	-0.219955	-0.0771742	0.214587	-0.204994	-0.254891	-0.185797	0.246898
91118_G2_17w_D.tif	0.361225	-0.0142623	-0.321683	-0.116658	-0.314005	0.201157	0.249843	-0.124692	0.248472	0.0908466	0.137534	-0.164251	0.139818	0.142333	0.024747	-0.19595	0.0337885	0.192889	-0.0880873	-0.223699	-0.0788307	0.217585	-0.201331	-0.247584	-0.191491	0.242285
91123_G2_17w_D.tif	0.331453	-0.0150975	-0.298887	-0.124197	-0.289967	0.207432	0.229325	-0.143867	0.231962	0.114108	0.125484	-0.184521	0.13261	0.16917	0.0212706	-0.215018	0.0311805	0.207344	-0.0820326	-0.24534	-0.0716765	0.235455	-0.186207	-0.269026	-0.174516	0.263556
91130_G2_17w_D.tif	0.341446	-0.0234724	-0.30443	-0.145995	-0.30289	0.194005	0.234575	-0.133578	0.238977	0.0993485	0.129033	-0.176578	0.138086	0.161037	0.0223926	-0.20725	0.0346502	0.206275	-0.0859504	-0.225717	-0.0725494	0.235481	-0.193627	-0.248231	-0.179712	0.264675
91137_G2_17w_D.tif	0.392565	-0.0214156	-0.34117	-0.138678	-0.339251	0.186986	0.267991	-0.106292	0.271888	0.0738992	0.146035	-0.142578	0.15276	0.122489	0.0231473	-0.165751	0.033317	0.162961	-0.0981976	-0.191121	-0.0861647	0.198039	-0.218958	-0.216383	-0.203962	0.237842
91155_G2_17w_D.tif	0.364458	-0.0210974	-0.317696	-0.151174	-0.315803	0.19825	0.24942	-0.120871	0.252419	0.0867523	0.135727	-0.158758	0.141957	0.139095	0.0218083	-0.186401	0.0310116	0.181277	-0.0908999	-0.213782	-0.0783776	0.222918	-0.204463	-0.234517	-0.189562	0.258307
91166_G2_17w_D.tif	0.338775	-0.0152219	-0.30346	-0.12226	-0.299032	0.198138	0.232051	-0.137396	0.239926	0.116228	0.127536	-0.186059	0.134991	0.16058	0.0210396	-0.21197	0.0317353	0.20047	-0.0841533	-0.23765	-0.073462	0.229389	-0.189569	-0.259525	-0.176378	0.265277
91168_G2_17w_D.tif	0.341291	-0.0333271	-0.300633	-0.138872	-0.306557	0.201136	0.234028	-0.132403	0.240594	0.100043	0.130213	-0.177353	0.136902	0.159001	0.02429	-0.204811	0.031775	0.204097	-0.0817425	-0.228715	-0.0762768	0.235884	-0.188435	-0.249164	-0.185448	0.264485
91174_G2_17w_D.tif	0.335053	-0.0124609	-0.30485	-0.149855	-0.28925	0.186714	0.224942	-0.129375	0.237687	0.111853	0.118367	-0.172289	0.137378	0.16355	0.0128978	-0.206341	0.0376911	0.206388	-0.0918438	-0.235927	-0.062402	0.240704	-0.193719	-0.277808	-0.16195	0.274845
91176_G2_17w_D.tif	0.358032	-0.0195579	-0.314496	-0.114515	-0.312838	0.214149	0.250315	-0.126111	0.242025	0.0846861	0.140885	-0.17138	0.135409	0.144684	0.0296614	-0.202439	0.0262573	0.187074	-0.0831286	-0.219314	-0.0833592	0.222219	-0.193671	-0.250232	-0.195092	0.250738
91179_G2_17w_D(bad).tif	0.33597	-0.0381921	-0.292658	-0.124732	-0.297789	0.227894	0.232576	-0.134483	0.235104	0.100263	0.130913	-0.179578	0.133913	0.165965	0.0270398	-0.209089	0.0258355	0.20296	-0.0764864	-0.238522	-0.0832795	0.230896	-0.180079	-0.264799	-0.191061	0.261417
91180_G2_17w_D.tif	0.353367	-0.00848085	-0.321435	-0.137328	-0.304597	0.180283	0.237595	-0.120934	0.252108	0.108386	0.126037	-0.165871	0.147625	0.159022	0.0143692	-0.198319	0.0405699	0.193617	-0.0965877	-0.226457	-0.0686208	0.216248	-0.20709	-0.254507	-0.17334	0.254339
91184_G2_17w_D.tif	0.35526	-0.0128012	-0.31658	-0.154871	-0.304002	0.190804	0.238942	-0.120168	0.252454	0.103876	0.126811	-0.162913	0.145859	0.153005	0.015082	-0.195503	0.0375234	0.188928	-0.0963789	-0.22133	-0.0704255	0.221288	-0.207303	-0.247042	-0.177242	0.256726
91195_G2_17w_D2.tif	0.341029	-0.0213444	-0.298862	-0.16321	-0.291126	0.21206	0.231482	-0.130909	0.240418	0.105164	0.124687	-0.173623	0.136818	0.159069	0.016849	-0.200983	0.0326168	0.20091	-0.0895634	-0.228023	-0.0721024	0.234753	-0.194635	-0.258659	-0.17761	0.264794
91202_G2_17w_D.tif	0.338397	-0.0177759	-0.296443	-0.164016	-0.282671	0.219961	0.229349	-0.133111	0.238337	0.109447	0.121531	-0.172842	0.136356	0.164682	0.0136774	-0.200024	0.031186	0.199757	-0.0903717	-0.234682	-0.072807	0.230101	-0.193368	-0.269096	-0.173173	0.267598
91204_G2_17w_D.tif	0.34922	-0.0222531	-0.310583	-0.131367	-0.306368	0.203311	0.238711	-0.120965	0.242708	0.0933832	0.131261	-0.16747	0.139317	0.154103	0.0236087	-0.206613	0.0329988	0.196628	-0.0862478	-0.227698	-0.0764465	0.224879	-0.194674	-0.255909	-0.183506	0.259972
91213_G2_17w_D.tif	0.357646	-0.016776	-0.31338	-0.141987	-0.309879	0.205798	0.248061	-0.129735	0.245796	0.0911758	0.137283	-0.172403	0.138809	0.147265	0.0240258	-0.194404	0.0290544	0.186379	-0.088154	-0.216182	-0.0801883	0.221727	-0.199834	-0.237864	-0.18924	0.257006
91214_G2_17w_D.tif	0.367033	-0.0169188	-0.319156	-0.149158	-0.313441	0.20769	0.253791	-0.125018	0.251978	0.0863173	0.138643	-0.160903	0.141887	0.140723	0.0232182	-0.18773	0.0297487	0.180144	-0.0921513	-0.208497	-0.0816285	0.216152	-0.206331	-0.232034	-0.193593	0.249232
91216_G2_17w_D.tif	0.349229	-0.0285025	-0.302738	-0.156019	-0.303009	0.218196	0.237121	-0.118459	0.244663	0.093213	0.130822	-0.167629	0.138389	0.149885	0.0236518	-0.20509	0.0292857	0.189957	-0.086256	-0.223333	-0.0774616	0.231636	-0.195053	-0.245304	-0.188644	0.261449
91222_G2_17w_D.tif	0.366406	-0.00885457	-0.328566	-0.149331	-0.314256	0.181132	0.248263	-0.115158	0.257344	0.0922336	0.132535	-0.156375	0.149456	0.144968	0.017312	-0.190273	0.0402242	0.187008	-0.0995214	-0.210199	-0.0717671	0.215137	-0.214698	-0.236917	-0.182732	0.24663
91225_G2_17w_D.tif	0.370002	-0.00896208	-0.330999	-0.171759	-0.312364	0.168596	0.245768	-0.110991	0.265472	0.0988715	0.126439	-0.147193	0.156665	0.148749	0.00981886	-0.18264	0.0451822	0.183614	-0.108517	-0.203356	-0.0662098	0.2145	-0.224001	-0.234713	-0.177254	0.245284
91238_G2_17w_D.tif	0.336688	-0.0273011	-0.300146	-0.130144	-0.300787	0.197271	0.230743	-0.137759	0.237478	0.107374	0.126149	-0.175567	0.135933	0.165522	0.0220721	-0.209249	0.0314972	0.204342	-0.0818046	-0.23887	-0.0736024	0.235255	-0.186827	-0.260642	-0.177394	0.269769
91240_G2_17w_D.tif	0.345692	-0.024255	-0.306803	-0.143211	-0.304217	0.194605	0.236812	-0.134642	0.243412	0.103073	0.12887	-0.172356	0.140139	0.161524	0.0206888	-0.201044	0.0328468	0.198269	-0.0873591	-0.225175	-0.0740789	0.230274	-0.195211	-0.249269	-0.180792	0.262207
91241_G2_17w_D.tif	0.320019	-0.026666	-0.281929	-0.134848	-0.284056	0.226602	0.222872	-0.147728	0.222589	0.11104	0.124598	-0.191016	0.124998	0.170459	0.0257711	-0.224616	0.0247318	0.211438	-0.0730839	-0.253338	-0.075226	0.247372	-0.174198	-0.267931	-0.177086	0.279232
91245_G2_17w_D.tif	0.335088	-0.0144609	-0.300374	-0.11271	-0.295594	0.206216	0.235119	-0.149046	0.229481	0.10698	0.130177	-0.184698	0.130236	0.166522	0.0255678	-0.216554	0.0277162	0.20489	-0.0793793	-0.241074	-0.0762261	0.232598	-0.184026	-0.265545	-0.177785	0.266884
91426_G2_17w_D.tif	0.329727	-0.0198569	-0.292356	-0.17054	-0.283934	0.208335	0.222895	-0.133036	0.234514	0.110294	0.120238	-0.181204	0.136553	0.169383	0.0151326	-0.208642	0.0346392	0.208327	-0.0886622	-0.235755	-0.0666267	0.243422	-0.192186	-0.262802	-0.169934	0.272075
91247_G2_17w_D.tif	0.344431	-0.0325259	-0.302178	-0.120475	-0.307846	0.210442	0.23669	-0.131808	0.244379	0.106203	0.131383	-0.172502	0.138111	0.160255	0.0264783	-0.213086	0.0276455	0.192766	-0.080217	-0.235769	-0.0803983	0.227091	-0.188101	-0.247737	-0.190378	0.257148
91249_G2_17w_D.tif	0.34162	-0.0191614	-0.299697	-0.13417	-0.298196	0.213252	0.243387	-0.155783	0.229836	0.0970121	0.135534	-0.18325	0.128213	0.15861	0.0272137	-0.203117	0.0242185	0.20155	-0.0797897	-0.226542	-0.0798506	0.236705	-0.186531	-0.249917	-0.185958	0.264811
91254_G2_17w_D.tif	0.342989	-0.0124356	-0.305816	-0.158341	-0.289613	0.209713	0.232027	-0.127271	0.244266	0.111195	0.123536	-0.17102	0.142	0.163731	0.0155955	-0.206805	0.036115	0.197446	-0.093431	-0.231082	-0.0695141	0.227051	-0.201859	-0.255225	-0.176294	0.253043
91265_G2_17w_D.tif	0.347018	-0.0184785	-0.309465	-0.107051	-0.307661	0.201312	0.242143	-0.137673	0.237809	0.0975953	0.134365	-0.173227	0.134768	0.157154	0.0269645	-0.208663	0.0282396	0.195273	-0.0811499	-0.235357	-0.0778681	0.228709	-0.189751	-0.257708	-0.185413	0.258114
91270_G2_17w_D.tif	0.344667	-0.0376934	-0.302585	-0.115157	-0.309969	0.205369	0.236363	-0.128084	0.2427	0.0998332	0.131437	-0.17052	0.136344	0.156905	0.0255274	-0.202108	0.027898	0.196105	-0.079862	-0.233608	-0.0795129	0.231174	-0.185133	-0.265091	-0.187876	0.262874
91276_G2_17w_D.tif	0.335199	-0.0158135	-0.300212	-0.158143	-0.29169	0.197146	0.22771	-0.130695	0.235243	0.104353	0.122587	-0.175727	0.13599	0.162202	0.0174243	-0.209215	0.0348639	0.20517	-0.0880467	-0.235071	-0.0670016	0.24063	-0.193329	-0.260883	-0.168739	0.276046
91280_G2_18w_D(bad).tif	0.321999	-0.00181505	-0.305342	-0.173397	-0.272455	0.168542	0.207711	-0.12719	0.244623	0.144409	0.103777	-0.17943	0.151391	0.192259	-0.000317523	-0.216099	0.0540111	0.221504	-0.103602	-0.248625	-0.0469496	0.235974	-0.20877	-0.273912	-0.146076	0.257781
91285_G2_17w_D.tif	0.34624	-0.0203837	-0.308428	-0.14422	-0.301293	0.1974	0.235087	-0.128655	0.245695	0.10652	0.127576	-0.173656	0.141254	0.159608	0.0187184	-0.202446	0.0355986	0.200003	-0.0903221	-0.224273	-0.0727861	0.226744	-0.197626	-0.253587	-0.179715	0.256945
91289_G2_17w_D.tif	0.330839	-0.0222313	-0.291687	-0.133556	-0.291596	0.212727	0.230322	-0.153591	0.233858	0.119706	0.127217	-0.190709	0.130925	0.16916	0.0240875	-0.219566	0.0275003	0.206426	-0.080084	-0.236268	-0.0767137	0.23575	-0.183818	-0.252889	-0.180852	0.26504
91292_G2_17w_D.tif	0.346913	-0.00541476	-0.315009	-0.18187	-0.294186	0.168839	0.228958	-0.118567	0.251445	0.110138	0.117358	-0.163378	0.15082	0.163288	0.00695132	-0.198971	0.0489382	0.207652	-0.10505	-0.221683	-0.0590499	0.226399	-0.215737	-0.248472	-0.16235	0.26204
91294_G2_17w_D.tif	0.331093	-0.0127556	-0.298142	-0.147218	-0.286234	0.207123	0.225812	-0.134959	0.234623	0.114944	0.122986	-0.185752	0.135557	0.168584	0.0180618	-0.216153	0.0341036	0.206413	-0.0872586	-0.238302	-0.068405	0.236288	-0.191345	-0.264351	-0.170851	0.266139
91295_G2_17w_D.tif	0.343795	-0.00230325	-0.317431	-0.144443	-0.294543	0.183084	0.234024	-0.127125	0.241991	0.105517	0.123802	-0.168687	0.143393	0.163932	0.0148577	-0.205995	0.041356	0.203166	-0.0955336	-0.231709	-0.0627199	0.230885	-0.205095	-0.26121	-0.167895	0.254889
91337_G2_17w_D.tif	0.343624	-0.0174939	-0.305293	-0.140171	-0.299674	0.202013	0.237028	-0.137537	0.239849	0.104748	0.128837	-0.173951	0.136774	0.159717	0.0216019	-0.206523	0.0310083	0.196989	-0.085826	-0.231834	-0.0742388	0.230357	-0.194217	-0.250034	-0.179474	0.263719
91339_G2_17w_D.tif	0.34158	-0.0132416	-0.30926	-0.13948	-0.298896	0.192602	0.231243	-0.124092	0.24201	0.106691	0.12509	-0.173793	0.142137	0.165404	0.0181705	-0.209446	0.0350574	0.193989	-0.088806	-0.238014	-0.0688545	0.228757	-0.197448	-0.256266	-0.172024	0.26689
91342_G2_17w_D.tif	0.326626	-0.0217585	-0.294907	-0.126648	-0.290975	0.20116	0.22284	-0.139406	0.233803	0.119917	0.122796	-0.190716	0.134569	0.17391	0.0205217	-0.220529	0.0329138	0.210778	-0.0823105	-0.241687	-0.0698147	0.239035	-0.183603	-0.271312	-0.17246	0.267258
91343_G2_17w_D2.tif	0.363291	-0.00600785	-0.332723	-0.126901	-0.316047	0.157553	0.244743	-0.118473	0.257584	0.100525	0.129346	-0.158258	0.150251	0.14898	0.0141293	-0.1866	0.0424885	0.18971	-0.0984981	-0.221997	-0.0677822	0.215536	-0.21223	-0.250038	-0.174551	0.255971
91350_G2_17w_D.tif	0.336638	-0.00525701	-0.306362	-0.134841	-0.289541	0.200964	0.234287	-0.14059	0.230475	0.103258	0.126259	-0.176571	0.133148	0.16405	0.0194273	-0.208702	0.0324041	0.2036	-0.0862843	-0.240598	-0.068606	0.235778	-0.1924	-0.268989	-0.169445	0.267898
91352_G2_17w_D.tif	0.351422	-0.026782	-0.3084	-0.143147	-0.309671	0.201236	0.24066	-0.125722	0.245017	0.0933659	0.132954	-0.170579	0.13886	0.150564	0.0238024	-0.200404	0.0319556	0.196232	-0.0864676	-0.218974	-0.0781232	0.227304	-0.195216	-0.244901	-0.186793	0.261807
91357_G2_17w_D.tif	0.362314	-0.0217987	-0.319148	-0.143842	-0.312546	0.197173	0.245045	-0.116032	0.254966	0.0947064	0.132693	-0.160108	0.145443	0.147008	0.0200841	-0.193673	0.0343235	0.18541	-0.0943171	-0.210043	-0.0771632	0.216725	-0.204564	-0.246654	-0.187129	0.251128
91360_G2_17w_D.tif	0.346262	-0.0154539	-0.31133	-0.130898	-0.309783	0.182988	0.239405	-0.133324	0.24038	0.0975426	0.132356	-0.177628	0.137871	0.155179	0.0237946	-0.205845	0.0328189	0.196881	-0.0847504	-0.229965	-0.0723947	0.23445	-0.195513	-0.242232	-0.179119	0.268305
91362_G2_17w_D.tif	0.380107	-0.0252109	-0.337099	-0.126339	-0.3381	0.168419	0.257774	-0.102597	0.265796	0.0772365	0.14148	-0.149017	0.151063	0.128509	0.0239176	-0.180886	0.0375528	0.178405	-0.0945935	-0.201922	-0.0789967	0.213418	-0.212742	-0.22652	-0.19616	0.246503
91365_G2_17w_D.tif	0.350408	-0.0209532	-0.30538	-0.145621	-0.30593	0.205455	0.241909	-0.136949	0.245561	0.104233	0.133706	-0.179763	0.137325	0.152502	0.0234501	-0.202665	0.0292339	0.192485	-0.086975	-0.217479	-0.0798127	0.22458	-0.196087	-0.236095	-0.187409	0.260271
91371_G2_17w_D.tif	0.337337	-0.0204435	-0.297812	-0.146237	-0.292925	0.216826	0.231258	-0.128238	0.233536	0.098535	0.128241	-0.180911	0.133408	0.159807	0.0223884	-0.210807	0.0300117	0.202213	-0.0838092	-0.232991	-0.0754867	0.233356	-0.188035	-0.262554	-0.178112	0.271444
91373_G2_17w_D.tif	0.345128	-0.022547	-0.305938	-0.175381	-0.298964	0.185755	0.230281	-0.125411	0.249216	0.107535	0.121581	-0.167086	0.147528	0.16657	0.0125958	-0.196877	0.0396772	0.199256	-0.0959265	-0.222576	-0.0668564	0.23151	-0.205118	-0.244451	-0.173206	0.263703
91381_G2_17w_D.tif	0.381008	-0.0171129	-0.336981	-0.146805	-0.329398	0.172528	0.25721	-0.108698	0.267792	0.0845241	0.137869	-0.147463	0.153493	0.133602	0.0186096	-0.177002	0.0391344	0.176392	-0.10154	-0.194615	-0.077057	0.207385	-0.218746	-0.226692	-0.191394	0.243957
91389_G2_17w_D.tif	0.342883	-0.0130431	-0.310338	-0.151917	-0.298348	0.181911	0.229313	-0.125073	0.247109	0.114052	0.121875	-0.172925	0.143909	0.161632	0.0134027	-0.203034	0.0401141	0.200305	-0.0935431	-0.232816	-0.0651171	0.230329	-0.202081	-0.253959	-0.169179	0.264538
91394_G2_17w_D.tif	0.335033	-0.0378729	-0.291147	-0.110942	-0.302687	0.218899	0.233541	-0.142239	0.232712	0.102565	0.131692	-0.179772	0.129285	0.162834	0.0298387	-0.217212	0.0234952	0.203927	-0.0733446	-0.239141	-0.0840286	0.233653	-0.175796	-0.264888	-0.188594	0.27019
91407_G2_17w_D.tif	0.359614	-0.0141407	-0.325059	-0.132221	-0.312215	0.18167	0.242134	-0.118571	0.25804	0.107649	0.130017	-0.164908	0.150263	0.155346	0.0163825	-0.193489	0.0400723	0.188566	-0.0962537	-0.22187	-0.0707659	0.215898	-0.209692	-0.244403	-0.182536	0.240473
91408_G2_17w_D.tif	0.350687	-0.0188325	-0.313043	-0.134727	-0.305224	0.200571	0.239768	-0.124024	0.244773	0.0965492	0.130909	-0.168372	0.142089	0.158317	0.0211512	-0.200779	0.0338144	0.194193	-0.088722	-0.227161	-0.0756719	0.221215	-0.198221	-0.253476	-0.182309	0.256526
91436_G2_17w_D.tif	0.365392	-0.0302438	-0.323055	-0.137564	-0.321774	0.175305	0.246366	-0.123929	0.262335	0.103645	0.132512	-0.160236	0.151709	0.156645	0.0179815	-0.183352	0.0352899	0.181523	-0.0952956	-0.206232	-0.0775903	0.211907	-0.206621	-0.238705	-0.187249	0.251237
91438_G2_17w_D.tif	0.349136	-0.0239245	-0.303608	-0.15677	-0.305789	0.200776	0.239876	-0.132449	0.242042	0.0943518	0.13075	-0.169528	0.13691	0.152134	0.022624	-0.201393	0.029502	0.193591	-0.086527	-0.220743	-0.0781434	0.228719	-0.195133	-0.239981	-0.18164	0.275217
91443_G2_17w_D.tif	0.357571	-0.0175726	-0.323604	-0.149734	-0.313633	0.164237	0.237888	-0.113793	0.257226	0.101944	0.126326	-0.160078	0.150825	0.152832	0.0138502	-0.190454	0.0426359	0.191797	-0.0975043	-0.22059	-0.0657766	0.226678	-0.210457	-0.243018	-0.175348	0.257752
99783_G2_17w_D.tif	0.334384	-0.0171583	-0.300933	-0.157127	-0.289802	0.191849	0.224537	-0.132822	0.240614	0.117346	0.118759	-0.17535	0.139829	0.16886	0.0138424	-0.209186	0.036775	0.204066	-0.0913144	-0.234578	-0.0645351	0.238685	-0.195305	-0.26396	-0.166852	0.269376
99791_G2_17w_D.tif	0.337739	-0.0168566	-0.303342	-0.161269	-0.295817	0.18272	0.228324	-0.133744	0.240996	0.11117	0.12122	-0.17308	0.139295	0.162163	0.0159613	-0.208506	0.0375762	0.204834	-0.0910384	-0.230118	-0.0641742	0.242686	-0.198091	-0.251741	-0.168648	0.271741
99794_G2_17w_D.tif	0.332163	-0.016662	-0.301946	-0.13487	-0.298935	0.187714	0.228125	-0.136802	0.23521	0.110228	0.12661	-0.189425	0.137434	0.169211	0.0217097	-0.216628	0.0361222	0.210413	-0.0832505	-0.240114	-0.0688557	0.237669	-0.191091	-0.249263	-0.173295	0.268528
99801_G2_17w_D.tif	0.326562	-0.0149268	-0.29788	-0.125	-0.289905	0.194915	0.223326	-0.141763	0.23299	0.12193	0.122141	-0.190688	0.134356	0.17352	0.0193108	-0.220526	0.0342808	0.211094	-0.0833589	-0.245483	-0.0671661	0.239474	-0.185955	-0.270425	-0.1687	0.267879
99811_G2_17w_D.tif	0.341634	-0.0142797	-0.310108	-0.144449	-0.30231	0.179932	0.231503	-0.126272	0.242048	0.104545	0.125854	-0.176993	0.141551	0.161645	0.0177007	-0.205	0.0376516	0.200698	-0.0894138	-0.232797	-0.0666131	0.235091	-0.198371	-0.251679	-0.171126	0.269559
99812_G2_17w_D.tif	0.352837	-0.0135665	-0.323176	-0.14307	-0.310337	0.149899	0.235799	-0.126087	0.255264	0.113291	0.12385	-0.16572	0.149854	0.159205	0.0124798	-0.195416	0.0440892	0.198543	-0.0982133	-0.221703	-0.0631421	0.228304	-0.209634	-0.24487	-0.169671	0.26119
99820_G2_17w_D.tif	0.328515	-0.0105533	-0.307208	-0.139834	-0.297092	0.156888	0.221957	-0.132106	0.235554	0.113192	0.120289	-0.185717	0.140925	0.173728	0.01687	-0.220016	0.0424474	0.215431	-0.0880663	-0.242832	-0.0587194	0.245941	-0.195864	-0.254456	-0.159609	0.280335
99823_G2_17w_D.tif	0.344912	-0.0151861	-0.310826	-0.145496	-0.304989	0.179361	0.235971	-0.131982	0.242988	0.103324	0.129153	-0.179995	0.142228	0.163956	0.0194894	-0.204456	0.0354871	0.197637	-0.0906477	-0.220971	-0.070095	0.230964	-0.199165	-0.245198	-0.174505	0.268042
99826_G2_17w_D.tif	0.338213	-0.0175208	-0.304455	-0.139143	-0.30385	0.179342	0.233353	-0.1414	0.237488	0.107095	0.128117	-0.183069	0.136334	0.162239	0.0219742	-0.210597	0.0333092	0.203304	-0.0845628	-0.231045	-0.0696002	0.240666	-0.192561	-0.244622	-0.173758	0.274751
99836_G2_17w_D.tif	0.361961	-0.0146111	-0.324257	-0.139326	-0.313101	0.189182	0.245348	-0.114834	0.254306	0.0930623	0.132783	-0.161219	0.148071	0.150438	0.0187534	-0.191564	0.0380433	0.188254	-0.0950054	-0.217772	-0.0742393	0.214336	-0.208443	-0.243919	-0.184221	0.247972
99838_G2_17w_D.tif	0.327341	-0.0266886	-0.293493	-0.128493	-0.298759	0.190936	0.225449	-0.146192	0.232522	0.115493	0.124537	-0.187058	0.133164	0.172036	0.0241743	-0.223871	0.0307983	0.20981	-0.0785787	-0.241498	-0.0713355	0.243526	-0.182076	-0.255332	-0.173744	0.277333
99846_G2_17w_D.tif	0.351453	-0.00768237	-0.323752	-0.148715	-0.305014	0.158943	0.233827	-0.117174	0.252881	0.107962	0.122518	-0.163151	0.149688	0.158379	0.0114521	-0.197411	0.0439875	0.193816	-0.0998705	-0.223959	-0.0599387	0.232676	-0.210559	-0.254248	-0.166672	0.260564
99850_G2_17w_D.tif	0.349857	-0.0369744	-0.303601	-0.11649	-0.314112	0.210272	0.243072	-0.136048	0.243748	0.0971128	0.136557	-0.173095	0.135402	0.153378	0.0290901	-0.201964	0.0254315	0.193695	-0.0784231	-0.226699	-0.0851752	0.225973	-0.186196	-0.247355	-0.195652	0.258195
99853_G2_17w_D.tif	0.35505	-0.0115888	-0.319722	-0.125371	-0.310223	0.187544	0.24616	-0.136067	0.246484	0.0988597	0.134147	-0.170671	0.141931	0.15525	0.0210573	-0.192526	0.0348521	0.194814	-0.0892351	-0.226766	-0.0744505	0.22187	-0.202231	-0.244289	-0.183819	0.248941
99857_G2_17w_D.tif	0.335852	-0.0291787	-0.293276	-0.128019	-0.296969	0.221388	0.232949	-0.137926	0.232481	0.102188	0.130296	-0.181006	0.129031	0.158983	0.026847	-0.213262	0.0233674	0.19802	-0.0768916	-0.238278	-0.0787914	0.239354	-0.180306	-0.263241	-0.18459	0.27098
99867_G2_17w_D.tif	0.348963	-0.0173949	-0.308834	-0.135684	-0.305645	0.203868	0.239299	-0.129116	0.245582	0.104782	0.131432	-0.174028	0.139291	0.154164	0.0236661	-0.211086	0.0318302	0.192285	-0.0863716	-0.22903	-0.0769484	0.223086	-0.197339	-0.239334	-0.184926	0.257489
99872_G2_17w_D(bad).tif	0.35312	-0.0112849	-0.313354	-0.12904	-0.30507	0.208962	0.246561	-0.133846	0.241241	0.0944103	0.136578	-0.175329	0.136217	0.149867	0.0249746	-0.201535	0.0303373	0.193636	-0.0864976	-0.22382	-0.0787422	0.222559	-0.197596	-0.246037	-0.187768	0.251458
99876_G2_17w_D.tif	0.34723	-0.0184875	-0.311498	-0.13223	-0.30852	0.186549	0.238713	-0.131322	0.242704	0.0998257	0.131252	-0.174999	0.139549	0.157216	0.022689	-0.205071	0.0334739	0.196919	-0.0866848	-0.226092	-0.0726374	0.231978	-0.196104	-0.24712	-0.180166	0.262834
99893_G2_17w_D.tif	0.321843	-0.0180583	-0.289948	-0.127855	-0.287408	0.211028	0.224976	-0.145555	0.220425	0.105595	0.12538	-0.189805	0.126841	0.171856	0.0253955	-0.225271	0.0280717	0.212977	-0.0754236	-0.25208	-0.0718788	0.245498	-0.177693	-0.270372	-0.170582	0.282043
99902_G2_17w_D.tif	0.346608	-0.0157013	-0.309142	-0.132375	-0.303498	0.194861	0.238686	-0.135047	0.241053	0.102847	0.129764	-0.172523	0.136841	0.156241	0.0219023	-0.206064	0.031126	0.194897	-0.0866464	-0.228544	-0.0742729	0.228576	-0.19432	-0.253774	-0.1781	0.266608
99908_G2_17w_D.tif	0.340628	-0.0304283	-0.297726	-0.143518	-0.294795	0.218134	0.2327	-0.134028	0.240273	0.105525	0.126993	-0.172865	0.135326	0.160675	0.0213252	-0.20453	0.0296542	0.201739	-0.0845675	-0.229087	-0.0771347	0.232472	-0.188153	-0.26394	-0.184522	0.259851
99913_G2_17w_D.tif	0.357129	-0.024886	-0.313621	-0.118715	-0.317959	0.200644	0.249833	-0.134636	0.243615	0.0870933	0.139427	-0.167091	0.137243	0.148518	0.0292234	-0.19943	0.027899	0.190965	-0.0816343	-0.224094	-0.0834576	0.222113	-0.193934	-0.237359	-0.193762	0.256877
99953_G2_17w_D.tif	0.332211	-0.0233295	-0.296416	-0.127877	-0.300419	0.194931	0.228496	-0.139492	0.233823	0.110187	0.127461	-0.190128	0.132075	0.163385	0.023811	-0.216201	0.0302084	0.206424	-0.0796957	-0.237243	-0.0732324	0.239827	-0.183145	-0.258274	-0.175178	0.27779
99964_G2_17w_D.tif	0.349629	-0.0141024	-0.315787	-0.128725	-0.309746	0.181906	0.23975	-0.127228	0.244408	0.0991885	0.131695	-0.174486	0.140877	0.154989	0.0227227	-0.20879	0.0357895	0.198108	-0.0891721	-0.221787	-0.0717742	0.228834	-0.198949	-0.247495	-0.179441	0.259588
99983_G2_17w_D.tif	0.353291	-0.0195323	-0.311425	-0.148512	-0.306592	0.199464	0.240303	-0.123751	0.24851	0.0993288	0.13083	-0.168987	0.142088	0.152763	0.0205727	-0.20066	0.0329723	0.18974	-0.0909377	-0.218877	-0.0757187	0.223097	-0.200679	-0.243594	-0.183215	0.25952
99990_G2_17w_D.tif	0.352203	-0.0128032	-0.313909	-0.141149	-0.305363	0.190088	0.241656	-0.131719	0.245225	0.100455	0.130543	-0.170386	0.139542	0.152229	0.0194205	-0.197876	0.0333727	0.193075	-0.0911805	-0.220363	-0.0736504	0.224905	-0.199839	-0.250499	-0.178021	0.264043
99991_G2_17w_D.tif	0.336661	-0.0242762	-0.301571	-0.13	-0.304261	0.18825	0.233105	-0.143717	0.23679	0.107629	0.130016	-0.189271	0.136974	0.169376	0.0236045	-0.209348	0.0320169	0.206556	-0.0822452	-0.229318	-0.0740655	0.235346	-0.188174	-0.2493	-0.178851	0.268076
98859_G1_19w_D.tif	0.369466	-0.00417778	-0.329959	-0.158882	-0.315638	0.173433	0.248773	-0.11155	0.260059	0.0918481	0.132181	-0.156893	0.14972	0.136699	0.0144217	-0.18379	0.040644	0.181757	-0.102518	-0.206335	-0.0699793	0.216861	-0.217758	-0.234695	-0.179412	0.255724
99220_G1_19w_D.tif	0.330514	-0.000688378	-0.303591	-0.189744	-0.278438	0.172136	0.216236	-0.122654	0.24179	0.121103	0.109863	-0.174708	0.147409	0.177552	0.00199075	-0.205909	0.0474569	0.209397	-0.103584	-0.2364	-0.0524672	0.237601	-0.208755	-0.266768	-0.148424	0.279084
98432_G1_19w_D.tif	0.33102	-0.0125883	-0.29729	-0.178889	-0.281915	0.192187	0.220166	-0.131182	0.240305	0.120243	0.113954	-0.174464	0.142051	0.173107	0.00940345	-0.210316	0.0408433	0.208977	-0.095874	-0.235898	-0.0606796	0.238988	-0.200754	-0.261373	-0.16123	0.27121
98449_G1_19w_D.tif	0.364123	-0.00709827	-0.321083	-0.187184	-0.299894	0.187671	0.238864	-0.108202	0.26287	0.104677	0.121101	-0.148958	0.154147	0.149451	0.00543167	-0.183278	0.0444136	0.184727	-0.109485	-0.21157	-0.0647555	0.216778	-0.222191	-0.245071	-0.173542	0.248057
98465_G1_19w_D.tif	0.358098	-0.0280133	-0.311583	-0.140805	-0.314596	0.204812	0.244984	-0.121347	0.249233	0.0902252	0.135307	-0.164708	0.138552	0.140853	0.0246167	-0.194679	0.0301452	0.188619	-0.0860601	-0.218986	-0.0801964	0.225513	-0.196916	-0.240503	-0.191583	0.25902
98479_G1_19w_D.tif	0.33558	-0.013922	-0.300161	-0.181641	-0.290384	0.179918	0.223655	-0.129909	0.243157	0.115938	0.117656	-0.176524	0.143018	0.167177	0.0110676	-0.207342	0.0408886	0.205742	-0.0967638	-0.226529	-0.0606562	0.242339	-0.203521	-0.249416	-0.163537	0.274168
98488_G1_19w_D.tif	0.352589	-0.0141047	-0.317229	-0.160451	-0.306627	0.177304	0.236826	-0.118164	0.250773	0.0986824	0.126655	-0.165468	0.14839	0.158575	0.0147934	-0.194646	0.0399862	0.19217	-0.0963321	-0.221319	-0.0670968	0.227027	-0.208625	-0.242089	-0.174102	0.262484
98508_G1_19w_D.tif	0.315535	-0.0123041	-0.284044	-0.192613	-0.273091	0.191029	0.210181	-0.13672	0.229636	0.123004	0.111832	-0.191438	0.135385	0.175687	0.00872988	-0.21654	0.0420385	0.223971	-0.0928061	-0.241136	-0.054487	0.258998	-0.194547	-0.265789	-0.154363	0.28385
98526_G1_19w_D.tif	0.344488	-0.0148127	-0.305252	-0.170691	-0.296057	0.195039	0.229515	-0.11857	0.245678	0.104635	0.122131	-0.168566	0.14208	0.15562	0.0134184	-0.19974	0.0360946	0.191894	-0.0935024	-0.23048	-0.0658931	0.236145	-0.202111	-0.252466	-0.17059	0.271992
98527_G1_19w_D.tif	0.335904	-0.00991031	-0.299868	-0.169372	-0.288471	0.19297	0.224743	-0.128212	0.240397	0.114462	0.119791	-0.180458	0.137764	0.158977	0.0120244	-0.206247	0.0385573	0.20637	-0.0933725	-0.232634	-0.0648031	0.236178	-0.198253	-0.258891	-0.164414	0.276767
98537_G1_19w_D.tif	0.32603	-0.0192844	-0.289199	-0.171512	-0.281883	0.202681	0.22191	-0.141888	0.230681	0.113053	0.11763	-0.179818	0.133637	0.172003	0.0146201	-0.210476	0.0326077	0.209121	-0.0870123	-0.239652	-0.0654168	0.24787	-0.189244	-0.264949	-0.164361	0.282849
98547_G1_19w_D.tif	0.331549	-0.0105602	-0.300693	-0.18101	-0.288563	0.17116	0.220524	-0.128105	0.238733	0.112209	0.115705	-0.176786	0.140917	0.165206	0.0100346	-0.208023	0.0434923	0.213564	-0.0957931	-0.232233	-0.0568817	0.248214	-0.201798	-0.256489	-0.157226	0.282853
98558_G1_19w_D.tif	0.327938	0.00182325	-0.305612	-0.197227	-0.275482	0.161329	0.208425	-0.112699	0.245629	0.128163	0.104246	-0.172572	0.151605	0.178528	-0.00153713	-0.210912	0.0537405	0.21243	-0.108302	-0.238588	-0.0439842	0.245404	-0.213858	-0.270235	-0.142807	0.274554
98564_G1_19w_D.tif	0.32559	0.0092718	-0.305612	-0.178723	-0.271176	0.180606	0.215826	-0.128457	0.238626	0.130991	0.107894	-0.174696	0.144441	0.17695	0.00220413	-0.21254	0.047891	0.210069	-0.100314	-0.253234	-0.0483551	0.242041	-0.209915	-0.269257	-0.147101	0.266978
98570_G1_19w_D.tif	0.346076	-4.0314e-05	-0.311048	-0.196954	-0.287711	0.175167	0.226832	-0.116832	0.252994	0.116462	0.115462	-0.166637	0.151863	0.164273	0.00264871	-0.196495	0.0478977	0.198684	-0.109461	-0.220635	-0.0560241	0.230231	-0.219838	-0.248927	-0.159693	0.261703
98573_G1_19w_D.tif	0.374078	-0.00940711	-0.334188	-0.153418	-0.324645	0.163196	0.253333	-0.110976	0.261798	0.0834623	0.136379	-0.155487	0.150938	0.134281	0.0176876	-0.18076	0.039675	0.179198	-0.101468	-0.197734	-0.0713893	0.221067	-0.217913	-0.228032	-0.184284	0.254611
98581_G1_19w_D.tif	0.328503	-0.0170988	-0.288474	-0.171587	-0.280353	0.212779	0.219483	-0.130021	0.233854	0.114034	0.115816	-0.176296	0.133703	0.166392	0.0141467	-0.215178	0.0305607	0.200138	-0.0875133	-0.24376	-0.0674894	0.241398	-0.189046	-0.26888	-0.163191	0.288079
98582_G1_19w_D.tif	0.327855	-0.00406585	-0.30151	-0.181423	-0.280631	0.169735	0.216618	-0.130629	0.24013	0.125818	0.111172	-0.179172	0.143874	0.175251	0.0048425	-0.208878	0.045202	0.210718	-0.0994606	-0.237992	-0.052498	0.245882	-0.204684	-0.263556	-0.15091	0.27831
98629_G1_19w_D.tif	0.349102	-0.0180476	-0.308944	-0.15436	-0.305529	0.187748	0.237468	-0.126052	0.242571	0.0937838	0.127395	-0.164143	0.13814	0.149529	0.0191897	-0.198938	0.0330925	0.193824	-0.08896	-0.226094	-0.071929	0.232514	-0.197521	-0.249525	-0.174075	0.279761
98642_G1_19w_D.tif	0.360559	-0.0156786	-0.319477	-0.165087	-0.307333	0.183196	0.242146	-0.121641	0.256828	0.101417	0.127474	-0.159663	0.148681	0.150942	0.0121691	-0.182926	0.0401589	0.191611	-0.100268	-0.211825	-0.0702858	0.219905	-0.211787	-0.242794	-0.178864	0.252545
98659_G1_19w_D.tif	0.361709	-0.0168421	-0.322734	-0.150485	-0.312063	0.181797	0.243947	-0.11955	0.256122	0.0977452	0.129401	-0.155689	0.147241	0.146399	0.0166464	-0.190731	0.0402219	0.193648	-0.0972515	-0.213909	-0.0712229	0.220727	-0.209974	-0.242197	-0.182043	0.249087
98671_G1_19w_D.tif	0.359339	0.00201468	-0.321965	-0.171249	-0.301407	0.178761	0.242989	-0.122474	0.254251	0.103989	0.126652	-0.162844	0.146297	0.14343	0.009971	-0.187194	0.0416332	0.189777	-0.104213	-0.213159	-0.0645077	0.225722	-0.217148	-0.242249	-0.171891	0.255475
98676_G1_19w_D.tif	0.350086	-0.0173519	-0.306368	-0.16943	-0.301158	0.202329	0.23853	-0.123199	0.243215	0.0918313	0.129296	-0.167706	0.139953	0.151676	0.0194619	-0.19955	0.0328246	0.192017	-0.091824	-0.218943	-0.0728644	0.231863	-0.201798	-0.242195	-0.179354	0.268659
98704_G1_19w_D.tif	0.343726	-0.00423631	-0.312128	-0.16691	-0.294321	0.175885	0.228518	-0.121724	0.247898	0.114584	0.119384	-0.17071	0.145675	0.160744	0.0096766	-0.202212	0.0414084	0.194254	-0.0988233	-0.229887	-0.0603562	0.233177	-0.208007	-0.253294	-0.16265	0.27033
98708_G1_19w_D.tif	0.355344	-0.0214278	-0.308306	-0.175261	-0.303943	0.196619	0.239276	-0.12441	0.252542	0.100736	0.127574	-0.164877	0.144794	0.152243	0.0147953	-0.189015	0.0348964	0.189211	-0.0960965	-0.213486	-0.0733568	0.225618	-0.206382	-0.237815	-0.181136	0.261866
98712_G1_19w_D.tif	0.354078	-0.0147922	-0.312066	-0.166359	-0.304342	0.196914	0.239601	-0.11783	0.247774	0.0921396	0.129532	-0.165943	0.143795	0.150962	0.0174594	-0.194832	0.0358547	0.190625	-0.0940947	-0.219368	-0.0726291	0.224561	-0.205887	-0.240681	-0.179076	0.264602
98722_G1_19w_D.tif	0.351102	-0.0135967	-0.311122	-0.166176	-0.303878	0.189243	0.233128	-0.112325	0.250967	0.102416	0.12492	-0.166228	0.143368	0.145112	0.0158015	-0.202581	0.03926	0.193516	-0.0949095	-0.22424	-0.067668	0.230188	-0.206153	-0.242257	-0.174816	0.266927
98743_G1_19w_D.tif	0.323065	-0.0174824	-0.287865	-0.17793	-0.283151	0.195084	0.218462	-0.137509	0.230205	0.113326	0.11817	-0.187772	0.133118	0.168347	0.0157507	-0.217412	0.0365857	0.216559	-0.0885973	-0.234002	-0.062112	0.253837	-0.190703	-0.259459	-0.162928	0.284414
98759_G1_19w_D.tif	0.341368	-0.0199663	-0.302131	-0.16624	-0.30034	0.198782	0.230633	-0.118615	0.239296	0.0931972	0.12764	-0.176668	0.138594	0.153868	0.0205288	-0.207501	0.0363673	0.203528	-0.0883601	-0.226226	-0.0698901	0.238422	-0.19718	-0.245454	-0.176527	0.272873
98775_G1_19w_D.tif	0.340418	-0.0321502	-0.29984	-0.171709	-0.303358	0.177372	0.228446	-0.132347	0.243984	0.104016	0.12213	-0.171005	0.142785	0.16682	0.0158642	-0.199008	0.0362946	0.204147	-0.0905637	-0.219954	-0.0690242	0.239122	-0.19567	-0.246729	-0.171465	0.281425
98818_G1_19w_D.tif	0.349986	-0.00132484	-0.317709	-0.177649	-0.293011	0.178831	0.229398	-0.110079	0.252797	0.108442	0.117417	-0.159598	0.149972	0.155797	0.00577852	-0.195492	0.0472291	0.198466	-0.105042	-0.22644	-0.058648	0.226277	-0.215457	-0.257279	-0.16271	0.260048
98828_G1_19w_D.tif	0.34786	-0.0108327	-0.31078	-0.169489	-0.302366	0.169386	0.234945	-0.131041	0.247709	0.107374	0.12406	-0.171198	0.142994	0.153749	0.0131926	-0.197131	0.0401026	0.200649	-0.0966229	-0.21949	-0.0656572	0.23295	-0.206772	-0.239574	-0.168665	0.274649
98856_G1_19w_D.tif	0.33825	-0.00481249	-0.30039	-0.197631	-0.281273	0.194051	0.224299	-0.122544	0.243586	0.112306	0.115397	-0.169598	0.144082	0.163675	0.00636469	-0.202176	0.0430791	0.2043	-0.102234	-0.229058	-0.0584401	0.23924	-0.210751	-0.254788	-0.161971	0.267035
98858_G1_19w_D.tif	0.375167	-0.0220951	-0.32414	-0.16765	-0.319724	0.194545	0.251595	-0.109333	0.265325	0.0888477	0.134862	-0.151778	0.150507	0.135299	0.0165944	-0.176031	0.036079	0.176093	-0.100084	-0.199892	-0.0784435	0.211462	-0.215433	-0.226775	-0.192304	0.247307
98866_G1_19w_D.tif	0.345076	-0.0142464	-0.305112	-0.177739	-0.290551	0.198975	0.226726	-0.114513	0.247762	0.107096	0.11709	-0.159856	0.143576	0.156081	0.00969216	-0.199382	0.0391583	0.195627	-0.0972255	-0.231867	-0.0645148	0.231986	-0.204165	-0.261493	-0.167511	0.26933
98890_G1_19w_D.tif	0.333681	-0.0117823	-0.30199	-0.172156	-0.289898	0.181149	0.22153	-0.123307	0.239249	0.109967	0.116494	-0.172534	0.140076	0.162145	0.0113868	-0.207281	0.0402963	0.205159	-0.0929257	-0.238199	-0.0586346	0.246968	-0.199255	-0.261257	-0.16001	0.281129
98891_G1_19w_D.tif	0.360814	0.0167771	-0.326494	-0.188256	-0.293337	0.179097	0.239018	-0.107184	0.258936	0.107308	0.120721	-0.155776	0.15374	0.147695	0.00302281	-0.189789	0.0472092	0.180994	-0.11396	-0.216398	-0.0578597	0.217533	-0.229072	-0.246017	-0.162738	0.254015
98899_G1_19w_D.tif	0.355719	-0.014046	-0.315094	-0.170984	-0.304218	0.188568	0.238664	-0.116611	0.251328	0.0955119	0.125987	-0.157737	0.145278	0.147324	0.0142114	-0.191087	0.0390054	0.191427	-0.097014	-0.220529	-0.067414	0.230712	-0.20973	-0.242786	-0.176723	0.260238
98900_G1_19w_D.tif	0.358748	-0.00393958	-0.326062	-0.158294	-0.30841	0.168891	0.239565	-0.110971	0.255513	0.0986542	0.127334	-0.163171	0.149645	0.146555	0.0123752	-0.190706	0.043749	0.190684	-0.101446	-0.216897	-0.0634603	0.22698	-0.215033	-0.244097	-0.172517	0.256312
98923_G1_19w_D.tif	0.353609	-0.00550038	-0.321883	-0.16955	-0.304419	0.168395	0.233498	-0.106096	0.252966	0.0963592	0.122882	-0.159593	0.150365	0.150697	0.010459	-0.192913	0.0457176	0.194233	-0.100577	-0.225877	-0.0602874	0.231066	-0.214837	-0.245912	-0.167492	0.264692
98932_G1_19w_D.tif	0.340371	-0.00828028	-0.302956	-0.165319	-0.291027	0.204162	0.228245	-0.119154	0.240581	0.105427	0.123022	-0.175231	0.137545	0.152702	0.0156122	-0.208615	0.036061	0.197562	-0.0914659	-0.235279	-0.0667373	0.235031	-0.19956	-0.255557	-0.169692	0.272551
98935_G1_19w_D.tif	0.335874	0.0078339	-0.318569	-0.177345	-0.284855	0.147422	0.219686	-0.115067	0.245109	0.114722	0.111018	-0.1674	0.149798	0.166869	0.00314591	-0.207054	0.0534727	0.213584	-0.106348	-0.234766	-0.0461716	0.24442	-0.21542	-0.265446	-0.146741	0.272229
98940_G1_19w_D.tif	0.347433	-0.00550918	-0.310719	-0.185458	-0.287907	0.195838	0.22799	-0.111549	0.250266	0.107044	0.115872	-0.156424	0.14844	0.15855	0.00569139	-0.194523	0.0446802	0.197508	-0.101732	-0.234961	-0.0608194	0.227155	-0.213601	-0.256811	-0.165594	0.25914
98949_G1_19w_D.tif	0.340999	-0.000865753	-0.313437	-0.174177	-0.290805	0.162237	0.22153	-0.115325	0.250664	0.122239	0.113532	-0.170179	0.148096	0.15897	0.00406431	-0.201899	0.0478572	0.201268	-0.103136	-0.233	-0.0532774	0.237562	-0.211338	-0.259668	-0.154748	0.272837
98956_G1_19w_D.tif	0.336954	-0.00993458	-0.304434	-0.185771	-0.289899	0.176433	0.222409	-0.118741	0.242263	0.105967	0.116619	-0.17101	0.144483	0.1636	0.00896898	-0.203133	0.0444465	0.208214	-0.0986424	-0.229341	-0.0573533	0.243507	-0.206098	-0.256468	-0.159716	0.276679
98962_G1_19w_D.tif	0.388971	-0.0118591	-0.341259	-0.164711	-0.330569	0.178465	0.259397	-0.0949979	0.274608	0.079627	0.136736	-0.134812	0.158178	0.125228	0.0162387	-0.173872	0.0410735	0.164717	-0.106212	-0.195893	-0.0755692	0.203383	-0.228737	-0.215028	-0.192856	0.239753
98972_G1_19w_D.tif	0.346621	-0.00686191	-0.311404	-0.173215	-0.294255	0.179661	0.233852	-0.129064	0.246057	0.107078	0.121359	-0.166524	0.144258	0.16013	0.0106505	-0.197398	0.0413346	0.201854	-0.0999487	-0.221033	-0.0640389	0.229549	-0.208428	-0.251337	-0.166058	0.267163
98985_G1_19w_D.tif	0.342395	-0.00654128	-0.310048	-0.175407	-0.296423	0.167718	0.229146	-0.123725	0.24459	0.106176	0.121381	-0.174224	0.144046	0.158744	0.010356	-0.198054	0.0415004	0.199173	-0.0982405	-0.224301	-0.0593568	0.242294	-0.207134	-0.249596	-0.162213	0.277743
98990_G1_19w_D.tif	0.345677	0.0172527	-0.315416	-0.195783	-0.285871	0.169178	0.231022	-0.119375	0.24987	0.115635	0.117402	-0.169107	0.149739	0.157378	0.00384626	-0.202317	0.0488019	0.196554	-0.110259	-0.224899	-0.0538497	0.228539	-0.225901	-0.240792	-0.155061	0.267735
99025_G1_19w_D.tif	0.328197	0.000142997	-0.305622	-0.18233	-0.280877	0.166608	0.215044	-0.122013	0.241489	0.123419	0.111474	-0.179856	0.147187	0.176227	0.00421553	-0.210112	0.0486779	0.211023	-0.101268	-0.239832	-0.0497331	0.244827	-0.209035	-0.262038	-0.149748	0.273935
99028_G1_19w_D.tif	0.346401	0.00410693	-0.314425	-0.179987	-0.293267	0.175134	0.230067	-0.116214	0.249623	0.110907	0.121016	-0.172866	0.147642	0.155408	0.00879412	-0.203044	0.0461129	0.199754	-0.104008	-0.223125	-0.0593272	0.228206	-0.216137	-0.244191	-0.162491	0.265912
99036_G1_19w_D.tif	0.321676	-0.023769	-0.282867	-0.189072	-0.280919	0.199411	0.212777	-0.131933	0.234375	0.117739	0.113933	-0.185147	0.136788	0.173092	0.0121106	-0.214358	0.036044	0.211388	-0.0898515	-0.236511	-0.0607747	0.255469	-0.190855	-0.261937	-0.162437	0.285628
99057_G1_19w_D.tif	0.366065	-0.0172633	-0.325074	-0.150868	-0.316121	0.184919	0.246167	-0.114835	0.261451	0.0997286	0.1319	-0.158052	0.151012	0.146989	0.0171643	-0.189349	0.0389312	0.182976	-0.0980689	-0.211766	-0.0730652	0.215806	-0.21357	-0.231251	-0.186791	0.242967
99059_G1_19w_D.tif	0.351328	-0.0155515	-0.311697	-0.175091	-0.298629	0.190213	0.233346	-0.117395	0.25302	0.106307	0.122892	-0.164108	0.14889	0.159991	0.011084	-0.193388	0.0392888	0.189631	-0.0999354	-0.218921	-0.0658085	0.228871	-0.209758	-0.247713	-0.17402	0.257154
99091_G1_19w_D.tif	0.376443	-0.00481944	-0.327842	-0.173444	-0.314982	0.194021	0.253261	-0.106152	0.263401	0.0867446	0.133953	-0.149287	0.150039	0.130251	0.0150797	-0.18105	0.0371993	0.17052	-0.104051	-0.202663	-0.0744942	0.210918	-0.221908	-0.225779	-0.186101	0.25074
99093_G1_19w_D.tif	0.356284	-0.0082556	-0.319203	-0.143196	-0.308389	0.191514	0.240253	-0.112584	0.251006	0.0987445	0.130585	-0.16783	0.142718	0.141955	0.0183326	-0.198229	0.0360626	0.184635	-0.0930048	-0.225965	-0.0697633	0.227046	-0.205624	-0.245999	-0.179258	0.258163
99111_G1_19w_D.tif	0.317476	-0.00398748	-0.289041	-0.180791	-0.26734	0.198419	0.21135	-0.136101	0.230737	0.129771	0.109042	-0.185648	0.136347	0.179673	0.00719627	-0.220824	0.0398712	0.214833	-0.0945938	-0.247407	-0.0557535	0.247202	-0.194931	-0.276805	-0.15036	0.281666
99112_G1_19w_D.tif	0.341945	-0.00820394	-0.312188	-0.175319	-0.299368	0.158285	0.225044	-0.11387	0.247406	0.105937	0.120379	-0.175717	0.148136	0.161718	0.0103768	-0.202889	0.0450191	0.200635	-0.0996279	-0.2235	-0.0575744	0.240403	-0.209041	-0.247231	-0.160506	0.279752
98460_G1_19w_D.tif	0.331091	-0.012841	-0.298776	-0.181952	-0.285952	0.182887	0.219562	-0.125462	0.239434	0.113661	0.116258	-0.179013	0.143617	0.174144	0.0102069	-0.209408	0.0403769	0.204733	-0.0967571	-0.229808	-0.0585935	0.244697	-0.201057	-0.259722	-0.159411	0.278084
98481_G1_19w_D.tif	0.322598	0.0122133	-0.302034	-0.212989	-0.267023	0.152281	0.203989	-0.115154	0.244387	0.137274	0.100283	-0.177839	0.152225	0.181323	-0.00694213	-0.212435	0.0564443	0.212144	-0.112784	-0.242283	-0.0375155	0.251411	-0.219951	-0.268436	-0.133677	0.282488
98512_G1_19w_D.tif	0.330099	0.00424854	-0.302075	-0.201206	-0.275351	0.176973	0.217495	-0.121785	0.240875	0.119164	0.112222	-0.178755	0.147005	0.174322	0.00251003	-0.207551	0.0488845	0.211834	-0.106844	-0.230838	-0.050291	0.243298	-0.214033	-0.260398	-0.150496	0.270692
98546_G1_19w_D.tif	0.354711	-0.0140088	-0.315895	-0.167021	-0.307386	0.175646	0.238301	-0.119216	0.250761	0.0965352	0.126731	-0.162823	0.144708	0.147243	0.0152336	-0.194313	0.039543	0.194491	-0.0974537	-0.213995	-0.0669454	0.232585	-0.208119	-0.242263	-0.17419	0.267139
98562_G1_19w_D.tif	0.334534	-0.0161429	-0.297355	-0.166771	-0.287862	0.203858	0.224806	-0.126948	0.237388	0.108455	0.119788	-0.173143	0.136621	0.161298	0.0167772	-0.215386	0.0364294	0.206732	-0.0901416	-0.234297	-0.0667724	0.238832	-0.195136	-0.25968	-0.169076	0.273193
98571_G1_19w_D.tif	0.338559	-0.0221715	-0.298748	-0.175836	-0.286575	0.215275	0.225015	-0.114751	0.239436	0.0975296	0.120005	-0.165009	0.141006	0.162436	0.0148299	-0.205245	0.0381046	0.205971	-0.0922697	-0.232547	-0.0680352	0.235512	-0.197488	-0.26609	-0.17384	0.264925
98604_G1_19w_D.tif	0.34463	0.000775355	-0.311125	-0.203627	-0.290338	0.151811	0.223373	-0.11355	0.2521	0.112412	0.112641	-0.165041	0.15136	0.158616	0.00087513	-0.195904	0.0501518	0.201537	-0.110411	-0.219627	-0.051555	0.239973	-0.219594	-0.249639	-0.152107	0.282262
98658_G1_19w_D.tif	0.346036	0.0103567	-0.326198	-0.186645	-0.288463	0.1383	0.219337	-0.100995	0.258336	0.121462	0.108151	-0.159618	0.159468	0.16572	-0.00395954	-0.197194	0.0578132	0.199256	-0.114656	-0.230767	-0.0441658	0.231905	-0.226246	-0.261067	-0.145454	0.269286
98674_G1_19w_D.tif	0.342563	-0.00291103	-0.307853	-0.184099	-0.284286	0.194104	0.227973	-0.120514	0.24471	0.108363	0.117547	-0.167043	0.144986	0.161983	0.00499819	-0.192097	0.0434331	0.202789	-0.100854	-0.233645	-0.060498	0.231011	-0.209954	-0.261402	-0.162765	0.263462
98723_G1_19w_D.tif	0.339282	0.00329012	-0.305811	-0.196579	-0.282446	0.192872	0.224729	-0.11279	0.242466	0.104141	0.117265	-0.169171	0.146265	0.162202	0.00745457	-0.204749	0.0459806	0.203804	-0.102572	-0.233215	-0.0572272	0.234514	-0.215288	-0.251767	-0.160099	0.267447
98853_G1_19w_D.tif	0.315931	-0.00672931	-0.27674	-0.220392	-0.262504	0.204693	0.206792	-0.127695	0.229522	0.118847	0.106039	-0.181854	0.137724	0.176558	0.00353406	-0.216173	0.0437278	0.221763	-0.0980229	-0.246026	-0.0534224	0.254889	-0.202431	-0.2668	-0.150149	0.28892
99115_G1_19w_D.tif	0.354477	0.00233496	-0.317897	-0.175204	-0.298039	0.192471	0.235871	-0.106565	0.252205	0.100172	0.12678	-0.169884	0.147701	0.147058	0.0112834	-0.195636	0.0423608	0.188497	-0.102376	-0.220885	-0.0642434	0.224072	-0.216267	-0.243261	-0.171856	0.256831
99130_G1_19w_D.tif	0.34221	-0.00565393	-0.304552	-0.20432	-0.284653	0.180527	0.220222	-0.111625	0.25218	0.117227	0.111089	-0.163555	0.150546	0.163029	0.00206907	-0.200201	0.047479	0.199651	-0.108125	-0.225034	-0.0538304	0.238901	-0.216297	-0.255318	-0.158337	0.266372
99134_G1_19w_D.tif	0.359496	-0.00580084	-0.319939	-0.167311	-0.304049	0.185933	0.23992	-0.111497	0.25403	0.097862	0.125674	-0.156197	0.145849	0.142048	0.0132254	-0.194027	0.0390419	0.184321	-0.100874	-0.216242	-0.0665242	0.226212	-0.212324	-0.247418	-0.173526	0.262117
99138_G1_19w_D.tif	0.363475	-0.00728998	-0.32385	-0.176738	-0.304984	0.17912	0.238632	-0.105347	0.261105	0.100652	0.122564	-0.149405	0.15135	0.141064	0.008182	-0.185616	0.0448208	0.187455	-0.106027	-0.214402	-0.0631836	0.224141	-0.219031	-0.246562	-0.173054	0.252927
99149_G1_19w_D.tif	0.343805	-0.000953144	-0.316572	-0.16866	-0.291082	0.175966	0.226802	-0.113477	0.247158	0.10827	0.11595	-0.159663	0.148168	0.162485	0.00845403	-0.204968	0.0460939	0.200181	-0.101163	-0.23464	-0.056974	0.2312	-0.211336	-0.261221	-0.159305	0.265481
99154_G1_19w_D.tif	0.343337	-0.00689307	-0.304414	-0.203344	-0.284376	0.18909	0.222003	-0.108948	0.249243	0.10738	0.11355	-0.163558	0.149103	0.161505	0.00175631	-0.192498	0.0464283	0.201834	-0.106065	-0.226867	-0.0570598	0.235126	-0.213426	-0.261094	-0.16008	0.268267
99161_G1_19w_D.tif	0.369253	-0.00370141	-0.326667	-0.18695	-0.30875	0.181444	0.242552	-0.0979687	0.264473	0.0928839	0.127128	-0.152094	0.15476	0.137362	0.00857572	-0.181249	0.0459107	0.182717	-0.109248	-0.206204	-0.0644091	0.220401	-0.226026	-0.23384	-0.177553	0.247198
99169_G1_19w_D.tif	0.330759	-0.00939353	-0.289471	-0.193312	-0.275175	0.213857	0.21886	-0.122223	0.235653	0.11044	0.114882	-0.175817	0.136153	0.16161	0.00983544	-0.21079	0.0380752	0.208321	-0.0949379	-0.238108	-0.0634922	0.240726	-0.198902	-0.265184	-0.16224	0.279873
99199_G1_19w_D.tif	0.372569	-0.00235157	-0.329899	-0.163932	-0.310714	0.190399	0.249008	-0.104807	0.262031	0.0916807	0.130409	-0.149159	0.150587	0.135643	0.0126695	-0.183182	0.0397237	0.175554	-0.104946	-0.208076	-0.0715149	0.209222	-0.219694	-0.241356	-0.180228	0.250365
99208_G1_19w_D.tif	0.351535	0.0123652	-0.321708	-0.175418	-0.291909	0.182483	0.234092	-0.109925	0.251094	0.106613	0.122169	-0.166419	0.148908	0.151619	0.00842966	-0.201551	0.0462699	0.192845	-0.107	-0.222589	-0.0586623	0.223701	-0.22003	-0.250228	-0.163188	0.256503
99236_G1_19w_D.tif	0.342841	-0.00634065	-0.302349	-0.194972	-0.284946	0.199073	0.228159	-0.118663	0.243303	0.102961	0.118539	-0.166256	0.143354	0.159052	0.00896554	-0.20052	0.0412164	0.201644	-0.101324	-0.225016	-0.062707	0.234165	-0.20962	-0.254207	-0.165431	0.26908
99246_G1_19w_D.tif	0.354297	-0.0171961	-0.312924	-0.171993	-0.303347	0.190976	0.235961	-0.115505	0.253899	0.102012	0.12553	-0.163376	0.147472	0.152526	0.0131176	-0.191231	0.0386451	0.189008	-0.0978364	-0.218735	-0.0676805	0.229289	-0.209313	-0.242733	-0.17782	0.256959
98892_G1_19w_D.tif	0.336679	0.00595915	-0.306491	-0.199611	-0.27734	0.177978	0.219412	-0.115693	0.245794	0.119343	0.110064	-0.167904	0.147945	0.166494	0.00139642	-0.205813	0.0480831	0.20243	-0.108938	-0.230211	-0.0501615	0.240768	-0.215853	-0.264024	-0.15059	0.270282
98903_G1_19w_D.tif	0.337188	0.0049954	-0.305794	-0.206466	-0.274684	0.178672	0.219898	-0.120261	0.248919	0.125644	0.108164	-0.166293	0.151104	0.172185	-0.00213447	-0.201046	0.0507942	0.206176	-0.111626	-0.230556	-0.0493257	0.237431	-0.220742	-0.259939	-0.151762	0.259459
98934_G1_19w_D.tif	0.354848	-0.0188954	-0.306802	-0.163962	-0.302624	0.212782	0.244266	-0.12896	0.245074	0.0921504	0.132758	-0.166952	0.138153	0.147082	0.020754	-0.19317	0.0298819	0.189147	-0.089835	-0.219062	-0.0784041	0.22569	-0.201403	-0.237309	-0.186667	0.261458
98948_G1_19w_D.tif	0.345067	-0.0105989	-0.308963	-0.180898	-0.291824	0.189742	0.228244	-0.117897	0.249629	0.10963	0.118888	-0.16542	0.148312	0.162954	0.00948365	-0.200564	0.0446297	0.203099	-0.100708	-0.226274	-0.0627132	0.228253	-0.211238	-0.249329	-0.168807	0.257303
98957_G1_19w_D.tif	0.331583	-0.00379429	-0.310135	-0.185845	-0.283098	0.16135	0.216425	-0.119394	0.245566	0.12052	0.112426	-0.178371	0.153922	0.186478	0.0022506	-0.203623	0.0524128	0.214102	-0.105745	-0.231768	-0.0496943	0.238134	-0.213992	-0.25998	-0.151921	0.262191
98979_G1_19w_D.tif	0.332665	-0.00097136	-0.299167	-0.187359	-0.276688	0.201177	0.222609	-0.124075	0.236884	0.111474	0.116697	-0.17717	0.141667	0.170205	0.00856413	-0.209051	0.0410173	0.206012	-0.0991849	-0.234566	-0.0606029	0.234757	-0.205389	-0.262745	-0.159071	0.272312
99016_G1_19w_D.tif	0.365854	-0.00190653	-0.326695	-0.181077	-0.30238	0.177223	0.241587	-0.108527	0.26177	0.100366	0.123577	-0.152122	0.153655	0.146235	0.00497017	-0.178713	0.0457083	0.186997	-0.111217	-0.205999	-0.063433	0.217218	-0.222431	-0.249909	-0.170966	0.250215
99041_G1_19w_D.tif	0.347242	-0.0156492	-0.309465	-0.176805	-0.298873	0.181133	0.230656	-0.118707	0.249054	0.104255	0.12166	-0.165863	0.145972	0.157862	0.0114144	-0.195324	0.0392947	0.192922	-0.0981408	-0.221011	-0.0625076	0.23941	-0.206808	-0.250077	-0.169499	0.267853
99067_G1_19w_D.tif	0.305465	-0.0112851	-0.281458	-0.156426	-0.265671	0.210079	0.208593	-0.142469	0.212328	0.115899	0.111684	-0.190708	0.125032	0.182483	0.015844	-0.230425	0.0328387	0.22394	-0.0803939	-0.262088	-0.058935	0.259609	-0.175816	-0.296294	-0.14951	0.297686
99098_G1_19w_D.tif	0.341724	0.0250544	-0.324443	-0.137557	-0.286387	0.179152	0.232148	-0.121873	0.241246	0.116316	0.121005	-0.173813	0.141379	0.153968	0.0108476	-0.213051	0.0426691	0.192336	-0.0990811	-0.24394	-0.0556345	0.230046	-0.209875	-0.26935	-0.155598	0.262712
99114_G1_19w_D.tif	0.337582	0.0161704	-0.309716	-0.203501	-0.273707	0.182211	0.21592	-0.103636	0.249043	0.122223	0.107985	-0.167391	0.15127	0.163807	-0.00231686	-0.206408	0.0520035	0.19905	-0.111964	-0.237891	-0.0473005	0.233417	-0.222022	-0.265875	-0.146777	0.267823
99133_G1_19w_D.tif	0.355629	-0.0126404	-0.309217	-0.182718	-0.30103	0.202068	0.238895	-0.113252	0.248684	0.0900397	0.127771	-0.161602	0.143522	0.145959	0.0160081	-0.195482	0.0359427	0.18803	-0.0972493	-0.216151	-0.0714044	0.226941	-0.209432	-0.238447	-0.17812	0.267255
99150_G1_19w_D.tif	0.355804	0.00699339	-0.318743	-0.187579	-0.28949	0.197415	0.234611	-0.103637	0.253102	0.100645	0.12	-0.154862	0.15017	0.150843	0.00619753	-0.194264	0.0441512	0.185987	-0.107846	-0.224179	-0.0609758	0.220835	-0.221011	-0.253837	-0.16597	0.255638
99168_G1_19w_D.tif	0.325588	0.0224328	-0.308158	-0.211677	-0.263143	0.162126	0.209635	-0.113701	0.243121	0.131126	0.103001	-0.175735	0.152859	0.181372	-0.0070693	-0.211268	0.058439	0.216152	-0.116928	-0.239305	-0.0386733	0.239611	-0.224671	-0.272114	-0.134001	0.27098
99267_G1_19w_D.tif	0.329184	0.0068671	-0.304506	-0.186125	-0.27323	0.188524	0.215765	-0.116765	0.239298	0.120267	0.110811	-0.175191	0.143722	0.168164	0.00338023	-0.210067	0.0474435	0.209169	-0.102028	-0.244303	-0.0500625	0.243471	-0.209154	-0.272133	-0.150622	0.268123
99323_G1_19w_D.tif	0.347092	0.000768322	-0.311538	-0.19414	-0.286295	0.189058	0.226509	-0.110032	0.253026	0.113204	0.115503	-0.162292	0.151021	0.159169	0.00397847	-0.198343	0.0480756	0.198505	-0.107271	-0.227767	-0.0570767	0.228187	-0.219807	-0.251046	-0.163218	0.254729
99383_G1_19w_D.tif	0.380007	-0.00948234	-0.329918	-0.174263	-0.317922	0.195868	0.253605	-0.102457	0.270014	0.0912753	0.135137	-0.151343	0.154362	0.131442	0.0138864	-0.176343	0.0396736	0.171118	-0.106148	-0.198274	-0.0757019	0.205397	-0.225365	-0.220007	-0.19163	0.23707
99606_G1_19w_D.tif	0.362778	-0.00361313	-0.32372	-0.175014	-0.304534	0.180688	0.240513	-0.111242	0.261523	0.106585	0.125199	-0.158252	0.152985	0.148366	0.00948686	-0.189886	0.043738	0.183897	-0.106708	-0.211392	-0.0649202	0.218561	-0.221426	-0.236584	-0.174915	0.247887
99609_G1_19w_D.tif	0.307842	-0.0103753	-0.271501	-0.202554	-0.258392	0.217823	0.203694	-0.136678	0.226425	0.130384	0.108585	-0.197406	0.135182	0.186455	0.00745446	-0.225644	0.0379328	0.220194	-0.0923646	-0.249947	-0.0584802	0.252222	-0.192463	-0.270903	-0.153914	0.286428
99760_G1_19w_D.tif	0.319863	-0.0200043	-0.28441	-0.140681	-0.281534	0.215638	0.225586	-0.159867	0.219727	0.11273	0.124103	-0.191971	0.123855	0.173077	0.0234999	-0.219926	0.0264957	0.216808	-0.0761157	-0.247647	-0.0727172	0.248601	-0.176968	-0.267842	-0.171384	0.281084
98452_G2_20w_D.tif	0.351215	-0.0239616	-0.30804	-0.127232	-0.309049	0.208709	0.244548	-0.135266	0.241634	0.0945562	0.136384	-0.174837	0.13564	0.152041	0.0267763	-0.200922	0.027396	0.192767	-0.0827001	-0.22355	-0.0811894	0.226588	-0.191898	-0.246132	-0.190718	0.257237
98455_G2_20w_D.tif	0.358375	-0.0226506	-0.313563	-0.138247	-0.308988	0.20876	0.244478	-0.122542	0.250686	0.0966388	0.133056	-0.162456	0.140557	0.145967	0.0216744	-0.193838	0.0304297	0.18529	-0.0889294	-0.222242	-0.0792694	0.219867	-0.199402	-0.247797	-0.189105	0.253249
98462_G2_20w_D.tif	0.334049	-0.0154822	-0.298593	-0.161337	-0.286016	0.209153	0.226701	-0.131016	0.236708	0.109406	0.121915	-0.177234	0.138389	0.168011	0.0167554	-0.212082	0.0366439	0.208263	-0.089703	-0.235779	-0.0685806	0.234102	-0.195778	-0.259387	-0.172491	0.263382
98474_G2_20w_D.tif	0.362344	-0.0309445	-0.313401	-0.144418	-0.314802	0.214882	0.249839	-0.121198	0.249348	0.0820648	0.138063	-0.157496	0.140195	0.141998	0.026276	-0.190366	0.028726	0.185611	-0.0860458	-0.216615	-0.0831681	0.222506	-0.199165	-0.236322	-0.198209	0.250297
98483_G2_20w_D.tif	0.359698	-0.0181093	-0.319543	-0.123595	-0.310128	0.202276	0.246372	-0.124658	0.251281	0.0984321	0.133704	-0.161411	0.142872	0.150397	0.0215938	-0.194994	0.0328936	0.187517	-0.0904975	-0.222514	-0.0779734	0.215722	-0.201674	-0.252905	-0.188599	0.243841
98489_G2_20w_D.tif	0.348717	-0.0341953	-0.303119	-0.131782	-0.308453	0.215683	0.243361	-0.135964	0.239026	0.0892881	0.136356	-0.171093	0.134294	0.153432	0.0284261	-0.199289	0.0263174	0.197323	-0.0797486	-0.223991	-0.0829967	0.230981	-0.1878	-0.248673	-0.194381	0.258279
98491_G2_20w_D.tif	0.30342	-0.0229666	-0.272788	-0.167094	-0.265422	0.217667	0.205198	-0.148231	0.219932	0.128143	0.110144	-0.194874	0.128079	0.186578	0.0151776	-0.230325	0.0335527	0.226903	-0.0802074	-0.258477	-0.061539	0.259755	-0.176327	-0.283138	-0.15922	0.286062
98509_G2_20w_D.tif	0.33374	-0.0110131	-0.29629	-0.132218	-0.288221	0.216115	0.235333	-0.150597	0.22608	0.105657	0.12948	-0.185623	0.12644	0.162738	0.0247363	-0.216737	0.0246534	0.201753	-0.080681	-0.237022	-0.0760217	0.236576	-0.184111	-0.264214	-0.175138	0.274585
98515_G2_20w_D.tif	0.335801	-0.0254022	-0.290208	-0.140478	-0.291333	0.234986	0.237369	-0.14404	0.224834	0.092015	0.134034	-0.183834	0.123839	0.154833	0.0293826	-0.211888	0.0226644	0.205132	-0.0753156	-0.23595	-0.0825969	0.239072	-0.180287	-0.25609	-0.188184	0.271644
98524_G1_19w_D.tif	0.346442	-0.0452367	-0.296694	-0.128834	-0.311277	0.217334	0.242846	-0.14497	0.238611	0.0915644	0.136976	-0.172867	0.132618	0.156814	0.0305464	-0.197761	0.0227498	0.199049	-0.0755277	-0.222573	-0.0886312	0.229607	-0.181299	-0.247342	-0.19736	0.265216
98525_G2_20w_D.tif	0.342217	-0.0361924	-0.294797	-0.121016	-0.305918	0.223146	0.241898	-0.144418	0.230156	0.0880499	0.137412	-0.176959	0.126964	0.154537	0.0328102	-0.209419	0.0213982	0.201737	-0.0731909	-0.228848	-0.0873912	0.2334	-0.178056	-0.25471	-0.193503	0.270693
98535_G1_19w_D.tif	0.332285	-0.0287753	-0.288245	-0.142524	-0.290898	0.225405	0.232177	-0.145292	0.226107	0.0981019	0.128645	-0.179014	0.124277	0.157369	0.0264208	-0.212433	0.0247255	0.208975	-0.0759981	-0.239409	-0.0792354	0.242352	-0.178592	-0.263187	-0.18167	0.278432
98539_G2_20w_D.tif	0.341578	-0.0204559	-0.303854	-0.099727	-0.307441	0.198834	0.239163	-0.140665	0.232317	0.0970444	0.133886	-0.177993	0.130192	0.157077	0.0289353	-0.215197	0.0261721	0.199457	-0.0773197	-0.238122	-0.0781048	0.234599	-0.18313	-0.26459	-0.182395	0.269738
98565_G2_20w_D.tif	0.333929	-0.0183278	-0.298086	-0.134961	-0.288913	0.222152	0.231634	-0.133577	0.228555	0.0981739	0.12816	-0.178746	0.13108	0.162659	0.0228288	-0.208286	0.0286385	0.203025	-0.0802013	-0.24694	-0.072903	0.239771	-0.185891	-0.270155	-0.178832	0.265212
98605_G2_20w_D.tif	0.331042	-0.0154457	-0.293975	-0.176481	-0.283967	0.197759	0.219167	-0.126933	0.238598	0.116088	0.11446	-0.173294	0.136719	0.161962	0.0118404	-0.212445	0.0376624	0.206835	-0.0919468	-0.238588	-0.061906	0.245043	-0.195356	-0.264632	-0.162339	0.280132
98620_G1_19w_D.tif	0.336613	-0.0243376	-0.29427	-0.155368	-0.286364	0.224869	0.229297	-0.131025	0.235491	0.103858	0.124303	-0.173732	0.133532	0.161623	0.0193753	-0.207345	0.0293212	0.201837	-0.0854284	-0.234886	-0.0745556	0.235763	-0.188376	-0.268075	-0.178939	0.266818
98621_G1_19w_D.tif	0.344044	-0.0264431	-0.30318	-0.149618	-0.297513	0.206171	0.232791	-0.129414	0.244233	0.105745	0.125025	-0.167996	0.139824	0.161112	0.0176525	-0.199001	0.0329896	0.198672	-0.0884273	-0.229756	-0.0740393	0.228828	-0.193995	-0.260413	-0.179405	0.262114
98625_G1_19w_D.tif	0.353083	-0.0312157	-0.308845	-0.154491	-0.30614	0.20613	0.23811	-0.119472	0.250062	0.095431	0.128521	-0.158957	0.143086	0.152361	0.019042	-0.191587	0.0339231	0.193148	-0.0895111	-0.224032	-0.0755111	0.227256	-0.199003	-0.249848	-0.186815	0.255277
98627_G1_19w_D.tif	0.348326	-0.0237934	-0.307554	-0.139502	-0.300084	0.214818	0.235698	-0.117567	0.244739	0.0980161	0.128152	-0.164354	0.140042	0.155015	0.0204002	-0.201959	0.0316664	0.19165	-0.0872825	-0.233412	-0.0758724	0.224863	-0.194947	-0.261799	-0.183283	0.258026
98628_G2_20w_D.tif	0.33055	-0.0179533	-0.291827	-0.158466	-0.28625	0.215544	0.226109	-0.133262	0.229411	0.102902	0.123783	-0.18242	0.130381	0.16104	0.0186076	-0.207619	0.02964	0.204298	-0.0824332	-0.244159	-0.0706291	0.243146	-0.186536	-0.265007	-0.170806	0.281956
98636_G2_20w_D.tif	0.347395	-0.0338529	-0.298304	-0.147291	-0.304554	0.223666	0.242179	-0.132076	0.234917	0.082471	0.135682	-0.170075	0.131446	0.15006	0.0285376	-0.200447	0.0237159	0.195102	-0.0790657	-0.22419	-0.0841038	0.233248	-0.186276	-0.247862	-0.191568	0.271248
98639_G2_20w_D.tif	0.364507	-0.0271941	-0.314918	-0.101002	-0.322617	0.212618	0.259146	-0.142096	0.242258	0.0788158	0.146949	-0.166751	0.133585	0.143398	0.0342177	-0.191793	0.0211625	0.184672	-0.0783148	-0.216741	-0.0918763	0.216566	-0.190502	-0.241645	-0.203597	0.251153
98649_G2_20w_D.tif	0.335445	-0.0219522	-0.296257	-0.118098	-0.296186	0.212368	0.237904	-0.1606	0.229705	0.108383	0.132923	-0.18897	0.128707	0.167525	0.0274115	-0.211	0.0253794	0.207726	-0.0776439	-0.232931	-0.079767	0.235414	-0.18202	-0.257928	-0.185601	0.260063
98653_G2_20w_D.tif	0.36158	-0.0207911	-0.321134	-0.132338	-0.314767	0.193754	0.246958	-0.121568	0.252693	0.0928407	0.133943	-0.158409	0.144553	0.147774	0.0214899	-0.192074	0.0354619	0.190706	-0.0911089	-0.219701	-0.0773816	0.216445	-0.203917	-0.244344	-0.188372	0.247706
98654_G2_20w_D.tif	0.34112	-0.00862924	-0.306967	-0.148448	-0.288583	0.211861	0.229482	-0.118443	0.240253	0.106048	0.122543	-0.168839	0.138541	0.157719	0.0159311	-0.208854	0.0352807	0.195867	-0.090543	-0.241972	-0.0675864	0.230357	-0.197853	-0.268406	-0.171619	0.261741
98668_G2_20w_D.tif	0.347004	-0.0242992	-0.30742	-0.129225	-0.305907	0.194815	0.239133	-0.139598	0.242648	0.104444	0.13051	-0.172659	0.136765	0.157478	0.0224573	-0.201354	0.0307278	0.198558	-0.0856624	-0.22357	-0.0760449	0.230111	-0.191873	-0.256202	-0.182339	0.261502
98670_G2_20w_D.tif	0.320843	-0.0261685	-0.277639	-0.128396	-0.283931	0.233817	0.230538	-0.166898	0.214391	0.105824	0.130845	-0.197919	0.115918	0.166525	0.0309738	-0.222494	0.0174134	0.212996	-0.0680987	-0.246868	-0.0819635	0.249618	-0.167784	-0.265023	-0.181506	0.284987
98686_G2_20w_D.tif	0.339951	-0.0283808	-0.299341	-0.120188	-0.30274	0.20816	0.23663	-0.141855	0.234323	0.100215	0.131698	-0.177686	0.130922	0.158782	0.0265045	-0.207292	0.0265116	0.201998	-0.0785358	-0.233751	-0.0785764	0.236037	-0.182998	-0.263229	-0.184349	0.26719
98689_G2_20w_D.tif	0.313143	-0.0196197	-0.277958	-0.11605	-0.27492	0.230632	0.224708	-0.170494	0.210058	0.11437	0.126147	-0.20047	0.116499	0.177747	0.0277491	-0.226638	0.0205144	0.220122	-0.0694718	-0.256106	-0.0762476	0.251814	-0.16638	-0.285514	-0.173843	0.280206
98692_G1_19w_D.tif	0.359949	-0.0314783	-0.310615	-0.141531	-0.315569	0.205912	0.247568	-0.127704	0.249898	0.0903755	0.137079	-0.167579	0.139424	0.145687	0.024561	-0.18806	0.0270484	0.185013	-0.0862931	-0.211514	-0.0842278	0.220601	-0.195617	-0.240648	-0.193205	0.260926
98693_G2_20w_D.tif	0.328669	-0.0210173	-0.292112	-0.13392	-0.285352	0.224255	0.226758	-0.140087	0.231382	0.113449	0.125588	-0.187645	0.131629	0.169155	0.0222693	-0.216824	0.0291011	0.206993	-0.0802276	-0.245832	-0.0741031	0.237506	-0.183674	-0.267524	-0.179928	0.261493
98696_G2_20w_D.tif	0.346856	-0.0263707	-0.304568	-0.143359	-0.299957	0.210573	0.237157	-0.131189	0.243942	0.102918	0.12976	-0.173022	0.138071	0.157454	0.0210835	-0.200366	0.0308833	0.197306	-0.0879125	-0.22041	-0.0764396	0.229624	-0.193328	-0.25818	-0.185548	0.255023
98697_G2_20w_D.tif	0.35368	-0.0157727	-0.316518	-0.13937	-0.306818	0.185722	0.238358	-0.12231	0.250831	0.105034	0.12732	-0.164855	0.144172	0.154584	0.0167104	-0.197335	0.0354276	0.188316	-0.0934723	-0.223087	-0.0716862	0.221537	-0.201946	-0.255161	-0.17606	0.262698
98698_G2_20w_D.tif	0.358173	-0.0203362	-0.317597	-0.125504	-0.309966	0.204596	0.24576	-0.125387	0.250286	0.0975382	0.133929	-0.162542	0.14324	0.153304	0.0224341	-0.196511	0.0326142	0.188687	-0.0891763	-0.224336	-0.0791016	0.215182	-0.200802	-0.249093	-0.189794	0.244401
98707_G1_19w_D.tif	0.383537	-0.0272885	-0.33287	-0.138055	-0.330206	0.199104	0.263153	-0.112631	0.263904	0.0741281	0.143322	-0.142249	0.149224	0.132543	0.0241272	-0.171525	0.0314655	0.171599	-0.0945635	-0.198149	-0.0865545	0.203086	-0.211933	-0.22951	-0.202605	0.238947
98718_G1_19w_D.tif	0.359311	-0.0148534	-0.318129	-0.135892	-0.306776	0.205474	0.245991	-0.127158	0.252574	0.102839	0.132987	-0.165178	0.143888	0.151748	0.0199187	-0.194619	0.0337738	0.187541	-0.0924564	-0.221068	-0.0778448	0.213415	-0.204782	-0.24408	-0.188456	0.24183
98725_G1_19w_D.tif	0.33386	-0.0227252	-0.292771	-0.141782	-0.291023	0.219946	0.235615	-0.151385	0.226894	0.100254	0.130709	-0.183672	0.127657	0.16346	0.025669	-0.209442	0.0257837	0.207691	-0.0786307	-0.235052	-0.078196	0.239419	-0.183342	-0.256735	-0.182225	0.270024
98732_G2_20w_D.tif	0.355652	-0.0104746	-0.315446	-0.128262	-0.304707	0.209816	0.24903	-0.135729	0.241476	0.0929923	0.136331	-0.166857	0.135279	0.146803	0.0257277	-0.203818	0.0297187	0.192125	-0.0875942	-0.220911	-0.0779751	0.224797	-0.198806	-0.248177	-0.188686	0.247696
98737_G2_20w_D.tif	0.35956	-0.0304157	-0.312566	-0.128138	-0.312787	0.21789	0.250876	-0.12829	0.243841	0.0809837	0.139992	-0.162265	0.136682	0.145052	0.0282401	-0.190196	0.0272288	0.191158	-0.0832543	-0.21805	-0.0849769	0.222642	-0.194073	-0.248837	-0.198764	0.248465
98747_G2_20w_D.tif	0.359004	-0.0245561	-0.312683	-0.138349	-0.308641	0.212841	0.246523	-0.125998	0.248691	0.0927619	0.133781	-0.157396	0.139085	0.145682	0.0233252	-0.194689	0.0289309	0.185967	-0.0875479	-0.222511	-0.0811731	0.219822	-0.198311	-0.24714	-0.190983	0.253566
98748_G2_20w_D.tif	0.376609	-0.0350903	-0.329506	-0.132932	-0.332103	0.185659	0.256082	-0.115006	0.265991	0.0868828	0.139391	-0.146263	0.150546	0.137941	0.0231998	-0.17726	0.034988	0.17991	-0.0927964	-0.205202	-0.0824317	0.21046	-0.209446	-0.227324	-0.200524	0.238225
98751_G2_20w_D.tif	0.342095	-0.0162923	-0.309455	-0.130615	-0.299796	0.191782	0.233938	-0.133399	0.241011	0.107516	0.126964	-0.175622	0.139017	0.162222	0.0190853	-0.204424	0.0362263	0.204867	-0.0879883	-0.233078	-0.0699926	0.231224	-0.195012	-0.261722	-0.176093	0.257541
98755_G2_20w_D.tif	0.352294	-0.00402897	-0.324545	-0.14337	-0.30447	0.174244	0.235342	-0.11201	0.251748	0.103189	0.124921	-0.164162	0.149709	0.157498	0.0128746	-0.197218	0.0439446	0.19381	-0.0972246	-0.233735	-0.0632497	0.222902	-0.211085	-0.251634	-0.170259	0.254515
98764_G2_20w_D.tif	0.342019	-0.0188899	-0.304457	-0.15144	-0.297422	0.201129	0.231662	-0.126785	0.242235	0.10542	0.125148	-0.172087	0.139852	0.160556	0.0184377	-0.206368	0.0343866	0.198009	-0.0884618	-0.233314	-0.0708252	0.231625	-0.196473	-0.253117	-0.176101	0.265263
98767_G2_20w_D.tif	0.341892	-0.0233714	-0.299185	-0.150375	-0.297268	0.214187	0.236285	-0.135782	0.236434	0.0978699	0.129694	-0.174163	0.133148	0.155204	0.0230996	-0.20472	0.0294221	0.20087	-0.0832783	-0.231325	-0.0762764	0.235448	-0.190832	-0.25036	-0.183134	0.266518
98774_G2_20w_D.tif	0.349886	-0.0247854	-0.306884	-0.160816	-0.298488	0.211387	0.236875	-0.121568	0.245589	0.0951726	0.127772	-0.16372	0.141814	0.156074	0.017708	-0.19341	0.0339378	0.195598	-0.0913494	-0.222882	-0.0739832	0.2286	-0.199379	-0.255301	-0.183498	0.255652
98805_G2_20w_D.tif	0.332893	-0.030211	-0.296355	-0.131519	-0.301438	0.19867	0.226769	-0.128691	0.233468	0.100919	0.125021	-0.174226	0.131514	0.157237	0.0233891	-0.212267	0.0307008	0.205551	-0.0781099	-0.246552	-0.0708043	0.246542	-0.182133	-0.266373	-0.174915	0.28092
98823_G1_19w_D.tif	0.35433	-0.0291849	-0.311813	-0.128117	-0.315735	0.192862	0.245544	-0.137467	0.247136	0.0972539	0.136218	-0.173023	0.14028	0.155669	0.0256289	-0.19662	0.0299921	0.193651	-0.0853177	-0.214203	-0.08027	0.22545	-0.194863	-0.240639	-0.191132	0.254368
98834_G1_19w_D.tif	0.337277	-0.0162641	-0.298899	-0.138878	-0.293894	0.214385	0.236026	-0.144202	0.232649	0.10448	0.130742	-0.184131	0.132478	0.163288	0.0245719	-0.212814	0.0287172	0.202543	-0.0818583	-0.235474	-0.0764521	0.232955	-0.189615	-0.249295	-0.181742	0.263407
98837_G2_20w_D.tif	0.331617	-0.0166968	-0.299407	-0.143859	-0.288412	0.200836	0.225076	-0.135727	0.236441	0.116273	0.12084	-0.179127	0.136913	0.170021	0.0170429	-0.214078	0.0352306	0.207525	-0.0871366	-0.240757	-0.0673438	0.236844	-0.191042	-0.267379	-0.169818	0.266125
98841_G2_20w_D.tif	0.353118	-0.0282744	-0.307393	-0.130691	-0.307586	0.22007	0.244029	-0.12627	0.243902	0.091614	0.135981	-0.169189	0.136332	0.148336	0.0262977	-0.197928	0.0273626	0.190705	-0.0827478	-0.226542	-0.0826136	0.224534	-0.192273	-0.24948	-0.194409	0.253116
98850_G2_20w_D.tif	0.346913	-0.019365	-0.30268	-0.178375	-0.290422	0.217621	0.232262	-0.116853	0.245334	0.0981892	0.12369	-0.163119	0.142789	0.157138	0.0150305	-0.199459	0.0362712	0.196773	-0.0946075	-0.226105	-0.070881	0.229709	-0.203679	-0.252612	-0.180021	0.256459
98875_G2_20w_D.tif	0.335109	-0.0191249	-0.296227	-0.140899	-0.28586	0.224092	0.230774	-0.137021	0.232962	0.107062	0.125897	-0.17863	0.131529	0.162649	0.0206044	-0.209394	0.0294888	0.204726	-0.0835266	-0.23992	-0.0748632	0.23389	-0.187058	-0.270329	-0.178828	0.262899
98889_G2_20w_D.tif	0.354618	-0.0528618	-0.307728	-0.142052	-0.317452	0.207376	0.240968	-0.118654	0.252935	0.0888376	0.132839	-0.152768	0.145579	0.155627	0.0251085	-0.191795	0.0321875	0.195315	-0.0843217	-0.217638	-0.0825287	0.225074	-0.193412	-0.246207	-0.198794	0.249746
98915_G1_19w_D.tif	0.331949	-0.0169429	-0.2977	-0.130431	-0.290946	0.212213	0.230508	-0.141562	0.231099	0.10876	0.127867	-0.187803	0.133432	0.170016	0.0228712	-0.214828	0.0304302	0.206638	-0.0813638	-0.2417	-0.0740893	0.23384	-0.18645	-0.26219	-0.177606	0.263989
98916_G1_19w_D.tif	0.345303	-0.0236291	-0.305546	-0.133586	-0.301563	0.211108	0.238304	-0.130172	0.238235	0.0945638	0.131049	-0.169186	0.13604	0.156907	0.0240615	-0.204535	0.0302779	0.198483	-0.0834345	-0.232779	-0.0770938	0.229613	-0.191265	-0.25749	-0.184366	0.260704
98919_G1_19w_D.tif	0.331326	-0.017473	-0.296392	-0.12703	-0.287301	0.218226	0.231314	-0.144249	0.226795	0.105129	0.127128	-0.180152	0.1274	0.162777	0.0235018	-0.212877	0.0281399	0.207984	-0.0795341	-0.245476	-0.0717766	0.244166	-0.183007	-0.275125	-0.177595	0.264099
98930_G1_19W_D.tif	0.370149	-0.0185343	-0.328107	-0.138053	-0.320652	0.19092	0.250407	-0.107708	0.259158	0.0866348	0.135656	-0.151969	0.148146	0.138451	0.0212274	-0.190257	0.0366799	0.181492	-0.0951366	-0.211433	-0.0768704	0.213385	-0.210256	-0.238189	-0.190402	0.245261
98937_G1_19w_D.tif	0.318916	-0.0291556	-0.276296	-0.159434	-0.27905	0.220437	0.220874	-0.158745	0.225769	0.120821	0.119205	-0.188074	0.125522	0.174305	0.0214039	-0.223403	0.0249436	0.213693	-0.0783366	-0.241772	-0.0741981	0.248899	-0.176703	-0.263307	-0.172049	0.285735
98938_G2_20w_D.tif	0.320385	-0.0252462	-0.280317	-0.114697	-0.286727	0.233089	0.229856	-0.16163	0.215921	0.106925	0.132792	-0.205098	0.119861	0.171645	0.0325834	-0.227536	0.0191599	0.212813	-0.0679503	-0.246398	-0.0818348	0.246778	-0.168321	-0.265229	-0.185409	0.274583
98942_G2_20w_D.tif	0.348581	-0.0239732	-0.308931	-0.135827	-0.302626	0.207917	0.238618	-0.124482	0.241625	0.0936741	0.130226	-0.164941	0.138567	0.155981	0.0217906	-0.198751	0.0305523	0.193125	-0.0863748	-0.22919	-0.0753339	0.229496	-0.193702	-0.262799	-0.182992	0.25977
98943_G1_19w_D.tif	0.345813	-0.0319741	-0.300366	-0.142223	-0.302766	0.215282	0.239012	-0.134558	0.238548	0.0933378	0.131725	-0.168928	0.13408	0.155008	0.02483	-0.199788	0.0267321	0.196945	-0.0817725	-0.227177	-0.0805256	0.231897	-0.187976	-0.254496	-0.187334	0.266675
98969_G2_20w_D.tif	0.370829	-0.00722122	-0.338417	-0.129051	-0.319118	0.166293	0.249713	-0.112316	0.262808	0.0959829	0.131619	-0.149241	0.15425	0.147862	0.0151215	-0.185752	0.043247	0.18419	-0.101698	-0.214226	-0.0692793	0.210148	-0.217925	-0.24527	-0.181151	0.2386
98976_G2_20w_D.tif	0.344128	-0.0183476	-0.306546	-0.146914	-0.29761	0.20086	0.233512	-0.128889	0.243045	0.105667	0.12544	-0.170034	0.139133	0.15797	0.0175382	-0.20157	0.0354321	0.20116	-0.0890783	-0.232849	-0.0717349	0.228516	-0.196592	-0.257485	-0.176667	0.261914
98984_G2_20w_D.tif	0.336873	-0.0221699	-0.294341	-0.116869	-0.294871	0.224313	0.240115	-0.15699	0.226095	0.100595	0.135105	-0.18595	0.124203	0.160277	0.0304525	-0.214762	0.0218568	0.205257	-0.0753134	-0.232671	-0.0828032	0.236313	-0.179118	-0.261315	-0.188252	0.263973
98995_G1_19w_D.tif	0.357517	-0.0243199	-0.318547	-0.143237	-0.315166	0.179858	0.241007	-0.118207	0.253558	0.0965223	0.130336	-0.16197	0.146066	0.150353	0.0190927	-0.19357	0.0373477	0.192172	-0.0927607	-0.216094	-0.0725773	0.225083	-0.203527	-0.244534	-0.182347	0.257943
99006_G2_20w_D.tif	0.347319	-0.0261618	-0.302397	-0.155338	-0.303805	0.208202	0.240797	-0.133904	0.237346	0.0875461	0.132673	-0.170286	0.133581	0.149454	0.023718	-0.195508	0.0295368	0.200029	-0.0837388	-0.224184	-0.0773594	0.236414	-0.1925	-0.245589	-0.18517	0.269326
99015_G2_20w_D.tif	0.347614	-0.0257523	-0.309984	-0.132314	-0.307228	0.194429	0.236106	-0.124498	0.245277	0.10027	0.128325	-0.165386	0.140432	0.155854	0.0212089	-0.202968	0.0346831	0.198779	-0.0866189	-0.231133	-0.073622	0.228661	-0.194857	-0.256189	-0.181336	0.260248
99031_G2_20w_D.tif	0.302259	-0.0284192	-0.267893	-0.162602	-0.269378	0.224995	0.208625	-0.15125	0.210599	0.113057	0.11576	-0.199461	0.121901	0.18304	0.0204776	-0.227631	0.0278452	0.228088	-0.072758	-0.259319	-0.0684608	0.261278	-0.167611	-0.283215	-0.161367	0.301441
99035_G1_19w_D.tif	0.325816	-0.0353684	-0.285494	-0.130791	-0.29054	0.220144	0.225621	-0.150377	0.231061	0.114572	0.125048	-0.184983	0.129758	0.171745	0.0246516	-0.216283	0.0272382	0.212949	-0.0756211	-0.244329	-0.0778624	0.240864	-0.176638	-0.26608	-0.183038	0.267937
99039_G1_19w_D.tif	0.324587	-0.0259326	-0.293688	-0.132177	-0.293622	0.196942	0.220643	-0.134415	0.231815	0.113225	0.121464	-0.184584	0.13492	0.17349	0.0211183	-0.220589	0.0330509	0.210002	-0.0797771	-0.249511	-0.0673836	0.245973	-0.182657	-0.268034	-0.170469	0.27561
99088_G2_20w_D.tif	0.37269	-0.0333772	-0.321146	-0.152182	-0.323226	0.201409	0.254443	-0.118836	0.260123	0.0830676	0.138434	-0.150032	0.146893	0.139321	0.0223756	-0.175181	0.0310737	0.178401	-0.0917718	-0.205851	-0.0837978	0.214105	-0.206926	-0.227826	-0.199165	0.246981
99090_G2_20w_D.tif	0.345233	-0.0339191	-0.30064	-0.153182	-0.299242	0.208851	0.234473	-0.137803	0.248552	0.111708	0.126133	-0.169295	0.140988	0.162861	0.0186045	-0.197491	0.0329593	0.201463	-0.0884423	-0.222465	-0.0769078	0.228041	-0.194493	-0.250377	-0.187217	0.251608
99099_G2_20w_D.tif	0.359	-0.016124	-0.3219	-0.138489	-0.312618	0.183515	0.242414	-0.116182	0.253581	0.097329	0.130942	-0.163439	0.147216	0.152384	0.0181413	-0.193671	0.0364917	0.185316	-0.0944714	-0.218112	-0.0723516	0.219836	-0.205787	-0.248055	-0.180659	0.25569
99103_G2_20w_D.tif	0.373216	-0.0190216	-0.330693	-0.149332	-0.320455	0.187753	0.249587	-0.103334	0.264411	0.0887809	0.132672	-0.143655	0.152039	0.137245	0.0179492	-0.186668	0.0405172	0.181999	-0.0991692	-0.210648	-0.0745114	0.211149	-0.215994	-0.234566	-0.189569	0.240296
99121_G2_20w_D.tif	0.331398	-0.0286221	-0.290908	-0.146964	-0.288375	0.221247	0.227911	-0.138804	0.232003	0.105925	0.125347	-0.180347	0.131944	0.166828	0.0219725	-0.210627	0.0280115	0.205977	-0.0812026	-0.23706	-0.0748351	0.240789	-0.183336	-0.267087	-0.17993	0.268745
99126_G2_20w_D.tif	0.328467	-0.0229836	-0.288506	-0.155494	-0.281324	0.225071	0.228066	-0.141771	0.223483	0.0992798	0.124151	-0.177438	0.126098	0.163558	0.0219953	-0.212672	0.0270268	0.210263	-0.0809516	-0.239252	-0.0724029	0.247985	-0.181758	-0.274171	-0.174344	0.277625
99132_G2_20w_D.tif	0.347876	-0.01748	-0.300798	-0.178189	-0.295005	0.211148	0.23422	-0.122784	0.245847	0.101029	0.125826	-0.170117	0.140197	0.152186	0.0161451	-0.20007	0.0347055	0.196052	-0.0933155	-0.222889	-0.0739367	0.2266	-0.202788	-0.242174	-0.178975	0.266686
99135_G1_19w_D.tif	0.359851	-0.0183986	-0.315661	-0.157383	-0.30429	0.204503	0.241771	-0.115597	0.253604	0.0969085	0.128096	-0.154677	0.144398	0.146612	0.016066	-0.190206	0.0342663	0.18394	-0.0955674	-0.219303	-0.0739726	0.22061	-0.205862	-0.251288	-0.1827	0.25428
99142_G2_20w_D.tif	0.324577	-0.0173777	-0.288996	-0.154299	-0.277716	0.220986	0.219258	-0.131916	0.228521	0.112178	0.116807	-0.175985	0.130519	0.167688	0.0170602	-0.219393	0.0308596	0.207236	-0.0826655	-0.254591	-0.0681596	0.242361	-0.18432	-0.277941	-0.165746	0.281054
99146_G1_19w_D.tif	0.36381	-0.0277411	-0.316693	-0.149107	-0.312153	0.203878	0.246343	-0.120623	0.256803	0.0957	0.132264	-0.154267	0.144318	0.143837	0.0191469	-0.184429	0.0329165	0.184849	-0.0927581	-0.214344	-0.0784709	0.219141	-0.204142	-0.244164	-0.191385	0.247271
99148_G2_20w_D.tif	0.364153	-0.0247893	-0.322918	-0.145095	-0.312346	0.19551	0.242395	-0.107399	0.260777	0.0976632	0.128827	-0.149997	0.150433	0.147974	0.0157296	-0.186067	0.0388612	0.185734	-0.0967502	-0.218814	-0.0739283	0.214198	-0.208798	-0.251482	-0.186436	0.242564
99158_G2_20w_D.tif	0.354849	-0.0219136	-0.310782	-0.112403	-0.308695	0.216874	0.249783	-0.138903	0.238536	0.0878481	0.138596	-0.163159	0.13228	0.147524	0.0292835	-0.199908	0.0248148	0.191119	-0.0804579	-0.230255	-0.0834749	0.225113	-0.190747	-0.254251	-0.193985	0.252314
99175_G1_19w_D.tif	0.329719	-0.0283911	-0.290755	-0.138379	-0.29366	0.20791	0.229707	-0.152931	0.231028	0.111334	0.127171	-0.188286	0.131224	0.171292	0.0234629	-0.210555	0.0276081	0.209328	-0.0788676	-0.235874	-0.0759313	0.240651	-0.18156	-0.257943	-0.179146	0.271846
99176_G2_20w_D.tif	0.345599	-0.02451	-0.302808	-0.163815	-0.293991	0.211526	0.236918	-0.132674	0.239149	0.0940966	0.126518	-0.162994	0.137548	0.158333	0.0177442	-0.192946	0.0329851	0.202649	-0.089368	-0.225932	-0.0735867	0.233701	-0.19613	-0.258841	-0.180577	0.261406
99189_G1_19w_D.tif	0.350787	-0.0309248	-0.306867	-0.122935	-0.312099	0.207938	0.243899	-0.133804	0.241568	0.0914184	0.136532	-0.172282	0.135112	0.150474	0.0275795	-0.19753	0.0287153	0.198604	-0.0804855	-0.226391	-0.0826371	0.226717	-0.189306	-0.24894	-0.192797	0.257656
99190_G2_20w_D.tif	0.349589	-0.035067	-0.3056	-0.122888	-0.310986	0.205713	0.240114	-0.127953	0.243441	0.0946409	0.13295	-0.166598	0.135531	0.150557	0.0254832	-0.198073	0.0276903	0.194211	-0.0816451	-0.226645	-0.080315	0.229945	-0.187711	-0.261484	-0.188542	0.263642
99193_G2_20w_D.tif	0.341251	-0.018709	-0.307632	-0.124777	-0.302924	0.192602	0.23305	-0.128015	0.239465	0.103647	0.12812	-0.177321	0.137049	0.158443	0.0215081	-0.208332	0.0340895	0.202117	-0.0849305	-0.235595	-0.0710258	0.23409	-0.191386	-0.26286	-0.176634	0.264711
99217_G1_19w_D.tif	0.352845	-0.0160122	-0.30927	-0.16439	-0.298168	0.206514	0.237148	-0.121905	0.251345	0.105988	0.126149	-0.165414	0.143463	0.152458	0.0150915	-0.196669	0.0359008	0.191587	-0.0955171	-0.221693	-0.0729984	0.221642	-0.205355	-0.246542	-0.180634	0.254436
99222_G2_20w_D.tif	0.349029	-0.0184114	-0.311227	-0.14987	-0.303369	0.19063	0.235915	-0.127253	0.249285	0.108668	0.126533	-0.168978	0.143359	0.15738	0.0173384	-0.201179	0.0360388	0.19368	-0.0924322	-0.224017	-0.0699091	0.229535	-0.201981	-0.24681	-0.178579	0.256626
99224_G2_20w_D.tif	0.325142	-0.0294641	-0.284344	-0.127105	-0.289497	0.228759	0.230091	-0.149246	0.218451	0.0971013	0.130993	-0.190728	0.120766	0.162716	0.0301522	-0.218741	0.0223503	0.213148	-0.070942	-0.243339	-0.0788917	0.249497	-0.171478	-0.271252	-0.182795	0.278654
99225_G2_20w_D.tif	0.338034	-0.0163975	-0.2985	-0.166069	-0.286493	0.21186	0.225294	-0.123319	0.24273	0.113082	0.120135	-0.174471	0.138986	0.16077	0.0135858	-0.206675	0.0356855	0.200575	-0.091981	-0.234791	-0.0683983	0.232951	-0.196858	-0.262744	-0.172221	0.26523
99230_G2_20w_D.tif	0.345186	-0.0357586	-0.299807	-0.130649	-0.303544	0.224547	0.240959	-0.133801	0.235324	0.0874422	0.135361	-0.170733	0.131909	0.153571	0.028442	-0.199079	0.0255486	0.199762	-0.0779362	-0.230221	-0.0824893	0.234566	-0.184639	-0.258504	-0.194314	0.258858
99231_G2_20w_D.tif	0.335093	-0.0209902	-0.296931	-0.129843	-0.29431	0.216688	0.233527	-0.138924	0.229272	0.0992565	0.13025	-0.182863	0.129644	0.161053	0.0251373	-0.210238	0.0268597	0.203042	-0.0786912	-0.240741	-0.0761753	0.238119	-0.183404	-0.264659	-0.180271	0.2701
99250_G2_20w_D.tif	0.376761	-0.0173432	-0.333864	-0.130898	-0.322693	0.19281	0.256288	-0.109835	0.261704	0.0834136	0.137595	-0.143575	0.149819	0.138231	0.0204465	-0.179781	0.0347012	0.173261	-0.0965818	-0.210133	-0.0787606	0.20771	-0.212689	-0.243214	-0.192727	0.239354
99273_G2_20w_D.tif	0.354746	-0.035934	-0.31088	-0.110435	-0.320806	0.196926	0.247658	-0.135566	0.244172	0.0885835	0.139359	-0.16981	0.138373	0.154582	0.0298971	-0.197579	0.0278989	0.195568	-0.0802392	-0.218879	-0.0846154	0.223948	-0.189697	-0.246603	-0.195865	0.255198
99284_G2_20w_D2.tif	0.369425	-0.0296464	-0.322118	-0.124885	-0.326511	0.195393	0.255457	-0.128683	0.257721	0.0913448	0.141602	-0.162394	0.144719	0.143771	0.0271168	-0.189246	0.0303045	0.182857	-0.0881788	-0.205949	-0.0855464	0.212101	-0.202746	-0.225946	-0.201245	0.241283
99287_G1_19w_D.tif	0.361511	-0.0230178	-0.321858	-0.132191	-0.313166	0.195367	0.246604	-0.124404	0.25574	0.0992646	0.133581	-0.16083	0.148076	0.155485	0.0199488	-0.188892	0.0361181	0.189533	-0.0930783	-0.216825	-0.0766826	0.215323	-0.205879	-0.244719	-0.190914	0.235907
99290_G1_19w_D.tif	0.351161	-0.025581	-0.308362	-0.15416	-0.300578	0.208297	0.235426	-0.122107	0.253304	0.108952	0.126181	-0.165455	0.145722	0.159111	0.0165022	-0.197353	0.0354421	0.192667	-0.092937	-0.22344	-0.0749831	0.220413	-0.201747	-0.249403	-0.185131	0.248057
99312_G2_20w_D.tif	0.341346	-0.0249128	-0.295647	-0.1543	-0.292178	0.226336	0.236259	-0.135988	0.234445	0.095991	0.129641	-0.173652	0.131265	0.155038	0.0231518	-0.20425	0.0283731	0.203311	-0.082932	-0.23125	-0.0795342	0.232309	-0.189087	-0.254759	-0.185102	0.266128
99322_G2_20w_D.tif	0.346022	-0.0287264	-0.299555	-0.137466	-0.299402	0.228077	0.240987	-0.13251	0.234238	0.0879531	0.133627	-0.166964	0.129728	0.149367	0.027536	-0.204163	0.0242619	0.195789	-0.0793016	-0.232407	-0.0819583	0.233295	-0.186194	-0.257639	-0.189989	0.265393
99325_G2_20w_D.tif	0.344763	-0.0248566	-0.2991	-0.144536	-0.296652	0.226132	0.238877	-0.129753	0.233028	0.0877438	0.131472	-0.166946	0.129194	0.14837	0.0254415	-0.203835	0.0248411	0.195255	-0.0807305	-0.233955	-0.0794911	0.23516	-0.186972	-0.260698	-0.184671	0.27192
99331_G2_20w_D.tif	0.351076	-0.0201844	-0.305315	-0.149716	-0.301975	0.212608	0.240745	-0.130023	0.244493	0.0993991	0.131409	-0.171337	0.136818	0.15003	0.0216841	-0.2003	0.0292547	0.191156	-0.0876495	-0.222976	-0.0794538	0.223241	-0.196189	-0.245494	-0.184897	0.263595
99336_G1_19w_D.tif	0.334134	-0.0187538	-0.295755	-0.16331	-0.285648	0.21208	0.228919	-0.138511	0.234544	0.107633	0.121772	-0.172257	0.135228	0.165991	0.017508	-0.208784	0.0335419	0.20736	-0.0870524	-0.238462	-0.06971	0.238592	-0.193505	-0.258207	-0.173977	0.266629
99343_G2_20w_D.tif	0.345056	-0.0123527	-0.305885	-0.164123	-0.295526	0.202394	0.232481	-0.119802	0.242477	0.100182	0.125014	-0.169749	0.138989	0.151985	0.01693	-0.204826	0.0355612	0.196136	-0.092045	-0.228853	-0.0688632	0.232993	-0.200589	-0.252778	-0.1736	0.268794
99345_G1_19w_D.tif	0.355286	-0.0272607	-0.306369	-0.163357	-0.304006	0.215032	0.242728	-0.126175	0.24864	0.0933221	0.13258	-0.167051	0.14207	0.15271	0.0204484	-0.191094	0.0319059	0.193062	-0.0905375	-0.214882	-0.081087	0.219926	-0.200835	-0.238526	-0.190823	0.254292
99347_G2_20w_D.tif	0.324037	-0.0215629	-0.280751	-0.184175	-0.272234	0.223608	0.221918	-0.145198	0.227795	0.112328	0.118205	-0.183401	0.129708	0.170261	0.0137964	-0.207469	0.0306945	0.21396	-0.087234	-0.237731	-0.0681699	0.25029	-0.187731	-0.267848	-0.170034	0.276938
99360_G1_19w_D.tif	0.33578	-0.0213487	-0.290967	-0.190051	-0.282681	0.212795	0.225239	-0.128439	0.237929	0.104309	0.120077	-0.175501	0.138758	0.166183	0.0117605	-0.199316	0.0345921	0.204976	-0.0939966	-0.225871	-0.0685118	0.23979	-0.196834	-0.260821	-0.171143	0.273294
99361_G2_20w_D.tif	0.356468	-0.0174734	-0.316348	-0.147666	-0.304651	0.203769	0.242836	-0.120274	0.247827	0.0916463	0.129721	-0.154437	0.142847	0.1503	0.0198197	-0.197259	0.0357994	0.19326	-0.0919954	-0.224901	-0.0745338	0.220954	-0.204001	-0.249472	-0.183789	0.251553
99367_G1_19w_D.tif	0.374553	-0.00453078	-0.334677	-0.126214	-0.320308	0.191203	0.259857	-0.120964	0.254819	0.0802185	0.140719	-0.152128	0.145032	0.135755	0.0230911	-0.185382	0.0340469	0.178668	-0.0953737	-0.208684	-0.0781089	0.211593	-0.212269	-0.239234	-0.191381	0.239698
99378_G2_20w_D.tif	0.323491	-0.0196002	-0.292055	-0.111343	-0.289941	0.209678	0.223679	-0.138601	0.224403	0.10991	0.124417	-0.18639	0.126499	0.166264	0.0249779	-0.226669	0.0287655	0.211051	-0.0755814	-0.25592	-0.0695672	0.248414	-0.176828	-0.281549	-0.17226	0.274755
99379_G1_19w_D.tif	0.346176	-0.0154534	-0.308968	-0.136654	-0.305361	0.182685	0.236796	-0.137858	0.244725	0.111877	0.128277	-0.177848	0.137913	0.155247	0.0196725	-0.204687	0.0326676	0.194833	-0.0885646	-0.224877	-0.0719524	0.230931	-0.195885	-0.248184	-0.175495	0.269988
99391_G1_19W_D.tif	0.361743	-0.0259241	-0.317929	-0.153354	-0.315102	0.185457	0.242898	-0.120219	0.258629	0.100934	0.129588	-0.156642	0.146548	0.144718	0.0176412	-0.18961	0.037689	0.190603	-0.0947456	-0.213211	-0.0742093	0.221563	-0.206872	-0.236761	-0.185879	0.252445
99403_G2_20w_D.tif	0.345235	-0.0166035	-0.310219	-0.129949	-0.304502	0.190151	0.236712	-0.130575	0.240463	0.100325	0.128938	-0.171933	0.137705	0.15676	0.0209637	-0.202964	0.0326752	0.196326	-0.0859993	-0.233811	-0.0717734	0.232182	-0.193983	-0.257941	-0.176216	0.268034
99405_G1_19w_D.tif	0.340309	-0.0185484	-0.301784	-0.144054	-0.294957	0.20631	0.235955	-0.142915	0.236407	0.105116	0.128414	-0.17757	0.134071	0.160768	0.0207045	-0.202905	0.0311317	0.203783	-0.0854172	-0.231035	-0.0737351	0.234639	-0.191833	-0.25611	-0.179266	0.262521
99408_G2_20w_D.tif	0.343627	-0.0248127	-0.30139	-0.163273	-0.298387	0.207957	0.23338	-0.123946	0.240095	0.0941908	0.127049	-0.16871	0.138627	0.157134	0.0205891	-0.204577	0.0332525	0.199997	-0.0879053	-0.226024	-0.0734397	0.234124	-0.195525	-0.250252	-0.179973	0.268192
99414_G1_19w_D.tif	0.354779	-0.0215276	-0.310021	-0.154589	-0.303475	0.211954	0.244312	-0.127894	0.245279	0.091246	0.132932	-0.164263	0.140531	0.152582	0.021663	-0.194539	0.0311734	0.191261	-0.0898171	-0.218811	-0.0782443	0.223878	-0.200813	-0.242984	-0.188299	0.253687
99438_G1_19w_D.tif	0.358486	-0.0101672	-0.322627	-0.155067	-0.312238	0.166618	0.240832	-0.117636	0.254829	0.0998375	0.128647	-0.164771	0.147803	0.147638	0.0148508	-0.191575	0.0397583	0.186678	-0.0980676	-0.215226	-0.066713	0.228268	-0.210906	-0.238857	-0.174655	0.264259
99445_G2_20w_D.tif	0.341826	-0.0143774	-0.30161	-0.151048	-0.287078	0.227376	0.237206	-0.132163	0.232474	0.094268	0.129505	-0.173369	0.133435	0.158871	0.0205651	-0.201401	0.029751	0.200336	-0.085973	-0.235612	-0.0759605	0.229938	-0.193213	-0.263269	-0.180927	0.260449
99453_G2_20w_D.tif	0.355205	-0.0165676	-0.309597	-0.156229	-0.300593	0.213147	0.244709	-0.127799	0.242826	0.0895613	0.131536	-0.160794	0.137607	0.148891	0.0203632	-0.193332	0.0282768	0.185569	-0.0900543	-0.221765	-0.0776151	0.225033	-0.199672	-0.250028	-0.182992	0.264314
99461_G1_19w_D.tif	0.363274	-0.0106944	-0.32916	-0.141277	-0.311562	0.174331	0.242616	-0.110957	0.258142	0.0987249	0.127672	-0.153486	0.150238	0.147977	0.0133015	-0.186943	0.0411421	0.185372	-0.100238	-0.217251	-0.0673077	0.219526	-0.211912	-0.256092	-0.176207	0.250769
99464_G2_20w_D.tif	0.325312	-0.019537	-0.287054	-0.119238	-0.284207	0.231202	0.231219	-0.154403	0.218451	0.104441	0.130075	-0.191042	0.121696	0.167624	0.0284999	-0.220818	0.0210063	0.2078	-0.0724474	-0.250442	-0.0783738	0.243877	-0.174101	-0.273363	-0.180075	0.273899
99472_G2_20w_D.tif	0.332437	-0.0237066	-0.288845	-0.164146	-0.284302	0.219889	0.227676	-0.142881	0.234794	0.112302	0.122387	-0.179155	0.132569	0.165919	0.0185795	-0.210923	0.0299298	0.207062	-0.0853725	-0.234424	-0.0747215	0.236377	-0.188561	-0.25775	-0.176572	0.271437
99473_G2_20w_D.tif	0.312041	-0.0198279	-0.280339	-0.105313	-0.278713	0.221651	0.220856	-0.162513	0.213429	0.117924	0.12415	-0.200595	0.119526	0.178537	0.0267412	-0.230221	0.0245972	0.222223	-0.070258	-0.260324	-0.0725405	0.252628	-0.167273	-0.29042	-0.172217	0.276251
99476_G1_19w_D.tif	0.330032	-0.0149489	-0.289474	-0.16835	-0.276791	0.223161	0.227264	-0.142455	0.230295	0.111587	0.121395	-0.180388	0.131088	0.167322	0.0166122	-0.211081	0.0293183	0.205136	-0.0872583	-0.238065	-0.070416	0.241189	-0.190364	-0.264859	-0.171703	0.271752
99509_G1_19w_D.tif	0.363923	-0.0163989	-0.320659	-0.167094	-0.312408	0.189026	0.244644	-0.111611	0.256753	0.0897593	0.131351	-0.158177	0.150066	0.148282	0.0161527	-0.186299	0.0379703	0.183248	-0.0983557	-0.211108	-0.0731118	0.21787	-0.213091	-0.232832	-0.183234	0.255334
99516_G2_20w_D.tif	0.361858	-0.0308924	-0.318245	-0.120244	-0.323284	0.189501	0.248539	-0.124478	0.252809	0.0914812	0.137337	-0.162256	0.142803	0.14694	0.0255539	-0.191705	0.0308166	0.186457	-0.086024	-0.217805	-0.0814878	0.2193	-0.197825	-0.241031	-0.192851	0.254732
99517_G1_19w_D.tif	0.350544	-0.0138871	-0.308862	-0.146317	-0.298615	0.209718	0.243562	-0.138706	0.241989	0.100764	0.13227	-0.17277	0.136553	0.153746	0.0210001	-0.198227	0.0307211	0.195321	-0.0896381	-0.220686	-0.0765906	0.225878	-0.198622	-0.24853	-0.184312	0.253694
99523_G2_20w_D.tif	0.373029	-0.00541277	-0.333941	-0.160211	-0.312739	0.181037	0.248605	-0.106928	0.265493	0.0959258	0.129126	-0.146798	0.154835	0.141833	0.0103556	-0.17739	0.0435859	0.180041	-0.106123	-0.210421	-0.0690087	0.20869	-0.222654	-0.240461	-0.180565	0.240094
99533_G1_19w_D.tif	0.34852	-0.022935	-0.30881	-0.116822	-0.301814	0.205109	0.238579	-0.136617	0.245609	0.110601	0.12899	-0.168384	0.136987	0.156538	0.0202532	-0.197164	0.0305899	0.195878	-0.08656	-0.231279	-0.0767772	0.224006	-0.192065	-0.270835	-0.183503	0.251904
99544_G2_20w_D.tif	0.328207	-0.02502	-0.294215	-0.133138	-0.29523	0.195904	0.223961	-0.138084	0.232475	0.112337	0.123286	-0.18565	0.131856	0.165909	0.0215072	-0.217196	0.0320859	0.211013	-0.0806868	-0.240712	-0.0696739	0.244615	-0.182232	-0.268156	-0.17134	0.27818
99554_G2_20w_D.tif	0.337479	-0.0236615	-0.29658	-0.162282	-0.291065	0.20266	0.229719	-0.140811	0.240209	0.112859	0.122815	-0.177409	0.138235	0.168957	0.0157464	-0.201987	0.031932	0.201983	-0.0896967	-0.226207	-0.0720139	0.234156	-0.192851	-0.257957	-0.173927	0.269701
99561_G2_20w_D.tif	0.34962	-0.0275603	-0.30826	-0.120141	-0.308571	0.207609	0.24221	-0.131973	0.241621	0.0946435	0.134605	-0.171197	0.137099	0.156019	0.0259857	-0.200766	0.0288379	0.195614	-0.0826035	-0.22706	-0.0804761	0.225675	-0.19053	-0.256506	-0.189539	0.255642
99566_G2_20w_D.tif	0.367564	-0.0276013	-0.319112	-0.143772	-0.316068	0.208276	0.250808	-0.11596	0.254226	0.0833777	0.136069	-0.149643	0.142458	0.137842	0.022996	-0.186106	0.0313103	0.183513	-0.0906052	-0.213117	-0.0820943	0.216016	-0.203148	-0.243111	-0.194404	0.250287
99573_G2_20w_D.tif	0.316953	-0.0141916	-0.290081	-0.127419	-0.283416	0.207228	0.222234	-0.147811	0.217519	0.108678	0.125024	-0.199146	0.126006	0.174647	0.0238596	-0.223695	0.0309458	0.220314	-0.0763491	-0.251942	-0.0666925	0.253557	-0.177623	-0.276466	-0.168379	0.276246
99580_G2_20w_D.tif	0.324618	-0.0237886	-0.288985	-0.129181	-0.286475	0.227245	0.224786	-0.136071	0.226397	0.107279	0.126952	-0.191712	0.129933	0.170081	0.025851	-0.224808	0.0288563	0.2112	-0.0764992	-0.248219	-0.075295	0.240116	-0.179248	-0.268405	-0.180892	0.266263
99584_G2_20w_D.tif	0.323913	-0.0205542	-0.287783	-0.131493	-0.287997	0.216141	0.227134	-0.148802	0.222047	0.106994	0.127673	-0.194714	0.125541	0.169194	0.0264094	-0.223698	0.0258564	0.21159	-0.0758185	-0.24252	-0.0752966	0.244037	-0.176848	-0.266539	-0.17483	0.280363
99611_G2_20w_D.tif	0.347067	-0.0256655	-0.301427	-0.162029	-0.299041	0.213213	0.236207	-0.125483	0.24208	0.0944752	0.12893	-0.1702	0.138389	0.155297	0.0198301	-0.197197	0.030771	0.195524	-0.0879344	-0.223905	-0.0772741	0.228557	-0.195078	-0.250481	-0.182521	0.267895
99617_G1_19w_D.tif	0.349464	-0.0153507	-0.307346	-0.157941	-0.302152	0.201946	0.238009	-0.122664	0.242861	0.0946844	0.129834	-0.171208	0.138051	0.148976	0.0201435	-0.20153	0.0319717	0.191219	-0.0899359	-0.222662	-0.0736079	0.230173	-0.198883	-0.246636	-0.178408	0.270991
99624_G2_20w_D.tif	0.336597	-0.0205385	-0.300953	-0.138387	-0.295712	0.200819	0.232567	-0.140497	0.234096	0.104344	0.126904	-0.177678	0.134837	0.166347	0.0215767	-0.208963	0.0309454	0.204016	-0.084041	-0.233716	-0.0722732	0.237059	-0.188898	-0.261616	-0.175645	0.26881
99630_G2_20w_D.tif	0.339571	-0.011093	-0.307028	-0.106922	-0.297141	0.2049	0.235148	-0.134054	0.233231	0.102736	0.129066	-0.175882	0.133506	0.161989	0.0234649	-0.214199	0.0308763	0.201359	-0.0822998	-0.245759	-0.0741268	0.227634	-0.188234	-0.273963	-0.176034	0.263255
99637_G2_20w_D.tif	0.357692	-0.0269551	-0.311807	-0.134166	-0.312612	0.207741	0.24872	-0.134015	0.246282	0.0910528	0.137934	-0.168579	0.138097	0.148597	0.026174	-0.193176	0.0279057	0.189787	-0.0854871	-0.21438	-0.0823435	0.224169	-0.195916	-0.241454	-0.194638	0.25138
99647_G1_19w_D.tif	0.349567	-0.0359236	-0.304025	-0.142642	-0.30828	0.211061	0.238988	-0.124516	0.24384	0.0908672	0.131746	-0.164121	0.137678	0.151524	0.0242264	-0.196836	0.0294844	0.195511	-0.0831186	-0.226061	-0.08005	0.229547	-0.190753	-0.251885	-0.189303	0.263474
99656_G2_20w_D.tif	0.339964	-0.0352508	-0.300336	-0.150011	-0.300155	0.207019	0.22987	-0.126498	0.243569	0.103232	0.125508	-0.169487	0.141383	0.164683	0.0201915	-0.202527	0.0345707	0.203782	-0.0852929	-0.232221	-0.0727371	0.23618	-0.192025	-0.255404	-0.184511	0.256503
99658_G2_20w_D.tif	0.323356	-0.0218777	-0.286179	-0.124175	-0.285371	0.219318	0.22801	-0.158765	0.221512	0.112265	0.126392	-0.189922	0.123085	0.170142	0.0259143	-0.220786	0.0235444	0.211451	-0.0742255	-0.24823	-0.0756758	0.24582	-0.174593	-0.272387	-0.17577	0.277145
99659_G1_19w_D.tif	0.369776	-0.0204937	-0.328269	-0.126103	-0.322035	0.191295	0.253641	-0.118822	0.257288	0.0874145	0.138724	-0.157289	0.147744	0.145125	0.0227202	-0.184543	0.0348869	0.183694	-0.0927037	-0.211657	-0.0797062	0.211287	-0.207911	-0.238733	-0.194154	0.238825
99673_G2_20w_D.tif	0.33529	-0.0337438	-0.287101	-0.100482	-0.306423	0.224163	0.243191	-0.163468	0.217972	0.0863833	0.141805	-0.192405	0.118221	0.158263	0.0389047	-0.215011	0.0141723	0.204888	-0.064397	-0.23443	-0.0905592	0.241649	-0.167274	-0.256947	-0.193802	0.281141
99675_G2_20w_D.tif	0.350587	-0.0151038	-0.31341	-0.131911	-0.302802	0.204054	0.241727	-0.131324	0.244039	0.100284	0.131802	-0.170411	0.140263	0.157082	0.021086	-0.19866	0.0334612	0.195478	-0.0883925	-0.229413	-0.0750442	0.223354	-0.198978	-0.252152	-0.184338	0.248721
99695_G2_20w_D.tif	0.366873	-0.0202894	-0.323731	-0.142774	-0.316627	0.187591	0.248636	-0.119396	0.257559	0.0938811	0.133078	-0.154077	0.145565	0.141026	0.0183226	-0.182755	0.0345534	0.181924	-0.0951245	-0.211167	-0.0754113	0.219532	-0.207194	-0.245108	-0.186499	0.251612
99704_G2_20w_D.tif	0.319971	-0.0179149	-0.279816	-0.141172	-0.269359	0.24321	0.229926	-0.164512	0.212142	0.107103	0.127213	-0.192497	0.116959	0.170622	0.025867	-0.22005	0.0204675	0.216199	-0.0744782	-0.247337	-0.0781334	0.247946	-0.173417	-0.277872	-0.177341	0.276276
99709_G1_19w_D.tif	0.324147	-0.0281216	-0.28246	-0.14522	-0.279732	0.230199	0.227185	-0.158538	0.226028	0.114942	0.124348	-0.186315	0.126692	0.173666	0.023233	-0.216158	0.0248114	0.212771	-0.0774808	-0.242715	-0.0777019	0.242437	-0.178211	-0.266098	-0.180859	0.269149
99714_G2_20w_D.tif	0.32865	-0.021668	-0.291305	-0.13196	-0.286751	0.214225	0.225017	-0.146592	0.235871	0.125477	0.122901	-0.19	0.132423	0.171455	0.0198438	-0.217325	0.0291441	0.206298	-0.0822962	-0.241227	-0.0744191	0.233729	-0.183207	-0.268147	-0.175872	0.265734
99725_G1_19w_D.tif	0.328166	-0.00941759	-0.299941	-0.164395	-0.281631	0.187875	0.218535	-0.130587	0.237318	0.121474	0.114306	-0.179065	0.140003	0.173325	0.00970247	-0.211781	0.0404593	0.20967	-0.0940347	-0.240315	-0.0586971	0.241827	-0.196582	-0.272512	-0.157605	0.273901
99727_G1_19w_D.tif	0.336469	-0.0211366	-0.295091	-0.170129	-0.287053	0.216799	0.22885	-0.131291	0.237171	0.104502	0.123049	-0.172794	0.136872	0.163224	0.017908	-0.207932	0.0333629	0.203949	-0.0881621	-0.233989	-0.0705593	0.238422	-0.195255	-0.254091	-0.177561	0.264465
99754_G2_20w_D.tif	0.364706	-0.0331	-0.313937	-0.138136	-0.316972	0.215078	0.250202	-0.118557	0.25189	0.0835307	0.138192	-0.156865	0.139227	0.137288	0.025684	-0.186473	0.02812	0.184438	-0.0859092	-0.215896	-0.0856723	0.217688	-0.197393	-0.242406	-0.198137	0.25341
99764_G2_20w_D.tif	0.333361	-0.0289842	-0.291942	-0.118956	-0.300644	0.21303	0.235468	-0.152598	0.22717	0.100628	0.133353	-0.188656	0.125582	0.160862	0.0297439	-0.211844	0.0236647	0.207699	-0.0730436	-0.238131	-0.0804507	0.241896	-0.176723	-0.258041	-0.18554	0.273098
99767_G1_19w_D.tif	0.323425	-0.00701803	-0.289487	-0.143522	-0.273991	0.227565	0.230088	-0.155558	0.218006	0.10958	0.125943	-0.190507	0.123492	0.17017	0.0230442	-0.221971	0.0265085	0.212412	-0.0799897	-0.247183	-0.072544	0.242603	-0.183093	-0.269282	-0.171402	0.272711
99769_G1_19w_D.tif	0.35284	-0.00859161	-0.312349	-0.151764	-0.296714	0.216013	0.245962	-0.130476	0.239707	0.0899308	0.134283	-0.170123	0.137546	0.151756	0.0210966	-0.195731	0.0318017	0.193967	-0.0911762	-0.221128	-0.0757815	0.224902	-0.202368	-0.249155	-0.184849	0.2504
99775_G2_20w_D.tif	0.357464	-0.0102912	-0.317978	-0.11977	-0.308939	0.204548	0.249311	-0.13243	0.243704	0.0927309	0.137566	-0.171309	0.137505	0.148037	0.0243481	-0.194891	0.02933	0.187364	-0.0870419	-0.224335	-0.0788932	0.220431	-0.198516	-0.250697	-0.18786	0.250612
99776_G2_20w_D.tif	0.33468	-0.0273799	-0.296321	-0.131418	-0.296742	0.209925	0.22937	-0.133983	0.234336	0.104625	0.12589	-0.174644	0.13252	0.161898	0.0236321	-0.215067	0.0295283	0.204329	-0.0799217	-0.241907	-0.0749479	0.236742	-0.183778	-0.265349	-0.178246	0.272228
90023_G2_20w_D.tif	0.347829	-0.0133496	-0.310823	-0.165595	-0.293908	0.191071	0.229782	-0.120301	0.252392	0.115702	0.119055	-0.164202	0.14755	0.16287	0.00934127	-0.198177	0.0403871	0.194454	-0.0997082	-0.22554	-0.066069	0.222544	-0.206578	-0.258851	-0.16925	0.259376
90039_G2_20w_D.tif	0.321645	-0.0343067	-0.280545	-0.173775	-0.284707	0.205722	0.215064	-0.140272	0.234463	0.1191	0.115843	-0.185098	0.134492	0.174688	0.0157397	-0.214293	0.032719	0.214517	-0.084585	-0.235628	-0.0681998	0.249876	-0.182917	-0.264389	-0.169012	0.283856
90044_G2_20w_D.tif	0.333852	-0.0177231	-0.298668	-0.14737	-0.294822	0.192249	0.226054	-0.135381	0.239132	0.117423	0.12246	-0.183417	0.137553	0.167738	0.0182005	-0.215411	0.0323475	0.198522	-0.0867408	-0.235416	-0.0689912	0.2363	-0.19125	-0.255333	-0.169126	0.27782
90051_G2_20w_D.tif	0.313602	-0.0181324	-0.289812	-0.161021	-0.278858	0.186053	0.207483	-0.132196	0.229225	0.123979	0.110098	-0.185154	0.136057	0.179931	0.0128685	-0.226265	0.0418543	0.22405	-0.0867642	-0.252279	-0.0548081	0.256873	-0.186792	-0.278382	-0.154153	0.282545
90052_G2_20w_D.tif	0.346443	-0.00557956	-0.320157	-0.14307	-0.300335	0.168744	0.231181	-0.119215	0.249233	0.11197	0.122324	-0.170183	0.147147	0.160863	0.012567	-0.204306	0.0440268	0.200472	-0.097959	-0.228374	-0.0608383	0.230186	-0.207185	-0.258974	-0.166448	0.257465
90060_G2_20w_D.tif	0.330116	-0.0128736	-0.30143	-0.176628	-0.283952	0.177074	0.213852	-0.12055	0.244669	0.12535	0.110468	-0.175368	0.146394	0.174942	0.00574964	-0.20994	0.0452284	0.20859	-0.0990633	-0.236298	-0.0547713	0.241857	-0.202033	-0.269165	-0.155227	0.273008
90067_G2_20w_D.tif	0.320639	-0.0115285	-0.299605	-0.137006	-0.289075	0.165554	0.216887	-0.140084	0.230502	0.122157	0.117294	-0.193061	0.13697	0.180263	0.0152729	-0.221661	0.0397526	0.218201	-0.0864183	-0.246033	-0.0587022	0.247997	-0.188396	-0.27046	-0.155121	0.28566
90069_G2_20w_D.tif	0.334413	-0.0233985	-0.297319	-0.149614	-0.291214	0.207017	0.22869	-0.136736	0.235151	0.106764	0.12371	-0.175488	0.135627	0.167182	0.019564	-0.209806	0.0325777	0.206884	-0.0853438	-0.235002	-0.0714193	0.237532	-0.189336	-0.263395	-0.1751	0.268062
90070_G2_20w_D.tif	0.342641	-0.0209832	-0.292352	-0.194957	-0.285147	0.21729	0.225673	-0.1206	0.247725	0.109766	0.118317	-0.168278	0.142443	0.159644	0.0105678	-0.200908	0.0361425	0.198334	-0.0968193	-0.225865	-0.0709827	0.229626	-0.203137	-0.250527	-0.175072	0.267457
90076_G2_20w_D.tif	0.347405	-0.00812707	-0.318589	-0.153275	-0.304529	0.154369	0.233344	-0.12707	0.249055	0.109255	0.122788	-0.169104	0.146192	0.157524	0.0123239	-0.198021	0.0433316	0.201079	-0.0967553	-0.226621	-0.0610016	0.235646	-0.208054	-0.245907	-0.16551	0.270254
90092_G2_20w_D.tif	0.333925	-0.00841325	-0.308085	-0.175459	-0.288632	0.163584	0.220695	-0.126697	0.244868	0.121254	0.114822	-0.176382	0.147676	0.174363	0.00762846	-0.207899	0.0467786	0.20974	-0.100926	-0.228672	-0.0533798	0.244894	-0.207993	-0.256445	-0.157378	0.266131
90094_G2_20w_D.tif	0.349763	-0.00871501	-0.308166	-0.186208	-0.293738	0.193061	0.23161	-0.11451	0.249227	0.102647	0.120712	-0.162231	0.144321	0.150559	0.0098656	-0.195637	0.0392705	0.191191	-0.100712	-0.221823	-0.0634023	0.234713	-0.209903	-0.251202	-0.168847	0.268156
90099_G2_20w_D.tif	0.347928	-0.01055	-0.309911	-0.170653	-0.293017	0.196142	0.231767	-0.119363	0.248721	0.107911	0.120668	-0.162437	0.14522	0.158928	0.0118778	-0.201714	0.0392495	0.194356	-0.0987162	-0.225312	-0.0662015	0.226337	-0.207176	-0.254835	-0.170409	0.26119
90111_G2_20w_D.tif	0.346532	-0.015822	-0.316445	-0.14895	-0.304109	0.165381	0.230491	-0.122305	0.251561	0.113782	0.122127	-0.170329	0.149023	0.166129	0.0126816	-0.201061	0.0424803	0.198186	-0.0968414	-0.224804	-0.0631022	0.229963	-0.205704	-0.251911	-0.168694	0.261741
90122_G2_20w_D.tif	0.329962	-0.0117866	-0.304434	-0.152725	-0.288947	0.177795	0.218723	-0.129175	0.242812	0.126938	0.115946	-0.183404	0.144923	0.177166	0.0105497	-0.213007	0.0445653	0.213458	-0.0934004	-0.242279	-0.0601379	0.232739	-0.199514	-0.261238	-0.161047	0.265519
90130_G2_20w_D.tif	0.348576	-0.0212324	-0.317642	-0.153547	-0.307644	0.166158	0.232673	-0.121447	0.252696	0.107057	0.123888	-0.166489	0.151766	0.168744	0.014243	-0.199056	0.044524	0.20311	-0.0965349	-0.222377	-0.0645417	0.228284	-0.208195	-0.242717	-0.173809	0.253512
90139_G2_20w_D.tif	0.322012	-0.0209511	-0.291789	-0.168171	-0.284798	0.183835	0.215161	-0.138779	0.235346	0.123643	0.11428	-0.185306	0.139127	0.179107	0.0122157	-0.21466	0.0400775	0.217763	-0.0893207	-0.240386	-0.0600376	0.248592	-0.191758	-0.262843	-0.160517	0.278155
90148_G2_20w_D.tif	0.367932	-0.00916562	-0.329175	-0.149918	-0.315977	0.178051	0.248119	-0.115341	0.260904	0.0981928	0.13129	-0.153569	0.150402	0.142531	0.0157723	-0.186822	0.0388654	0.177651	-0.0992497	-0.215323	-0.0700218	0.219049	-0.216242	-0.232687	-0.182619	0.24735
90157_G2_20w_D.tif	0.360513	-0.0191111	-0.317653	-0.154849	-0.311931	0.187533	0.243858	-0.121811	0.254133	0.0968571	0.129721	-0.156249	0.144377	0.144522	0.0177746	-0.190199	0.0351145	0.185406	-0.0939689	-0.217657	-0.0729224	0.225038	-0.20661	-0.238862	-0.182407	0.259381
90166_G2_20w_D.tif	0.363362	-0.020192	-0.321573	-0.144381	-0.312852	0.18672	0.246371	-0.128133	0.258297	0.104353	0.129897	-0.153553	0.147456	0.150474	0.0164167	-0.184812	0.0353124	0.182988	-0.0951445	-0.218628	-0.0742734	0.217644	-0.208385	-0.240433	-0.184883	0.247952
90167_G2_20w_D.tif	0.364988	-0.018886	-0.32246	-0.147284	-0.317936	0.183832	0.246474	-0.117755	0.259266	0.0987312	0.13364	-0.164089	0.147546	0.143186	0.0182807	-0.186485	0.0361994	0.182479	-0.0953519	-0.21096	-0.074691	0.219113	-0.209123	-0.233024	-0.186833	0.251142
90180_G2_20w_D.tif	0.362607	-0.0160008	-0.323783	-0.147527	-0.314199	0.179005	0.243206	-0.115109	0.257838	0.0986441	0.129629	-0.158259	0.148351	0.145531	0.0156672	-0.187784	0.0397577	0.188656	-0.0969096	-0.217018	-0.0715476	0.217853	-0.209936	-0.242208	-0.180681	0.254217
90817_G2_20w_D.tif	0.316687	-0.0211458	-0.285672	-0.180303	-0.275858	0.186034	0.205783	-0.137301	0.239617	0.139488	0.106251	-0.187152	0.142402	0.186864	0.00563844	-0.217551	0.0440491	0.222564	-0.0938512	-0.243689	-0.0577524	0.243446	-0.192973	-0.269726	-0.154322	0.278472
90189_G2_20w_D.tif	0.341594	-0.0227105	-0.301871	-0.165918	-0.29681	0.193611	0.226787	-0.123067	0.24695	0.11133	0.121169	-0.17294	0.142397	0.160861	0.013517	-0.200667	0.0364643	0.197842	-0.0924101	-0.228008	-0.0678943	0.234288	-0.197928	-0.255258	-0.171966	0.270636
90219_G2_20w_D.tif	0.322085	-0.0222783	-0.285841	-0.171281	-0.278801	0.209727	0.215382	-0.133714	0.231585	0.116499	0.114706	-0.180831	0.133922	0.172148	0.0140161	-0.215381	0.0340549	0.211469	-0.0860563	-0.245586	-0.0638501	0.250009	-0.186808	-0.271781	-0.164396	0.280999
90227_G2_20w_D.tif	0.348468	-0.0125684	-0.318184	-0.153447	-0.301535	0.170093	0.231255	-0.119566	0.251976	0.111141	0.121152	-0.165032	0.148402	0.160211	0.0104105	-0.194843	0.0440307	0.199918	-0.0983677	-0.227383	-0.0616839	0.230428	-0.207788	-0.256905	-0.168135	0.257954
90231_G2_20w_D.tif	0.351486	-0.0231439	-0.307167	-0.148664	-0.306691	0.1955	0.241218	-0.140128	0.249053	0.10946	0.131064	-0.175622	0.140141	0.156171	0.0203283	-0.197643	0.0307647	0.192019	-0.0899273	-0.214139	-0.0775572	0.224756	-0.198126	-0.238374	-0.184586	0.259807
90233_G2_20w_D.tif	0.331437	-0.0148639	-0.303784	-0.177819	-0.290755	0.162029	0.216577	-0.124186	0.245816	0.123858	0.113213	-0.177376	0.148064	0.175598	0.00817212	-0.210577	0.0455869	0.206733	-0.0984131	-0.231933	-0.0530707	0.249325	-0.205393	-0.253387	-0.15745	0.272599
90242_G2_20w_D.tif	0.372893	-0.0155723	-0.328076	-0.155935	-0.319293	0.18487	0.250334	-0.112961	0.266122	0.0985408	0.13413	-0.158215	0.152606	0.141647	0.0154957	-0.180033	0.0383577	0.176798	-0.101151	-0.203443	-0.07571	0.208455	-0.217066	-0.2273	-0.188643	0.243149
90244_G2_20w_D.tif	0.352836	-0.022364	-0.308539	-0.163279	-0.304218	0.198078	0.238228	-0.125496	0.251166	0.10342	0.128413	-0.168931	0.143634	0.153952	0.0173403	-0.195878	0.0351296	0.193365	-0.0939783	-0.214501	-0.0743532	0.224528	-0.20308	-0.241017	-0.182579	0.258123
90257_G2_20w_D.tif	0.339052	-0.0135963	-0.308036	-0.159625	-0.295023	0.182674	0.227728	-0.127209	0.243624	0.111027	0.121306	-0.174674	0.144973	0.169618	0.0132089	-0.203936	0.0409646	0.204336	-0.0936695	-0.232921	-0.063827	0.232912	-0.202455	-0.253047	-0.167846	0.26444
90261_G2_20w_D.tif	0.324209	-0.0194366	-0.294119	-0.160445	-0.286752	0.184628	0.218534	-0.139276	0.233297	0.118684	0.116299	-0.182249	0.136412	0.174328	0.0144538	-0.214746	0.0370936	0.213189	-0.0876278	-0.240381	-0.0605995	0.25149	-0.18987	-0.266051	-0.161329	0.280266
90262_G2_20w_D.tif	0.345212	-0.0145016	-0.315731	-0.147959	-0.305745	0.15056	0.233187	-0.141302	0.251923	0.125375	0.123648	-0.180115	0.148766	0.172153	0.0130596	-0.201642	0.0422391	0.201268	-0.0968216	-0.220098	-0.0632891	0.23128	-0.207385	-0.235781	-0.169063	0.260762
90277_G2_20w_D.tif	0.35314	-0.0110877	-0.31449	-0.171689	-0.298444	0.190719	0.23396	-0.114178	0.253887	0.10582	0.123034	-0.164028	0.149442	0.157844	0.0103747	-0.193819	0.041823	0.193361	-0.101197	-0.219929	-0.0675375	0.218928	-0.211311	-0.249095	-0.17268	0.257155
90284_G2_20w_D.tif	0.325264	-0.0099425	-0.299108	-0.160851	-0.284386	0.187241	0.219265	-0.130964	0.231622	0.112095	0.117275	-0.181905	0.137469	0.171751	0.0135749	-0.214072	0.0406201	0.215523	-0.0889705	-0.245948	-0.0590443	0.246847	-0.194299	-0.267	-0.159282	0.277226
90289_G2_20w_D.tif	0.320698	-0.0241744	-0.292093	-0.15835	-0.288514	0.179428	0.214929	-0.140418	0.234428	0.123336	0.115572	-0.188269	0.13785	0.178011	0.0144235	-0.216831	0.041372	0.2246	-0.0865923	-0.241417	-0.0610159	0.249132	-0.188782	-0.262332	-0.162274	0.277284
90297_G2_20w_D.tif	0.344148	-0.0128627	-0.301176	-0.179996	-0.287008	0.212244	0.23177	-0.124465	0.24327	0.104707	0.122418	-0.16844	0.141072	0.159736	0.0133058	-0.201349	0.0353447	0.19626	-0.0959808	-0.226055	-0.0692843	0.230435	-0.20382	-0.253133	-0.174059	0.262918
90306_G2_20w_D.tif	0.349083	-0.00624696	-0.310528	-0.177701	-0.294737	0.184026	0.231879	-0.120714	0.250313	0.11023	0.119733	-0.164038	0.145229	0.154396	0.00956088	-0.199081	0.0408945	0.194421	-0.101076	-0.222614	-0.0642873	0.226889	-0.210063	-0.249592	-0.166	0.270026
90307_G2_20w_D.tif	0.329484	-0.0265984	-0.295914	-0.144993	-0.294366	0.196112	0.224009	-0.136128	0.235364	0.111284	0.123345	-0.186334	0.136826	0.171112	0.0190518	-0.209765	0.0354943	0.21345	-0.0839363	-0.23637	-0.0688572	0.241924	-0.187053	-0.262998	-0.173449	0.269304
90310_G2_20w_D.tif	0.328097	-0.0404965	-0.279433	-0.146313	-0.290648	0.231255	0.22936	-0.152634	0.227052	0.103698	0.128302	-0.184229	0.122786	0.160943	0.0276731	-0.212155	0.0209759	0.209685	-0.0726878	-0.236496	-0.0819109	0.247869	-0.17268	-0.260768	-0.186886	0.27964
90318_G2_20w_D.tif	0.326543	-0.0150632	-0.295679	-0.155166	-0.284692	0.192427	0.218881	-0.140549	0.240622	0.13403	0.115535	-0.184099	0.138822	0.173892	0.0135623	-0.220282	0.038395	0.209681	-0.0898361	-0.242719	-0.0619127	0.241837	-0.194556	-0.258423	-0.165687	0.264435
90325_G2_20w_D.tif	0.331051	-0.0137892	-0.304634	-0.161654	-0.292039	0.168414	0.22001	-0.127536	0.239797	0.115279	0.115726	-0.174969	0.142421	0.169671	0.0120272	-0.212038	0.043956	0.213946	-0.0926895	-0.23913	-0.0573977	0.245173	-0.199216	-0.25984	-0.159013	0.276474
90326_G2_20w_D.tif	0.334273	-0.00822034	-0.301275	-0.183548	-0.285619	0.177705	0.220261	-0.128593	0.246289	0.126968	0.114125	-0.178088	0.144972	0.168443	0.00753762	-0.210537	0.0448478	0.208832	-0.100908	-0.228229	-0.0574516	0.238731	-0.207391	-0.252066	-0.15966	0.268601
90328_G2_20w_D.tif	0.341313	-0.00971774	-0.310157	-0.152869	-0.295318	0.186576	0.228872	-0.123093	0.244398	0.111423	0.121844	-0.172441	0.143347	0.163106	0.0153574	-0.212242	0.0405637	0.202462	-0.0943225	-0.230758	-0.0648546	0.229772	-0.202445	-0.255212	-0.168599	0.262994
90341_G2_20w_D.tif	0.341154	-0.014291	-0.308936	-0.177327	-0.292533	0.175295	0.22446	-0.122074	0.249589	0.115581	0.11559	-0.166046	0.150245	0.172024	0.00751912	-0.200533	0.0456252	0.204808	-0.100441	-0.228809	-0.0596849	0.231485	-0.209169	-0.25329	-0.163419	0.263177
90358_G2_20w_D.tif	0.34729	2.76349e-06	-0.316471	-0.178824	-0.29078	0.174274	0.227663	-0.114606	0.25273	0.11533	0.115941	-0.163309	0.150387	0.160127	0.0043116	-0.196808	0.0475778	0.198712	-0.105972	-0.2269	-0.0567309	0.228236	-0.215856	-0.256883	-0.160091	0.260648
90361_G2_20w_D.tif	0.341122	-0.0206482	-0.303872	-0.156267	-0.2985	0.191832	0.231118	-0.130991	0.242099	0.106251	0.124351	-0.173335	0.140214	0.162627	0.0171323	-0.202951	0.0351645	0.200562	-0.0894568	-0.229228	-0.0692909	0.23505	-0.196482	-0.252392	-0.1736	0.26949
90362_G2_20w_D.tif	0.354647	-0.00942103	-0.316213	-0.161504	-0.302557	0.190081	0.241346	-0.125985	0.250067	0.101424	0.128878	-0.167632	0.145674	0.155588	0.0154902	-0.194542	0.038127	0.192709	-0.0975504	-0.216388	-0.0704763	0.221822	-0.209608	-0.240497	-0.177825	0.254345
90369_G2_20w_D.tif	0.357012	-0.0128139	-0.317249	-0.175771	-0.30235	0.186764	0.234574	-0.109298	0.259138	0.106744	0.122872	-0.159595	0.151498	0.151411	0.0099392	-0.192075	0.044193	0.192233	-0.10301	-0.217312	-0.0652971	0.222607	-0.215595	-0.242459	-0.175724	0.249565
90377_G2_20w_D.tif	0.344547	-0.0255438	-0.299169	-0.168324	-0.297679	0.204308	0.232515	-0.131682	0.246167	0.108156	0.123667	-0.167347	0.139698	0.157604	0.0173017	-0.202451	0.0327922	0.196312	-0.0896618	-0.226958	-0.0732716	0.231992	-0.197754	-0.24367	-0.179152	0.267604
90380_G2_20w_D.tif	0.337987	-0.0183075	-0.304853	-0.169061	-0.294486	0.182396	0.225706	-0.126576	0.243926	0.109843	0.119948	-0.174039	0.145946	0.171653	0.0123825	-0.203213	0.0424994	0.209458	-0.0946616	-0.229143	-0.0644464	0.232287	-0.202298	-0.252093	-0.16765	0.266794
90387_G2_20w_D.tif	0.309552	-0.0190043	-0.272716	-0.194819	-0.264785	0.215085	0.20735	-0.139788	0.221711	0.118412	0.109847	-0.189133	0.1307	0.181435	0.0118901	-0.223876	0.0354081	0.223572	-0.0873064	-0.247987	-0.0604959	0.258393	-0.185145	-0.275332	-0.15601	0.293041
90403_G2_20w_D.tif	0.352015	-0.0151997	-0.317589	-0.17717	-0.302364	0.163807	0.228993	-0.112606	0.259038	0.113273	0.118047	-0.160696	0.154288	0.160889	0.00603362	-0.190535	0.047449	0.196606	-0.10433	-0.219954	-0.0593691	0.229188	-0.215336	-0.24645	-0.166875	0.258849
90406_G2_20w_D.tif	0.334318	-0.0125403	-0.302643	-0.167993	-0.289134	0.182982	0.222151	-0.12801	0.243138	0.119919	0.116612	-0.175998	0.143726	0.171356	0.01104	-0.210128	0.0399442	0.201871	-0.0951482	-0.234013	-0.0606617	0.238502	-0.201077	-0.257834	-0.162265	0.271886
90414_G2_20w_D.tif	0.335338	-0.0199565	-0.296126	-0.183501	-0.288521	0.201747	0.221998	-0.120178	0.241621	0.107033	0.119251	-0.175372	0.1405	0.160283	0.0119399	-0.201585	0.039729	0.207289	-0.0926907	-0.233127	-0.0626804	0.245716	-0.199566	-0.256205	-0.170794	0.267858
90421_G2_20w_D.tif	0.320344	-0.0256547	-0.286456	-0.169826	-0.284083	0.19562	0.213644	-0.135658	0.232967	0.119108	0.114873	-0.185683	0.135802	0.174881	0.0144346	-0.216768	0.0374095	0.217865	-0.0861566	-0.241441	-0.0625431	0.251504	-0.186811	-0.266127	-0.163426	0.282182
90426_G2_20w_D.tif	0.339119	-0.0178966	-0.299051	-0.155342	-0.292874	0.209556	0.231755	-0.132944	0.237535	0.105042	0.125829	-0.176518	0.134007	0.156111	0.0195896	-0.207781	0.0325649	0.203267	-0.0865678	-0.232839	-0.0721727	0.235839	-0.192962	-0.254855	-0.176773	0.268361
90429_G2_20w_D.tif	0.348268	-0.0240031	-0.306062	-0.15926	-0.299944	0.199482	0.23395	-0.128864	0.251081	0.112046	0.124347	-0.167075	0.142912	0.157184	0.0152103	-0.19623	0.0357102	0.195871	-0.0924591	-0.225077	-0.0716176	0.22849	-0.200869	-0.248111	-0.180527	0.255548
90431_G2_20w_D.tif	0.339977	-0.0249025	-0.300171	-0.154567	-0.298905	0.197403	0.230954	-0.133578	0.241745	0.107807	0.125633	-0.177694	0.139415	0.164895	0.019348	-0.207182	0.0329528	0.200768	-0.0879259	-0.22508	-0.0730406	0.232489	-0.193299	-0.250451	-0.176684	0.270092
90432_G2_20w_D.tif	0.338866	-0.0129466	-0.304657	-0.175907	-0.29009	0.184906	0.223907	-0.124239	0.247539	0.118213	0.117692	-0.175424	0.146368	0.167829	0.00860938	-0.202021	0.0437871	0.206844	-0.0987675	-0.22818	-0.0618694	0.232112	-0.205838	-0.254261	-0.165547	0.263075
90435_G2_20w_D.tif	0.330887	-0.0225906	-0.29104	-0.165826	-0.28777	0.20872	0.223921	-0.132756	0.233725	0.107242	0.121344	-0.180238	0.13403	0.165033	0.0171426	-0.208898	0.0312678	0.204371	-0.0854705	-0.237184	-0.06957	0.242979	-0.188345	-0.262333	-0.170121	0.281479
90449_G2_20w_D.tif	0.36129	-0.0199733	-0.322198	-0.148378	-0.316664	0.181757	0.241898	-0.110902	0.258783	0.0983719	0.130974	-0.162315	0.151096	0.151389	0.0183022	-0.195536	0.0395884	0.1867	-0.0955204	-0.216643	-0.0730362	0.216051	-0.210241	-0.231765	-0.184272	0.251241
90451_G2_20w_D.tif	0.365136	-0.00543156	-0.325838	-0.167927	-0.30852	0.174086	0.242837	-0.115576	0.263533	0.109481	0.126795	-0.16066	0.153307	0.148402	0.00993424	-0.187803	0.0433169	0.184056	-0.106889	-0.205878	-0.0672579	0.213596	-0.220398	-0.235201	-0.175957	0.248856
90467_G2_20w_D.tif	0.354727	-0.0227708	-0.316151	-0.162061	-0.310133	0.177759	0.234412	-0.112135	0.257343	0.104786	0.125515	-0.164526	0.14998	0.153577	0.0141971	-0.194214	0.0414523	0.192886	-0.0974619	-0.216143	-0.0673634	0.22787	-0.208412	-0.241366	-0.178105	0.256338
90473_G2_20w_D.tif	0.357989	-0.01286	-0.3209	-0.156601	-0.305484	0.188031	0.238267	-0.113699	0.258231	0.107206	0.12635	-0.162372	0.150748	0.153694	0.0130717	-0.193538	0.0423145	0.191342	-0.10004	-0.218732	-0.0684945	0.217577	-0.212778	-0.243846	-0.179275	0.243799
90480_G2_20w_D.tif	0.353579	-0.016607	-0.315425	-0.157194	-0.302997	0.191642	0.236135	-0.117895	0.254183	0.107074	0.125758	-0.165295	0.147862	0.156621	0.013645	-0.193429	0.0388399	0.190435	-0.0970735	-0.221259	-0.0688467	0.223813	-0.207417	-0.249011	-0.178242	0.251104
90487_G2_20w_D.tif	0.349673	-0.0280353	-0.305306	-0.151977	-0.309824	0.198094	0.241313	-0.132799	0.242507	0.0913947	0.133879	-0.175105	0.139521	0.157432	0.0236592	-0.196162	0.0293891	0.193521	-0.0856132	-0.217026	-0.0793279	0.228272	-0.194573	-0.23783	-0.185298	0.270221
90489_G2_20w_D.tif	0.361148	-0.0202939	-0.317488	-0.164723	-0.312091	0.178098	0.240503	-0.118698	0.259583	0.104474	0.127399	-0.161654	0.149101	0.149211	0.0137117	-0.188225	0.0386551	0.187078	-0.0994066	-0.208071	-0.0722232	0.218246	-0.209925	-0.237232	-0.178965	0.26179
90495_G2_20w_D.tif	0.343414	-0.00903992	-0.311905	-0.167646	-0.292882	0.181577	0.227129	-0.118528	0.248309	0.112422	0.118528	-0.167685	0.147095	0.163798	0.00936185	-0.201223	0.0432578	0.199951	-0.0995818	-0.228542	-0.0604533	0.232279	-0.207462	-0.259252	-0.164811	0.261888
90498_G2_20w_D.tif	0.360223	-0.0135093	-0.321603	-0.158326	-0.309302	0.180505	0.241884	-0.118885	0.257178	0.102186	0.12898	-0.164616	0.149951	0.152876	0.0134745	-0.186868	0.0406165	0.190239	-0.0998928	-0.21207	-0.0702869	0.217618	-0.212172	-0.240464	-0.17905	0.251314
90499_G2_20w_D.tif	0.346143	-0.0260688	-0.298304	-0.167629	-0.298405	0.213005	0.238978	-0.137182	0.240406	0.0965368	0.131354	-0.176805	0.135917	0.155301	0.0211489	-0.196552	0.0300724	0.200488	-0.0879414	-0.216042	-0.0782538	0.232529	-0.195149	-0.241922	-0.185966	0.264341
90507_G2_20w_D.tif	0.37677	-0.016841	-0.335851	-0.147717	-0.323003	0.171012	0.252686	-0.112189	0.267951	0.0940545	0.133424	-0.148084	0.154607	0.140358	0.0140714	-0.172825	0.0415393	0.180769	-0.103542	-0.19993	-0.0728652	0.210161	-0.21891	-0.237619	-0.186878	0.238851
90512_G2_20w_D.tif	0.346518	-0.0151297	-0.310867	-0.157531	-0.301286	0.180591	0.234628	-0.129102	0.245277	0.104529	0.124917	-0.168975	0.142032	0.157792	0.016159	-0.201626	0.0378197	0.199637	-0.0941817	-0.2206	-0.0668943	0.234399	-0.202048	-0.250531	-0.172074	0.266546
90525_G2_20w_D.tif	0.342227	-0.021383	-0.302701	-0.168846	-0.295895	0.183071	0.228063	-0.13671	0.25206	0.127247	0.119639	-0.176639	0.145814	0.169163	0.0109198	-0.2012	0.0381879	0.198731	-0.0971527	-0.219439	-0.0670941	0.229931	-0.202671	-0.246345	-0.171397	0.26242
90529_G2_20w_D.tif	0.308603	-0.0199779	-0.27449	-0.180397	-0.264075	0.218125	0.204946	-0.139285	0.225231	0.12775	0.108475	-0.190773	0.13112	0.182767	0.0108743	-0.224331	0.0343367	0.220202	-0.0857426	-0.253941	-0.0602613	0.256658	-0.181901	-0.283419	-0.157116	0.286621
90536_G2_20w_D.tif	0.363981	-0.01039	-0.324494	-0.15227	-0.314742	0.178924	0.247737	-0.120097	0.254884	0.0923056	0.133331	-0.16225	0.147034	0.144656	0.0179544	-0.189164	0.0382542	0.187752	-0.0973395	-0.209885	-0.0729072	0.218178	-0.211729	-0.23349	-0.181964	0.255732
90538_G2_20w_D.tif	0.341382	-0.0179669	-0.306012	-0.150869	-0.30432	0.179483	0.233439	-0.136845	0.243373	0.110567	0.128371	-0.185441	0.140658	0.162438	0.0198436	-0.207658	0.0363479	0.203077	-0.0892371	-0.222248	-0.0692683	0.236306	-0.19843	-0.23686	-0.176147	0.266018
90541_G2_20w_D.tif	0.346547	-0.0208736	-0.30943	-0.143391	-0.307336	0.190822	0.235951	-0.122797	0.242972	0.0961231	0.12989	-0.17311	0.139938	0.154331	0.0216192	-0.203548	0.0341427	0.196202	-0.087064	-0.227297	-0.0714999	0.234572	-0.196417	-0.247793	-0.179314	0.266759
90543_G2_20w_D.tif	0.34126	-0.0139297	-0.307086	-0.159924	-0.297332	0.19039	0.230338	-0.125323	0.243476	0.106976	0.124586	-0.176105	0.142262	0.160778	0.0165021	-0.206433	0.0396904	0.204246	-0.0920324	-0.229868	-0.0662025	0.23442	-0.202068	-0.246649	-0.173394	0.261421
90548_G2_20w_D.tif	0.341286	-0.0228874	-0.301928	-0.164424	-0.298774	0.189567	0.228263	-0.126592	0.244634	0.10782	0.122574	-0.174283	0.140478	0.158516	0.0149527	-0.200644	0.0377441	0.204988	-0.0911166	-0.226661	-0.0690329	0.234054	-0.196903	-0.252616	-0.172177	0.273162
90055_G2_20w_D.tif	0.328569	-0.0245842	-0.294175	-0.172777	-0.288503	0.186313	0.216176	-0.127222	0.239779	0.116452	0.113828	-0.175612	0.141152	0.172583	0.0109133	-0.208208	0.039407	0.210394	-0.0910786	-0.237392	-0.0616618	0.244733	-0.192942	-0.266545	-0.161465	0.281865
90557_G2_20w_D.tif	0.366712	-0.00956459	-0.329714	-0.153435	-0.317406	0.16479	0.246666	-0.116783	0.261674	0.0997844	0.131394	-0.161428	0.153324	0.149847	0.0143527	-0.185972	0.0414931	0.18255	-0.10175	-0.207735	-0.0696377	0.215026	-0.21758	-0.229437	-0.179528	0.252359
90560_G2_20w_D.tif	0.365205	-0.0133174	-0.321729	-0.162668	-0.312298	0.182928	0.24565	-0.118266	0.258409	0.0974515	0.129675	-0.156264	0.147377	0.141344	0.0143878	-0.184167	0.038203	0.184624	-0.0990914	-0.211648	-0.0723323	0.218104	-0.212696	-0.235862	-0.18076	0.25774
90563_G2_20w_D.tif	0.333183	-0.0071564	-0.293464	-0.187337	-0.275506	0.211118	0.220707	-0.126174	0.241475	0.121304	0.115496	-0.179258	0.139915	0.166206	0.00787118	-0.208691	0.0385388	0.203858	-0.0982092	-0.234193	-0.0635395	0.234594	-0.202392	-0.262622	-0.164076	0.268351
90567_G2_20w_D.tif	0.330346	-0.0284861	-0.290983	-0.175907	-0.290127	0.184656	0.220576	-0.144802	0.243772	0.127779	0.115352	-0.179692	0.14098	0.175151	0.0115944	-0.20723	0.0378486	0.211893	-0.0919611	-0.227734	-0.065566	0.241574	-0.19446	-0.251474	-0.167372	0.274273
90574_G2_20w_D.tif	0.334728	-0.0174929	-0.297509	-0.174904	-0.289883	0.19444	0.223979	-0.127589	0.239899	0.110048	0.119994	-0.17812	0.140009	0.165223	0.013799	-0.207502	0.0379639	0.206313	-0.092544	-0.229688	-0.0649514	0.24029	-0.197809	-0.25522	-0.167674	0.274201
90578_G2_20w_D.tif	0.315415	-0.0168769	-0.278968	-0.180182	-0.269807	0.210772	0.211432	-0.143949	0.229777	0.129455	0.11055	-0.187489	0.132921	0.179789	0.011633	-0.223248	0.0345005	0.215838	-0.0877521	-0.248372	-0.0632892	0.247898	-0.187628	-0.268865	-0.158784	0.285231
90593_G2_20w_D.tif	0.347211	-0.0128461	-0.313262	-0.167748	-0.298057	0.17727	0.230708	-0.122495	0.25156	0.112682	0.120606	-0.166814	0.148162	0.161936	0.0101625	-0.197029	0.0432495	0.199823	-0.0995754	-0.223531	-0.0625029	0.230658	-0.209171	-0.249998	-0.169091	0.258093
90603_G2_20w_D.tif	0.357873	-0.0246072	-0.315865	-0.1589	-0.312877	0.182667	0.240984	-0.122063	0.255631	0.100107	0.129509	-0.163107	0.14817	0.154148	0.0174789	-0.191968	0.0374016	0.190369	-0.0951494	-0.211744	-0.0729855	0.223316	-0.20698	-0.234421	-0.183192	0.256204
90606_G2_20w_D.tif	0.379066	-0.014201	-0.330548	-0.141825	-0.326935	0.197928	0.263233	-0.120359	0.258804	0.0767019	0.144606	-0.154895	0.146753	0.13397	0.0256581	-0.181925	0.0316456	0.174382	-0.0934921	-0.20211	-0.0856553	0.203431	-0.213418	-0.214507	-0.199716	0.243409
90610_G2_20w_D.tif	0.349371	-0.0237039	-0.310428	-0.165232	-0.303363	0.188128	0.235181	-0.124526	0.249265	0.100662	0.126001	-0.166815	0.14641	0.161074	0.014661	-0.190424	0.0392262	0.200208	-0.0944446	-0.219923	-0.0692844	0.230051	-0.204152	-0.246363	-0.178443	0.256865
90613_G2_20w_D.tif	0.3369	-0.022732	-0.29474	-0.180254	-0.292997	0.200448	0.228509	-0.131504	0.237709	0.101255	0.123246	-0.17463	0.13742	0.160811	0.0176116	-0.206052	0.0349117	0.205723	-0.0896277	-0.226088	-0.0680635	0.244627	-0.19683	-0.246113	-0.174048	0.274511
90618_G2_20w_D.tif	0.357925	-0.0201825	-0.320704	-0.145216	-0.313614	0.176507	0.240668	-0.12092	0.256737	0.104328	0.129037	-0.163744	0.149344	0.155041	0.0165803	-0.192512	0.0397681	0.19185	-0.0953026	-0.218322	-0.0711163	0.220323	-0.208059	-0.238627	-0.181265	0.251474
90620_G2_20w_D.tif	0.32423	-0.0200777	-0.294779	-0.166073	-0.286294	0.176275	0.214916	-0.138124	0.239841	0.129985	0.113555	-0.186907	0.141928	0.180495	0.0102113	-0.21372	0.0423218	0.217982	-0.0925563	-0.235902	-0.0598595	0.242751	-0.194282	-0.262316	-0.159232	0.275631
90628_G2_20w_D.tif	0.320801	-0.0147829	-0.286326	-0.191092	-0.27435	0.191788	0.208666	-0.132484	0.240464	0.135128	0.10733	-0.183768	0.14255	0.181251	0.00528461	-0.216677	0.0421665	0.213052	-0.0963455	-0.242032	-0.0569757	0.244387	-0.198434	-0.263815	-0.154831	0.279045
90630_G2_20w_D.tif	0.337317	-0.0131419	-0.299796	-0.184939	-0.288324	0.188841	0.223548	-0.1249	0.244103	0.11337	0.117865	-0.176096	0.143745	0.165841	0.00911743	-0.202188	0.041401	0.205675	-0.0977302	-0.227761	-0.062617	0.236093	-0.204184	-0.253228	-0.164446	0.272435
90637_G2_20w_D.tif	0.374406	-0.0246475	-0.3293	-0.143064	-0.329691	0.175464	0.254568	-0.115668	0.26262	0.0853188	0.13837	-0.153523	0.149996	0.138695	0.0215435	-0.179816	0.0352514	0.177772	-0.094755	-0.203079	-0.0791056	0.213712	-0.211317	-0.223502	-0.192587	0.252338
90650_G2_20w_D.tif	0.364995	-0.0100649	-0.322716	-0.163774	-0.307621	0.192128	0.245406	-0.11107	0.254422	0.0880484	0.129155	-0.150992	0.146215	0.140736	0.0141583	-0.183991	0.037532	0.183464	-0.0998093	-0.213445	-0.0712952	0.219513	-0.211764	-0.249018	-0.178677	0.258465
90654_G2_20w_D.tif	0.299869	-0.0246577	-0.266904	-0.189433	-0.265539	0.204759	0.200932	-0.150124	0.219715	0.129827	0.107012	-0.197706	0.128426	0.187526	0.0122932	-0.229173	0.0351048	0.229544	-0.0830576	-0.25267	-0.056244	0.270658	-0.178593	-0.276213	-0.153014	0.297662
90658_G2_20w_D.tif	0.333585	-0.0254631	-0.298659	-0.183933	-0.289755	0.172988	0.215479	-0.126266	0.250049	0.127273	0.109319	-0.167649	0.147768	0.173257	0.0050719	-0.201897	0.0448446	0.209177	-0.098195	-0.232576	-0.0565868	0.244603	-0.20227	-0.260148	-0.160652	0.270634
90681_G2_20w_D.tif	0.332152	-0.0194997	-0.290961	-0.175718	-0.285649	0.206958	0.225556	-0.136201	0.234226	0.10801	0.121086	-0.179747	0.133669	0.162822	0.0154566	-0.206297	0.0329373	0.20717	-0.088526	-0.232426	-0.0680708	0.244604	-0.192118	-0.258456	-0.169759	0.278782
90687_G2_20w_D.tif	0.33417	-0.0163613	-0.300254	-0.16615	-0.291002	0.183133	0.225806	-0.141018	0.241868	0.120773	0.119621	-0.18169	0.140769	0.169513	0.0111765	-0.200196	0.0400302	0.211548	-0.0921619	-0.233698	-0.0640303	0.238191	-0.198995	-0.251818	-0.166996	0.267773
90700_G2_20w_D.tif	0.345667	-0.0242991	-0.311981	-0.144421	-0.310432	0.164544	0.233448	-0.129307	0.247171	0.105644	0.126458	-0.173562	0.143558	0.160235	0.0176623	-0.19823	0.0376267	0.199321	-0.090311	-0.222738	-0.0662939	0.240824	-0.198659	-0.247312	-0.173914	0.2693
90703_G2_20w_D.tif	0.338513	-0.0175677	-0.302736	-0.151082	-0.297928	0.187832	0.230071	-0.135053	0.239979	0.110157	0.123815	-0.176607	0.136762	0.159026	0.0179388	-0.207787	0.0351352	0.203883	-0.0879189	-0.232102	-0.0680709	0.238768	-0.194332	-0.253103	-0.171229	0.273636
90712_G2_20w_D.tif	0.351823	-0.0224585	-0.31637	-0.136214	-0.315945	0.177369	0.23923	-0.117583	0.246276	0.089379	0.131296	-0.16448	0.141889	0.147611	0.0227583	-0.201317	0.0372588	0.198116	-0.0870625	-0.228234	-0.0703446	0.235781	-0.199572	-0.242114	-0.181236	0.264144
90713_G2_20w_D.tif	0.372521	-0.000692819	-0.335163	-0.144646	-0.318366	0.173109	0.252766	-0.113658	0.260779	0.0914669	0.134031	-0.15311	0.149822	0.135506	0.0161337	-0.184185	0.0393835	0.176502	-0.101271	-0.209723	-0.0707808	0.214584	-0.218308	-0.235181	-0.181547	0.250027
90715_G2_20w_D.tif	0.319251	-0.0214332	-0.290085	-0.152254	-0.287092	0.192584	0.216399	-0.138494	0.229475	0.117632	0.118926	-0.192354	0.134861	0.177463	0.0186537	-0.223589	0.0362944	0.217641	-0.0831386	-0.243541	-0.0635349	0.250325	-0.185179	-0.263544	-0.16483	0.279565
90725_G2_20w_D.tif	0.352567	-0.0115222	-0.321274	-0.156165	-0.303067	0.169626	0.233836	-0.117667	0.254741	0.10927	0.121467	-0.15976	0.151518	0.162627	0.0108858	-0.197757	0.0448525	0.197374	-0.101244	-0.221362	-0.0635956	0.221444	-0.211627	-0.251945	-0.169061	0.255839
90726_G2_20w_D.tif	0.352958	-0.0232549	-0.310519	-0.162976	-0.304279	0.183973	0.237776	-0.130426	0.250573	0.10428	0.124545	-0.159686	0.142723	0.153588	0.0146437	-0.191741	0.0358807	0.195299	-0.0956967	-0.213327	-0.070765	0.229679	-0.202066	-0.251665	-0.175774	0.266258
90727_G2_20w_D.tif	0.363608	-0.0216018	-0.325022	-0.140551	-0.32082	0.16951	0.246121	-0.119808	0.257235	0.0945621	0.132571	-0.158377	0.148622	0.148228	0.0193142	-0.189924	0.0381901	0.188384	-0.0947593	-0.211245	-0.0728913	0.221714	-0.208265	-0.235908	-0.183904	0.255017
90742_G2_20w_D.tif	0.336406	-0.0171627	-0.299569	-0.145943	-0.290461	0.209841	0.230399	-0.134629	0.235207	0.107015	0.124367	-0.174419	0.134393	0.162875	0.020287	-0.2138	0.0315656	0.202424	-0.0857984	-0.236708	-0.0715332	0.235253	-0.19079	-0.262769	-0.174474	0.268024
90745_G2_20w_D.tif	0.36034	-0.0167749	-0.315105	-0.16209	-0.308881	0.190883	0.244268	-0.125916	0.254398	0.100507	0.130065	-0.162549	0.145075	0.148926	0.0169236	-0.191718	0.0349061	0.186559	-0.0965731	-0.210163	-0.075755	0.216988	-0.207821	-0.23531	-0.18184	0.260659
90751_G2_20w_D.tif	0.330094	-0.00967321	-0.296019	-0.182853	-0.280033	0.192923	0.218601	-0.12886	0.239833	0.120897	0.11389	-0.178718	0.140663	0.169334	0.00695894	-0.205601	0.0407125	0.207809	-0.096171	-0.238153	-0.0588074	0.24273	-0.200632	-0.26434	-0.159091	0.274503
90753_G2_20w_D.tif	0.349638	-0.0173726	-0.312882	-0.159014	-0.303	0.17535	0.233724	-0.129128	0.253184	0.115577	0.122299	-0.166277	0.146907	0.160678	0.0123708	-0.196959	0.0401322	0.196531	-0.097097	-0.221405	-0.0669578	0.226215	-0.206208	-0.245773	-0.172112	0.261578
90754_G2_20w_D.tif	0.342395	-0.0272175	-0.298966	-0.154328	-0.299589	0.194662	0.232116	-0.145815	0.249696	0.125573	0.124083	-0.179427	0.141551	0.168263	0.0165364	-0.202789	0.0311983	0.194735	-0.0897372	-0.222513	-0.0751258	0.226588	-0.195238	-0.242082	-0.17892	0.264349
90761_G2_20w_D.tif	0.363542	-0.0123109	-0.324506	-0.151664	-0.314198	0.171486	0.24577	-0.123797	0.257744	0.101557	0.129776	-0.158142	0.147553	0.144779	0.0150199	-0.185796	0.0380917	0.183747	-0.0981888	-0.213109	-0.0697142	0.223703	-0.211764	-0.237308	-0.179127	0.256856
90762_G2_20w_D.tif	0.355037	-0.0168026	-0.314531	-0.171286	-0.301831	0.176421	0.234952	-0.126558	0.259794	0.120005	0.120831	-0.162758	0.150867	0.160362	0.0080058	-0.189515	0.0412401	0.190798	-0.103304	-0.212871	-0.0667366	0.220728	-0.211936	-0.244711	-0.172389	0.256187
90763_G2_20w_D.tif	0.352269	-0.0148348	-0.323674	-0.155149	-0.307758	0.154293	0.232085	-0.114596	0.256767	0.109105	0.121189	-0.160714	0.153093	0.160009	0.0103809	-0.195545	0.0485282	0.203514	-0.100898	-0.222976	-0.0600078	0.229083	-0.213235	-0.246885	-0.16874	0.254696
90768_G2_20w_D.tif	0.327255	-0.0130345	-0.29821	-0.162691	-0.288198	0.174788	0.219685	-0.134569	0.233798	0.114853	0.116904	-0.18337	0.135856	0.166822	0.0118071	-0.207695	0.0382874	0.211298	-0.0900106	-0.238361	-0.0587335	0.251917	-0.191927	-0.269049	-0.156513	0.289092
90771_G2_20w_D.tif	0.344302	-0.0171473	-0.308849	-0.157971	-0.300961	0.173228	0.233657	-0.139923	0.246447	0.114148	0.122334	-0.168304	0.141817	0.160456	0.0142833	-0.199115	0.0386249	0.203108	-0.0929942	-0.226605	-0.0657083	0.236432	-0.20218	-0.245059	-0.170772	0.266752
90773_G2_20w_D.tif	0.342247	-0.0166247	-0.307697	-0.17285	-0.297206	0.172439	0.225707	-0.122973	0.249342	0.114471	0.117756	-0.168742	0.146661	0.163477	0.00966606	-0.199919	0.042696	0.201773	-0.0975456	-0.227226	-0.0611795	0.236344	-0.205483	-0.251055	-0.164963	0.270885
90776_G2_20w_D.tif	0.33745	-0.011595	-0.303923	-0.173088	-0.288639	0.180523	0.223938	-0.133009	0.248125	0.127656	0.116054	-0.17656	0.144495	0.166931	0.00676718	-0.199621	0.04277	0.205604	-0.0981526	-0.231988	-0.0596704	0.237295	-0.205289	-0.254499	-0.163925	0.262351
90791_G2_20w_D.tif	0.34268	-0.0144322	-0.306419	-0.147888	-0.296912	0.193534	0.235606	-0.142713	0.243262	0.114895	0.126596	-0.178487	0.140751	0.167509	0.0178053	-0.205219	0.0342615	0.199156	-0.0908223	-0.225923	-0.0715392	0.22752	-0.199008	-0.246536	-0.176262	0.258586
90813_G2_20w_D.tif	0.3535	-0.0122415	-0.316044	-0.146976	-0.308815	0.186071	0.24291	-0.127212	0.245045	0.0922666	0.132198	-0.169386	0.141192	0.150233	0.0199385	-0.194538	0.0355327	0.19486	-0.0905812	-0.222788	-0.0727486	0.226409	-0.202942	-0.241025	-0.179186	0.264327
90823_G2_20w_D.tif	0.348668	-0.0195835	-0.314639	-0.147617	-0.312459	0.156191	0.235861	-0.130357	0.248785	0.105593	0.127682	-0.175327	0.144006	0.156457	0.0174094	-0.198009	0.03827	0.197699	-0.0923746	-0.217346	-0.0664937	0.238663	-0.201847	-0.239856	-0.172869	0.273494
90840_G2_20w_D.tif	0.343819	-0.0176641	-0.308727	-0.165124	-0.299943	0.167427	0.227393	-0.127497	0.250727	0.118858	0.118307	-0.169019	0.145311	0.160806	0.0101804	-0.199212	0.0408416	0.198693	-0.0968061	-0.225442	-0.0623008	0.236189	-0.2036	-0.251628	-0.1652	0.273614
90841_G2_20w_D.tif	0.334123	-0.0157219	-0.303559	-0.17589	-0.29112	0.178937	0.217978	-0.114538	0.243406	0.111008	0.113718	-0.166623	0.144423	0.164069	0.0101884	-0.208432	0.043252	0.203946	-0.094387	-0.240427	-0.0551999	0.249884	-0.202215	-0.260855	-0.160608	0.274642
90844_G2_20w_D.tif	0.338328	-0.0219054	-0.299068	-0.163771	-0.297396	0.195101	0.230622	-0.135895	0.240288	0.107103	0.12525	-0.178899	0.139114	0.164105	0.0189489	-0.208015	0.0358844	0.207194	-0.0884247	-0.226803	-0.0713451	0.234374	-0.196348	-0.242191	-0.175853	0.269603
90845_G2_20w_D.tif	0.366187	-0.0205171	-0.325997	-0.133687	-0.321743	0.177493	0.247633	-0.11898	0.260385	0.0994499	0.13328	-0.156807	0.148219	0.142874	0.0198912	-0.191249	0.0384698	0.187883	-0.0939665	-0.216336	-0.0753493	0.214943	-0.209151	-0.232244	-0.187859	0.247177
90849_G2_20w_D.tif	0.320479	-0.0258603	-0.286917	-0.162646	-0.284264	0.196967	0.214444	-0.135998	0.231087	0.117152	0.115209	-0.184207	0.134411	0.175253	0.0155579	-0.218306	0.0352856	0.21601	-0.0849408	-0.24196	-0.0642458	0.249614	-0.183813	-0.272322	-0.162292	0.286304
90850_G2_20w_D.tif	0.339303	-0.0106064	-0.308565	-0.172226	-0.290959	0.176474	0.22369	-0.124045	0.249486	0.122546	0.11691	-0.175045	0.148289	0.169569	0.00746392	-0.201928	0.0446225	0.203	-0.10038	-0.228403	-0.0580856	0.236137	-0.208143	-0.254857	-0.163631	0.259385
90865_G2_20w_D.tif	0.351521	-0.0298277	-0.310468	-0.147808	-0.313067	0.180775	0.237837	-0.12746	0.249856	0.100667	0.128897	-0.166639	0.142489	0.153356	0.0198516	-0.195665	0.0347598	0.195765	-0.0893063	-0.217939	-0.0733415	0.231369	-0.19784	-0.243482	-0.181188	0.266889
90882_G2_20w_D.tif	0.341314	-0.0211049	-0.310816	-0.149849	-0.304222	0.160551	0.224272	-0.119145	0.250043	0.117517	0.118803	-0.17071	0.144839	0.158187	0.0130576	-0.206567	0.0421279	0.201305	-0.0937487	-0.230035	-0.0596661	0.244152	-0.200293	-0.256597	-0.16571	0.272297
90890_G2_20w_D.tif	0.339465	-0.02914	-0.29975	-0.150464	-0.303811	0.189092	0.229269	-0.134608	0.245631	0.115057	0.125351	-0.18149	0.140101	0.163419	0.0193899	-0.207248	0.0334628	0.200107	-0.0866605	-0.225851	-0.0717811	0.236315	-0.192585	-0.244429	-0.178083	0.26924
90903_G2_20w_D.tif	0.34199	-0.0153776	-0.305786	-0.169128	-0.295096	0.181291	0.228417	-0.132091	0.249033	0.120414	0.119317	-0.171983	0.144739	0.164341	0.0114034	-0.203244	0.0408547	0.202577	-0.0966489	-0.226195	-0.0641486	0.232819	-0.20504	-0.246446	-0.169035	0.263024
90914_G2_20w_D.tif	0.349298	-0.0145194	-0.308594	-0.171028	-0.298615	0.195203	0.232983	-0.11484	0.246436	0.0970041	0.124151	-0.164949	0.142075	0.150302	0.0139158	-0.196032	0.0371781	0.193985	-0.0952733	-0.223637	-0.068129	0.231278	-0.203266	-0.254181	-0.17216	0.271415
90925_G2_20w_D.tif	0.363097	-0.0103888	-0.323324	-0.163264	-0.31015	0.181711	0.242634	-0.113232	0.259162	0.100263	0.127615	-0.155357	0.150168	0.145615	0.0138242	-0.190564	0.0407893	0.184368	-0.10046	-0.215991	-0.0686203	0.219777	-0.215765	-0.235066	-0.178971	0.252129
90928_G2_20w_D.tif	0.339453	-0.0135571	-0.306717	-0.169522	-0.291613	0.183226	0.224185	-0.119648	0.244427	0.109977	0.116806	-0.166738	0.144026	0.163731	0.00995812	-0.20228	0.0411947	0.201677	-0.0963072	-0.232826	-0.0605032	0.238191	-0.202141	-0.264315	-0.162769	0.272084
90929_G2_20w_D.tif	0.337334	-0.0141276	-0.30645	-0.169068	-0.291013	0.18088	0.223515	-0.122941	0.243781	0.11229	0.116538	-0.168229	0.144163	0.166077	0.0100846	-0.203076	0.0422791	0.204969	-0.0958012	-0.234347	-0.0585749	0.242579	-0.202561	-0.262394	-0.163293	0.267387
90932_G2_20w_D.tif	0.358847	-0.0114447	-0.318983	-0.160136	-0.305882	0.183843	0.241008	-0.122567	0.256509	0.107186	0.127168	-0.164082	0.148252	0.152661	0.0126714	-0.189384	0.0390952	0.188173	-0.0999572	-0.214258	-0.0705039	0.217006	-0.211244	-0.242099	-0.176982	0.255102
90943_G2_20w_D.tif	0.344615	-0.0110733	-0.319239	-0.17257	-0.298146	0.132271	0.220526	-0.117038	0.2595	0.132475	0.111072	-0.166934	0.155977	0.167327	0.00161453	-0.199392	0.0533686	0.205492	-0.107485	-0.224786	-0.0505041	0.236644	-0.216805	-0.250229	-0.154493	0.267813
90948_G2_20w_D.tif	0.342481	-0.00270888	-0.310996	-0.181546	-0.291166	0.179965	0.228729	-0.117707	0.243883	0.102446	0.120348	-0.169273	0.14605	0.16171	0.0104822	-0.203032	0.0443239	0.203093	-0.101041	-0.225023	-0.058895	0.236512	-0.211269	-0.251594	-0.162929	0.267158
90966_G2_20w_D.tif	0.359976	-0.0229695	-0.31594	-0.154196	-0.312794	0.183182	0.241725	-0.123525	0.257267	0.104711	0.128657	-0.161421	0.146243	0.149438	0.016309	-0.189915	0.0349674	0.184721	-0.0953613	-0.212117	-0.07464	0.21947	-0.205261	-0.240115	-0.181148	0.262737
91004_G2_20w_D.tif	0.352398	-0.0244576	-0.311754	-0.161906	-0.308754	0.18028	0.234517	-0.11992	0.254182	0.105708	0.125125	-0.164862	0.146072	0.152367	0.0151038	-0.194709	0.0391018	0.195446	-0.0947109	-0.218421	-0.0693211	0.229357	-0.204372	-0.242101	-0.177588	0.263219
91009_G2_20w_D.tif	0.348646	-0.00613703	-0.314305	-0.181119	-0.295093	0.177164	0.231512	-0.119411	0.252102	0.109999	0.120577	-0.167097	0.150195	0.161793	0.00755344	-0.194036	0.0452957	0.198763	-0.103856	-0.220537	-0.0603829	0.229681	-0.215307	-0.246068	-0.166936	0.257004
91010_G2_20w_D.tif	0.363174	-0.0102823	-0.32482	-0.154682	-0.31427	0.178248	0.242146	-0.106022	0.258427	0.0958571	0.131095	-0.165248	0.149742	0.143294	0.0149604	-0.187989	0.0393996	0.180632	-0.0989558	-0.213643	-0.0693295	0.220981	-0.212578	-0.239233	-0.178989	0.258087
91011_G2_20w_D.tif	0.347432	-0.0115973	-0.312001	-0.177786	-0.299787	0.177005	0.229231	-0.115902	0.253361	0.110653	0.121793	-0.171467	0.150936	0.161938	0.0110252	-0.201707	0.0461559	0.202465	-0.100908	-0.221027	-0.0634346	0.225359	-0.213549	-0.23679	-0.170256	0.258856
91014_G2_20w_D.tif	0.365587	-0.0179501	-0.323782	-0.149522	-0.31534	0.181462	0.247128	-0.125172	0.261424	0.105388	0.131637	-0.160994	0.149859	0.149052	0.0157457	-0.184003	0.0384051	0.186085	-0.0981685	-0.209803	-0.0743329	0.213685	-0.212231	-0.232426	-0.185932	0.244199
91021_G2_20w_D.tif	0.370759	-0.0279662	-0.324123	-0.134045	-0.327749	0.181684	0.255073	-0.129191	0.258909	0.0909789	0.139194	-0.156881	0.14602	0.1433	0.0242809	-0.184287	0.0305082	0.177724	-0.0908196	-0.203856	-0.0820869	0.215819	-0.20523	-0.225917	-0.194736	0.252637
91023_G2_20w_D.tif	0.36251	-0.0290041	-0.323027	-0.121828	-0.326833	0.168279	0.246264	-0.11945	0.256902	0.095599	0.135356	-0.16498	0.147404	0.149755	0.0229112	-0.193135	0.035175	0.186828	-0.0900165	-0.212573	-0.0766699	0.220782	-0.202239	-0.237738	-0.187737	0.257465
91037_G2_20w_D.tif	0.359959	-0.0209675	-0.318511	-0.168746	-0.306468	0.185704	0.237281	-0.110903	0.259626	0.102057	0.123765	-0.153153	0.151707	0.15357	0.0107535	-0.185503	0.0406556	0.187078	-0.101292	-0.214377	-0.0685252	0.220882	-0.211506	-0.24934	-0.177444	0.253699
91053_G2_20w_D.tif	0.351772	-0.0108653	-0.312319	-0.17365	-0.298963	0.189245	0.235767	-0.120492	0.250474	0.103199	0.124104	-0.164265	0.146477	0.156093	0.0121884	-0.19446	0.0394749	0.192696	-0.098766	-0.221007	-0.0672898	0.225777	-0.210003	-0.244217	-0.172916	0.261945
91062_G2_20w_D.tif	0.34509	-0.0251659	-0.304561	-0.131238	-0.302651	0.20925	0.238497	-0.134483	0.239103	0.0979207	0.131484	-0.172716	0.135504	0.157158	0.0237278	-0.200895	0.0296293	0.198913	-0.0827732	-0.232237	-0.0778459	0.22981	-0.190083	-0.256948	-0.185122	0.260632
91063_G2_20w_D.tif	0.354575	-0.0268399	-0.306194	-0.179996	-0.302786	0.199984	0.237379	-0.122859	0.252616	0.098386	0.124636	-0.156215	0.145327	0.152872	0.0143119	-0.188975	0.0369251	0.195114	-0.0951103	-0.218437	-0.0738963	0.224642	-0.205976	-0.239015	-0.181808	0.26134
91076_G2_20w_D.tif	0.33596	-0.00895247	-0.303867	-0.171952	-0.288317	0.189029	0.224288	-0.123668	0.240606	0.110206	0.118406	-0.173722	0.142415	0.165864	0.011986	-0.208853	0.0416914	0.207011	-0.0951061	-0.234646	-0.0618523	0.23575	-0.202786	-0.257081	-0.163425	0.271014
91077_G2_20w_D.tif	0.334213	-0.0130557	-0.308955	-0.166871	-0.292359	0.14667	0.219056	-0.130536	0.247027	0.127231	0.112632	-0.176973	0.147973	0.175401	0.00440498	-0.199806	0.0469208	0.210359	-0.0995545	-0.232282	-0.0539713	0.24163	-0.204427	-0.261411	-0.15296	0.279644
91083_G2_20w_D.tif	0.339074	-0.0283295	-0.299802	-0.141644	-0.304644	0.189148	0.233412	-0.141856	0.237365	0.102973	0.128113	-0.178664	0.134498	0.160529	0.0218523	-0.201041	0.0304296	0.203663	-0.0821522	-0.230298	-0.0739128	0.239476	-0.187358	-0.252478	-0.176875	0.278522
91090_G2_20w_D.tif	0.360122	-0.0176826	-0.323155	-0.149921	-0.316691	0.163279	0.241685	-0.117665	0.25651	0.0988219	0.129475	-0.162318	0.148319	0.147824	0.0164612	-0.191234	0.0391683	0.187247	-0.0971027	-0.210735	-0.0681226	0.229397	-0.208964	-0.239399	-0.177706	0.262384
91098_G2_20w_D.tif	0.359861	-0.0202379	-0.316589	-0.168691	-0.311138	0.172231	0.240149	-0.124233	0.258912	0.106743	0.125504	-0.158846	0.148421	0.149284	0.0126305	-0.187348	0.0395064	0.190005	-0.0995271	-0.210005	-0.0701076	0.222801	-0.210645	-0.235264	-0.176978	0.26356
91111_G2_20w_D.tif	0.358668	-0.0208763	-0.321766	-0.164824	-0.311783	0.158773	0.233765	-0.112798	0.264663	0.115256	0.121306	-0.158566	0.155577	0.156822	0.00907018	-0.19093	0.0459216	0.191692	-0.103403	-0.213352	-0.0645955	0.219982	-0.214956	-0.238898	-0.172466	0.257719
91116_G2_20w_D.tif	0.362043	-0.024476	-0.319569	-0.165284	-0.315517	0.169563	0.239802	-0.116631	0.261943	0.104187	0.126186	-0.156373	0.150866	0.147966	0.0130099	-0.185176	0.0405582	0.187801	-0.0992772	-0.210175	-0.0694747	0.22387	-0.211341	-0.235125	-0.179229	0.259853
91120_G2_20w_D.tif	0.347749	-0.0179531	-0.31482	-0.158044	-0.307185	0.156856	0.233771	-0.130788	0.250225	0.109997	0.123258	-0.167437	0.146647	0.161511	0.0144458	-0.200109	0.040894	0.198737	-0.0960689	-0.218785	-0.063116	0.238477	-0.206114	-0.240947	-0.169687	0.268484
91124_G2_20w_D.tif	0.35652	-0.0219663	-0.314666	-0.151722	-0.311371	0.188041	0.242455	-0.125707	0.251037	0.0972594	0.13064	-0.162456	0.143264	0.149416	0.0199571	-0.195592	0.0349491	0.191425	-0.0921094	-0.215547	-0.0738571	0.226718	-0.203358	-0.2387	-0.183462	0.258832
91142_G2_20w_D.tif	0.347653	-0.0153585	-0.3103	-0.170731	-0.301201	0.166401	0.229473	-0.122518	0.25092	0.111543	0.11913	-0.165569	0.144621	0.153988	0.00924646	-0.193692	0.0395565	0.193059	-0.0983993	-0.221276	-0.0624098	0.237247	-0.204408	-0.254388	-0.163881	0.281295
91157_G2_20w_D.tif	0.370579	-0.0254064	-0.316854	-0.166093	-0.320213	0.198774	0.254005	-0.122276	0.255689	0.0808735	0.137471	-0.153138	0.143064	0.134602	0.0221986	-0.180641	0.0302711	0.179227	-0.0922093	-0.204944	-0.0826864	0.217824	-0.207745	-0.220555	-0.193569	0.261754
91167_G2_20w_D.tif	0.343137	-0.0124674	-0.303944	-0.172355	-0.292461	0.196161	0.228737	-0.123371	0.247061	0.113168	0.121385	-0.173732	0.143242	0.1608	0.0124215	-0.203743	0.0370543	0.194135	-0.0963459	-0.225853	-0.0664834	0.231163	-0.203676	-0.251065	-0.170127	0.267161
91171_G2_20w_D.tif	0.334936	-0.0174372	-0.29258	-0.175285	-0.284915	0.210816	0.224356	-0.127691	0.237006	0.108205	0.118669	-0.172518	0.13456	0.1591	0.0149348	-0.210649	0.033089	0.202447	-0.0900078	-0.23483	-0.0687751	0.23876	-0.193334	-0.262165	-0.167937	0.281247
91178_G2_20w_D.tif	0.32389	-0.0259996	-0.290882	-0.163482	-0.287898	0.188982	0.215324	-0.134539	0.236207	0.120246	0.114085	-0.178548	0.136821	0.171651	0.0139843	-0.214889	0.0381088	0.215185	-0.086347	-0.243889	-0.061723	0.250376	-0.188361	-0.265884	-0.163209	0.28079
91189_G2_20w_D.tif	0.326417	-0.0194304	-0.290252	-0.157933	-0.280872	0.211703	0.223377	-0.143656	0.231228	0.116289	0.120597	-0.186175	0.133255	0.173598	0.0164738	-0.211986	0.0321492	0.211379	-0.0862353	-0.237466	-0.069316	0.241171	-0.187007	-0.2693	-0.169813	0.271805
91196_G2_20w_D.tif	0.346877	-0.0326793	-0.304012	-0.170112	-0.303988	0.18759	0.229753	-0.126381	0.255084	0.114203	0.121805	-0.16744	0.148813	0.165815	0.0136206	-0.19662	0.0394216	0.200268	-0.0943269	-0.219788	-0.0715618	0.22524	-0.202496	-0.240026	-0.178989	0.259931
91208_G2_20w_D.tif	0.344539	-0.0153604	-0.309522	-0.156219	-0.301979	0.174203	0.232091	-0.129607	0.245924	0.109338	0.124028	-0.174636	0.142739	0.160776	0.0146727	-0.200441	0.0374671	0.197563	-0.0937093	-0.222784	-0.0666416	0.233244	-0.200711	-0.250409	-0.168898	0.274331
91209_G2_20w_D.tif	0.329722	-0.0229533	-0.294465	-0.163482	-0.288908	0.1942	0.220615	-0.136578	0.241531	0.123669	0.117985	-0.183296	0.140956	0.174544	0.01402	-0.212477	0.0384713	0.21155	-0.0901312	-0.234131	-0.0663869	0.2371	-0.194017	-0.255724	-0.169391	0.267578
91221_G2_20w_D.tif	0.367208	-0.0201268	-0.313642	-0.177214	-0.305232	0.217693	0.247438	-0.112823	0.257193	0.08874	0.132283	-0.15457	0.147015	0.143585	0.0168106	-0.18489	0.0337493	0.181597	-0.0985518	-0.207546	-0.0810476	0.209843	-0.211925	-0.233536	-0.191299	0.249248
91230_G2_20w_D.tif	0.372904	-0.0233533	-0.326304	-0.157	-0.318865	0.177249	0.247855	-0.118621	0.269379	0.106847	0.129011	-0.149584	0.153295	0.144397	0.0117084	-0.173875	0.0386182	0.178221	-0.102298	-0.203734	-0.0759	0.205561	-0.214823	-0.23643	-0.184581	0.250323
91234_G2_20w_D.tif	0.336754	-0.0221936	-0.300506	-0.17786	-0.296537	0.168164	0.221003	-0.126712	0.246956	0.118071	0.115423	-0.172807	0.144813	0.167197	0.00991599	-0.203974	0.040409	0.20182	-0.0953502	-0.227631	-0.0607089	0.24302	-0.200516	-0.251262	-0.161655	0.284166
91239_G2_20w_D.tif	0.340099	-0.0251777	-0.292556	-0.180432	-0.290697	0.213517	0.230818	-0.132413	0.239819	0.102325	0.125516	-0.178516	0.137124	0.160577	0.0169191	-0.200678	0.0323569	0.203731	-0.0909524	-0.21912	-0.074448	0.235122	-0.195189	-0.249671	-0.178809	0.270735
91243_G2_20w_D.tif	0.361603	-0.0279146	-0.315166	-0.151483	-0.311641	0.195093	0.240966	-0.119501	0.26199	0.109713	0.128208	-0.159886	0.148434	0.151203	0.0153669	-0.187034	0.0336212	0.179656	-0.0955672	-0.213809	-0.077025	0.214396	-0.205053	-0.243616	-0.185737	0.253183
91259_G2_20w_D.tif	0.31819	-0.0155648	-0.286005	-0.19227	-0.276921	0.177998	0.208885	-0.137487	0.236189	0.131614	0.107769	-0.185418	0.140086	0.180531	0.00704464	-0.218912	0.0427953	0.218773	-0.0954107	-0.238642	-0.0543802	0.253278	-0.196836	-0.261627	-0.151408	0.287726
91282_G2_20w_D.tif	0.324122	-0.0138816	-0.29561	-0.162595	-0.282342	0.189761	0.216453	-0.132995	0.234751	0.12126	0.115316	-0.185322	0.138343	0.175086	0.0116827	-0.214246	0.0402616	0.215523	-0.090663	-0.241924	-0.0601468	0.244163	-0.192694	-0.270449	-0.159474	0.275621
91286_G2_20w_D.tif	0.347	-0.0128856	-0.313433	-0.136742	-0.309754	0.170603	0.234932	-0.125074	0.24618	0.106523	0.127903	-0.175853	0.140767	0.151723	0.0199372	-0.209037	0.0359591	0.193137	-0.08925	-0.228243	-0.0681503	0.234342	-0.199221	-0.243295	-0.172869	0.274802
91291_G2_20w_D.tif	0.363502	-0.0272867	-0.319556	-0.148018	-0.32232	0.178344	0.245912	-0.120656	0.258533	0.0963885	0.134096	-0.163998	0.147672	0.146431	0.0208362	-0.190358	0.0362204	0.187914	-0.0928082	-0.208175	-0.0773364	0.218453	-0.206259	-0.225954	-0.188493	0.256915
91298_G2_20w_D.tif	0.342228	-0.0297184	-0.306507	-0.149295	-0.307451	0.169638	0.231643	-0.139966	0.247617	0.114635	0.124255	-0.173636	0.143397	0.166431	0.0174677	-0.201336	0.0382073	0.206578	-0.0895354	-0.22323	-0.0680686	0.238103	-0.197333	-0.242351	-0.17592	0.264149
91308_G2_20w_D.tif	0.358856	-0.0148299	-0.323642	-0.158191	-0.309675	0.173686	0.237363	-0.109685	0.259518	0.103824	0.126268	-0.163322	0.153982	0.157547	0.0120907	-0.191233	0.0441736	0.191518	-0.101927	-0.213238	-0.0671187	0.216923	-0.213925	-0.243589	-0.175963	0.25059
91309_G2_20w_D.tif	0.318003	-0.0166736	-0.290013	-0.144103	-0.285722	0.197169	0.214584	-0.132731	0.228162	0.11895	0.118678	-0.194451	0.131918	0.171644	0.0197652	-0.230511	0.0353911	0.215439	-0.0815712	-0.24957	-0.0629604	0.250915	-0.18306	-0.268657	-0.163173	0.282579
91311_G2_20w_D.tif	0.366223	-0.0196104	-0.322096	-0.160982	-0.31509	0.185325	0.245079	-0.111724	0.259705	0.0932757	0.130765	-0.155505	0.149964	0.145624	0.0159663	-0.185618	0.037555	0.18203	-0.0988712	-0.207494	-0.0742529	0.215439	-0.211542	-0.237133	-0.183406	0.256372
91315_G2_20w_D.tif	0.3596	-0.0102401	-0.322392	-0.163473	-0.308519	0.175902	0.240986	-0.116854	0.256505	0.100092	0.127593	-0.162078	0.150873	0.153343	0.0126127	-0.188527	0.0422928	0.191049	-0.10086	-0.214615	-0.0682777	0.218016	-0.214559	-0.238026	-0.175855	0.25541
91317_G2_20w_D.tif	0.33227	-0.0117527	-0.303524	-0.173987	-0.287942	0.174901	0.218174	-0.122768	0.242983	0.118388	0.113731	-0.174502	0.145057	0.170767	0.00846289	-0.209034	0.0453054	0.211211	-0.0968464	-0.236611	-0.0567544	0.240742	-0.202993	-0.260923	-0.157924	0.273567
91322_G2_20w_D.tif	0.33143	-0.0170071	-0.299989	-0.170463	-0.290085	0.184485	0.220416	-0.12472	0.238956	0.110607	0.118062	-0.179052	0.14269	0.172092	0.0124855	-0.208549	0.0407781	0.209227	-0.0926212	-0.234267	-0.0614133	0.241652	-0.197734	-0.259987	-0.162976	0.275982
91327_G2_20w_D.tif	0.345174	-0.0149894	-0.311126	-0.15866	-0.296624	0.191049	0.229813	-0.120491	0.249709	0.112119	0.121007	-0.165411	0.146697	0.162729	0.0129812	-0.202762	0.041343	0.199058	-0.0952877	-0.232776	-0.0651454	0.228236	-0.205643	-0.252163	-0.172898	0.254062
91333_G2_20w_D.tif	0.346268	-0.020751	-0.309723	-0.163273	-0.302772	0.177481	0.23624	-0.137978	0.247151	0.107601	0.126643	-0.174557	0.146101	0.169387	0.0153622	-0.194835	0.0381698	0.201164	-0.0949912	-0.214904	-0.0682785	0.232479	-0.204216	-0.240276	-0.175954	0.258461
91335_G2_20w_D.tif	0.346772	-0.0305655	-0.303989	-0.161753	-0.303046	0.195224	0.233798	-0.129532	0.247583	0.103429	0.125279	-0.166418	0.142353	0.159582	0.016648	-0.193128	0.0348585	0.199144	-0.0901305	-0.222855	-0.0728066	0.231813	-0.197301	-0.249265	-0.180017	0.264324
91346_G2_20w_D.tif	0.333736	-0.0255191	-0.299312	-0.171882	-0.293066	0.182438	0.22018	-0.127099	0.244887	0.116869	0.116268	-0.174022	0.144814	0.171916	0.0115364	-0.205897	0.0421875	0.211376	-0.0935678	-0.230549	-0.0622918	0.240632	-0.198364	-0.256863	-0.167007	0.268601
91355_G2_20w_D.tif	0.371282	-0.0171792	-0.324393	-0.166407	-0.315923	0.191021	0.248741	-0.108435	0.26157	0.0881346	0.132365	-0.1507	0.149391	0.136522	0.0157206	-0.180354	0.0381353	0.181055	-0.10025	-0.205544	-0.0748702	0.214835	-0.214986	-0.233829	-0.186783	0.25088
91361_G2_20w_D.tif	0.354805	-0.0297317	-0.311695	-0.141113	-0.312146	0.198454	0.242245	-0.125205	0.248994	0.0942981	0.132405	-0.163364	0.142472	0.15357	0.0224847	-0.194908	0.0317689	0.190734	-0.0876703	-0.219889	-0.078186	0.224265	-0.197561	-0.244824	-0.187917	0.257714
91372_G2_20w_D.tif	0.340264	-0.0174872	-0.302452	-0.158141	-0.294635	0.194148	0.229765	-0.136226	0.246038	0.119914	0.123169	-0.180782	0.141103	0.164303	0.014315	-0.202677	0.0368567	0.20267	-0.0921161	-0.227898	-0.0692446	0.230442	-0.198904	-0.249339	-0.174158	0.261073
91375_G2_20w_D.tif	0.340962	-0.011678	-0.303529	-0.172421	-0.29479	0.187608	0.227485	-0.124001	0.245801	0.113693	0.121247	-0.175389	0.142694	0.160308	0.015339	-0.214247	0.0384114	0.197538	-0.0959761	-0.223352	-0.0650568	0.234509	-0.203984	-0.244071	-0.168603	0.271503
91378_G2_20w_D.tif	0.34855	-0.00510216	-0.318906	-0.166935	-0.299724	0.163502	0.231361	-0.118568	0.251918	0.109987	0.121635	-0.170279	0.149864	0.160192	0.00881956	-0.195804	0.046271	0.200933	-0.102459	-0.220942	-0.0596035	0.229997	-0.213033	-0.248897	-0.164693	0.261916
91382_G2_20w_D.tif	0.323865	-0.00805547	-0.298118	-0.171788	-0.278275	0.178735	0.210704	-0.128342	0.242286	0.137645	0.108442	-0.182489	0.143643	0.177808	0.00538016	-0.217104	0.0444608	0.20989	-0.0974865	-0.243771	-0.0525545	0.245365	-0.200159	-0.270384	-0.152188	0.27249
91387_G2_20w_D.tif	0.341017	-0.0158442	-0.299252	-0.188359	-0.284438	0.203043	0.225409	-0.125932	0.248435	0.116891	0.115264	-0.164975	0.145553	0.166385	0.00701803	-0.197696	0.0405918	0.201631	-0.0985004	-0.232567	-0.0646184	0.230971	-0.206946	-0.253753	-0.169533	0.260206
91390_G2_20w_D.tif	0.339865	-0.0229143	-0.298057	-0.172455	-0.295679	0.189039	0.227729	-0.132477	0.243535	0.112017	0.120332	-0.17159	0.137086	0.155722	0.0133841	-0.19799	0.0320427	0.19354	-0.0910286	-0.226939	-0.0642758	0.250787	-0.19532	-0.255858	-0.169612	0.279118
91396_G2_20w_D.tif	0.324426	-0.020409	-0.294872	-0.156397	-0.286716	0.185041	0.217119	-0.138114	0.236351	0.124138	0.114789	-0.181028	0.138424	0.176489	0.0134578	-0.215948	0.0385242	0.21358	-0.0881434	-0.243173	-0.0610257	0.246565	-0.190588	-0.266712	-0.161746	0.275967
91397_G2_20w_D.tif	0.364483	-0.0147122	-0.318072	-0.163643	-0.310762	0.196045	0.246978	-0.121846	0.258448	0.100869	0.132491	-0.162939	0.146647	0.143566	0.0173876	-0.189956	0.0357967	0.183032	-0.0978733	-0.208497	-0.0755223	0.216891	-0.212513	-0.226898	-0.187489	0.248089
91403_G2_20w_D.tif	0.33832	-0.0226599	-0.299005	-0.185705	-0.291984	0.192705	0.223313	-0.122158	0.246691	0.110543	0.118372	-0.171941	0.146822	0.169187	0.0114788	-0.203384	0.0420541	0.206946	-0.0963767	-0.225653	-0.06455	0.235662	-0.204084	-0.247884	-0.171051	0.264342
91404_G2_20w_D.tif	0.330621	-0.00478731	-0.296927	-0.199886	-0.28232	0.168062	0.215401	-0.126358	0.245141	0.128142	0.110389	-0.179535	0.145837	0.169776	0.00309638	-0.208121	0.0460961	0.206864	-0.102684	-0.232604	-0.0526527	0.245537	-0.210273	-0.250437	-0.151726	0.283346
91405_G2_20w_D.tif	0.353425	-0.0151637	-0.316048	-0.162453	-0.305262	0.183953	0.23744	-0.12134	0.253761	0.105502	0.126847	-0.167357	0.149928	0.161225	0.0148	-0.196856	0.0403951	0.192796	-0.0977503	-0.21805	-0.0690867	0.221464	-0.210598	-0.236506	-0.177851	0.252785
91410_G2_20w_D.tif	0.322416	-0.0235952	-0.287472	-0.149886	-0.284108	0.20042	0.221141	-0.154696	0.230828	0.124517	0.117381	-0.182875	0.131901	0.177384	0.0175751	-0.218119	0.0316464	0.214406	-0.082275	-0.245414	-0.0689928	0.243403	-0.183303	-0.265013	-0.166738	0.279467
91413_G2_20w_D.tif	0.32431	-0.02507	-0.283973	-0.190782	-0.280739	0.200561	0.216863	-0.137418	0.233692	0.113356	0.114988	-0.182098	0.137217	0.174485	0.0106135	-0.205439	0.0381222	0.218889	-0.0903215	-0.235147	-0.0647102	0.247148	-0.191929	-0.261374	-0.164133	0.282887
91415_G2_20w_D.tif	0.348128	-0.0178066	-0.308813	-0.162	-0.300903	0.188335	0.236681	-0.130963	0.244816	0.101025	0.125641	-0.165856	0.141719	0.158492	0.0162457	-0.196983	0.0354042	0.196556	-0.0931153	-0.221304	-0.0701215	0.230962	-0.201417	-0.24879	-0.174265	0.268331
91416_G2_20w_D.tif	0.359045	-0.0106916	-0.317753	-0.173374	-0.304982	0.18111	0.237842	-0.116453	0.260097	0.111	0.124385	-0.161897	0.149806	0.147867	0.0107221	-0.192022	0.0416769	0.187194	-0.103056	-0.212964	-0.0663195	0.22332	-0.215663	-0.236686	-0.175801	0.253596
91423_G2_20w_D.tif	0.33479	-0.01678	-0.299985	-0.173775	-0.289549	0.181871	0.22486	-0.140001	0.244994	0.125406	0.117888	-0.179611	0.144099	0.174396	0.0115942	-0.209481	0.0415442	0.211011	-0.096852	-0.223955	-0.0633927	0.23549	-0.20286	-0.247378	-0.167129	0.262807
91428_G2_20w_D.tif	0.347528	-0.00718545	-0.309734	-0.176376	-0.2901	0.191502	0.227466	-0.113876	0.251489	0.114111	0.117563	-0.165576	0.145767	0.155817	0.00689858	-0.19785	0.0410139	0.192934	-0.102876	-0.223351	-0.0624681	0.228274	-0.207903	-0.263964	-0.164645	0.26554
91435_G2_20w_D.tif	0.355929	-0.00116174	-0.321847	-0.159344	-0.303607	0.179342	0.239862	-0.120918	0.254604	0.108906	0.126414	-0.165405	0.149042	0.153589	0.0137247	-0.200365	0.042165	0.189857	-0.100543	-0.221007	-0.0660353	0.219405	-0.215962	-0.234871	-0.173747	0.251973
91442_G2_20w_D.tif	0.357053	-0.0164708	-0.318654	-0.170344	-0.308328	0.171995	0.234975	-0.110169	0.257714	0.102106	0.123294	-0.158053	0.150785	0.150819	0.0111541	-0.190558	0.0428088	0.190419	-0.100678	-0.216801	-0.0650337	0.226836	-0.21232	-0.242998	-0.172769	0.26322
91444_G2_20w_D.tif	0.350043	-0.0127263	-0.321214	-0.143304	-0.309661	0.160672	0.23267	-0.113298	0.252788	0.106931	0.125557	-0.172362	0.148615	0.155215	0.014994	-0.202567	0.0444676	0.200133	-0.0964925	-0.223106	-0.0625397	0.232513	-0.207719	-0.246869	-0.171508	0.258769
90535_G2_20w_D.tif	0.360448	-0.0218387	-0.320754	-0.143155	-0.314376	0.179902	0.243971	-0.126428	0.256983	0.103426	0.130799	-0.163365	0.148315	0.154294	0.0169393	-0.187011	0.0380644	0.191821	-0.0951766	-0.213661	-0.0744372	0.216238	-0.206968	-0.240251	-0.183807	0.250028
99782_G2_20w_D.tif	0.320508	-0.0203029	-0.291431	-0.165829	-0.283068	0.193944	0.211308	-0.125219	0.233645	0.117745	0.11287	-0.180936	0.138022	0.173907	0.013126	-0.219067	0.0403367	0.216013	-0.0870135	-0.250133	-0.0585342	0.251146	-0.189744	-0.271103	-0.160024	0.279835
99785_G2_20w_D.tif	0.335103	-0.0195096	-0.300132	-0.163716	-0.290273	0.196747	0.224044	-0.127151	0.240162	0.109906	0.118343	-0.170138	0.140121	0.165279	0.0135462	-0.205454	0.039384	0.209521	-0.0898837	-0.240457	-0.0656846	0.236314	-0.196304	-0.261219	-0.168425	0.269878
99793_G2_20w_D.tif	0.334194	-0.012132	-0.301697	-0.173289	-0.287178	0.185719	0.220748	-0.125412	0.244011	0.120546	0.115791	-0.176518	0.143838	0.169246	0.00972804	-0.209257	0.0419082	0.205715	-0.0967536	-0.23278	-0.0600372	0.238142	-0.202233	-0.259154	-0.162319	0.269174
99797_G2_20w_D.tif	0.316285	-0.0199009	-0.287396	-0.165142	-0.279135	0.192747	0.210624	-0.138594	0.232454	0.128148	0.112246	-0.189615	0.137667	0.183332	0.011528	-0.218175	0.0383034	0.216804	-0.0869442	-0.249447	-0.0596007	0.249723	-0.187783	-0.270576	-0.158247	0.280695
99798_G2_20w_D.tif	0.299671	-0.0232197	-0.272074	-0.167932	-0.273007	0.182219	0.205341	-0.168186	0.220249	0.141191	0.109552	-0.205797	0.127972	0.193453	0.0143779	-0.231608	0.034129	0.230636	-0.0809963	-0.249763	-0.0578248	0.267036	-0.176583	-0.267962	-0.150807	0.299931
99803_G2_20w_D.tif	0.325316	-0.0262845	-0.281655	-0.190337	-0.281258	0.204914	0.219625	-0.143209	0.233814	0.115617	0.115938	-0.180505	0.13491	0.172461	0.0135652	-0.210228	0.033352	0.21201	-0.0889159	-0.232793	-0.0661174	0.250739	-0.191085	-0.25527	-0.167489	0.282886
99805_G2_20w_D.tif	0.370405	-0.00804412	-0.33225	-0.161401	-0.319568	0.154757	0.245268	-0.106707	0.265389	0.0975516	0.127812	-0.149375	0.154073	0.138046	0.0123053	-0.185832	0.0427973	0.175528	-0.10424	-0.20834	-0.0659897	0.22095	-0.220542	-0.230789	-0.17546	0.263656
99831_G2_20w_D.tif	0.375718	-0.0186552	-0.333762	-0.133201	-0.330565	0.164975	0.255074	-0.117916	0.265078	0.0926687	0.137709	-0.154953	0.150942	0.137573	0.0199583	-0.179709	0.036595	0.175492	-0.0966299	-0.204207	-0.0766969	0.213053	-0.213502	-0.2257	-0.189918	0.25058
99832_G2_20w_D.tif	0.340078	-0.0166116	-0.307161	-0.158903	-0.29835	0.180727	0.23103	-0.13338	0.242585	0.108705	0.124527	-0.177743	0.142835	0.167115	0.0162273	-0.204541	0.0391695	0.20591	-0.0926763	-0.224287	-0.0653719	0.237691	-0.200981	-0.247492	-0.171912	0.262809
99834_G2_20w_D.tif	0.360677	-0.0196932	-0.321868	-0.160445	-0.312043	0.168795	0.238093	-0.118367	0.264535	0.115756	0.124045	-0.158111	0.154291	0.156355	0.0114279	-0.191506	0.042241	0.185085	-0.101857	-0.213046	-0.0672619	0.219219	-0.214801	-0.234513	-0.177479	0.250471
99843_G2_20w_D.tif	0.370358	-0.0224485	-0.329153	-0.152423	-0.323011	0.171414	0.246945	-0.108844	0.265417	0.0947179	0.131499	-0.15104	0.154541	0.145834	0.0161928	-0.184059	0.0410839	0.182302	-0.099535	-0.208081	-0.0730786	0.212809	-0.21558	-0.229147	-0.18568	0.248966
99851_G2_20w_D.tif	0.34362	-0.0168947	-0.307258	-0.154264	-0.297941	0.187147	0.233032	-0.137466	0.246783	0.116626	0.123425	-0.172817	0.142563	0.164731	0.0147047	-0.200584	0.0364189	0.198184	-0.0925336	-0.228036	-0.0681739	0.231141	-0.200942	-0.248345	-0.173698	0.260579
99874_G2_20w_D.tif	0.362566	-0.0154883	-0.317685	-0.175058	-0.308709	0.185299	0.242561	-0.119086	0.259504	0.101705	0.127764	-0.15948	0.149614	0.147175	0.0121331	-0.183775	0.0404209	0.189031	-0.101025	-0.210709	-0.0712473	0.218245	-0.215081	-0.231359	-0.180815	0.253499
99881_G2_20w_D.tif	0.339397	-0.00888262	-0.299629	-0.181874	-0.287725	0.193555	0.225531	-0.125331	0.243919	0.114571	0.118607	-0.176086	0.14007	0.157655	0.00951046	-0.202625	0.03834	0.200041	-0.0971343	-0.228494	-0.0640727	0.235423	-0.202795	-0.255178	-0.164019	0.277226
99884_G2_20w_D.tif	0.338317	-0.0207533	-0.299795	-0.162408	-0.294495	0.186227	0.225187	-0.132793	0.245499	0.120634	0.117747	-0.171738	0.139546	0.161892	0.0123792	-0.203972	0.0346419	0.196472	-0.0914675	-0.232743	-0.0656217	0.23902	-0.195477	-0.258428	-0.166461	0.278591
99885_G2_20w_D.tif	0.35041	-0.0193366	-0.311554	-0.160176	-0.304134	0.185304	0.234694	-0.121858	0.250391	0.104426	0.124922	-0.165254	0.144722	0.155198	0.0155811	-0.198912	0.038494	0.19639	-0.0949334	-0.21997	-0.0691234	0.228268	-0.20387	-0.247115	-0.175599	0.263034
99889_G2_20w_D.tif	0.355106	-0.0270981	-0.308857	-0.166986	-0.310421	0.18674	0.240438	-0.128837	0.251142	0.0978546	0.128436	-0.162029	0.143146	0.151172	0.0174658	-0.188802	0.0331633	0.189277	-0.0919747	-0.215239	-0.0741863	0.22968	-0.202294	-0.235695	-0.181164	0.269961
99892_G2_20w_D.tif	0.344823	-0.0155842	-0.312596	-0.153152	-0.301973	0.166031	0.231743	-0.134142	0.249273	0.117165	0.122183	-0.17321	0.145464	0.164298	0.0124691	-0.19861	0.0416611	0.204383	-0.0958061	-0.223701	-0.0645241	0.231074	-0.204015	-0.248777	-0.1687	0.264225
99896_G2_20w_D.tif	0.325921	-0.00818945	-0.299478	-0.173969	-0.283967	0.179599	0.217139	-0.126454	0.234829	0.114086	0.116208	-0.184308	0.140228	0.171201	0.0109341	-0.213025	0.043326	0.215275	-0.0938721	-0.238242	-0.0556449	0.249685	-0.198945	-0.263529	-0.156678	0.27787
99899_G2_20w_D.tif	0.363228	-0.020444	-0.319253	-0.162811	-0.313108	0.175588	0.241529	-0.120576	0.26229	0.108586	0.126611	-0.158274	0.149583	0.147198	0.0120841	-0.183046	0.0380056	0.182191	-0.0997556	-0.210424	-0.071182	0.219682	-0.210997	-0.237675	-0.179035	0.260004
99904_G2_20w_D.tif	0.340701	-0.0209051	-0.309673	-0.152048	-0.303821	0.160529	0.22979	-0.140279	0.249561	0.124557	0.122854	-0.181058	0.147494	0.175004	0.0155073	-0.209661	0.0410912	0.204642	-0.0947726	-0.218721	-0.0638575	0.236264	-0.203441	-0.237157	-0.171434	0.258832
99905_G2_20w_D.tif	0.368171	-0.00325181	-0.332669	-0.170937	-0.313483	0.154733	0.245481	-0.112892	0.263854	0.0986246	0.126949	-0.15216	0.155321	0.143855	0.0091113	-0.180991	0.0464864	0.185493	-0.107962	-0.206205	-0.062506	0.223574	-0.225028	-0.231413	-0.173726	0.251571
99907_G2_20w_D.tif	0.347167	-0.00808178	-0.307045	-0.183527	-0.290456	0.196108	0.230972	-0.121707	0.250615	0.112922	0.120479	-0.168369	0.1465	0.159545	0.00929001	-0.198865	0.0412216	0.196516	-0.101536	-0.222721	-0.0648338	0.227056	-0.211706	-0.246401	-0.170667	0.257523
99910_G2_20w_D.tif	0.340622	-0.0185476	-0.298466	-0.160402	-0.295581	0.205172	0.237131	-0.144798	0.236746	0.104276	0.130221	-0.183485	0.134052	0.159635	0.0210218	-0.202737	0.0294509	0.200193	-0.0870374	-0.22173	-0.0736469	0.239097	-0.19423	-0.243376	-0.180283	0.266701
99914_G2_20w_D.tif	0.333497	-0.0127687	-0.299638	-0.170809	-0.284821	0.199801	0.224297	-0.12777	0.236902	0.108712	0.118865	-0.174418	0.139503	0.167685	0.0131439	-0.208297	0.0386534	0.208022	-0.0926575	-0.235777	-0.0636954	0.238964	-0.198183	-0.263188	-0.165866	0.269844
99934_G2_20w_D.tif	0.334928	-0.0275719	-0.292534	-0.175391	-0.294696	0.197208	0.2262	-0.133314	0.237713	0.104033	0.121644	-0.174642	0.137816	0.165606	0.0180677	-0.209053	0.0334034	0.205139	-0.0877604	-0.227317	-0.070402	0.241071	-0.192556	-0.248671	-0.171822	0.282903
99938_G2_20w_D.tif	0.332313	-0.027646	-0.292911	-0.155391	-0.295377	0.201861	0.229338	-0.141928	0.231057	0.100822	0.125776	-0.179812	0.132501	0.165395	0.0219594	-0.208173	0.0300219	0.208248	-0.0815595	-0.23328	-0.072569	0.244522	-0.185642	-0.255318	-0.174908	0.2807
99942_G2_20w_D.tif	0.367189	-0.0239759	-0.322493	-0.17154	-0.318805	0.169695	0.244557	-0.1146	0.262896	0.0945472	0.129531	-0.154741	0.15278	0.146905	0.013699	-0.179682	0.0408248	0.186738	-0.101195	-0.201835	-0.0719316	0.218984	-0.214787	-0.228794	-0.182266	0.258299
99943_G2_20w_D.tif	0.333119	-0.0138203	-0.296996	-0.153204	-0.290488	0.196398	0.230482	-0.150088	0.235581	0.118343	0.12434	-0.186459	0.134086	0.167169	0.0177865	-0.20903	0.0318835	0.204565	-0.0864962	-0.23456	-0.0693921	0.239192	-0.192612	-0.250089	-0.171295	0.271582
99954_G2_20w_D.tif	0.337192	-0.009898	-0.310667	-0.160051	-0.296681	0.149037	0.225794	-0.134808	0.243949	0.118646	0.117816	-0.176096	0.144033	0.167445	0.010233	-0.204182	0.0430459	0.206399	-0.0964756	-0.228781	-0.0570021	0.245097	-0.203428	-0.253435	-0.157809	0.280626
99958_G2_20w_D.tif	0.340207	-0.0186686	-0.303286	-0.156824	-0.301437	0.185631	0.231226	-0.128249	0.23818	0.0987984	0.126154	-0.176518	0.136371	0.15494	0.0188786	-0.202989	0.0332609	0.198602	-0.0871355	-0.229185	-0.0675245	0.244737	-0.193859	-0.252353	-0.171037	0.282078
99961_G2_20w_D.tif	0.345602	-0.0169473	-0.310232	-0.139269	-0.302552	0.185414	0.233902	-0.133259	0.247766	0.115451	0.124665	-0.170765	0.142198	0.161084	0.0169951	-0.204704	0.0362556	0.196919	-0.0903906	-0.23206	-0.0701963	0.226305	-0.199178	-0.249893	-0.174835	0.261725
99972_G2_20w_D.tif	0.305121	-0.0174582	-0.281009	-0.182405	-0.271976	0.177861	0.200637	-0.140058	0.227094	0.133671	0.106009	-0.195753	0.137801	0.193003	0.00884474	-0.228242	0.0417395	0.224899	-0.0897802	-0.249197	-0.0511088	0.262522	-0.187643	-0.273891	-0.145729	0.295048
99997_G2_20w_D.tif	0.346772	-0.017115	-0.299423	-0.171118	-0.292114	0.200932	0.236074	-0.148126	0.250574	0.126624	0.122951	-0.175285	0.139816	0.161093	0.0123739	-0.197475	0.0315847	0.192672	-0.0961532	-0.216774	-0.0737093	0.225238	-0.201987	-0.24216	-0.176759	0.261495
90013_G2_20w_D.tif	0.372008	0.00231336	-0.333847	-0.173551	-0.314552	0.159994	0.245351	-0.102225	0.267049	0.0979081	0.127437	-0.15241	0.156082	0.135572	0.0078781	-0.179996	0.0459047	0.175821	-0.109451	-0.206962	-0.0638767	0.215903	-0.226979	-0.231113	-0.173004	0.258745
90019_G2_20w_D.tif	0.332977	-0.00797637	-0.299442	-0.174574	-0.283684	0.19266	0.221052	-0.126204	0.240398	0.118452	0.116096	-0.17763	0.138824	0.161515	0.00989876	-0.209089	0.0406407	0.207565	-0.0953142	-0.236227	-0.0598465	0.24204	-0.200212	-0.263282	-0.161388	0.272751
90031_G2_20w_D.tif	0.335538	-0.0238343	-0.296806	-0.1771	-0.295026	0.179353	0.223175	-0.130579	0.241402	0.110294	0.117499	-0.172548	0.139698	0.163453	0.0123147	-0.202205	0.0370128	0.204478	-0.0916649	-0.228897	-0.0636651	0.245916	-0.195522	-0.255559	-0.163957	0.287228
90038_G2_20w_D2.tif	0.318991	-0.0247943	-0.291638	-0.166727	-0.287489	0.166173	0.21134	-0.141451	0.236562	0.130279	0.111406	-0.18627	0.139298	0.179794	0.0109704	-0.215646	0.042065	0.221378	-0.0891479	-0.241047	-0.055031	0.25896	-0.190698	-0.262906	-0.156629	0.282259
90043_G2_20w_D.tif	0.352207	-0.0156718	-0.309501	-0.167286	-0.30041	0.195084	0.236348	-0.123353	0.251142	0.106329	0.125375	-0.166764	0.144412	0.154841	0.0148264	-0.198932	0.0366809	0.192374	-0.0969979	-0.216545	-0.0720417	0.221584	-0.205627	-0.244555	-0.176415	0.262895
90048_G2_20w_D.tif	0.382235	-0.019572	-0.340791	-0.143454	-0.330415	0.166845	0.25632	-0.106953	0.271933	0.0892141	0.135879	-0.142201	0.157743	0.138632	0.0158967	-0.171182	0.0412411	0.173434	-0.103056	-0.199894	-0.0741603	0.207837	-0.221834	-0.228567	-0.190992	0.235862
90062_G2_20w_D.tif	0.335502	-0.0284041	-0.297831	-0.156013	-0.298624	0.195329	0.225915	-0.12872	0.240182	0.106815	0.122696	-0.17508	0.138922	0.164294	0.0182525	-0.205808	0.0341537	0.202746	-0.0849953	-0.237124	-0.0687861	0.241807	-0.191167	-0.253992	-0.17422	0.274149
90077_G2_20w_D.tif	0.361784	-0.00797182	-0.320909	-0.175436	-0.306566	0.181197	0.23959	-0.110469	0.260494	0.10393	0.125733	-0.159412	0.152579	0.150002	0.0108312	-0.190479	0.0416576	0.181547	-0.104176	-0.212513	-0.0669396	0.218523	-0.218589	-0.234398	-0.175489	0.25548
90089_G2_20w_D.tif	0.29368	-0.0163355	-0.271122	-0.191256	-0.262162	0.182113	0.190588	-0.140824	0.219285	0.136725	0.0991362	-0.197792	0.132149	0.1936	0.00672499	-0.235236	0.0426729	0.235136	-0.0869977	-0.26125	-0.0467397	0.272536	-0.181017	-0.287344	-0.136197	0.309927
90091_G2_20w_D.tif	0.345603	-0.0256161	-0.306696	-0.145478	-0.307741	0.180776	0.235695	-0.140083	0.24772	0.113259	0.127861	-0.177294	0.141916	0.163151	0.019952	-0.204484	0.0346551	0.199944	-0.0891974	-0.218541	-0.0730777	0.230106	-0.197021	-0.23903	-0.179668	0.26329
90097_G2_20w_D.tif	0.360083	-0.0130601	-0.32195	-0.144124	-0.310194	0.185625	0.242078	-0.119362	0.258106	0.108142	0.13006	-0.167937	0.148392	0.150605	0.0155078	-0.191915	0.0390672	0.188083	-0.097605	-0.215596	-0.0719334	0.215644	-0.20969	-0.242204	-0.181921	0.246099
90109_G2_20w_D.tif	0.389418	-0.0199717	-0.341794	-0.128711	-0.340882	0.173141	0.268319	-0.12143	0.270319	0.0811153	0.145529	-0.143428	0.151559	0.12555	0.0238973	-0.167375	0.0344144	0.169229	-0.0959028	-0.198245	-0.0834285	0.205447	-0.218342	-0.209954	-0.203106	0.234633
90117_G2_20w_D.tif	0.395611	-0.0169179	-0.347941	-0.144209	-0.340704	0.168607	0.265516	-0.100425	0.280474	0.0848685	0.141905	-0.139764	0.159805	0.123848	0.0180557	-0.167148	0.040022	0.162211	-0.105814	-0.185674	-0.0802645	0.194648	-0.227722	-0.212553	-0.198943	0.232508
90124_G2_20w_D.tif	0.356806	-0.0133342	-0.321319	-0.162922	-0.310709	0.160826	0.23689	-0.117295	0.258151	0.107481	0.125388	-0.165945	0.151811	0.155346	0.0117598	-0.19174	0.0430545	0.190208	-0.100963	-0.213988	-0.0650282	0.224867	-0.21355	-0.236204	-0.172291	0.262701
90127_G2_20w_D.tif	0.327604	-0.00651478	-0.296059	-0.188679	-0.279427	0.174145	0.215384	-0.134261	0.242941	0.134207	0.109856	-0.181518	0.142901	0.172659	0.00295294	-0.206761	0.0433802	0.207091	-0.0994908	-0.238129	-0.0529917	0.248168	-0.204696	-0.259122	-0.152354	0.278714
90128_G2_20w_D.tif	0.327667	-0.0176376	-0.290923	-0.183905	-0.279835	0.199449	0.218575	-0.133361	0.236226	0.116232	0.113918	-0.175795	0.138152	0.171003	0.0101895	-0.208564	0.0389374	0.213141	-0.0926378	-0.23795	-0.0615574	0.245963	-0.195985	-0.264347	-0.162726	0.275772
90131_G2_20w_D.tif	0.31432	-0.0151301	-0.275195	-0.195387	-0.268499	0.210797	0.208071	-0.135492	0.228734	0.124496	0.111381	-0.193851	0.132242	0.174952	0.00979153	-0.220666	0.0356427	0.216583	-0.0904354	-0.243359	-0.0605677	0.254332	-0.18905	-0.269213	-0.156435	0.291938
90132_G2_20w_D.tif	0.315293	-0.00336486	-0.291048	-0.193673	-0.270487	0.168216	0.209578	-0.141792	0.234007	0.137046	0.107356	-0.190446	0.142331	0.188669	0.00393101	-0.219779	0.0463936	0.221148	-0.10026	-0.239517	-0.048753	0.253335	-0.203564	-0.262233	-0.144778	0.282391
90137_G2_20w_D.tif	0.354403	-0.0142824	-0.317102	-0.162593	-0.299289	0.190444	0.233951	-0.115454	0.25788	0.11335	0.121843	-0.160447	0.150797	0.158584	0.00970486	-0.192667	0.0420199	0.191156	-0.101423	-0.221462	-0.066272	0.220269	-0.211339	-0.253176	-0.175174	0.24628
90142_G2_20w_D.tif	0.380317	-0.0270201	-0.336027	-0.120982	-0.331114	0.184976	0.257939	-0.107752	0.266501	0.0835974	0.139275	-0.140323	0.151403	0.135037	0.0216389	-0.17528	0.0359714	0.175947	-0.0955601	-0.20735	-0.0811883	0.204685	-0.212095	-0.242064	-0.197062	0.236528
90147_G2_20w_D.tif	0.29642	-0.0235407	-0.269569	-0.206729	-0.263718	0.176659	0.191084	-0.140589	0.220788	0.129825	0.0965156	-0.187943	0.133419	0.191452	0.0022672	-0.220796	0.0438056	0.236546	-0.0883091	-0.25938	-0.0431639	0.283051	-0.182814	-0.28866	-0.136725	0.310105
90154_G2_20w_D.tif	0.338648	-0.00514698	-0.315838	-0.153597	-0.294615	0.158007	0.226204	-0.129683	0.246927	0.122118	0.118445	-0.176711	0.148314	0.173078	0.0101987	-0.208993	0.0469692	0.209599	-0.0993771	-0.229706	-0.0567245	0.234622	-0.208523	-0.253284	-0.160628	0.259697
90159_G2_20w_D.tif	0.391575	-0.0164944	-0.346025	-0.132263	-0.339191	0.174092	0.265274	-0.101144	0.273397	0.0769958	0.142876	-0.13794	0.155629	0.124384	0.0212868	-0.171741	0.0372924	0.163765	-0.100773	-0.195341	-0.0806804	0.200283	-0.222093	-0.221345	-0.198567	0.236749
90160_G2_20w_D.tif	0.327134	-0.0188812	-0.294227	-0.181263	-0.283609	0.182413	0.214732	-0.130574	0.240905	0.123609	0.111443	-0.177662	0.142285	0.174348	0.00804675	-0.210142	0.0434994	0.216552	-0.0954019	-0.235322	-0.0582806	0.244692	-0.197871	-0.263894	-0.158655	0.276124
90165_G2_20w_D.tif	0.342167	-0.0187998	-0.30232	-0.188086	-0.289547	0.193268	0.225186	-0.120914	0.248923	0.111258	0.116942	-0.16619	0.147351	0.166241	0.00811006	-0.197081	0.0424857	0.203793	-0.100026	-0.224151	-0.0630605	0.234157	-0.206947	-0.254532	-0.169263	0.261037
90169_G2_20w_D.tif	0.329562	-0.0278187	-0.294595	-0.144363	-0.295728	0.183474	0.223861	-0.149326	0.239237	0.125307	0.120396	-0.185225	0.137589	0.175958	0.0176007	-0.213235	0.0343571	0.211388	-0.085383	-0.232686	-0.0697032	0.23803	-0.187308	-0.256655	-0.169886	0.275152
90173_G2_20w_D.tif	0.374955	-0.0155025	-0.332224	-0.163015	-0.322078	0.168102	0.251035	-0.113596	0.268607	0.0977531	0.132686	-0.1525	0.155539	0.141663	0.01423	-0.179816	0.042058	0.17966	-0.105176	-0.195816	-0.0712034	0.21459	-0.222088	-0.222737	-0.186341	0.241215
90187_G2_20w_D.tif	0.34519	-0.0225608	-0.307169	-0.171991	-0.295547	0.187915	0.227079	-0.122032	0.252725	0.115095	0.117639	-0.162771	0.147792	0.163516	0.00937183	-0.196142	0.0432282	0.204627	-0.0981352	-0.22579	-0.0650182	0.229006	-0.205337	-0.255368	-0.171817	0.256496
90193_G2_20w_D.tif	0.383107	-0.026313	-0.334959	-0.138998	-0.338232	0.176825	0.260379	-0.105127	0.266485	0.0745706	0.142287	-0.144252	0.150221	0.125441	0.024479	-0.178048	0.0342751	0.170847	-0.09434	-0.199315	-0.082004	0.211106	-0.213381	-0.218089	-0.198318	0.251352
90198_G2_20w_D.tif	0.339022	-0.017634	-0.303525	-0.172585	-0.293671	0.181489	0.225377	-0.12947	0.247254	0.118184	0.118642	-0.174869	0.144795	0.166536	0.0107481	-0.202558	0.0422279	0.207651	-0.096408	-0.22647	-0.0632472	0.23515	-0.203408	-0.250344	-0.167807	0.26492
90200_G2_20w_D.tif	0.333026	-0.0128753	-0.302555	-0.17585	-0.289785	0.172945	0.222628	-0.131264	0.240578	0.114787	0.116474	-0.175072	0.143672	0.172739	0.0108649	-0.208234	0.0417241	0.207348	-0.0958076	-0.231176	-0.0581964	0.244889	-0.202587	-0.254145	-0.160035	0.275906
90202_G2_20w_D.tif	0.299998	-0.0187089	-0.274416	-0.198969	-0.269286	0.170137	0.196679	-0.143493	0.223441	0.13288	0.102635	-0.195421	0.134246	0.18873	0.00705971	-0.227359	0.0434151	0.232542	-0.089308	-0.251358	-0.0455521	0.278485	-0.187661	-0.271924	-0.14125	0.304458
90214_G2_20w_D.tif	0.325281	-0.0227569	-0.290272	-0.171067	-0.289314	0.185123	0.217656	-0.13659	0.235377	0.1178	0.116932	-0.185403	0.135843	0.168931	0.0136952	-0.210211	0.0359527	0.2104	-0.0871872	-0.237949	-0.0616922	0.253642	-0.189769	-0.259074	-0.162504	0.287157
90217_G2_20w_D.tif	0.309455	-0.0217575	-0.283011	-0.182013	-0.273746	0.176847	0.198337	-0.129738	0.23097	0.130757	0.101687	-0.183303	0.137558	0.184246	0.00508315	-0.220116	0.041897	0.221124	-0.0904947	-0.252443	-0.0497047	0.263975	-0.185169	-0.288664	-0.142862	0.301085
90221_G2_20w_D.tif	0.355884	-0.0221992	-0.312917	-0.179658	-0.311712	0.158724	0.236544	-0.125827	0.257307	0.107199	0.123332	-0.160696	0.147061	0.145831	0.0119764	-0.188763	0.0414978	0.195931	-0.0990841	-0.210434	-0.0652241	0.237468	-0.210941	-0.229139	-0.173725	0.271562
90232_G2_20w_D.tif	0.328902	-0.0260948	-0.300642	-0.143256	-0.297686	0.163301	0.22007	-0.140928	0.241806	0.127333	0.117597	-0.18444	0.142042	0.178389	0.0146814	-0.214006	0.0406684	0.215757	-0.0890764	-0.233222	-0.0622925	0.242986	-0.191862	-0.259247	-0.164207	0.273427
90234_G2_20w_D.tif	0.361189	-0.0173046	-0.324947	-0.156696	-0.316253	0.160274	0.242704	-0.121431	0.258478	0.0999372	0.128188	-0.157299	0.150918	0.150088	0.0146193	-0.187308	0.0430013	0.193935	-0.0984968	-0.214399	-0.066959	0.226764	-0.213993	-0.230789	-0.178449	0.254229
90237_G2_20w_D.tif	0.322545	-0.00537681	-0.287933	-0.204256	-0.272782	0.182847	0.207735	-0.125342	0.240377	0.132108	0.105969	-0.18248	0.141959	0.172305	0.00171407	-0.213834	0.0445387	0.210515	-0.100834	-0.240805	-0.0512239	0.250856	-0.204072	-0.264211	-0.147994	0.287673
90240_G2_20w_D.tif	0.352713	-0.0157914	-0.319385	-0.161895	-0.310063	0.151464	0.234845	-0.123632	0.255916	0.110972	0.123905	-0.167687	0.150972	0.160069	0.0122846	-0.195735	0.0430369	0.193458	-0.0999366	-0.214232	-0.0626792	0.232823	-0.211633	-0.235832	-0.169978	0.26602
90247_G2_20w_D.tif	0.371087	-0.0136207	-0.324397	-0.130075	-0.317645	0.19897	0.25362	-0.126148	0.261242	0.104893	0.136757	-0.16061	0.144153	0.137702	0.0210812	-0.189829	0.0300837	0.171496	-0.0941077	-0.210687	-0.0815115	0.207458	-0.207909	-0.234051	-0.192454	0.244502
90249_G2_20w_D.tif	0.351759	-0.00595849	-0.322747	-0.110275	-0.308185	0.171841	0.240711	-0.134975	0.249228	0.114062	0.129412	-0.173074	0.144058	0.160023	0.0184578	-0.204082	0.03813	0.195489	-0.0926738	-0.228119	-0.0683713	0.223987	-0.203271	-0.255557	-0.176507	0.246637
90251_G2_20w_D.tif	0.347178	-0.0200303	-0.309009	-0.171178	-0.302578	0.168578	0.230554	-0.128159	0.252119	0.114555	0.120094	-0.166159	0.1458	0.158263	0.0115451	-0.19798	0.0406392	0.198674	-0.0977321	-0.218526	-0.0639547	0.235971	-0.205637	-0.244471	-0.169017	0.270463
90254_G2_20w_D.tif	0.316852	-0.0178208	-0.289563	-0.172081	-0.274276	0.190972	0.210356	-0.137267	0.230564	0.123938	0.108865	-0.180197	0.13696	0.181667	0.00878972	-0.215561	0.0418093	0.224274	-0.0907186	-0.247183	-0.056153	0.252313	-0.189422	-0.282163	-0.154065	0.279108
90291_G2_20w_D.tif	0.361088	-0.0217046	-0.317042	-0.178731	-0.309712	0.175419	0.237911	-0.116402	0.263072	0.107395	0.124336	-0.159164	0.153984	0.155376	0.00928054	-0.182453	0.0419033	0.187362	-0.103193	-0.208405	-0.0689368	0.218949	-0.215152	-0.234234	-0.177541	0.256593
90312_G2_20w_D.tif	0.341938	-0.0102496	-0.30754	-0.176168	-0.292767	0.188124	0.228268	-0.119466	0.243867	0.103535	0.120681	-0.168752	0.144485	0.161279	0.0121753	-0.202708	0.0422201	0.203799	-0.0968187	-0.229007	-0.0625345	0.235006	-0.206626	-0.251624	-0.167348	0.266231
90315_G2_20w_D.tif	0.343085	-0.0271966	-0.298818	-0.165581	-0.301681	0.199296	0.232005	-0.129437	0.244117	0.104133	0.126368	-0.174655	0.13853	0.155994	0.0195532	-0.203705	0.0321604	0.197022	-0.0879256	-0.223048	-0.0727124	0.237519	-0.195151	-0.242336	-0.17953	0.271994
90317_G2_20w_D.tif	0.35258	-0.0203435	-0.311479	-0.179403	-0.303243	0.17447	0.232391	-0.122807	0.258153	0.11425	0.120405	-0.162712	0.151041	0.159714	0.0092209	-0.192319	0.0437009	0.19834	-0.101646	-0.215122	-0.066211	0.223977	-0.212119	-0.237829	-0.172794	0.259785
90322_G2_20w_D.tif	0.342533	-0.016126	-0.307457	-0.165041	-0.300147	0.181725	0.229541	-0.123649	0.245953	0.107175	0.123718	-0.175603	0.144789	0.162811	0.0148493	-0.203098	0.040062	0.201367	-0.0935012	-0.226878	-0.0659222	0.23304	-0.203338	-0.243813	-0.171079	0.268091
90323_G2_20w_D.tif	0.320625	-0.0245231	-0.28169	-0.172914	-0.280216	0.198697	0.220343	-0.163061	0.234242	0.134008	0.116316	-0.191166	0.133469	0.180362	0.0143353	-0.214998	0.0336993	0.218714	-0.0868512	-0.234905	-0.0672132	0.247377	-0.188571	-0.25124	-0.168489	0.273649
90333_G2_20w_D.tif	0.337639	-0.0148804	-0.311657	-0.163243	-0.299067	0.151313	0.221407	-0.120204	0.247962	0.116833	0.116641	-0.17422	0.148061	0.166825	0.00991764	-0.206263	0.047128	0.209392	-0.097224	-0.230924	-0.0552699	0.244668	-0.205683	-0.252156	-0.159855	0.272858
90335_G2_20w_D.tif	0.388089	-0.0268923	-0.340546	-0.131132	-0.336969	0.188722	0.264309	-0.105129	0.271443	0.0777829	0.143915	-0.140026	0.155116	0.132129	0.0238335	-0.174568	0.0364405	0.171498	-0.0974999	-0.196239	-0.0845325	0.198599	-0.218188	-0.220389	-0.20541	0.225645
90342_G2_20w_D.tif	0.336249	-0.0166387	-0.302636	-0.175006	-0.29117	0.17692	0.22065	-0.127809	0.249375	0.12687	0.11485	-0.175652	0.146005	0.167669	0.00797918	-0.20474	0.0446409	0.208924	-0.0978155	-0.230783	-0.0592603	0.238318	-0.204663	-0.252256	-0.164205	0.264186
90345_G2_20w_D.tif	0.376801	-0.0270772	-0.335165	-0.125126	-0.333683	0.168478	0.255499	-0.11192	0.266152	0.0876265	0.13895	-0.150961	0.152975	0.140971	0.0216687	-0.179508	0.0374763	0.178829	-0.095701	-0.202786	-0.0781864	0.211328	-0.21238	-0.231161	-0.194406	0.241308
90353_G2_20w_D.tif	0.316686	-0.0115123	-0.28922	-0.205028	-0.271294	0.171227	0.203247	-0.127637	0.238005	0.131086	0.102182	-0.179423	0.145748	0.185385	0.000603858	-0.214646	0.0510855	0.226692	-0.101137	-0.24323	-0.0465853	0.255263	-0.204125	-0.268889	-0.145195	0.280713
90357_G2_20w_D.tif	0.326039	-0.0197607	-0.29226	-0.15332	-0.283971	0.204096	0.22015	-0.137678	0.233626	0.118601	0.117422	-0.180255	0.134677	0.17182	0.0156779	-0.215139	0.034284	0.210341	-0.0853012	-0.246119	-0.0666587	0.24145	-0.187433	-0.269897	-0.166253	0.275861
90365_G2_20w_D.tif	0.361365	-0.00833256	-0.321857	-0.164951	-0.309832	0.177319	0.241548	-0.114231	0.257783	0.101661	0.127608	-0.159494	0.14823	0.14259	0.0140169	-0.192639	0.0398924	0.183122	-0.100459	-0.213987	-0.0668514	0.226272	-0.214664	-0.23527	-0.176781	0.257941
90373_G2_20w_D.tif	0.368197	-0.00169798	-0.33757	-0.175749	-0.312685	0.132489	0.239348	-0.105659	0.271566	0.112708	0.121788	-0.153652	0.163517	0.15231	0.00385831	-0.185044	0.0537369	0.186421	-0.115508	-0.202965	-0.056113	0.22045	-0.233017	-0.228666	-0.167118	0.249056
90375_G2_20w_D.tif	0.348764	-0.0190447	-0.309767	-0.168142	-0.303903	0.180357	0.232264	-0.122507	0.251903	0.108503	0.123014	-0.166989	0.146506	0.157234	0.0131975	-0.196314	0.0400808	0.196449	-0.0950187	-0.22527	-0.067315	0.229098	-0.206271	-0.239643	-0.173455	0.266268
90376_G2_20w_D.tif	0.3526	-0.019709	-0.314991	-0.136162	-0.309292	0.17524	0.240668	-0.146366	0.2546	0.122655	0.128192	-0.173607	0.145261	0.162259	0.0166135	-0.19497	0.037426	0.198508	-0.0931524	-0.218832	-0.0732901	0.219202	-0.203531	-0.237127	-0.181104	0.248909
90379_G2_20w_D.tif	0.349633	-0.0302075	-0.304259	-0.144758	-0.310708	0.197468	0.239133	-0.130897	0.244741	0.0974462	0.131525	-0.171081	0.136129	0.148549	0.0233016	-0.198042	0.0286286	0.192481	-0.0842506	-0.221547	-0.0780141	0.232725	-0.191502	-0.244999	-0.184358	0.272863
90385_G2_20w_D.tif	0.327208	-0.0155251	-0.293873	-0.175493	-0.280826	0.197196	0.218669	-0.132595	0.235926	0.117637	0.113783	-0.17395	0.138892	0.173259	0.0119838	-0.214484	0.037955	0.20856	-0.0916507	-0.241262	-0.060292	0.246518	-0.195948	-0.264654	-0.161827	0.274794
90390_G2_20w_D.tif	0.344231	-0.00699002	-0.310345	-0.178055	-0.295035	0.172848	0.228778	-0.122342	0.248394	0.111853	0.119752	-0.170806	0.145599	0.157677	0.00946043	-0.200049	0.0431827	0.199969	-0.100668	-0.222731	-0.0592217	0.238845	-0.209952	-0.248445	-0.164174	0.268226
90391_G2_20w_D.tif	0.320832	-0.0242014	-0.279206	-0.186995	-0.281803	0.204382	0.211175	-0.130541	0.234976	0.120358	0.114397	-0.189645	0.135283	0.170753	0.014006	-0.22071	0.0345482	0.210468	-0.0878807	-0.237677	-0.0648965	0.249662	-0.188381	-0.257885	-0.16305	0.29203
90395_G2_20w_D.tif	0.330543	-0.0254378	-0.291093	-0.192051	-0.28804	0.182808	0.217393	-0.132616	0.243862	0.121363	0.111893	-0.171311	0.14385	0.174347	0.0103895	-0.211418	0.0395445	0.206566	-0.0952414	-0.229174	-0.0598556	0.248774	-0.199959	-0.250171	-0.163284	0.27832
90407_G2_20w_D.tif	0.324906	-0.0270573	-0.285795	-0.156702	-0.280613	0.221576	0.218857	-0.134172	0.231823	0.113833	0.117534	-0.17786	0.132395	0.170663	0.0177449	-0.217514	0.0306497	0.209609	-0.0827056	-0.246316	-0.0713805	0.241134	-0.182503	-0.274976	-0.170913	0.277783
90456_G2_20w_D.tif	0.326247	-0.0153346	-0.299849	-0.154917	-0.286124	0.185349	0.216517	-0.128682	0.238654	0.123078	0.115059	-0.181933	0.1425	0.178532	0.0117873	-0.215074	0.0413776	0.21129	-0.0908725	-0.244793	-0.0596128	0.24066	-0.194898	-0.268264	-0.160786	0.270088
90479_G2_20w_D.tif	0.274865	-0.0222038	-0.253183	-0.214144	-0.246257	0.180608	0.172692	-0.151575	0.216854	0.158048	0.0850021	-0.20398	0.134188	0.214641	-0.00125981	-0.243125	0.0485018	0.253587	-0.0892751	-0.270545	-0.0388471	0.283109	-0.177756	-0.298113	-0.125526	0.313692
90482_G2_20w_D.tif	0.33825	-0.00824638	-0.304419	-0.193702	-0.291014	0.167003	0.217816	-0.11363	0.250506	0.119359	0.111706	-0.168406	0.149256	0.162443	0.00611117	-0.20876	0.0480503	0.203563	-0.10206	-0.232063	-0.0542311	0.240459	-0.213003	-0.245498	-0.156969	0.277478
90483_G2_20w_D.tif	0.322424	-0.0298997	-0.287323	-0.184389	-0.288878	0.160913	0.21029	-0.145611	0.245913	0.143693	0.108559	-0.186963	0.143941	0.18279	0.00663722	-0.211299	0.0420097	0.214854	-0.0940609	-0.231894	-0.0566908	0.25279	-0.195676	-0.249323	-0.157144	0.284339
90485_G2_20w_D.tif	0.351817	-0.0257622	-0.314098	-0.14602	-0.311501	0.176931	0.237421	-0.124619	0.249956	0.0999982	0.127665	-0.163781	0.144403	0.155558	0.0182752	-0.195509	0.0371073	0.196636	-0.0914141	-0.219939	-0.0707515	0.230378	-0.200482	-0.247926	-0.178397	0.264053
90491_G2_20w_D.tif	0.344893	-0.020357	-0.311421	-0.156251	-0.299035	0.180303	0.229329	-0.124301	0.249745	0.111964	0.1202	-0.165097	0.147036	0.165717	0.0113161	-0.195538	0.0417656	0.202677	-0.0955858	-0.228995	-0.0649118	0.229522	-0.203014	-0.259129	-0.170316	0.259486
90493_G2_20w_D.tif	0.321649	-0.00618263	-0.291517	-0.180104	-0.278911	0.174702	0.212229	-0.136983	0.237701	0.136352	0.11099	-0.19151	0.137708	0.171086	0.00723017	-0.21864	0.0413158	0.211905	-0.0957249	-0.238503	-0.054841	0.249869	-0.197433	-0.261513	-0.150396	0.289521
90497_G2_20w_D.tif	0.361745	-0.00802548	-0.319457	-0.179646	-0.30554	0.182207	0.239593	-0.112465	0.261209	0.106535	0.12593	-0.161705	0.151171	0.145332	0.0105204	-0.190228	0.0430401	0.187061	-0.10551	-0.208336	-0.0661798	0.221965	-0.219435	-0.232938	-0.177087	0.250243
90509_G2_20w_D.tif	0.323564	-0.0137509	-0.292452	-0.168368	-0.280696	0.185628	0.220836	-0.151667	0.2332	0.127366	0.115391	-0.185226	0.135289	0.176499	0.0122511	-0.21442	0.0380244	0.217834	-0.0910518	-0.236149	-0.0607388	0.248332	-0.19338	-0.261375	-0.160236	0.275298
90518_G2_20w_D.tif	0.311029	-0.0203388	-0.272316	-0.162522	-0.266675	0.225734	0.214921	-0.161811	0.223012	0.132487	0.115325	-0.198503	0.123636	0.178955	0.0163095	-0.223668	0.0274498	0.220105	-0.0797765	-0.25181	-0.0701976	0.25038	-0.176739	-0.272663	-0.165978	0.283655
90523_G2_20w_D.tif	0.329017	-0.0268377	-0.287805	-0.160662	-0.290538	0.211942	0.224481	-0.134375	0.229437	0.101434	0.124006	-0.183747	0.129364	0.160196	0.0212691	-0.212158	0.0304152	0.21117	-0.0809362	-0.23687	-0.0727051	0.245443	-0.182881	-0.261523	-0.173124	0.285987
90524_G2_20w_D.tif	0.34893	-0.0284144	-0.306803	-0.163571	-0.302683	0.191913	0.233001	-0.127884	0.253948	0.11299	0.123925	-0.168017	0.146296	0.1611	0.0137819	-0.192287	0.0373745	0.196623	-0.094376	-0.219354	-0.0707619	0.228622	-0.202218	-0.246355	-0.180415	0.254634
90531_G2_20w_D.tif	0.343829	-0.0216832	-0.30313	-0.149157	-0.297781	0.194244	0.233212	-0.14233	0.247231	0.120515	0.123087	-0.171366	0.138812	0.160654	0.0160135	-0.202211	0.0334001	0.198809	-0.0902701	-0.227323	-0.072505	0.228451	-0.195907	-0.252306	-0.175993	0.263702
90534_G2_20w_D.tif	0.335245	-0.0289282	-0.294849	-0.166534	-0.294423	0.203327	0.227189	-0.132843	0.23848	0.104766	0.12338	-0.175812	0.137725	0.164487	0.0183963	-0.204918	0.0342595	0.207247	-0.0864459	-0.230461	-0.0697891	0.243037	-0.192037	-0.252639	-0.177131	0.269271
90537_G2_20w_D.tif	0.361052	-0.00161247	-0.327151	-0.168302	-0.306057	0.163526	0.239028	-0.114339	0.261813	0.111638	0.123771	-0.160359	0.153333	0.14805	0.00835436	-0.190937	0.0469108	0.190167	-0.107561	-0.21147	-0.0612341	0.222595	-0.221649	-0.23861	-0.170609	0.249653
90539_G2_20w_D.tif	0.351666	-0.011819	-0.319251	-0.162785	-0.299987	0.175518	0.236181	-0.129528	0.255766	0.116621	0.123064	-0.166477	0.153278	0.170934	0.0100087	-0.193766	0.045037	0.199746	-0.102587	-0.217734	-0.0643636	0.220477	-0.215002	-0.241659	-0.173811	0.240471
90544_G2_20w_D.tif	0.357596	-0.0194465	-0.322336	-0.160476	-0.314146	0.155378	0.237122	-0.117211	0.259009	0.104849	0.125446	-0.162589	0.152129	0.153953	0.012396	-0.189344	0.0447261	0.196708	-0.100058	-0.212809	-0.0650432	0.227212	-0.212662	-0.236301	-0.17418	0.260076
90549_G2_20w_D.tif	0.328448	-0.0162902	-0.291225	-0.194479	-0.284141	0.179499	0.215723	-0.132996	0.243414	0.127188	0.112388	-0.182334	0.142979	0.171851	0.00678696	-0.208537	0.0431987	0.212805	-0.0976581	-0.230996	-0.0578543	0.246247	-0.20286	-0.25028	-0.159198	0.278321
90551_G2_20w_D.tif	0.315159	-0.0238192	-0.285765	-0.180616	-0.281827	0.17074	0.209882	-0.144758	0.231339	0.126129	0.110021	-0.187294	0.137706	0.184523	0.0106276	-0.218134	0.0408672	0.224227	-0.0901559	-0.237819	-0.0555576	0.259822	-0.189451	-0.264763	-0.152846	0.291762
90573_G2_20w_D.tif	0.330669	-0.0209076	-0.297985	-0.168247	-0.295563	0.174212	0.223452	-0.136075	0.236413	0.109256	0.11984	-0.178989	0.138372	0.16705	0.0160881	-0.21003	0.0389281	0.213019	-0.0884065	-0.233314	-0.0617716	0.251208	-0.19509	-0.249188	-0.164946	0.282008
90592_G2_20w_D.tif	0.336062	-0.00427438	-0.305553	-0.200037	-0.286625	0.150016	0.218847	-0.124569	0.24863	0.123739	0.110006	-0.171098	0.149283	0.167216	0.000863937	-0.199935	0.0495453	0.207072	-0.106157	-0.228087	-0.0488645	0.25018	-0.215392	-0.249834	-0.150644	0.279611
90594_G2_20w_D.tif	0.321371	-0.0219242	-0.296248	-0.185927	-0.286552	0.144716	0.209895	-0.136452	0.239811	0.127751	0.107418	-0.179266	0.145782	0.184769	0.00569055	-0.211083	0.0484287	0.22438	-0.0965884	-0.235877	-0.0490616	0.260333	-0.200555	-0.257552	-0.149391	0.286131
90600_G2_20w_D.tif	0.360125	-0.022164	-0.320088	-0.139875	-0.318206	0.180114	0.245578	-0.123248	0.252992	0.0935871	0.13396	-0.164502	0.145452	0.149407	0.0215104	-0.193412	0.0358707	0.190905	-0.0916577	-0.213102	-0.0755275	0.22178	-0.204229	-0.235793	-0.18578	0.256303
90602_G2_20w_D.tif	0.349659	-0.022801	-0.306025	-0.172076	-0.303161	0.192084	0.234873	-0.123182	0.247922	0.0989068	0.125886	-0.166676	0.141375	0.149882	0.0154195	-0.191996	0.0363587	0.197195	-0.0929736	-0.219919	-0.0698666	0.235477	-0.201854	-0.24487	-0.177613	0.267977
90617_G2_20w_D.tif	0.344399	-0.0103717	-0.304256	-0.187447	-0.287256	0.191827	0.226892	-0.125621	0.252986	0.123171	0.115951	-0.168474	0.148036	0.164818	0.00524158	-0.197142	0.0429382	0.199366	-0.103163	-0.225169	-0.0628496	0.227003	-0.211697	-0.249707	-0.167223	0.257744
90622_G2_20w_D.tif	0.334216	-0.0221381	-0.29602	-0.175994	-0.294575	0.183469	0.219548	-0.125655	0.246864	0.122031	0.118053	-0.183595	0.143334	0.166407	0.0120537	-0.208795	0.0390124	0.20251	-0.0933679	-0.228209	-0.0635578	0.24087	-0.198579	-0.247572	-0.166981	0.27667
90633_G2_20w_D.tif	0.341509	-0.0218555	-0.303333	-0.178743	-0.301029	0.171506	0.225808	-0.124208	0.248706	0.11167	0.12	-0.17327	0.145844	0.162882	0.0130371	-0.204456	0.0410086	0.202091	-0.0958909	-0.220656	-0.0635513	0.239138	-0.203997	-0.240282	-0.168111	0.276183
90642_G2_20w_D.tif	0.356802	-0.0251291	-0.315721	-0.158649	-0.305707	0.193474	0.23901	-0.120771	0.255455	0.101779	0.125889	-0.154711	0.14813	0.155286	0.0145099	-0.188267	0.039677	0.196052	-0.0963885	-0.218523	-0.0718102	0.221458	-0.206981	-0.248716	-0.182865	0.246717
90645_G2_20w_D.tif	0.329082	-0.0248559	-0.295652	-0.161963	-0.293183	0.178557	0.220204	-0.136901	0.238449	0.117712	0.11728	-0.180322	0.138972	0.171963	0.0142106	-0.21031	0.038234	0.213108	-0.0888345	-0.233562	-0.0638588	0.244564	-0.191188	-0.260022	-0.163715	0.282034
90647_G2_20w_D.tif	0.366337	-0.0142897	-0.331414	-0.152387	-0.319156	0.151754	0.241954	-0.108755	0.264968	0.102865	0.127145	-0.155187	0.155677	0.148772	0.0123615	-0.188475	0.0448788	0.185029	-0.103394	-0.208883	-0.0660538	0.217965	-0.217808	-0.235534	-0.175494	0.257127
90651_G2_20w_D.tif	0.328132	-0.0136839	-0.292826	-0.189027	-0.281002	0.191585	0.216614	-0.12665	0.237669	0.115604	0.113365	-0.177522	0.140535	0.17065	0.0091092	-0.210765	0.0410336	0.211197	-0.0956078	-0.235186	-0.05897	0.24579	-0.199304	-0.262296	-0.158748	0.280304
90652_G2_20w_D.tif	0.36519	-0.0112851	-0.321513	-0.183467	-0.314096	0.156396	0.24236	-0.117534	0.263157	0.10388	0.126153	-0.158357	0.151724	0.140669	0.00994301	-0.183491	0.0424758	0.18316	-0.105634	-0.202191	-0.065269	0.228401	-0.220253	-0.22376	-0.174238	0.267578
90657_G2_20w_D.tif	0.323167	-0.0275377	-0.292206	-0.167583	-0.292352	0.171513	0.214304	-0.135426	0.237272	0.120892	0.114892	-0.185066	0.138972	0.173651	0.0136074	-0.214134	0.0411648	0.220129	-0.0880993	-0.236295	-0.0591534	0.254684	-0.190308	-0.258568	-0.161261	0.28374
90664_G2_20w_D.tif	0.339927	-0.016355	-0.30675	-0.185291	-0.297783	0.148946	0.225895	-0.132875	0.247471	0.114113	0.116279	-0.170249	0.148001	0.170073	0.0078267	-0.197936	0.0450333	0.207872	-0.0997239	-0.222254	-0.0578632	0.242458	-0.208994	-0.240803	-0.159319	0.282302
90667_G2_20w_D.tif	0.353882	-0.0194686	-0.316174	-0.159127	-0.307452	0.1838	0.23684	-0.116157	0.25229	0.0984918	0.126325	-0.160697	0.147701	0.154938	0.0159799	-0.196236	0.0401451	0.194892	-0.0956501	-0.220112	-0.0688579	0.226179	-0.207177	-0.243965	-0.177852	0.257461
90669_G2_20w_D.tif	0.318176	-0.0208712	-0.281717	-0.201745	-0.28167	0.170339	0.205932	-0.133996	0.237231	0.128207	0.106305	-0.183691	0.13792	0.169697	0.00728584	-0.218322	0.0457748	0.227595	-0.0936928	-0.238731	-0.0539171	0.258823	-0.196273	-0.254689	-0.151355	0.297383
90674_G2_20w_D.tif	0.345852	-0.0199214	-0.313415	-0.167569	-0.305141	0.149319	0.227606	-0.126035	0.254702	0.119242	0.119038	-0.171069	0.149852	0.162175	0.00979183	-0.19905	0.0474373	0.210326	-0.0999212	-0.218192	-0.0605426	0.234091	-0.209171	-0.240488	-0.166088	0.267172
90693_G2_20w_D.tif	0.335224	-0.0145827	-0.303001	-0.166788	-0.288993	0.187128	0.220454	-0.121023	0.243498	0.116168	0.114246	-0.167276	0.142713	0.165393	0.0104842	-0.209302	0.0410936	0.203867	-0.0939233	-0.240586	-0.0603173	0.238598	-0.199705	-0.264938	-0.161773	0.273342
90694_G2_20w_D.tif	0.301267	-0.0259572	-0.267085	-0.192599	-0.264199	0.204143	0.198337	-0.146247	0.223375	0.132568	0.103061	-0.192173	0.130591	0.187867	0.00838021	-0.225198	0.0372117	0.230225	-0.0850184	-0.25531	-0.0561532	0.266118	-0.179334	-0.281939	-0.150433	0.2985
90708_G2_20w_D.tif	0.334809	-0.0228912	-0.297376	-0.164702	-0.296114	0.181541	0.224182	-0.131837	0.238766	0.109656	0.118827	-0.172414	0.135147	0.156899	0.015827	-0.208772	0.0355824	0.206577	-0.0886226	-0.230761	-0.0643955	0.248847	-0.191495	-0.259739	-0.165137	0.287596
90711_G2_20w_D.tif	0.319444	-0.0134812	-0.292475	-0.157938	-0.280224	0.188334	0.21527	-0.143895	0.233717	0.131931	0.114528	-0.191298	0.137692	0.182372	0.0119022	-0.217715	0.0375683	0.212324	-0.0884037	-0.247124	-0.0590124	0.248326	-0.191032	-0.266392	-0.158975	0.274556
90717_G2_20w_D.tif	0.310839	-0.0108741	-0.288934	-0.174858	-0.269559	0.182235	0.205489	-0.137871	0.22762	0.129572	0.106064	-0.186677	0.13628	0.184547	0.00665281	-0.220884	0.0448064	0.22987	-0.0920903	-0.25124	-0.0509915	0.256596	-0.190088	-0.285004	-0.146088	0.284588
90720_G2_20w_D.tif	0.358829	-0.0215222	-0.320028	-0.146245	-0.312915	0.174448	0.240381	-0.125458	0.259759	0.112725	0.127334	-0.162507	0.149116	0.153737	0.0150875	-0.192063	0.0394675	0.190699	-0.0970597	-0.214286	-0.070815	0.220409	-0.208293	-0.239985	-0.180864	0.250046
90722_G2_20w_D.tif	0.321268	-0.0265046	-0.285523	-0.171114	-0.282768	0.193265	0.216162	-0.146572	0.233753	0.124366	0.114084	-0.184085	0.135509	0.178495	0.0130545	-0.213138	0.0354207	0.216512	-0.08731	-0.237933	-0.0638228	0.250015	-0.186854	-0.265457	-0.162974	0.28215
90723_G2_20w_D.tif	0.359733	-0.0312517	-0.316085	-0.155363	-0.31695	0.187009	0.245209	-0.123783	0.252278	0.0874386	0.13338	-0.159161	0.145833	0.150719	0.0211187	-0.18687	0.0363516	0.195922	-0.0915322	-0.209502	-0.076426	0.225387	-0.203795	-0.234621	-0.189116	0.254077
90729_G2_20w-D.tif	0.329909	-0.0196737	-0.296617	-0.175542	-0.290471	0.176135	0.220371	-0.135405	0.239266	0.117169	0.115932	-0.177682	0.140376	0.170229	0.0120181	-0.208993	0.0406559	0.213011	-0.0921542	-0.233151	-0.0600006	0.248396	-0.197344	-0.253958	-0.161941	0.279466
90741_G2_20w_D.tif	0.375242	-0.0156709	-0.337087	-0.166386	-0.323432	0.155898	0.248632	-0.104798	0.270095	0.0907691	0.131048	-0.150256	0.161485	0.149505	0.0104275	-0.171663	0.0481106	0.18683	-0.107462	-0.200582	-0.0686125	0.208092	-0.226381	-0.224265	-0.182065	0.242526
90746_G2_20w_D.tif	0.346605	-0.0159604	-0.312033	-0.159311	-0.300485	0.185937	0.230745	-0.114358	0.246088	0.0984542	0.12198	-0.160718	0.144753	0.157445	0.0140442	-0.199126	0.0399617	0.197638	-0.0933022	-0.233521	-0.0659014	0.230215	-0.202852	-0.256757	-0.169603	0.270061
90766_G2_20w_D.tif	0.344625	-0.0130487	-0.309764	-0.153883	-0.297224	0.188866	0.231977	-0.127178	0.246314	0.111152	0.123575	-0.172871	0.143176	0.161848	0.0137483	-0.19958	0.0376533	0.196986	-0.0938254	-0.229017	-0.0673545	0.228698	-0.201649	-0.255293	-0.171251	0.263322
90778_G2_20w_D.tif	0.323285	-0.0153138	-0.297138	-0.173118	-0.285737	0.167297	0.213793	-0.132887	0.237272	0.123353	0.112642	-0.184198	0.142105	0.178219	0.00961815	-0.214638	0.0446346	0.219342	-0.0937119	-0.238035	-0.054893	0.250271	-0.197365	-0.261513	-0.154506	0.281222
90779_G2_20w_D.tif	0.336754	-0.00896103	-0.306646	-0.17519	-0.284549	0.184332	0.22383	-0.128845	0.244734	0.118968	0.113815	-0.166651	0.14643	0.172726	0.00578659	-0.199072	0.0446071	0.207579	-0.0985582	-0.239074	-0.0580064	0.235066	-0.207142	-0.261711	-0.161056	0.260832
90788_G2_20w_D.tif	0.34285	-0.0140579	-0.309963	-0.168592	-0.299459	0.166267	0.228609	-0.127649	0.248344	0.114097	0.119749	-0.169808	0.145692	0.161984	0.0122219	-0.204257	0.042529	0.202499	-0.0971437	-0.224383	-0.0607517	0.23929	-0.206633	-0.244538	-0.166045	0.269148
90799_G2_20w_D.tif	0.340803	-0.0158079	-0.30825	-0.185497	-0.2918	0.170972	0.220733	-0.117019	0.252429	0.118471	0.112438	-0.16353	0.151615	0.169212	0.00492173	-0.199511	0.048454	0.206684	-0.102728	-0.228654	-0.0556836	0.237464	-0.211284	-0.254603	-0.161648	0.26182
90807_G2_20w_D.tif	0.356534	-0.0238022	-0.313752	-0.178946	-0.306817	0.170804	0.233967	-0.124505	0.264604	0.121879	0.120487	-0.161023	0.153209	0.157104	0.00797451	-0.187626	0.044005	0.193981	-0.103253	-0.211507	-0.0655379	0.225323	-0.214908	-0.232276	-0.176513	0.250595
90814_G2_20w_D.tif	0.339065	-0.0114941	-0.307053	-0.170709	-0.292048	0.177873	0.222051	-0.120046	0.249166	0.121506	0.115924	-0.172688	0.145722	0.162167	0.00833774	-0.204414	0.04384	0.202343	-0.0982696	-0.232349	-0.0581042	0.238962	-0.205609	-0.256921	-0.163021	0.26577
90828_G2_20w_D.tif	0.354199	-0.0124386	-0.31802	-0.151684	-0.307379	0.178884	0.238494	-0.121736	0.25236	0.105274	0.1275	-0.166795	0.14455	0.148209	0.0153257	-0.194035	0.0384803	0.190611	-0.0955504	-0.220995	-0.0664729	0.232677	-0.207011	-0.245068	-0.176476	0.257097
90830_G2_20w_D.tif	0.393194	-0.00829734	-0.351738	-0.141568	-0.334151	0.170376	0.261673	-0.0896771	0.278255	0.0807521	0.137926	-0.132816	0.161171	0.125056	0.0147806	-0.168352	0.0437746	0.164196	-0.108242	-0.196584	-0.0745167	0.196068	-0.229997	-0.229332	-0.19213	0.230178
90843_G2_20w_D.tif	0.363345	-0.0175368	-0.324835	-0.130683	-0.313038	0.19182	0.245461	-0.118618	0.259008	0.104021	0.131587	-0.158513	0.148804	0.150408	0.0180195	-0.191946	0.0381434	0.187282	-0.0955398	-0.219015	-0.0747282	0.212039	-0.208722	-0.246018	-0.187505	0.236759
90855_G2_20w_D.tif	0.328736	-0.0151873	-0.29723	-0.200443	-0.283557	0.152529	0.207893	-0.125578	0.252907	0.144536	0.104664	-0.179729	0.151592	0.177977	-0.000698656	-0.209167	0.0511174	0.211925	-0.106749	-0.22795	-0.0473921	0.250937	-0.211032	-0.253411	-0.15025	0.273559
90856_G2_20w_D.tif	0.333294	-0.0113554	-0.302262	-0.181812	-0.28886	0.168676	0.220498	-0.130205	0.244712	0.123312	0.11426	-0.175944	0.145621	0.171992	0.00882081	-0.210395	0.0437486	0.206131	-0.0989049	-0.229454	-0.0557582	0.245584	-0.206408	-0.249724	-0.158761	0.273195
90859_G2_20w_D.tif	0.351556	-0.0118213	-0.317309	-0.188213	-0.301393	0.145117	0.229692	-0.124666	0.261841	0.125833	0.115783	-0.163144	0.156737	0.165893	0.00356554	-0.192889	0.0500055	0.197892	-0.108803	-0.214448	-0.0557199	0.232384	-0.222582	-0.230916	-0.163372	0.258979
90871_G2_20w_D.tif	0.344642	-0.0227133	-0.306983	-0.161339	-0.299787	0.189027	0.22928	-0.12227	0.248832	0.109197	0.121446	-0.166035	0.144271	0.159785	0.013634	-0.198182	0.0386263	0.198699	-0.0928024	-0.230035	-0.0667612	0.233517	-0.200859	-0.253403	-0.173539	0.263752
90885_G2_20w_D.tif	0.329601	-0.0150571	-0.304574	-0.169812	-0.28523	0.166082	0.213928	-0.1255	0.246107	0.130796	0.110197	-0.17743	0.147543	0.178219	0.00432244	-0.206112	0.0472759	0.212974	-0.100293	-0.233358	-0.0519186	0.246349	-0.202147	-0.272896	-0.154812	0.265743
90888_G2_20w_D.tif	0.330234	-0.0114451	-0.307862	-0.124843	-0.296206	0.16697	0.222354	-0.131287	0.237851	0.119422	0.119808	-0.183483	0.14037	0.172336	0.0164504	-0.220136	0.0415514	0.213707	-0.0880701	-0.245248	-0.060643	0.240186	-0.193594	-0.266625	-0.162243	0.270448
90901_G2_20w_D.tif	0.40094	-0.0182858	-0.350282	-0.140662	-0.338057	0.186251	0.268592	-0.096882	0.283459	0.0837932	0.141718	-0.1277	0.159925	0.120196	0.0169129	-0.160366	0.0384388	0.156791	-0.107096	-0.18746	-0.0831964	0.186623	-0.22863	-0.224108	-0.202724	0.221809
90926_G2_20w_D.tif	0.333583	-0.0183383	-0.292531	-0.185025	-0.284574	0.201674	0.227432	-0.138463	0.233713	0.104133	0.119101	-0.171367	0.135825	0.166013	0.0137196	-0.203465	0.0349109	0.209022	-0.0910355	-0.231574	-0.0664438	0.244208	-0.196401	-0.256031	-0.167298	0.279214
90930_G2_20w_D.tif	0.303477	-0.00983098	-0.274777	-0.202067	-0.256556	0.198772	0.196284	-0.136151	0.228126	0.139611	0.100592	-0.193793	0.137518	0.191382	0.00128475	-0.224501	0.0454937	0.231194	-0.0956554	-0.254335	-0.0503579	0.255963	-0.192205	-0.28403	-0.143224	0.287785
90939_G2_20w_D.tif	0.369954	-0.0137178	-0.326602	-0.155485	-0.316487	0.192129	0.25107	-0.114859	0.260558	0.0922309	0.134855	-0.154969	0.149951	0.141995	0.018761	-0.187122	0.0371935	0.178964	-0.0982904	-0.209001	-0.0746636	0.215606	-0.216042	-0.225805	-0.190258	0.240034
90940_G2_20w_D.tif	0.367022	-0.00412977	-0.332743	-0.156854	-0.317821	0.147513	0.243928	-0.112332	0.264598	0.104972	0.127917	-0.158509	0.154583	0.142874	0.011444	-0.187556	0.0447471	0.180608	-0.104412	-0.210715	-0.0642332	0.220979	-0.221473	-0.227717	-0.173557	0.260868
90941_G2_20w_D.tif	0.343764	-0.0172087	-0.309028	-0.150243	-0.304211	0.173597	0.23357	-0.131174	0.241538	0.101105	0.12557	-0.172179	0.139013	0.156203	0.0172536	-0.199435	0.0360041	0.20089	-0.0897366	-0.226414	-0.0673852	0.238657	-0.196733	-0.253394	-0.169619	0.279595
90951_G2_20w_D.tif	0.368811	-0.00715499	-0.330014	-0.166932	-0.314496	0.17022	0.244267	-0.107909	0.266532	0.103687	0.128069	-0.155112	0.155949	0.144593	0.0111772	-0.186227	0.0445419	0.180091	-0.105791	-0.209248	-0.0664701	0.215429	-0.223604	-0.227081	-0.178972	0.245644
90956_G2_20w_D.tif	0.321464	-0.0122845	-0.291199	-0.175072	-0.279458	0.189654	0.216592	-0.139319	0.232357	0.122525	0.115193	-0.18797	0.137017	0.176691	0.0124481	-0.218541	0.0394357	0.216563	-0.0914914	-0.238377	-0.0591256	0.249242	-0.194481	-0.261637	-0.158751	0.278525
90973_G2_20w_D.tif	0.374014	-0.00341113	-0.335559	-0.155926	-0.316151	0.180019	0.249988	-0.104722	0.265888	0.094356	0.131555	-0.149759	0.155201	0.140133	0.0128547	-0.181763	0.0432761	0.177569	-0.104834	-0.2109	-0.0699689	0.207329	-0.223617	-0.232501	-0.182647	0.239576
90976_G2_20w_D.tif	0.322943	-0.00965639	-0.295682	-0.182317	-0.277601	0.184294	0.211021	-0.124264	0.236905	0.122183	0.108241	-0.174745	0.142761	0.17741	0.00721081	-0.217018	0.0447734	0.214087	-0.0949887	-0.248101	-0.0534829	0.246876	-0.200087	-0.268498	-0.152013	0.279747
90981_G2_20w_D.tif	0.353322	-0.0224736	-0.311727	-0.165157	-0.306695	0.185394	0.236807	-0.1222	0.252262	0.101684	0.126096	-0.163162	0.144882	0.15138	0.015493	-0.193314	0.0387162	0.197033	-0.0952484	-0.21631	-0.0701432	0.228984	-0.205067	-0.242695	-0.178697	0.260836
90983_G2_20w_D.tif	0.387272	-0.0115997	-0.34185	-0.160619	-0.327823	0.177576	0.256775	-0.0978706	0.278165	0.0932535	0.135236	-0.142316	0.161296	0.133351	0.0135142	-0.174445	0.0438359	0.168473	-0.108968	-0.194545	-0.074839	0.196516	-0.230337	-0.216819	-0.192276	0.229046
90991_G2_20w_D.tif	0.363275	-0.0126627	-0.325574	-0.167774	-0.312635	0.171136	0.241348	-0.110247	0.261215	0.0987727	0.12796	-0.158755	0.152862	0.145689	0.0125247	-0.187189	0.0460878	0.195079	-0.103051	-0.209776	-0.0661457	0.221987	-0.218683	-0.232373	-0.179183	0.246114
90993_G2_20w_D.tif	0.362537	-0.00106073	-0.32298	-0.182101	-0.305928	0.167763	0.238835	-0.111393	0.262966	0.110069	0.123155	-0.158533	0.152881	0.142845	0.00745303	-0.189267	0.0451933	0.183188	-0.107949	-0.211725	-0.0620323	0.223369	-0.223566	-0.231516	-0.170566	0.258361
90995_G2_20w_D.tif	0.355856	-0.0124796	-0.316264	-0.163761	-0.306231	0.185254	0.235471	-0.109597	0.254967	0.102643	0.124643	-0.16011	0.146312	0.144599	0.0139374	-0.196933	0.0392325	0.186049	-0.0971104	-0.2236	-0.0670005	0.22723	-0.209234	-0.243693	-0.174579	0.264398
91001_G2_20w_D.tif	0.390722	-0.00796918	-0.344916	-0.143827	-0.336724	0.173775	0.265842	-0.103441	0.271647	0.0760811	0.144054	-0.146708	0.154781	0.122468	0.0207773	-0.172402	0.0374988	0.163564	-0.102579	-0.190469	-0.0796724	0.201941	-0.224637	-0.213288	-0.196794	0.240276
91007_G2_20w_D.tif	0.343639	-0.0165998	-0.302808	-0.178347	-0.296932	0.188102	0.229198	-0.125151	0.247545	0.110303	0.12156	-0.171692	0.142737	0.156724	0.0133591	-0.202507	0.0385855	0.198756	-0.0953114	-0.22392	-0.0657912	0.236388	-0.20445	-0.242279	-0.171331	0.270223
91016_G2_20w_D.tif	0.397813	-0.0191139	-0.35011	-0.142276	-0.343579	0.167753	0.267874	-0.10144	0.281637	0.0822024	0.143143	-0.135671	0.160854	0.123754	0.0192447	-0.166402	0.0408176	0.164247	-0.105325	-0.185741	-0.0812226	0.193235	-0.229127	-0.207311	-0.202021	0.226765
91020_G2_20w_D.tif	0.369401	-0.0152778	-0.331151	-0.162031	-0.319657	0.154562	0.243774	-0.112333	0.269636	0.109276	0.127579	-0.156153	0.157784	0.148224	0.0106449	-0.183126	0.0451725	0.18155	-0.105834	-0.204326	-0.0662336	0.217346	-0.222174	-0.225491	-0.178941	0.247781
91040_G2_20w_D.tif	0.318435	-0.0183379	-0.290515	-0.178853	-0.279927	0.178122	0.210947	-0.136046	0.232479	0.122199	0.109619	-0.180469	0.13856	0.179594	0.00952016	-0.216107	0.042121	0.220666	-0.0912572	-0.243504	-0.0541333	0.257372	-0.19267	-0.269825	-0.153179	0.285187
91042_G2_20w_D.tif	0.325563	-0.00228868	-0.295311	-0.204571	-0.273222	0.173525	0.209651	-0.121983	0.241095	0.126259	0.105076	-0.17576	0.145503	0.174477	-0.000524447	-0.209192	0.0496773	0.217088	-0.10462	-0.238662	-0.049299	0.245471	-0.20842	-0.268033	-0.145168	0.283668
91055_G2_20w_D.tif	0.309307	-0.0141214	-0.278039	-0.19379	-0.265825	0.201708	0.203123	-0.133078	0.225419	0.12331	0.106214	-0.188127	0.134864	0.183222	0.00695976	-0.220715	0.0404155	0.223826	-0.0898171	-0.253958	-0.0553407	0.25614	-0.188714	-0.279217	-0.148567	0.2948
91061_G2_20w_D.tif	0.321568	-0.0194801	-0.285832	-0.183136	-0.273428	0.206834	0.218156	-0.142808	0.228068	0.113659	0.113595	-0.177899	0.134138	0.177032	0.0109077	-0.208415	0.0372423	0.220994	-0.089384	-0.242273	-0.0626557	0.249687	-0.190457	-0.272328	-0.161919	0.278132
91073_G2_20w_D.tif	0.321258	-0.0139199	-0.294913	-0.170106	-0.281047	0.179462	0.210821	-0.127502	0.234673	0.122297	0.109871	-0.179114	0.138818	0.174003	0.00981222	-0.219326	0.0431056	0.218023	-0.0921075	-0.245166	-0.0546469	0.251297	-0.19325	-0.274511	-0.152394	0.284564
91079_G2_20w_D.tif	0.337998	-0.0142079	-0.298449	-0.184823	-0.286273	0.199989	0.223401	-0.120665	0.243058	0.109807	0.116925	-0.169323	0.141483	0.160861	0.0111319	-0.206894	0.0400103	0.204463	-0.096428	-0.23041	-0.0634788	0.237646	-0.202636	-0.257193	-0.166743	0.27075
91085_G2_20w_D.tif	0.326358	-0.00876594	-0.298958	-0.153408	-0.279734	0.202456	0.220486	-0.131304	0.231462	0.114618	0.116399	-0.176141	0.136512	0.17274	0.0141128	-0.217023	0.0377918	0.210439	-0.0883526	-0.250921	-0.0616487	0.241138	-0.192877	-0.274776	-0.161552	0.27095
91086_G2_20w_D.tif	0.304656	0.00397297	-0.289529	-0.215721	-0.256881	0.138472	0.190323	-0.129166	0.235892	0.152728	0.0918007	-0.189141	0.147796	0.194695	-0.00992383	-0.221273	0.0594863	0.236354	-0.109056	-0.252294	-0.0316379	0.265866	-0.209997	-0.279877	-0.122929	0.295385
91096_G2_20w_D.tif	0.351392	-0.0111169	-0.314176	-0.200769	-0.295518	0.157064	0.227402	-0.119507	0.262428	0.123711	0.113297	-0.160571	0.158791	0.169975	-0.000294416	-0.188583	0.0512559	0.198778	-0.112501	-0.213598	-0.0555528	0.227341	-0.224468	-0.23854	-0.162055	0.255816
91106_G2_20w_D.tif	0.344341	-0.0227717	-0.30522	-0.146432	-0.298879	0.203541	0.23304	-0.127227	0.244657	0.106622	0.126121	-0.171618	0.139573	0.158178	0.0179594	-0.199796	0.0334265	0.196816	-0.0884238	-0.23092	-0.0719234	0.231849	-0.195219	-0.258146	-0.179453	0.259906
91129_G2_20w_D.tif	0.376212	-0.0188776	-0.33006	-0.155852	-0.32509	0.177164	0.252972	-0.114026	0.267644	0.0945431	0.134634	-0.150381	0.15224	0.135356	0.0174115	-0.181171	0.039596	0.180495	-0.10027	-0.20161	-0.0768422	0.208194	-0.217978	-0.219454	-0.190469	0.245619
91140_G2_20w_D.tif	0.363461	-0.0117492	-0.324442	-0.1591	-0.305587	0.186796	0.243157	-0.119948	0.261301	0.108423	0.126071	-0.154123	0.151828	0.152706	0.0107425	-0.184533	0.0416004	0.187007	-0.103001	-0.214575	-0.0689437	0.21461	-0.21619	-0.244495	-0.179998	0.23898
91143_G2_20w_D.tif	0.321	-0.0129819	-0.286291	-0.167324	-0.270852	0.219422	0.216365	-0.136227	0.228507	0.11985	0.114158	-0.181882	0.131407	0.172618	0.0131696	-0.21844	0.0323	0.20914	-0.0864705	-0.251853	-0.0642249	0.246051	-0.18722	-0.277879	-0.161847	0.279505
91158_G2_20w_D.tif	0.377288	-0.0194623	-0.328152	-0.1569	-0.322613	0.193654	0.25518	-0.11228	0.265633	0.0888136	0.137175	-0.150876	0.150324	0.133907	0.0187913	-0.177862	0.035981	0.175545	-0.0987601	-0.201738	-0.0796108	0.208516	-0.216262	-0.222718	-0.194975	0.241401
91172_G2_20w_D.tif	0.317698	-0.00796813	-0.284917	-0.192117	-0.264821	0.20857	0.2093	-0.128793	0.229242	0.121334	0.106913	-0.177879	0.135675	0.176709	0.00664249	-0.218505	0.0387466	0.213412	-0.0934999	-0.251337	-0.0555303	0.251749	-0.194155	-0.280465	-0.151293	0.285291
91177_G2_20w_D.tif	0.324123	-0.0142892	-0.287508	-0.200656	-0.27454	0.189187	0.207411	-0.125031	0.243851	0.132827	0.104885	-0.177318	0.144419	0.176223	0.00272809	-0.214057	0.0458345	0.215327	-0.100115	-0.239457	-0.0551374	0.243437	-0.202438	-0.264694	-0.153512	0.278502
91181_G2_20w_D.tif	0.395516	-0.0264885	-0.349503	-0.126812	-0.34298	0.169967	0.266854	-0.103266	0.279416	0.0811925	0.142528	-0.130618	0.159998	0.129618	0.0193049	-0.15989	0.0391776	0.165383	-0.102365	-0.193729	-0.0821196	0.193503	-0.223991	-0.225076	-0.201837	0.226217
91188_G2_20w_D.tif	0.352986	-0.0255767	-0.313364	-0.141704	-0.306322	0.19359	0.237499	-0.123205	0.251883	0.104833	0.126364	-0.158711	0.145007	0.157944	0.0169236	-0.193894	0.0340677	0.188311	-0.0917849	-0.225537	-0.0728289	0.224197	-0.200059	-0.257102	-0.180372	0.256856
91192_G2_20w_D.tif	0.3563	-0.0170119	-0.31956	-0.145219	-0.31054	0.182153	0.241189	-0.121846	0.252325	0.0994191	0.129658	-0.163846	0.146551	0.153673	0.0175229	-0.193528	0.0384601	0.192949	-0.0941727	-0.220013	-0.0709951	0.223237	-0.206314	-0.243482	-0.180423	0.253513
91197_G2_20w_D.tif	0.354648	-0.0138564	-0.315386	-0.177641	-0.302326	0.171074	0.233061	-0.117002	0.257145	0.11036	0.119341	-0.156698	0.149292	0.152106	0.0084702	-0.192427	0.042341	0.190279	-0.103298	-0.215448	-0.0623965	0.231084	-0.212496	-0.247521	-0.168396	0.265689
91201_G2_20w_D.tif	0.328508	-0.0354972	-0.285854	-0.158796	-0.288434	0.209521	0.219359	-0.140155	0.241411	0.124078	0.116763	-0.177783	0.135185	0.169062	0.0151977	-0.207457	0.0310174	0.206898	-0.0838605	-0.24047	-0.0714793	0.241647	-0.183846	-0.265955	-0.173966	0.274907
91219_G2_20w_D.tif	0.366476	-0.0241658	-0.327259	-0.127415	-0.323056	0.181176	0.24897	-0.11414	0.257978	0.0899981	0.135708	-0.156697	0.149587	0.148992	0.0212201	-0.18611	0.0355026	0.181103	-0.0926815	-0.215392	-0.075719	0.21815	-0.207047	-0.241433	-0.189679	0.245932
91235_G2_20w_D.tif	0.353549	-0.0236385	-0.306489	-0.17418	-0.300933	0.198798	0.234337	-0.122458	0.257013	0.112175	0.123217	-0.163971	0.146473	0.154144	0.0122056	-0.192413	0.0374417	0.192288	-0.0974627	-0.217283	-0.072919	0.221025	-0.206297	-0.241961	-0.180137	0.257475
91236_G2_20w_D.tif	0.33355	-0.0213882	-0.292804	-0.1781	-0.289056	0.196175	0.223358	-0.1349	0.241609	0.117307	0.119344	-0.181931	0.139633	0.167871	0.01303	-0.206629	0.0366772	0.207318	-0.0923453	-0.227271	-0.0674529	0.238203	-0.196359	-0.251387	-0.169184	0.274732
91237_G2_20w_D.tif	0.336696	-0.0141165	-0.305219	-0.161337	-0.293107	0.179385	0.224529	-0.128041	0.243651	0.11701	0.119125	-0.177353	0.142691	0.166742	0.0122988	-0.207288	0.0404192	0.2049	-0.0947225	-0.229387	-0.0616825	0.239013	-0.199952	-0.258953	-0.164726	0.269424
91242_G2_20w_D.tif	0.327804	-0.0161694	-0.294942	-0.188497	-0.282454	0.177596	0.211348	-0.124669	0.245229	0.129615	0.107932	-0.175333	0.145759	0.17525	0.00490243	-0.211445	0.0450089	0.210352	-0.0987619	-0.236916	-0.0546504	0.245081	-0.202242	-0.262334	-0.154931	0.277469
91268_G2_20w_D.tif	0.332942	-0.0122082	-0.300066	-0.156716	-0.288438	0.20131	0.224191	-0.124088	0.234905	0.106484	0.121218	-0.178379	0.135795	0.160971	0.0160111	-0.210682	0.0358104	0.204361	-0.087969	-0.241759	-0.0647129	0.241714	-0.193163	-0.266559	-0.166522	0.275552
91287_G2_20w_D.tif	0.341708	-0.0102236	-0.308687	-0.171484	-0.290438	0.181992	0.223748	-0.118197	0.249278	0.118033	0.115351	-0.166926	0.146424	0.163172	0.00804381	-0.204719	0.0435516	0.201118	-0.100536	-0.228622	-0.0599943	0.232076	-0.206204	-0.262451	-0.162245	0.266231
91299_G2_20w_D.tif	0.353055	-0.0125068	-0.310636	-0.158874	-0.301324	0.189999	0.242475	-0.141916	0.249398	0.112103	0.128445	-0.17157	0.140594	0.153908	0.0157527	-0.19398	0.0334247	0.191671	-0.0957669	-0.21266	-0.0727478	0.225602	-0.204432	-0.241095	-0.178238	0.25932
91307_G2_20w_D.tif	0.355188	-0.0196463	-0.316288	-0.178902	-0.309898	0.16098	0.234634	-0.116121	0.256376	0.100418	0.122923	-0.159298	0.150981	0.15351	0.011187	-0.189693	0.0442632	0.197122	-0.100538	-0.213697	-0.0641281	0.231379	-0.213055	-0.234705	-0.171644	0.268654
91312_G2_20w_D.tif	0.351865	-0.0208696	-0.312923	-0.163122	-0.305793	0.173943	0.232604	-0.118913	0.254095	0.108809	0.122109	-0.162217	0.145841	0.152129	0.0124518	-0.194768	0.038846	0.191476	-0.0975666	-0.216838	-0.0655806	0.233624	-0.204484	-0.252308	-0.171463	0.269054
91330_G2_20w_D.tif	0.35238	-0.00866975	-0.323826	-0.127795	-0.31254	0.163327	0.240143	-0.12401	0.249063	0.100823	0.131578	-0.177846	0.146511	0.157957	0.019144	-0.202013	0.0416232	0.201806	-0.0938725	-0.219529	-0.067707	0.226025	-0.206039	-0.243624	-0.176458	0.253548
91336_G2_20w_D.tif	0.277509	-0.012319	-0.259793	-0.205544	-0.245946	0.185519	0.179793	-0.149039	0.20988	0.146575	0.0923528	-0.207651	0.129769	0.208326	0.00240936	-0.2427	0.04436	0.246755	-0.0879617	-0.269711	-0.0399381	0.283147	-0.177433	-0.300364	-0.125001	0.317005
91353_G2_20w_D.tif	0.334225	-0.0308384	-0.285056	-0.181481	-0.282876	0.226053	0.223555	-0.130503	0.239486	0.108893	0.119554	-0.174287	0.136326	0.165249	0.0150938	-0.204625	0.0297992	0.202164	-0.0882803	-0.231304	-0.0742642	0.238033	-0.189966	-0.26095	-0.177597	0.273596
91356_G2_20w_D.tif	0.327354	-0.0109902	-0.298281	-0.18094	-0.28629	0.166548	0.216662	-0.132751	0.240556	0.125321	0.113292	-0.182736	0.143461	0.175318	0.00812805	-0.211196	0.0426857	0.207781	-0.0961299	-0.23573	-0.0544199	0.250288	-0.202366	-0.253478	-0.154652	0.282565
91364_G2_20w_D.tif	0.360889	-0.00405192	-0.322336	-0.183004	-0.305009	0.179193	0.239843	-0.105635	0.25597	0.0904912	0.126583	-0.157678	0.151526	0.146119	0.0104579	-0.186831	0.0449864	0.191064	-0.105025	-0.212418	-0.0641456	0.224148	-0.220317	-0.237952	-0.173423	0.256554
91368_G2_20w_D.tif	0.315752	-0.028543	-0.273602	-0.14706	-0.280765	0.229419	0.227021	-0.169442	0.213813	0.108827	0.128696	-0.202433	0.119892	0.176897	0.0299649	-0.228078	0.0194779	0.217025	-0.071002	-0.238525	-0.0802163	0.251633	-0.169987	-0.256878	-0.179045	0.287157
91370_G2_20w_D.tif	0.342698	-0.0157457	-0.30889	-0.127152	-0.303	0.179633	0.233253	-0.141734	0.246428	0.12351	0.125439	-0.180079	0.139519	0.161669	0.0177137	-0.206349	0.0350656	0.199057	-0.0886104	-0.232368	-0.0696221	0.230375	-0.195702	-0.252501	-0.174291	0.261684
91385_G2_20w_D.tif	0.401461	-0.0273747	-0.352968	-0.130354	-0.350709	0.160888	0.269834	-0.0976441	0.284954	0.081117	0.144954	-0.132654	0.162501	0.124465	0.0201889	-0.160307	0.0379793	0.154094	-0.104018	-0.18312	-0.0833645	0.19184	-0.226906	-0.212579	-0.203908	0.23163
[truncated: 29 more rows]
