# Supplementary material for: An analysis of beak shape variation in two ages of domestic turkeys (Meleagris gallopavo) using landmark-based geometric morphometrics
Source: PLoS One. 2017 Sep 21;12(9):e0185159. doi: 10.1371/journal.pone.0185159 (PMC5608350; doi:10.1371/journal.pone.0185159)
Supplement: S2 Dataset — (XLSX) [file pone.0185159.s002.xlsx]

## Sheet: S2 Dataset.txt
Id	RawCoord1	RawCoord2	RawCoord3	RawCoord4	RawCoord5	RawCoord6	RawCoord7	RawCoord8	RawCoord9	RawCoord10	RawCoord11	RawCoord12	RawCoord13	RawCoord14	RawCoord15	RawCoord16	RawCoord17	RawCoord18	RawCoord19	RawCoord20	RawCoord21	RawCoord22	RawCoord23	RawCoord24	RawCoord25	RawCoord26
93933_G1_18w_L2.tif	0.278452	-0.0258	-0.811472	0.136453	-0.152559	0.181171	0.21976	-0.0438038	0.200338	0.0136054	0.155554	-0.05974	0.125269	0.0294672	0.0869142	-0.0794402	0.0513627	0.0317835	0.0180618	-0.0970328	-0.0202372	0.0259037	-0.0555382	-0.120848	-0.0959054	0.00828127
98434_G1_18w_L.tif	0.285711	-0.0316852	-0.829892	0.118349	-0.114728	0.155928	0.217566	-0.0455663	0.209644	0.00280219	0.147158	-0.0553653	0.133734	0.0177861	0.0744524	-0.0661875	0.0589386	0.0246365	0.0015318	-0.0756939	-0.0134341	0.02791	-0.0774083	-0.0904547	-0.0932725	0.0175411
98438_G1_18W_L.tif	0.278879	-0.0274677	-0.817397	0.131196	-0.152194	0.181999	0.218836	-0.0475261	0.196972	0.00460005	0.154994	-0.0619544	0.122297	0.0218885	0.0890493	-0.0752808	0.0497963	0.0278083	0.0202865	-0.091876	-0.0205416	0.0252754	-0.0487697	-0.105432	-0.0922071	0.01677
98445_G1_18w_L2.tif	0.283789	-0.0316581	-0.826095	0.126672	-0.131328	0.154866	0.219131	-0.0449702	0.206914	0.00518023	0.150115	-0.0573703	0.131377	0.0214547	0.0798136	-0.0681273	0.0571696	0.028174	0.00794535	-0.0802995	-0.0170607	0.0245078	-0.0665383	-0.0913928	-0.0952324	0.0129636
98448_G1_18w_L.tif	0.277556	-0.0293645	-0.817356	0.12815	-0.147309	0.187118	0.218043	-0.0479347	0.197385	0.00528685	0.154017	-0.0623745	0.123537	0.0237061	0.0871369	-0.0771812	0.0506118	0.0286381	0.0196903	-0.090658	-0.0196983	0.0262474	-0.0513374	-0.107788	-0.0922762	0.0161547
98454_G1_18w_L2.tif	0.278969	-0.031366	-0.824	0.121502	-0.135347	0.188232	0.217732	-0.0483194	0.198379	0.00053055	0.152066	-0.0618219	0.122874	0.0159623	0.0848686	-0.0734146	0.0507378	0.0238406	0.0172005	-0.0836613	-0.0201299	0.022763	-0.0504967	-0.0901306	-0.092854	0.0158836
98461_G1_18w_L.tif	0.282534	-0.025174	-0.818962	0.124211	-0.131589	0.173193	0.216304	-0.0478732	0.204275	0.00873709	0.147594	-0.0644914	0.130205	0.0264782	0.0789683	-0.0762598	0.0576926	0.034202	0.00807126	-0.090606	-0.0140318	0.0326791	-0.0689857	-0.112384	-0.0920767	0.0172881
98463_G1_18w_L2.tif	0.267947	-0.0216165	-0.802213	0.124545	-0.1504	0.26546	0.2157	-0.0509799	0.183685	0.0126677	0.157776	-0.0731898	0.104958	0.0212345	0.097616	-0.092756	0.0371915	0.027601	0.0371691	-0.109953	-0.0288569	0.0219158	-0.0266242	-0.13376	-0.0939499	0.00883122
98467_G1_18w_L.tif	0.280237	-0.0335623	-0.827905	0.116244	-0.122235	0.182072	0.216664	-0.0484315	0.20204	-0.000305823	0.149698	-0.0592353	0.125995	0.0139695	0.0809416	-0.069077	0.0536332	0.0228692	0.0118359	-0.0775777	-0.0168647	0.025199	-0.0619734	-0.090086	-0.0920662	0.0179221
98513_G1_18w_L.tif	0.287259	-0.0402687	-0.849407	0.0920748	-0.0656074	0.162827	0.214555	-0.0460001	0.2114	-0.0146604	0.140741	-0.0487269	0.137078	0.00250126	0.0637803	-0.0545473	0.063088	0.0144108	-0.0120118	-0.0572847	-0.0102806	0.0224075	-0.0918245	-0.05888	-0.0887698	0.0261467
98516_G1_18w_L.tif	0.282221	-0.0183284	-0.813412	0.128063	-0.136303	0.201677	0.220179	-0.0414247	0.197572	0.00637369	0.152326	-0.0629956	0.122445	0.0214525	0.0842843	-0.0798567	0.0481367	0.0232745	0.0164308	-0.0939958	-0.0222602	0.0204751	-0.0555107	-0.112659	-0.0961099	0.00794494
98523_G1_18w_L.tif	0.286074	-0.0192058	-0.819767	0.114117	-0.103764	0.193731	0.215392	-0.0446398	0.205917	0.00663539	0.14485	-0.0603761	0.1322	0.0233594	0.0720607	-0.0762767	0.0572911	0.0267733	-0.000909276	-0.0906823	-0.014944	0.0259284	-0.0805892	-0.112239	-0.0938124	0.0128746
98529_G1_18w_L.tif	0.285494	-0.0365726	-0.83767	0.101444	-0.0870637	0.16002	0.21327	-0.0490294	0.214359	0.00102363	0.139735	-0.0574727	0.139913	0.0178083	0.0640221	-0.067087	0.0647468	0.02556	-0.0112749	-0.0745746	-0.00844746	0.0305821	-0.0891696	-0.0791045	-0.0879136	0.0274028
98530_G1_18w_L.tif	0.294757	-0.0199639	-0.831023	0.121963	-0.100501	0.134785	0.218115	-0.0420703	0.218105	0.00909695	0.140676	-0.0593707	0.142525	0.0254619	0.0654327	-0.0677421	0.0642198	0.0267581	-0.00910275	-0.0728224	-0.0137018	0.0220889	-0.0908379	-0.084492	-0.0986646	0.00630819
98532_G1_18w_L.tif	0.295837	-0.0277226	-0.840248	0.106672	-0.0710883	0.142137	0.216953	-0.0413066	0.224484	0.00647059	0.136843	-0.0534377	0.144043	0.0115848	0.059452	-0.0574614	0.0664521	0.0180005	-0.0179315	-0.0604999	-0.0132253	0.0155659	-0.102962	-0.0686472	-0.0986092	0.00864495
98536_G1_18w_L.tif	0.275775	-0.0396964	-0.831203	0.112543	-0.125419	0.188925	0.215798	-0.0511438	0.197211	-0.00586021	0.150828	-0.0605871	0.121834	0.00979705	0.0847516	-0.0675753	0.0522974	0.0230148	0.0170154	-0.0754335	-0.0162895	0.027538	-0.0536507	-0.0846175	-0.0889481	0.0230953
98538_G1_18w_L.tif	0.289328	-0.0326218	-0.83986	0.100241	-0.0813957	0.15714	0.213881	-0.0478786	0.212194	-0.00759286	0.141362	-0.0515553	0.138422	0.0108364	0.0629991	-0.0638903	0.0661523	0.0252746	-0.0124047	-0.069206	-0.00736507	0.0313808	-0.0941236	-0.0781115	-0.0891896	0.0259843
98540_G1_18w_L.tif	0.28394	-0.0192353	-0.819012	0.124558	-0.135109	0.191197	0.218557	-0.0452923	0.198018	0.00185723	0.15064	-0.0642211	0.123628	0.0190391	0.0819459	-0.0797374	0.0502949	0.0239838	0.0137653	-0.0919247	-0.0208427	0.0215914	-0.0532848	-0.0977032	-0.0925417	0.0158871
98548_G1_18w_L2.tif	0.28163	-0.0322696	-0.830035	0.113247	-0.116105	0.184296	0.217613	-0.0461436	0.20031	-0.00570438	0.149248	-0.0580559	0.125068	0.0100118	0.0801212	-0.06723	0.0535464	0.0208371	0.00979272	-0.0766972	-0.0166831	0.0244087	-0.0635387	-0.0867526	-0.090967	0.020053
98549_G1_18w_L.tif	0.270684	-0.061142	-0.864985	0.0757798	-0.0589949	0.169793	0.203356	-0.0612921	0.205326	-0.02059	0.13534	-0.0572796	0.137032	0.00431538	0.065394	-0.0536751	0.0671213	0.0208639	-0.00423348	-0.0485655	-0.00264484	0.0325132	-0.0788547	-0.0445566	-0.0745391	0.0438358
98560_G1_18w_L.tif	0.275825	-0.0437374	-0.836682	0.104809	-0.111792	0.181556	0.210729	-0.0577518	0.200696	-0.00721617	0.145637	-0.0624247	0.129517	0.0154372	0.0815859	-0.0614213	0.0573944	0.0254637	0.0104585	-0.0707895	-0.0126926	0.0299536	-0.0636132	-0.0805469	-0.0870628	0.0266686
98563_G1_18w_L.tif	0.279369	-0.0319053	-0.821168	0.119862	-0.129702	0.173193	0.212775	-0.0545009	0.207353	0.013822	0.146486	-0.0655815	0.13219	0.029144	0.0771448	-0.0782297	0.0592338	0.0360138	0.0076831	-0.0890252	-0.0131576	0.0334654	-0.0683799	-0.107871	-0.0898263	0.0216129
98568_G1_18w_L.tif	0.277945	-0.0447725	-0.83879	0.103312	-0.104392	0.170718	0.212944	-0.0530797	0.204512	-0.0073314	0.144833	-0.0585808	0.132082	0.0134182	0.0752561	-0.06313	0.0610986	0.0269241	0.00408887	-0.0688673	-0.010101	0.03193	-0.07206	-0.0776535	-0.0874169	0.0271132
98569_G1_18w_L2.tif	0.289472	-0.0203988	-0.823124	0.127884	-0.11758	0.158063	0.219713	-0.0400796	0.215133	0.0190354	0.14672	-0.0576399	0.132649	0.0187437	0.0739762	-0.0704975	0.0555407	0.0195105	-0.00072385	-0.0859283	-0.0189038	0.0170349	-0.0758589	-0.0943181	-0.0970132	0.00859034
98589_G1_18w_L.tif	0.286499	-0.0183674	-0.817934	0.12861	-0.130122	0.167265	0.217841	-0.0444683	0.206416	0.0110464	0.147949	-0.062187	0.13111	0.0264616	0.0769998	-0.0775854	0.0569321	0.0312584	0.00575821	-0.0914756	-0.0162557	0.0274454	-0.0710576	-0.111389	-0.0941362	0.0133861
98594_G1_18w_L.tif	0.277626	-0.0413751	-0.831241	0.113091	-0.119494	0.172319	0.215174	-0.0508032	0.204444	-0.000147266	0.14861	-0.0581613	0.129941	0.0171181	0.0793403	-0.0664811	0.0586599	0.0289208	0.00693703	-0.0787474	-0.0137384	0.0292308	-0.0653137	-0.0854779	-0.0909451	0.0205144
98614_G1_18w_L.tif	0.284086	-0.0426679	-0.83832	0.112779	-0.105564	0.146659	0.216181	-0.049106	0.213681	0.00115859	0.145717	-0.0532915	0.139122	0.0196296	0.0730711	-0.0585931	0.0599693	0.0197649	-0.000587217	-0.0644458	-0.0149858	0.0210897	-0.0779908	-0.0697627	-0.0943806	0.0167856
98618_G1_18w_L.tif	0.27873	-0.0294346	-0.822144	0.116156	-0.124766	0.196283	0.216234	-0.047806	0.20119	0.00594781	0.147526	-0.0661257	0.125155	0.0194034	0.0788187	-0.0799111	0.0533712	0.0273176	0.0110751	-0.0898627	-0.0171911	0.0266928	-0.057323	-0.0973459	-0.0906765	0.018686
98624_G1_18w_L.tif	0.284106	-0.0284529	-0.823967	0.129461	-0.136152	0.158144	0.219493	-0.0447494	0.206537	0.00827952	0.150958	-0.0585799	0.128925	0.0198741	0.0814958	-0.0697474	0.0536714	0.0234601	0.0103882	-0.0824297	-0.0166835	0.0271076	-0.0629207	-0.0935311	-0.0958506	0.0111639
98632_G1_18w_L.tif	0.291286	-0.0276004	-0.833979	0.116323	-0.100456	0.146231	0.218332	-0.0426276	0.213845	0.000399388	0.143279	-0.0552201	0.139473	0.0192386	0.0689085	-0.0629554	0.0614186	0.0213034	-0.00588105	-0.0701385	-0.0141256	0.0218562	-0.0852564	-0.0779619	-0.0968443	0.0111519
98635_G1_18w_L.tif	0.273499	-0.0328474	-0.820534	0.119323	-0.13504	0.214339	0.217245	-0.0487242	0.192746	0.000604331	0.154409	-0.0630016	0.117411	0.0155472	0.0897065	-0.0754121	0.0453856	0.0212695	0.0246872	-0.0860285	-0.0228179	0.021398	-0.0438359	-0.100613	-0.0928608	0.0141463
98638_G1_18w_L.tif	0.290564	-0.0191027	-0.826822	0.128325	-0.124228	0.15699	0.222183	-0.0375564	0.20499	-0.00344944	0.150556	-0.0534536	0.128857	0.0117636	0.0785516	-0.065833	0.0544029	0.0188976	0.00665587	-0.0759357	-0.0181331	0.0205606	-0.0697144	-0.0885416	-0.0978632	0.00733531
98645_G1_18w_L2.tif	0.277272	-0.0359007	-0.829008	0.111738	-0.118574	0.193876	0.21543	-0.0499416	0.199634	-0.00165379	0.148588	-0.0621615	0.12511	0.0149197	0.0812884	-0.0709065	0.0522802	0.0221213	0.0131287	-0.0791506	-0.0180433	0.0235963	-0.0571578	-0.087229	-0.0899496	0.0206933
98646_G1_18w_L2.tif	0.282495	-0.0348236	-0.833619	0.108915	-0.105679	0.177193	0.215439	-0.0486558	0.203835	-0.00597749	0.147273	-0.0557537	0.13066	0.0134524	0.0755541	-0.0656276	0.0567991	0.0212882	0.00364061	-0.0741437	-0.0142262	0.0257725	-0.0706037	-0.0811433	-0.0915676	0.0195049
98647_G1_18w_L.tif	0.278426	-0.0316985	-0.822025	0.120095	-0.135137	0.181649	0.215995	-0.0499022	0.201531	0.00624531	0.148826	-0.0656565	0.127355	0.0237704	0.0804666	-0.078965	0.0545631	0.0302736	0.0107874	-0.0926221	-0.0149267	0.0319779	-0.0567957	-0.0979716	-0.0890664	0.0228049
98648_G1_18w_L.tif	0.270474	-0.0123493	-0.790379	0.142991	-0.184191	0.25539	0.218628	-0.0490729	0.181336	0.0178772	0.16025	-0.0786645	0.106539	0.0325145	0.102292	-0.100596	0.0366021	0.0339688	0.0464141	-0.115716	-0.0302486	0.0234697	-0.0181593	-0.147957	-0.0995572	-0.00185498
98651_G1_18w_L.tif	0.276633	-0.0161281	-0.802373	0.136964	-0.16125	0.220829	0.220909	-0.0423879	0.191188	0.0132963	0.157205	-0.0679923	0.113509	0.0232239	0.0929903	-0.0885106	0.0446067	0.0312375	0.0275925	-0.108382	-0.0254107	0.022548	-0.039386	-0.130444	-0.096214	0.00574626
98656_G1_18w_L.tif	0.284373	-0.0268833	-0.824074	0.125112	-0.13004	0.166742	0.219421	-0.0435262	0.203525	0.00155214	0.149029	-0.0609367	0.129367	0.0202101	0.0793083	-0.0723471	0.0569065	0.0296782	0.00932791	-0.0822055	-0.0169492	0.0256051	-0.0640808	-0.0932751	-0.0961146	0.0102744
98691_G1_18w_L.tif	0.283708	-0.0301848	-0.827326	0.121366	-0.125135	0.169252	0.21866	-0.0452894	0.204223	0.000460638	0.149535	-0.0583945	0.128837	0.0165595	0.0794394	-0.0691375	0.0546531	0.0229117	0.0103007	-0.0759091	-0.0179083	0.0225345	-0.0646788	-0.0886795	-0.0943087	0.0145107
98701_G1_18w_L.tif	0.26056	-0.0268732	-0.800581	0.128814	-0.170453	0.279585	0.215756	-0.0547004	0.172266	0.00656524	0.163004	-0.0765396	0.0982451	0.0225241	0.109516	-0.0929424	0.0304433	0.0270573	0.0534354	-0.109901	-0.0318693	0.0231647	-0.00545556	-0.134119	-0.0948672	0.00736611
98716_G1_18w_L.tif	0.298543	-0.0253519	-0.841541	0.1075	-0.0636623	0.141576	0.218413	-0.0377815	0.22538	0.00348162	0.137879	-0.0477468	0.144507	0.00779205	0.0602716	-0.0493854	0.0659815	0.01324	-0.0212281	-0.0586475	-0.0149723	0.00977274	-0.106886	-0.0648492	-0.102685	0.00040007
98717_G1_18w_L.tif	0.280445	-0.038912	-0.83014	0.11415	-0.107557	0.170003	0.215579	-0.047906	0.212821	0.00995034	0.145482	-0.0579856	0.136078	0.0227168	0.0734788	-0.0679161	0.0584689	0.0236975	0.00277649	-0.0737372	-0.0161779	0.0217574	-0.0739389	-0.0846823	-0.097314	0.00886399
98724_G1_18w_L.tif	0.281356	-0.0419339	-0.841465	0.101582	-0.0964064	0.169705	0.214263	-0.050401	0.204641	-0.0116539	0.144333	-0.0562902	0.133062	0.0107981	0.0733664	-0.0607107	0.0592783	0.0203065	0.00175482	-0.0647623	-0.0117003	0.0273282	-0.0743567	-0.0704585	-0.0881267	0.0264906
98739_G1_18w_L.tif	0.280961	-0.0351101	-0.82989	0.11356	-0.12165	0.169586	0.215447	-0.050346	0.203837	-0.000851622	0.145922	-0.063528	0.131315	0.020428	0.0761293	-0.0730583	0.058083	0.0285907	0.00628248	-0.0807657	-0.0126724	0.0319706	-0.0654941	-0.0865235	-0.0882703	0.0260481
98742_G1_18w_L.tif	0.27704	-0.036081	-0.827659	0.118683	-0.138657	0.184886	0.215917	-0.0529781	0.196997	-0.0025239	0.151371	-0.0644093	0.121885	0.0140414	0.0868484	-0.0709625	0.0507741	0.0241093	0.020233	-0.0792034	-0.0183131	0.0265461	-0.0470503	-0.0849438	-0.0893869	0.0228357
98744_G1_18w_L.tif	0.284201	-0.0262669	-0.82197	0.129547	-0.136305	0.160558	0.219577	-0.043656	0.205329	0.00745957	0.149526	-0.0618201	0.129926	0.0236528	0.0803166	-0.0732944	0.0554263	0.0283924	0.0104317	-0.0840736	-0.0167878	0.0271779	-0.0642582	-0.0992772	-0.0954124	0.011601
98749_G1_18w_L.tif	0.278026	-0.0362694	-0.827304	0.117723	-0.133704	0.176883	0.216061	-0.0511564	0.198136	-0.00430313	0.150249	-0.0622282	0.127643	0.0209609	0.0825985	-0.0722278	0.0554209	0.0296317	0.0137274	-0.0824409	-0.0157773	0.0294339	-0.0562179	-0.0901817	-0.0888593	0.0241752
98752_G1_18w_L.tif	0.283567	-0.0272293	-0.822845	0.126505	-0.137413	0.158674	0.217553	-0.0480101	0.205153	0.00755229	0.147736	-0.0658998	0.131155	0.0268527	0.0785936	-0.0774398	0.0570084	0.0322567	0.00979687	-0.0859683	-0.0158352	0.0294512	-0.0633881	-0.098013	-0.0910817	0.0212688
98756_G1_18w_L.tif	0.283969	-0.021182	-0.817243	0.125094	-0.128972	0.178823	0.218155	-0.0433595	0.203566	0.00804686	0.14763	-0.0640279	0.129954	0.0264417	0.0783745	-0.0774179	0.0559517	0.0307881	0.00769217	-0.0915966	-0.0167475	0.0269614	-0.070095	-0.115161	-0.0922361	0.0165903
98757_G1_18w_L.tif	0.27874	-0.0493169	-0.849477	0.0902555	-0.0755198	0.16714	0.2097	-0.0544885	0.210184	-0.0097968	0.138033	-0.0579939	0.138206	0.0108271	0.0668668	-0.0579997	0.0646867	0.0219044	-0.00482352	-0.0576441	-0.00706536	0.0299605	-0.0838169	-0.0625219	-0.0857138	0.0296743
98762_G1_18w_L.tif	0.274196	-0.0228561	-0.809364	0.118466	-0.131886	0.230886	0.212148	-0.0529572	0.19528	0.0131939	0.148773	-0.0722206	0.121655	0.0292148	0.0840712	-0.0885142	0.0510426	0.0347958	0.0197342	-0.101833	-0.0199615	0.0274151	-0.0527721	-0.127225	-0.0929173	0.0116335
98763_G1_18w_L.tif	0.276424	-0.0425857	-0.829993	0.115339	-0.118422	0.176502	0.215502	-0.0501187	0.204718	0.00112714	0.148185	-0.059443	0.13339	0.0239791	0.0808025	-0.0648348	0.0571984	0.0265946	0.0113177	-0.07214	-0.0174776	0.0225187	-0.0646417	-0.0862269	-0.0970029	0.00928826
98768_G1_18w_L.tif	0.277382	-0.0418555	-0.831938	0.11315	-0.12167	0.17236	0.216203	-0.0495685	0.201721	-0.00466631	0.149261	-0.0581242	0.129118	0.0163151	0.080159	-0.0665721	0.0574004	0.0272852	0.0101493	-0.0748032	-0.0130863	0.0309618	-0.0644172	-0.0863662	-0.0902809	0.0218836
98776_G1_18w_L.tif	0.28057	-0.0413383	-0.836906	0.106398	-0.10395	0.167811	0.214218	-0.0508552	0.204986	-0.00787974	0.144846	-0.0577201	0.134795	0.0172629	0.074523	-0.0627994	0.0616676	0.0273361	0.00205664	-0.0701984	-0.010917	0.0303832	-0.0736441	-0.077264	-0.0922438	0.0188645
98782_G1_18w_L.tif	0.277121	-0.0312182	-0.819294	0.119106	-0.133811	0.187053	0.214428	-0.0513654	0.199926	0.00571506	0.148337	-0.0662421	0.12919	0.0290482	0.0793081	-0.081902	0.0573939	0.0366383	0.01214	-0.0918507	-0.0139641	0.0338326	-0.0619823	-0.111067	-0.0887923	0.022252
98812_G1_18w_L.tif	0.277778	-0.023658	-0.81163	0.128808	-0.147649	0.19702	0.217906	-0.0463646	0.196563	0.00917567	0.151701	-0.0678694	0.122931	0.0270831	0.0869344	-0.0812357	0.0517663	0.0339507	0.0177632	-0.100586	-0.0189972	0.0287599	-0.0533986	-0.121005	-0.091668	0.0159215
98826_G1_18w_L.tif	0.280709	-0.0247138	-0.819344	0.114156	-0.111125	0.206055	0.215883	-0.0454951	0.204317	0.010392	0.146158	-0.0641528	0.126336	0.0197479	0.0761226	-0.0790835	0.0532577	0.0251266	0.00691029	-0.0906381	-0.0179273	0.0236754	-0.0675612	-0.10756	-0.0937354	0.0124895
98827_G1_18w_L.tif	0.286969	-0.0378759	-0.838086	0.116042	-0.105613	0.1483	0.218321	-0.0456565	0.21505	0.00364064	0.146338	-0.0528467	0.135596	0.0122202	0.0734948	-0.0584231	0.0567294	0.0130379	0.00229445	-0.0589752	-0.0177939	0.0154608	-0.0756167	-0.0651735	-0.097685	0.010249
98844_G1_18w_L.tif	0.282765	-0.0342524	-0.831216	0.112979	-0.116932	0.165561	0.214372	-0.0521265	0.205951	-0.000512597	0.145614	-0.0613451	0.132917	0.0199534	0.0748366	-0.0706049	0.0593406	0.0282669	0.00459259	-0.0769581	-0.0128076	0.0302861	-0.0696544	-0.0849351	-0.0897795	0.0236883
98857_G1_18w_L2.tif	0.279435	-0.0164796	-0.806638	0.138296	-0.161363	0.196321	0.219708	-0.0444433	0.195733	0.0141797	0.15429	-0.0691596	0.119512	0.0272307	0.0893589	-0.0868878	0.0478592	0.0320384	0.0238045	-0.103109	-0.0219446	0.0263133	-0.0456305	-0.124938	-0.0941234	0.0106384
98863_G1_18w_L.tif	0.291422	-0.0284226	-0.834617	0.111293	-0.08998	0.148464	0.216576	-0.0438378	0.217231	0.00399965	0.139552	-0.057723	0.142449	0.0211255	0.0644438	-0.0645164	0.0648841	0.024882	-0.0111669	-0.0710684	-0.0123257	0.0231181	-0.0916548	-0.0783836	-0.096813	0.0110699
98885_G1_18w_L.tif	0.2901	-0.0342309	-0.838158	0.118822	-0.102853	0.142944	0.220939	-0.039952	0.213484	-0.00326931	0.147837	-0.0472394	0.137329	0.0126056	0.0730753	-0.0548934	0.0579545	0.0128438	-0.000968744	-0.0594575	-0.0184842	0.0124166	-0.0797317	-0.06494	-0.100523	0.00435032
98887_G1_18w_L.tif	0.276548	-0.0307163	-0.820931	0.120271	-0.133696	0.203976	0.217951	-0.0470365	0.19261	-0.00399194	0.153588	-0.0613253	0.120175	0.0161505	0.088808	-0.0714881	0.0494015	0.0249371	0.0213766	-0.0840168	-0.0202447	0.0240991	-0.052173	-0.104543	-0.0934147	0.013685
98898_G1_18w_L.tif	0.262986	-0.0329089	-0.807952	0.125163	-0.157158	0.251531	0.214509	-0.0547139	0.183741	0.00903015	0.159228	-0.0713002	0.108855	0.0239696	0.101156	-0.0861538	0.03868	0.0279123	0.0412219	-0.100987	-0.0280033	0.0225899	-0.022268	-0.122498	-0.0949958	0.00836571
98901_G1_18w_L.tif	0.280491	-0.0380791	-0.828727	0.117352	-0.120036	0.162817	0.215203	-0.0505509	0.209616	0.00779357	0.147433	-0.0584364	0.132985	0.0210418	0.0771551	-0.067276	0.0586305	0.027587	0.00573635	-0.0765264	-0.0132927	0.0296957	-0.0725786	-0.093298	-0.0926165	0.0178793
98905_G1_18w_L2.tif	0.288435	-0.0171121	-0.820729	0.124411	-0.121854	0.168504	0.219337	-0.0403648	0.20675	0.00709422	0.145021	-0.064827	0.130978	0.0214598	0.0748745	-0.0756772	0.0575367	0.0288034	0.00217965	-0.0901415	-0.0157095	0.0265168	-0.073368	-0.104	-0.0934521	0.0153325
98909_G1_18w_L.tif	0.292463	-0.0231068	-0.833601	0.113095	-0.0982998	0.153547	0.218496	-0.0413966	0.210344	-0.00558397	0.142808	-0.0562155	0.135306	0.0113097	0.0685414	-0.0645487	0.0616623	0.0226957	-0.00529337	-0.0704161	-0.0114407	0.0280149	-0.0868656	-0.0840835	-0.09412	0.0166889
98910_G1_18w_L.tif	0.279858	-0.0212624	-0.815041	0.118825	-0.120097	0.220204	0.216788	-0.0455955	0.199721	0.0104221	0.150471	-0.0636141	0.121027	0.0187397	0.0825613	-0.0795952	0.0474476	0.0217587	0.0132106	-0.0957778	-0.0240577	0.0170268	-0.0559284	-0.109255	-0.0959609	0.00812355
98914_G1_18w_L.tif	0.282954	-0.0279979	-0.824226	0.117549	-0.119967	0.177228	0.217422	-0.0449795	0.204543	0.00359844	0.146775	-0.0618441	0.129347	0.0190025	0.0759207	-0.0748605	0.0569758	0.0279731	0.00578602	-0.0845009	-0.0139345	0.0299589	-0.0702525	-0.100227	-0.0913428	0.0191
98920_G1_18w_L.tif	0.28418	-0.0241218	-0.820001	0.131642	-0.139561	0.163534	0.221435	-0.0396546	0.202406	0.0039736	0.152584	-0.0570536	0.126944	0.0199286	0.0818946	-0.0736359	0.0544671	0.0285726	0.0109549	-0.0884865	-0.0175018	0.0268161	-0.0639034	-0.106128	-0.0938987	0.0146133
98921_G1_18w_L.tif	0.286211	-0.0244612	-0.823455	0.128031	-0.127578	0.164544	0.22072	-0.0404679	0.206711	0.00625833	0.150755	-0.0556423	0.128731	0.0167418	0.0783941	-0.0715697	0.0547828	0.0235223	0.0089391	-0.0790625	-0.019412	0.0194261	-0.0679049	-0.0961049	-0.0968958	0.00878499
98927_G1_18w_L.tif	0.288018	-0.0277257	-0.829048	0.123583	-0.118623	0.150763	0.218842	-0.0440222	0.210943	0.00568825	0.147686	-0.0555943	0.134456	0.019872	0.0751159	-0.0663471	0.0571558	0.0213074	0.00186727	-0.0767987	-0.0168814	0.0210996	-0.0740168	-0.0849723	-0.0955155	0.0131476
98933_G1_18w_L.tif	0.239096	-0.0633425	-0.803969	0.247723	-0.447861	0.0878686	0.237918	-0.0732513	0.128981	-0.00763945	0.220849	-0.0787356	0.051384	0.0201364	0.198107	-0.0809135	-0.00803895	0.0383017	0.172145	-0.085745	-0.053119	0.0479174	0.151555	-0.0952904	-0.0870473	0.042971
98936_G1_18w_L.tif	0.274735	-0.0303891	-0.816865	0.124572	-0.147295	0.202391	0.216479	-0.0507382	0.195677	0.00720213	0.15261	-0.0679801	0.120462	0.0225194	0.0879895	-0.0813024	0.0481534	0.0274674	0.0237565	-0.0914487	-0.0206921	0.0260061	-0.0438138	-0.105442	-0.0911966	0.0171428
98941_G1_18w_L2.tif	0.27597	-0.0128109	-0.797666	0.142971	-0.16947	0.235522	0.223144	-0.0403157	0.186182	0.011909	0.161766	-0.0666236	0.109022	0.0229842	0.100177	-0.0869067	0.0372424	0.0242478	0.036949	-0.10711	-0.0311204	0.0159677	-0.0304251	-0.135206	-0.101771	-0.00462848
98947_G1_18w_L.tif	0.273015	-0.0235083	-0.808678	0.126647	-0.153286	0.229101	0.216326	-0.0506171	0.187783	0.00620695	0.155374	-0.0702913	0.11461	0.0241316	0.0927521	-0.087076	0.0443475	0.0297495	0.0297182	-0.101873	-0.0230826	0.0262527	-0.0359164	-0.120718	-0.0929621	0.0119947
98950_G1_18w_L.tif	0.279534	-0.0276303	-0.819119	0.122433	-0.135589	0.186366	0.215881	-0.0497228	0.201473	0.0083832	0.150044	-0.0641547	0.125889	0.0229357	0.0814651	-0.0790586	0.0534721	0.0296125	0.0124119	-0.0926287	-0.0166207	0.0293541	-0.0584899	-0.105755	-0.0903511	0.0198658
98952_G1_18w_L.tif	0.285946	-0.0257814	-0.826124	0.122097	-0.124688	0.16462	0.218959	-0.0438154	0.205012	0.00113698	0.148781	-0.0584384	0.129854	0.0176723	0.0769371	-0.0722857	0.0563926	0.0257264	0.00511406	-0.0840767	-0.0168564	0.0242128	-0.0670605	-0.0899536	-0.0922674	0.0188857
98959_G1_18w_L.tif	0.2779	-0.0288693	-0.815478	0.132405	-0.150711	0.181688	0.219173	-0.0458975	0.197275	0.00521217	0.155409	-0.05993	0.125325	0.0277306	0.0889924	-0.0740105	0.0515107	0.0308449	0.0173033	-0.0963309	-0.0196216	0.0267057	-0.052077	-0.110318	-0.0949997	0.0107701
98965_G1_18w_L.tif	0.280433	-0.0373953	-0.832277	0.11173	-0.109379	0.178607	0.216005	-0.0482538	0.204923	-0.00199183	0.148881	-0.0548725	0.129089	0.0126474	0.0785921	-0.0633667	0.0558212	0.0211836	0.00755505	-0.0714431	-0.0170746	0.0215462	-0.0694758	-0.0849628	-0.0930936	0.0165718
98966_G1_18w_L2.tif	0.285479	-0.028127	-0.824975	0.12769	-0.126733	0.158953	0.219873	-0.0424911	0.20818	0.00691743	0.149842	-0.0563	0.132005	0.0215597	0.0785926	-0.0684023	0.0565788	0.0256974	0.00670375	-0.0798952	-0.0193526	0.0186722	-0.0680101	-0.0906361	-0.0981835	0.00636279
98967_G1_18w_L.tif	0.278993	-0.0252228	-0.81484	0.127086	-0.139569	0.194599	0.217793	-0.0463366	0.201024	0.0122424	0.151443	-0.0647208	0.123755	0.0233977	0.084339	-0.0794851	0.0503293	0.027102	0.0167099	-0.0928917	-0.0199293	0.0248141	-0.0558168	-0.112316	-0.0942313	0.0117322
98970_G1_18w_L.tif	0.280066	-0.0259138	-0.816588	0.129825	-0.143706	0.183627	0.218322	-0.0466006	0.199831	0.00760628	0.153249	-0.0613479	0.124599	0.0232762	0.0859911	-0.0753697	0.0511771	0.0276796	0.0174974	-0.0894956	-0.0192533	0.0259548	-0.0564159	-0.110603	-0.0947693	0.0113617
98977_G1_18w_L.tif	0.283357	-0.0288078	-0.825951	0.118942	-0.124614	0.171344	0.216418	-0.0486052	0.204095	0.00195863	0.148425	-0.0601446	0.128975	0.0181107	0.0780131	-0.0722474	0.0568624	0.0281259	0.00718747	-0.0831792	-0.0154642	0.0276064	-0.0665662	-0.0942538	-0.0907378	0.021151
98994_G1_18w_L.tif	0.291661	-0.0307684	-0.836262	0.107227	-0.0782769	0.147037	0.216368	-0.0419716	0.219452	0.00272617	0.139118	-0.052163	0.145131	0.0203033	0.0610199	-0.0615896	0.067681	0.0253486	-0.0164429	-0.0685693	-0.0104818	0.0236959	-0.102553	-0.0834217	-0.0964142	0.0121457
98996_G1_18w_L.tif	0.272123	-0.0338882	-0.823782	0.11146	-0.121601	0.224524	0.214008	-0.0519692	0.190554	-0.00308375	0.152613	-0.063287	0.116991	0.0140422	0.0886613	-0.0738447	0.0459451	0.0211564	0.023285	-0.0843899	-0.0203887	0.0242313	-0.0471507	-0.101106	-0.0912572	0.0161542
98997_G1_18w_L.tif	0.287565	-0.0386461	-0.842853	0.0994415	-0.0786932	0.15296	0.213759	-0.0484126	0.214691	-0.00606779	0.140391	-0.0519041	0.140916	0.012545	0.0642235	-0.0581493	0.0661533	0.0228419	-0.0120997	-0.0635288	-0.00865102	0.0275629	-0.0943036	-0.0713163	-0.091099	0.0226739
99002_G1_18w_L.tif	0.276983	-0.0455422	-0.841618	0.0980265	-0.0899712	0.179806	0.211649	-0.0527665	0.206678	-0.00549622	0.143301	-0.0573074	0.132857	0.0119911	0.0731364	-0.0615593	0.0592408	0.0208684	0.00118136	-0.0672326	-0.0117913	0.0265451	-0.0740618	-0.0728536	-0.0875842	0.0255201
99020_G1_18w_L2.tif	0.2806	-0.0332884	-0.82693	0.116215	-0.124783	0.173673	0.215216	-0.0507549	0.204282	0.00334835	0.146518	-0.0643173	0.129249	0.019486	0.0782221	-0.0727573	0.0577631	0.0303166	0.00785074	-0.0832584	-0.0132896	0.0319258	-0.0643898	-0.092089	-0.0903086	0.0215013
99027_G1_18w_L.tif	0.284562	-0.0217857	-0.820813	0.122918	-0.128817	0.179756	0.216129	-0.0488822	0.205025	0.00970433	0.147358	-0.0654573	0.127919	0.0213766	0.078432	-0.0777034	0.0537237	0.0258025	0.00960511	-0.0875942	-0.0178771	0.0247088	-0.0626407	-0.0992424	-0.0926063	0.0163997
99047_G1_18w_L.tif	0.283325	-0.038543	-0.837945	0.105534	-0.0961683	0.16763	0.215423	-0.0477957	0.208298	-0.00550366	0.144367	-0.0552955	0.133088	0.0103696	0.0731665	-0.0597518	0.0603602	0.0218959	-0.000698202	-0.0675988	-0.0122823	0.0261496	-0.0787918	-0.0764474	-0.0921437	0.0193576
99061_G1_18w_L.tif	0.285053	-0.0158564	-0.818274	0.10789	-0.107483	0.201698	0.208228	-0.0564236	0.208354	0.0171102	0.135885	-0.0787931	0.132841	0.029862	0.0656701	-0.0931521	0.0607027	0.0367849	-0.00146963	-0.100029	-0.01078	0.0351273	-0.071736	-0.108146	-0.0869917	0.0239282
99079_G1_18w_L.tif	0.281026	-0.0280576	-0.821914	0.122689	-0.131031	0.185319	0.216808	-0.0485859	0.200953	0.0034598	0.150827	-0.0611037	0.12571	0.019081	0.0833639	-0.071804	0.0531833	0.0264972	0.0142595	-0.0835022	-0.0189324	0.0237062	-0.0590204	-0.0988867	-0.0952321	0.0111873
99080_G1_18w_L.tif	0.282536	-0.0262983	-0.822612	0.119532	-0.12591	0.181781	0.21609	-0.0485457	0.203313	0.0053278	0.148318	-0.0625115	0.127816	0.0201939	0.0787247	-0.0755485	0.0548154	0.0271321	0.00828789	-0.0881554	-0.0167643	0.0263404	-0.0636992	-0.0988496	-0.0909149	0.0196022
99081_G1_18w_L.tif	0.284774	-0.0321841	-0.831127	0.116088	-0.117805	0.160421	0.216951	-0.0477031	0.207326	0.000429704	0.146491	-0.0593907	0.131924	0.0165616	0.07479	-0.0696589	0.058498	0.0258054	0.00368411	-0.0768396	-0.0147019	0.0263896	-0.0700823	-0.0825792	-0.090723	0.02266
99113_G1_18w_L2.tif	0.281859	-0.0345112	-0.831081	0.110281	-0.111051	0.173443	0.213481	-0.0522176	0.20498	-0.0018662	0.145123	-0.0607711	0.132122	0.0181601	0.0753142	-0.068201	0.0600618	0.0289478	0.0042306	-0.0762599	-0.0111821	0.0324046	-0.0724509	-0.089026	-0.0914057	0.0196164
99120_G1_18w_L.tif	0.281093	-0.0367905	-0.827845	0.118603	-0.119401	0.163594	0.214367	-0.0520738	0.210151	0.00890103	0.146716	-0.0596842	0.136229	0.0275135	0.0764894	-0.0683989	0.0592086	0.0287072	0.00503876	-0.0776979	-0.0152569	0.0257324	-0.0706596	-0.0892222	-0.0961307	0.0108162
99125_G1_18w_L.tif	0.279197	-0.00841723	-0.797886	0.144699	-0.170851	0.211168	0.218519	-0.0466618	0.193704	0.0212828	0.155595	-0.0729742	0.117084	0.0328206	0.0930545	-0.0920093	0.0451794	0.0345538	0.0283133	-0.112508	-0.024793	0.0245125	-0.0394913	-0.13819	-0.0976249	0.00172405
99127_G1_18w_L.tif	0.274148	-0.022268	-0.805298	0.130859	-0.152996	0.220948	0.217011	-0.0483439	0.194331	0.0156913	0.155773	-0.067161	0.118467	0.0288132	0.0904165	-0.0875418	0.0456973	0.0303468	0.0233889	-0.108193	-0.0233809	0.0246095	-0.0427579	-0.126428	-0.0947999	0.00866873
99141_G1_18w_L.tif	0.281669	-0.0344177	-0.826148	0.120815	-0.125151	0.161447	0.21628	-0.0488927	0.208408	0.0081246	0.146549	-0.0623145	0.134322	0.0266127	0.0766459	-0.071832	0.0595021	0.0317034	0.00597594	-0.0809784	-0.0152956	0.0270394	-0.0693016	-0.093362	-0.0934563	0.0160554
99155_G1_18w_L2.tif	0.275383	-0.0238284	-0.808536	0.123697	-0.133645	0.219403	0.216949	-0.0454616	0.198242	0.0147086	0.151439	-0.0662586	0.124058	0.0302021	0.0833499	-0.0863491	0.0508197	0.0322935	0.0153457	-0.103935	-0.0220832	0.0228024	-0.0560421	-0.125519	-0.0952796	0.00824366
99165_G1_18w_L.tif	0.281643	-0.0388929	-0.833773	0.108223	-0.100777	0.167425	0.214611	-0.0487243	0.211682	0.00405389	0.14424	-0.0567885	0.136438	0.0195185	0.0711799	-0.0663867	0.0599652	0.0233246	-0.00253842	-0.0756253	-0.0132859	0.0253045	-0.0785637	-0.0826099	-0.0908221	0.0211783
99171_G1_18w_L.tif	0.274626	-0.0313402	-0.818119	0.117558	-0.136097	0.200672	0.213177	-0.053622	0.197533	0.00691064	0.147954	-0.0703496	0.125987	0.0280246	0.081934	-0.0835842	0.055159	0.0360008	0.0149341	-0.0962638	-0.0148031	0.0337983	-0.0534991	-0.108797	-0.0887856	0.0209925
99177_G1_18w_L.tif	0.281171	-0.0386046	-0.833049	0.111802	-0.110544	0.168076	0.215367	-0.0495182	0.206948	-0.00115102	0.146374	-0.0576622	0.13244	0.0161898	0.0758898	-0.0648659	0.0600153	0.0270851	0.00463263	-0.0718044	-0.0133194	0.0276544	-0.0719521	-0.0826718	-0.0939732	0.0154703
99206_G1_18w_L.tif	0.2786	-0.0235774	-0.813032	0.129937	-0.148719	0.194317	0.217787	-0.0475087	0.197619	0.00999269	0.153367	-0.0650576	0.122759	0.0259129	0.085822	-0.0833409	0.0500643	0.0302272	0.0185678	-0.0985339	-0.0201472	0.0265287	-0.0494954	-0.112346	-0.0931925	0.0134497
99209_G1_18w_L.tif	0.285331	-0.0280879	-0.827265	0.117873	-0.118908	0.163429	0.215183	-0.0502901	0.210265	0.00965909	0.144638	-0.0636957	0.133326	0.0220547	0.0729604	-0.0753691	0.058505	0.0275593	0.00198318	-0.0836704	-0.0146567	0.0271601	-0.0696476	-0.0864866	-0.0917138	0.0198646
99211_G1_18w_L.tif	0.279174	-0.0289653	-0.826292	0.105929	-0.105003	0.207741	0.209988	-0.0551656	0.202802	0.00537165	0.143648	-0.0667679	0.126876	0.0183984	0.0753871	-0.0774179	0.0545261	0.0254693	0.00847212	-0.0839913	-0.0160408	0.0258305	-0.0638507	-0.0958751	-0.0896876	0.0194428
99212_G1_18w_L.tif	0.278105	-0.0352284	-0.82824	0.108712	-0.114156	0.186868	0.212765	-0.0525606	0.202112	0.000109551	0.145253	-0.0638757	0.129824	0.0201933	0.0764095	-0.0734637	0.0588306	0.0309498	0.00582925	-0.0842298	-0.0115705	0.0332283	-0.0675471	-0.0954376	-0.0876142	0.0247352
99215_G1_18w_L.tif	0.277294	-0.0270841	-0.823874	0.107286	-0.110042	0.223927	0.214128	-0.0494219	0.194319	-0.000761298	0.147779	-0.0656789	0.119003	0.0131675	0.0800361	-0.0796931	0.0476209	0.0202206	0.0144009	-0.0884039	-0.0172829	0.0267533	-0.0548718	-0.100529	-0.0885103	0.0202169
99229_G1_18w_L.tif	0.283778	-0.0323256	-0.826888	0.12071	-0.123475	0.154196	0.215815	-0.0497472	0.208621	0.00583884	0.145638	-0.0622429	0.136067	0.0280038	0.0743987	-0.0728685	0.0618146	0.0349455	0.00375295	-0.080273	-0.0127339	0.0317014	-0.0729021	-0.0935609	-0.0938875	0.015622
99232_G1_18w_L.tif	0.273348	-0.0327061	-0.819539	0.114948	-0.128196	0.21107	0.213237	-0.0526727	0.19651	0.00515351	0.14962	-0.0665648	0.123803	0.0237234	0.0839065	-0.0791817	0.0522303	0.030209	0.0163847	-0.0925668	-0.0170752	0.0291004	-0.0535986	-0.107797	-0.0906294	0.0172839
99249_G1_18w_L.tif	0.280289	-0.0367172	-0.836546	0.10255	-0.0947088	0.190695	0.213574	-0.0502493	0.201844	-0.00824305	0.145163	-0.0581468	0.129057	0.0108729	0.0762266	-0.0633639	0.0555426	0.0188509	0.00552395	-0.0698562	-0.014846	0.0237934	-0.0695012	-0.078595	-0.0916182	0.0184089
99252_G1_18w_L.tif	0.267215	-0.00646059	-0.775771	0.137699	-0.163787	0.302017	0.217955	-0.0462084	0.181364	0.029748	0.161966	-0.0775219	0.105968	0.0415885	0.103182	-0.106027	0.0327407	0.0355432	0.0409635	-0.136115	-0.0355664	0.019619	-0.0299632	-0.182352	-0.106267	-0.0115298
99274_G1_18w_L.tif	0.286432	-0.0174	-0.817063	0.140016	-0.146404	0.154179	0.221385	-0.0398909	0.206121	0.015305	0.152314	-0.0596402	0.128208	0.0255089	0.0816689	-0.0779707	0.0532023	0.0278511	0.0101708	-0.0959609	-0.0203946	0.0212474	-0.0603169	-0.104415	-0.0953238	0.0111703
99280_G1_18w_L.tif	0.288947	-0.0235272	-0.826157	0.121924	-0.112751	0.156998	0.219809	-0.0392648	0.209284	0.00256756	0.145414	-0.0578074	0.135792	0.0225779	0.0712698	-0.0718873	0.0609099	0.0289964	-0.00114103	-0.0803257	-0.0153455	0.0236043	-0.0797399	-0.0943965	-0.0962922	0.0105411
99289_G1_18w_L.tif	0.282549	-0.00950085	-0.805436	0.136141	-0.152885	0.208823	0.218947	-0.0446818	0.193771	0.0102476	0.154571	-0.0668038	0.118534	0.0248611	0.0884601	-0.0865835	0.0468727	0.0294076	0.0229526	-0.102445	-0.0240211	0.0215422	-0.0476354	-0.126188	-0.0966788	0.00518028
99295_G1_18w_L2.tif	0.287155	-0.024297	-0.827838	0.106408	-0.0929354	0.179806	0.213485	-0.0474285	0.209645	0.00338687	0.138825	-0.0644832	0.137157	0.0228016	0.0661952	-0.0743212	0.0632656	0.0302605	-0.00686547	-0.0833891	-0.010858	0.0295231	-0.0856795	-0.0966576	-0.0915509	0.01839
99298_G1_18w_L.tif	0.291014	-0.0237196	-0.830951	0.121186	-0.112614	0.147574	0.219737	-0.0411389	0.209455	-0.00229907	0.145792	-0.0562823	0.135255	0.0173442	0.0724753	-0.0661069	0.0594664	0.0231315	-0.00131904	-0.0753134	-0.0142317	0.0253645	-0.0782108	-0.0825322	-0.0958674	0.0127914
99308_G1_18w_L.tif	0.286046	-0.0159807	-0.817446	0.123879	-0.127728	0.186719	0.218526	-0.0428384	0.20185	0.00600804	0.147478	-0.0654631	0.127332	0.0224761	0.0769893	-0.0822303	0.0533267	0.0265169	0.00790489	-0.0939432	-0.0177506	0.0254958	-0.0637302	-0.105876	-0.0927988	0.0152363
99309_G1_18w_L2.tif	0.287826	-0.0324504	-0.838056	0.101003	-0.0869601	0.161301	0.212461	-0.0509826	0.210452	-0.00652576	0.138824	-0.0596329	0.139704	0.0175734	0.0653201	-0.0650397	0.0664803	0.0291638	-0.00873162	-0.070155	-0.00900599	0.0298614	-0.0893111	-0.0797983	-0.0890035	0.0256821
99315_G1_18w_L2.tif	0.283513	-0.0262773	-0.824381	0.120028	-0.123955	0.182024	0.218126	-0.0452751	0.202198	0.00118983	0.149683	-0.0595548	0.126671	0.016317	0.0795886	-0.0726262	0.0527482	0.0219746	0.0100865	-0.0824858	-0.0185553	0.022412	-0.062936	-0.0941474	-0.0927869	0.0164208
99330_G1_18w_L.tif	0.287486	-0.0209364	-0.822297	0.125056	-0.122718	0.164937	0.219233	-0.0415142	0.208011	0.00831354	0.147022	-0.0605979	0.132086	0.0226969	0.0752501	-0.0743546	0.0556916	0.023988	0.00309032	-0.0869628	-0.0168214	0.0238733	-0.0724523	-0.100043	-0.0935813	0.0155443
99341_G1_18w_L.tif	0.283039	-0.0407432	-0.840202	0.102819	-0.0917503	0.16492	0.215132	-0.0477675	0.208081	-0.00867193	0.14376	-0.0540371	0.134899	0.0108703	0.0711042	-0.0595126	0.0619567	0.0225094	-0.00167695	-0.0637886	-0.0104612	0.0281283	-0.0824752	-0.0756304	-0.0914064	0.0209044
99346_G1_18w_L.tif	0.293944	-0.0405694	-0.856751	0.086486	-0.0510095	0.137523	0.21337	-0.0475272	0.217551	-0.0208808	0.134954	-0.0480037	0.14581	0.00236648	0.0555641	-0.0488417	0.0717037	0.0182851	-0.0228339	-0.0471201	-0.00361435	0.0292338	-0.107367	-0.0458495	-0.0913202	0.0248983
99350_G1_18w_L.tif	0.280004	-0.025724	-0.816773	0.129649	-0.14526	0.183562	0.21896	-0.0455916	0.199752	0.00812055	0.15206	-0.064525	0.124525	0.023861	0.0853037	-0.077963	0.0511854	0.0283181	0.0173171	-0.0914778	-0.0202501	0.0243168	-0.0533853	-0.10659	-0.0934384	0.0140443
99356_G1_18w_L.tif	0.29166	-0.0366762	-0.843372	0.10159	-0.066999	0.143954	0.216856	-0.0410265	0.223697	0.00282097	0.137331	-0.0507931	0.145673	0.0132738	0.0587116	-0.05665	0.0668742	0.0174962	-0.0189675	-0.0597155	-0.0115975	0.01821	-0.103022	-0.0650132	-0.0968465	0.0125297
99363_G1_18w_L.tif	0.285586	-0.0259766	-0.822634	0.128217	-0.129918	0.153071	0.218899	-0.0435118	0.20959	0.0122647	0.147728	-0.0608495	0.132898	0.025346	0.0755475	-0.0760005	0.0586409	0.0315744	0.00417574	-0.0871917	-0.0153808	0.0280007	-0.0706845	-0.0990302	-0.0944475	0.0140864
99364_G1_18w_L.tif	0.282516	-0.0257311	-0.818373	0.117154	-0.11858	0.171635	0.212248	-0.0517848	0.212386	0.0209142	0.141605	-0.0686515	0.136968	0.0347577	0.0688361	-0.0856448	0.0626283	0.039065	-0.00283042	-0.0984622	-0.0099322	0.0373192	-0.0801381	-0.116744	-0.0873338	0.0261735
99369_G1_18w_L2.tif	0.284836	-0.0240633	-0.822365	0.119933	-0.122023	0.172342	0.215266	-0.0491074	0.208936	0.0127256	0.144519	-0.0662926	0.131806	0.0241398	0.0739764	-0.0787181	0.0577059	0.0296886	0.00312634	-0.0897804	-0.0147414	0.0286571	-0.0691499	-0.0977324	-0.091893	0.0182078
99371_G1_18w_L2.tif	0.289804	-0.0260254	-0.827965	0.124087	-0.109189	0.148195	0.218874	-0.0415859	0.214495	0.00874771	0.145775	-0.0539268	0.140118	0.0273524	0.0705074	-0.0675535	0.0608585	0.025099	-0.00331657	-0.0761994	-0.0183329	0.0148791	-0.0824019	-0.0877782	-0.099226	0.00470849
99374_G1_18w_L2.tif	0.281263	-0.0285529	-0.82106	0.124139	-0.133998	0.174036	0.217508	-0.0468684	0.202666	0.00552479	0.149255	-0.0629849	0.128673	0.0237862	0.0796155	-0.0772252	0.0568268	0.0329891	0.0106915	-0.0878108	-0.0150733	0.0310498	-0.0624243	-0.101882	-0.0939436	0.0137991
99375_G1_18w_L.tif	0.282631	-0.0255162	-0.819192	0.126371	-0.13577	0.167957	0.216956	-0.04754	0.204971	0.0105037	0.14811	-0.0648554	0.130222	0.0272255	0.0786666	-0.078656	0.0572231	0.0341008	0.00878704	-0.0911752	-0.0149081	0.0316606	-0.0660436	-0.10872	-0.091653	0.0186434
99376_G1_18w_L.tif	0.281693	-0.014475	-0.808031	0.144391	-0.166133	0.177678	0.220526	-0.0435995	0.199417	0.0192898	0.155087	-0.0671476	0.121218	0.0283123	0.0882041	-0.0878179	0.047443	0.0293467	0.0227124	-0.10233	-0.0221374	0.0252765	-0.0457953	-0.120165	-0.094203	0.0112395
99382_G1_18w_L.tif	0.286102	-0.0224558	-0.822359	0.125995	-0.128578	0.167185	0.219109	-0.0432459	0.203474	0.001571	0.150685	-0.056309	0.129291	0.0200034	0.078799	-0.0723705	0.0551068	0.0256336	0.00741602	-0.0852234	-0.0163912	0.0265917	-0.0687765	-0.102186	-0.0938784	0.0148107
99402_G1_18w_L.tif	0.289587	-0.026674	-0.828966	0.125347	-0.115245	0.142977	0.219942	-0.040618	0.213758	0.00850992	0.14598	-0.0561982	0.136144	0.020054	0.0731108	-0.0652774	0.059278	0.0231424	-0.000797894	-0.0750744	-0.0151321	0.0235044	-0.0800867	-0.0883281	-0.097572	0.00863585
99407_G1_18w_L.tif	0.282199	-0.0222033	-0.81708	0.121975	-0.127259	0.191713	0.215911	-0.0476847	0.204141	0.0122524	0.146694	-0.06738	0.128914	0.0269618	0.077983	-0.0814467	0.0538617	0.0285827	0.00929679	-0.0933008	-0.0187699	0.0238645	-0.0625441	-0.106979	-0.093347	0.0136457
99415_G1_18w_L.tif	0.289744	-0.0266933	-0.831177	0.107085	-0.084132	0.163234	0.215479	-0.0431	0.216683	0.00673739	0.139443	-0.0565821	0.139937	0.0185454	0.0626212	-0.0686602	0.0654276	0.0271847	-0.0139356	-0.0788848	-0.0105118	0.026606	-0.0965355	-0.0926514	-0.0930437	0.0171785
99437_G1_18w_L.tif	0.2858	-0.0115235	-0.811983	0.144312	-0.155928	0.166799	0.222465	-0.0380428	0.20081	0.0126625	0.154362	-0.0619602	0.123629	0.0243582	0.0859409	-0.0807613	0.0499144	0.0276603	0.0172603	-0.0974622	-0.0220974	0.0212924	-0.0540236	-0.115106	-0.0961498	0.00777098
99443_G1_18w_L.tif	0.281017	-0.0238609	-0.817626	0.120448	-0.125644	0.196667	0.21733	-0.0450163	0.201084	0.00715236	0.147579	-0.0659989	0.127103	0.0240728	0.0794922	-0.0792896	0.0539392	0.0291211	0.00963327	-0.0936972	-0.0181313	0.0252642	-0.061745	-0.1071	-0.0940316	0.0122369
99447_G1_18w_L.tif	0.274433	-0.0313869	-0.825307	0.106651	-0.10515	0.227777	0.214139	-0.0492679	0.194732	-0.000186793	0.151288	-0.0601349	0.120177	0.014861	0.0799578	-0.079126	0.0464898	0.0185117	0.014071	-0.0881463	-0.0223958	0.018911	-0.0515097	-0.0948274	-0.0909256	0.016364
99451_G1_18w_L2.tif	0.283605	-0.00790739	-0.804424	0.136213	-0.148115	0.209083	0.220496	-0.0404089	0.196745	0.0145526	0.153147	-0.0671593	0.119164	0.0242297	0.0859395	-0.0879721	0.0469631	0.0279035	0.0191176	-0.105374	-0.0242686	0.0199444	-0.0512222	-0.127259	-0.0971466	0.0041542
99452_G1_18w_L.tif	0.294682	-0.0233366	-0.833635	0.121753	-0.0974778	0.137644	0.219484	-0.0399079	0.219247	0.00849854	0.143919	-0.0508271	0.140168	0.0166616	0.068013	-0.0594098	0.0603438	0.0152635	-0.0080036	-0.0668488	-0.0164037	0.0147289	-0.0904723	-0.0786727	-0.0998638	0.00445335
99458_G1_18w_L.tif	0.284709	-0.0296938	-0.827354	0.117812	-0.115812	0.166101	0.215963	-0.0482016	0.209089	0.00620756	0.145754	-0.0603196	0.133937	0.0222347	0.0741091	-0.071365	0.0588206	0.0272712	0.00248651	-0.0805206	-0.0152239	0.0253436	-0.0722245	-0.0893464	-0.0942543	0.0144774
99459_G1_18w_L.tif	0.282529	-0.0223604	-0.816589	0.128856	-0.139521	0.177525	0.218318	-0.0451908	0.202016	0.00905654	0.149589	-0.0653161	0.129162	0.0295964	0.0803175	-0.0815623	0.0531721	0.0290905	0.0125717	-0.092255	-0.0178485	0.0272743	-0.0603459	-0.109027	-0.0933699	0.0143133
99487_G1_18w_L.tif	0.28846	-0.0214763	-0.827804	0.108459	-0.09423	0.185735	0.215321	-0.0451293	0.208814	0.00330577	0.14134	-0.0620597	0.13336	0.017445	0.0680538	-0.074153	0.0580597	0.022107	-0.00417028	-0.0826531	-0.0155242	0.0218502	-0.079097	-0.0899772	-0.0925842	0.0165468
99498_G1_18w_L.tif	0.279669	-0.0220824	-0.812274	0.128333	-0.142916	0.192179	0.216662	-0.0478909	0.200612	0.0135999	0.149538	-0.0689186	0.126596	0.0307763	0.0829197	-0.0837454	0.0525272	0.0326506	0.0145631	-0.0995739	-0.0185082	0.0281342	-0.056373	-0.117064	-0.093016	0.0136027
99507_G1_18w_L.tif	0.289127	-0.0155228	-0.820584	0.127888	-0.126459	0.164335	0.219757	-0.0404996	0.205424	0.00478973	0.147704	-0.0609242	0.130574	0.0216978	0.0760394	-0.0758745	0.0566425	0.0280484	0.00417997	-0.0891695	-0.0168493	0.0249344	-0.0712479	-0.103474	-0.0943077	0.0137716
99508_G1_18w_L2.tif	0.287303	-0.0148208	-0.817691	0.121559	-0.118043	0.192002	0.215385	-0.0475895	0.205337	0.010252	0.146584	-0.0635624	0.128755	0.0222395	0.0762051	-0.0782001	0.0539442	0.0251039	0.00698049	-0.088524	-0.0196618	0.0199981	-0.0692314	-0.107514	-0.0958662	0.00905639
99512_G1_18w_L.tif	0.283489	-0.0292581	-0.82638	0.117849	-0.121426	0.171097	0.215403	-0.0500387	0.204793	0.00189964	0.145961	-0.0634781	0.131775	0.0221842	0.0757142	-0.0742963	0.0597242	0.0325346	0.00689585	-0.0802695	-0.013948	0.0298124	-0.0669493	-0.0904449	-0.0950512	0.0124092
99519_G1_18w_L.tif	0.27776	-0.0184015	-0.805386	0.133789	-0.151916	0.210589	0.219098	-0.0441258	0.195299	0.0137959	0.154059	-0.0675597	0.120853	0.0296655	0.0882381	-0.0868189	0.0475804	0.0309471	0.0236619	-0.1011	-0.0236388	0.0224852	-0.0500923	-0.130828	-0.0955172	0.0075623
99522_G1_18w_L.tif	0.277354	-0.0306402	-0.822741	0.116043	-0.122785	0.205881	0.217141	-0.0468076	0.196282	-0.000767488	0.151588	-0.0607453	0.122266	0.0162007	0.0841114	-0.0733925	0.0490657	0.0212816	0.0160511	-0.0849099	-0.0196039	0.0232228	-0.0556485	-0.0996153	-0.09308	0.0142492
99525_G1_18w_L.tif	0.284439	-0.0299847	-0.826023	0.125083	-0.130131	0.154591	0.218158	-0.0464921	0.207159	0.00558023	0.14956	-0.0576743	0.131394	0.0211813	0.0785046	-0.0698974	0.0570565	0.0275712	0.0062866	-0.0826706	-0.0154611	0.0277882	-0.0683738	-0.0938536	-0.0925692	0.0187779
99526_G1_18w_L.tif	0.2723	-0.0206389	-0.802878	0.129042	-0.154576	0.236996	0.216663	-0.0489913	0.190849	0.0159031	0.154827	-0.0725957	0.115437	0.0294883	0.090865	-0.0938953	0.0440556	0.0320777	0.0269875	-0.112311	-0.025781	0.0229889	-0.0346803	-0.127261	-0.0940696	0.00919607
99531_G1_18w_L.tif	0.285429	-0.0404706	-0.839868	0.101381	-0.0804022	0.153794	0.21389	-0.0473762	0.218349	0.0030201	0.139196	-0.0545721	0.142991	0.018236	0.0634101	-0.0611654	0.0663852	0.0244316	-0.0130983	-0.0679246	-0.0099972	0.0253653	-0.0950174	-0.0764042	-0.0912664	0.0216853
99543_G1_18w_L.tif	0.282766	-0.0281925	-0.824587	0.11472	-0.112733	0.183069	0.216341	-0.0457928	0.205173	0.00379411	0.145638	-0.0617048	0.131391	0.0214367	0.0745737	-0.0742333	0.057498	0.0274397	0.00351862	-0.0848698	-0.0147935	0.0270374	-0.0719611	-0.0985213	-0.0928254	0.0158179
99550_G1_18w_L.tif	0.260618	-0.0153063	-0.784221	0.134478	-0.175901	0.30978	0.217044	-0.0517812	0.169851	0.0178458	0.165996	-0.0796146	0.0943392	0.0306603	0.11072	-0.106117	0.0269308	0.0323941	0.0543508	-0.130764	-0.0365982	0.0218483	-0.00351105	-0.162358	-0.0996178	-0.00106577
99553_G1_18w_L.tif	0.296164	-0.0192014	-0.833194	0.12094	-0.0970833	0.13409	0.218279	-0.0420759	0.218626	0.00696836	0.142176	-0.0539569	0.140546	0.017245	0.0658577	-0.063226	0.064297	0.0246485	-0.0107339	-0.0717929	-0.0145312	0.0188653	-0.0917462	-0.0794533	-0.0986567	0.00694872
99556_G1_18w_L.tif	0.274814	-0.0488582	-0.8451	0.0943355	-0.0884686	0.18079	0.210318	-0.0548114	0.204181	-0.00970645	0.141837	-0.0595453	0.131945	0.0102416	0.073288	-0.0611821	0.0605603	0.0226747	0.00362009	-0.0631134	-0.00944443	0.0299616	-0.0721648	-0.0695365	-0.0853855	0.0287504
99560_G1_18w_L3.tif	0.279127	-0.0230943	-0.817629	0.121019	-0.135337	0.211499	0.21713	-0.0480118	0.191591	-0.00208602	0.152517	-0.0649159	0.119414	0.0182286	0.0862657	-0.0796737	0.0482956	0.0255348	0.0204805	-0.0912496	-0.0211222	0.0237656	-0.0474434	-0.104221	-0.0932895	0.0132056
99585_G1_18w_L.tif	0.277495	-0.0302665	-0.821258	0.113026	-0.115849	0.202682	0.214213	-0.0491989	0.202148	0.00724092	0.146776	-0.0645208	0.127533	0.022537	0.078452	-0.0770244	0.0543864	0.0277936	0.00957884	-0.0884465	-0.0164651	0.0267139	-0.0659525	-0.107727	-0.0910575	0.017192
99588_G1_18w_L.tif	0.264821	-0.0350742	-0.807234	0.127189	-0.154152	0.23015	0.21931	-0.045601	0.193108	0.0164086	0.156044	-0.0697336	0.115591	0.0270839	0.0930968	-0.0877689	0.0448273	0.0314505	0.0289608	-0.105045	-0.0237324	0.0256235	-0.0368365	-0.125122	-0.0938031	0.0104388
99595_G1_18w_L.tif	0.279017	-0.0393164	-0.826784	0.123305	-0.128877	0.164701	0.219883	-0.0432517	0.207302	0.00717669	0.151307	-0.0556652	0.129371	0.0182118	0.0804543	-0.068281	0.0553581	0.0248247	0.00977704	-0.0785357	-0.016388	0.0258875	-0.0645309	-0.090414	-0.0958889	0.0113579
99600_G1_18w_L.tif	0.277269	-0.0214469	-0.808354	0.128267	-0.145077	0.206925	0.215716	-0.049201	0.198193	0.0152946	0.151181	-0.0690141	0.123722	0.0309272	0.0855444	-0.0855136	0.0511092	0.0341529	0.0173529	-0.104233	-0.0194066	0.0284045	-0.0533485	-0.125387	-0.0939011	0.0108249
99603_G1_18w_L.tif	0.282135	-0.0191444	-0.813863	0.127737	-0.138625	0.192759	0.218015	-0.0452449	0.199008	0.0078573	0.150641	-0.0652355	0.12562	0.026457	0.0817783	-0.0830874	0.0520708	0.0299291	0.0137578	-0.0968947	-0.0190859	0.0260772	-0.0568509	-0.112069	-0.0946003	0.0108595
99610_G1_18w_L.tif	0.278124	-0.0349583	-0.823848	0.120302	-0.129029	0.180526	0.217071	-0.0476801	0.202768	0.00462459	0.151563	-0.0578688	0.127576	0.0203172	0.0814891	-0.0721831	0.0541658	0.0264765	0.0116409	-0.0839822	-0.0168827	0.0265366	-0.0622716	-0.0989843	-0.0923668	0.0168743
99618_G1_18w_L.tif	0.285245	-0.0239359	-0.822409	0.122509	-0.123481	0.171404	0.217415	-0.0455053	0.206824	0.0081068	0.148347	-0.0592524	0.130551	0.0215643	0.0759672	-0.0755444	0.0558371	0.0260121	0.0044077	-0.0880986	-0.0165493	0.0252143	-0.0695063	-0.0994502	-0.0926488	0.0169762
99620_G1_18w_L.tif	0.280537	-0.0286594	-0.820357	0.127212	-0.138485	0.179512	0.218572	-0.0462328	0.20103	0.00516213	0.152685	-0.0597213	0.126537	0.0226217	0.0839961	-0.0739486	0.0517181	0.0253111	0.0152498	-0.0860143	-0.0197803	0.0231481	-0.0567288	-0.10011	-0.0949735	0.0117193
99621_G1_18w_L2.tif	0.283615	-0.039331	-0.841346	0.0970679	-0.0768579	0.171273	0.210996	-0.0518508	0.213393	-0.00188127	0.13894	-0.0571835	0.138776	0.0141486	0.0661052	-0.0610472	0.064189	0.0228826	-0.00673714	-0.0636537	-0.0110902	0.024262	-0.08772	-0.0732486	-0.092262	0.0185622
99622_G1_18W_L.tif	0.28364	-0.0397245	-0.837268	0.108889	-0.102967	0.15721	0.215519	-0.0488898	0.209057	-0.00489288	0.144374	-0.0562747	0.136292	0.0163002	0.0721564	-0.0623558	0.0631279	0.0276007	-0.000223964	-0.0672024	-0.0124628	0.0265287	-0.0780438	-0.0752765	-0.0932011	0.0180878
99623_G1_18w_L.tif	0.281989	-0.0355605	-0.832743	0.10651	-0.096922	0.178235	0.215361	-0.0464374	0.208003	-0.000329724	0.144191	-0.0572624	0.132521	0.0142586	0.0726228	-0.0653192	0.0594609	0.0235856	-0.000684921	-0.0748647	-0.0123671	0.0271844	-0.0797261	-0.0886866	-0.0917056	0.0186869
99625_G1_18w_L.tif	0.293063	-0.0233102	-0.83059	0.125634	-0.105468	0.138584	0.220902	-0.0370679	0.217028	0.00901087	0.146266	-0.0494416	0.13704	0.014764	0.0700485	-0.0622109	0.0615804	0.0228355	-0.00634843	-0.0738478	-0.0171371	0.0153532	-0.0867867	-0.084657	-0.0995966	0.00435339
99629_G1_18w_L.tif	0.2917	-0.0322815	-0.838476	0.109582	-0.0890339	0.137605	0.21692	-0.043993	0.218023	0.000788801	0.141027	-0.0525708	0.141534	0.014808	0.0636929	-0.0616025	0.0660699	0.0244676	-0.0129702	-0.0678918	-0.00918705	0.0288351	-0.0949014	-0.075201	-0.0943993	0.0174547
99639_G1_18w_L.tif	0.285747	-0.0143425	-0.814514	0.126031	-0.127791	0.194881	0.217505	-0.0446654	0.202612	0.0105772	0.148482	-0.0648349	0.126391	0.0233238	0.0791855	-0.0807575	0.0516989	0.0253106	0.01074	-0.092774	-0.0202012	0.0215477	-0.0630964	-0.111082	-0.0967593	0.00678543
99643_G1_18w_L.tif	0.28823	-0.0128176	-0.816028	0.141319	-0.14344	0.158181	0.221738	-0.0383928	0.205388	0.0130225	0.151991	-0.0594369	0.128027	0.024461	0.0822585	-0.0751007	0.0531033	0.0270279	0.0116818	-0.0904281	-0.0220107	0.0167432	-0.0632955	-0.109778	-0.0976429	0.00519914
99662_G1_18w_L.tif	0.280687	-0.0176444	-0.811756	0.119089	-0.122145	0.219928	0.214246	-0.0487722	0.200462	0.0137648	0.148777	-0.0663347	0.122204	0.0222564	0.080644	-0.0836487	0.0504554	0.027747	0.0121176	-0.0994036	-0.0201131	0.0238382	-0.0611129	-0.120745	-0.0944645	0.00992564
99663_G1_18w_L.tif	0.282022	-0.0346859	-0.827605	0.121635	-0.125442	0.16325	0.218163	-0.0461172	0.204455	-0.000582834	0.150155	-0.0559619	0.132295	0.0221952	0.0797171	-0.0665299	0.0574332	0.0274672	0.00804357	-0.0776705	-0.0164476	0.0249092	-0.0676877	-0.0909599	-0.0951017	0.0130521
99666_G1_18w_L.tif	0.281238	-0.030428	-0.822775	0.124662	-0.136154	0.168162	0.216431	-0.0501247	0.204306	0.00748246	0.149547	-0.0627382	0.129139	0.0237718	0.0810638	-0.0739629	0.0557267	0.0302534	0.0114853	-0.085291	-0.0158674	0.0294836	-0.0616618	-0.0986829	-0.0924787	0.017413
99667_G1_18w_L.tif	0.284123	-0.0280703	-0.823986	0.121458	-0.120732	0.168929	0.215527	-0.0492922	0.208534	0.00904087	0.146185	-0.0620629	0.133279	0.0247018	0.0755194	-0.0733339	0.0603081	0.0332893	0.00609673	-0.0801043	-0.0165441	0.0241883	-0.0706417	-0.0956749	-0.0976683	0.00693152
99669_G1-18w_L.tif	0.282214	-0.0180021	-0.813815	0.126939	-0.135827	0.204426	0.215316	-0.0506933	0.200545	0.0125546	0.150079	-0.0676523	0.122453	0.0220312	0.0859185	-0.0775161	0.049119	0.0255952	0.0190172	-0.0901635	-0.0241438	0.0172075	-0.0532345	-0.109782	-0.0976421	0.00505544
99682_G1_18w_L.tif	0.294553	-0.013106	-0.826519	0.10945	-0.0856842	0.170955	0.214241	-0.0448275	0.215662	0.00920797	0.136366	-0.0645998	0.140055	0.022834	0.0613251	-0.0753603	0.0634851	0.0263055	-0.0139449	-0.0851663	-0.0126977	0.0236907	-0.0936446	-0.0955875	-0.0931977	0.0162045
99688_G1_18w_L.tif	0.289404	-0.0246133	-0.827456	0.127289	-0.120146	0.145786	0.220559	-0.0398186	0.210759	0.00527875	0.148052	-0.0544794	0.133972	0.0187921	0.0750645	-0.066167	0.0586972	0.0249098	0.00105668	-0.0784285	-0.0163442	0.0223707	-0.0767821	-0.0909207	-0.0968354	0.0100014
99689_G1_18w_L.tif	0.287566	-0.0174868	-0.819704	0.126256	-0.124236	0.17593	0.21957	-0.0409015	0.205045	0.00638129	0.149127	-0.0587733	0.129604	0.0214974	0.0773441	-0.0749846	0.0535941	0.0227279	0.00515587	-0.0899752	-0.0192977	0.0201606	-0.0687717	-0.102581	-0.0949963	0.0117497
99693_G1_18w_L.tif	0.281399	-0.0294778	-0.821029	0.125111	-0.137621	0.162004	0.2155	-0.0513108	0.207003	0.0138053	0.146367	-0.0686957	0.132176	0.0306296	0.0769107	-0.0819839	0.0590044	0.0374956	0.00848006	-0.0908069	-0.0138179	0.0339636	-0.063107	-0.100644	-0.0912651	0.0199101
99694_G1_18w_L.tif	0.282898	-0.0276819	-0.824469	0.116125	-0.117464	0.181179	0.215929	-0.0474982	0.203811	0.00237721	0.146737	-0.0615151	0.129951	0.0201761	0.0766341	-0.073077	0.0575556	0.0289248	0.0054573	-0.084756	-0.015305	0.027032	-0.0699633	-0.0992849	-0.0917716	0.0179988
99701_G1_18w_L.tif	0.288066	-0.0167012	-0.820185	0.125531	-0.121799	0.181092	0.220492	-0.0391932	0.203893	0.00391336	0.150167	-0.0567255	0.128013	0.0180985	0.078568	-0.0724328	0.0519158	0.0192664	0.00481485	-0.0905433	-0.0210825	0.0165166	-0.0671693	-0.0991814	-0.0956938	0.0103593
99703_G1_18w_L.tif	0.276669	-0.0392995	-0.831514	0.108328	-0.118177	0.183676	0.213268	-0.0533739	0.197362	-0.0089537	0.147383	-0.0618362	0.129053	0.0187318	0.0787774	-0.0709795	0.0590144	0.0315582	0.0112568	-0.0762864	-0.0116514	0.0336072	-0.0640797	-0.0909806	-0.0873599	0.0258086
99705_G1_18w_L.tif	0.282675	-0.0366686	-0.836016	0.10295	-0.0977198	0.170651	0.21228	-0.0524373	0.209419	-0.0002806	0.14089	-0.0621859	0.135456	0.0173641	0.0674371	-0.0723147	0.0619965	0.0266825	-0.00145491	-0.0725192	-0.00907595	0.0326883	-0.0771427	-0.0787051	-0.0887443	0.0247754
99707_G1_18w_L.tif	0.283703	-0.0297076	-0.831993	0.109282	-0.109529	0.185225	0.21578	-0.0485297	0.20083	-0.00718357	0.147162	-0.0591773	0.127157	0.0112438	0.0760603	-0.0704058	0.0544815	0.0203575	0.006236	-0.0774696	-0.0167981	0.0228596	-0.06417	-0.0803472	-0.0889201	0.0238529
99712_G1_18w_L2.tif	0.264374	-0.00982468	-0.781993	0.14096	-0.187725	0.306788	0.219617	-0.0496447	0.166111	0.0137646	0.167646	-0.0801507	0.0927921	0.0299557	0.113694	-0.106151	0.0241396	0.0297859	0.0585642	-0.130341	-0.0392747	0.0186994	0.00326851	-0.159901	-0.101213	-0.00394164
99720_G1_18w_L.tif	0.283025	-0.0357454	-0.840666	0.0968432	-0.0852529	0.18442	0.211358	-0.0526808	0.205377	-0.00818754	0.140513	-0.060789	0.131408	0.00895037	0.0703054	-0.0646189	0.0592433	0.0203103	0.000475909	-0.0663428	-0.0127877	0.0246005	-0.075489	-0.072561	-0.0875112	0.0258011
99728_G1_18w_L.tif	0.277282	-0.0390334	-0.830749	0.108681	-0.114049	0.181846	0.212712	-0.0534052	0.203779	0.00054254	0.145396	-0.0630298	0.131192	0.0204732	0.0763714	-0.071685	0.0588222	0.029464	0.00701072	-0.079087	-0.0130419	0.0300494	-0.0662522	-0.0886559	-0.0884724	0.0238398
99738_G1_18w_L.tif	0.289069	0.00105464	-0.804785	0.135663	-0.138067	0.189825	0.217607	-0.0423622	0.204211	0.0221155	0.146622	-0.0716056	0.128165	0.0341999	0.0761325	-0.094363	0.0531253	0.0331338	0.00560839	-0.114708	-0.0191217	0.0257734	-0.0638393	-0.127623	-0.0947274	0.00889603
99741_G1_18w_L.tif	0.292916	-0.0272404	-0.836741	0.107275	-0.0844738	0.14647	0.214563	-0.0473247	0.218358	0.00301082	0.139033	-0.0556557	0.141597	0.0157889	0.0628476	-0.0626649	0.0660672	0.0246115	-0.0137979	-0.0694521	-0.0103467	0.0257902	-0.097063	-0.0803025	-0.0929584	0.0196935
99742_G1_18w_L.tif	0.286244	-0.0211089	-0.824322	0.11206	-0.107262	0.188804	0.216002	-0.0452843	0.204463	0.00229417	0.142995	-0.0651244	0.129653	0.0176819	0.0724779	-0.0763045	0.0571272	0.0261356	0.00151532	-0.0864753	-0.0148004	0.0264748	-0.0736115	-0.0990562	-0.0904815	0.0199028
99749_G1_18w_L.tif	0.290346	-0.0214938	-0.827226	0.122128	-0.114495	0.150352	0.218257	-0.0431975	0.21046	0.00399792	0.145567	-0.0573966	0.135568	0.0213601	0.0710986	-0.0718281	0.0607138	0.0282865	-0.00268394	-0.0828409	-0.0143909	0.0258138	-0.0794716	-0.0919751	-0.0937425	0.0167936
99756_G1_18w_L.tif	0.285731	-0.0257962	-0.823119	0.121139	-0.118653	0.160026	0.215796	-0.0474348	0.21176	0.0137788	0.142439	-0.0669406	0.136774	0.0298588	0.0717108	-0.0766018	0.0614622	0.0339308	0.000266397	-0.0859315	-0.0132332	0.0299771	-0.0771694	-0.10103	-0.093764	0.0150249
99757_G1_18w_L.tif	0.281976	-0.0439021	-0.848563	0.0896923	-0.0744431	0.169387	0.209417	-0.0548665	0.207471	-0.0141187	0.138046	-0.0578845	0.137986	0.0107046	0.0655283	-0.0601202	0.0652581	0.0230805	-0.00626192	-0.05992	-0.00699208	0.0303305	-0.0843186	-0.0632775	-0.0851025	0.0308948
99766_G1_18w_L.tif	0.2838	-0.0239234	-0.821488	0.122671	-0.131198	0.173875	0.216595	-0.0482197	0.203181	0.00535329	0.148017	-0.0641431	0.129904	0.0251256	0.0769157	-0.0806795	0.0560087	0.0303334	0.00854001	-0.089333	-0.016344	0.0278849	-0.0630841	-0.0992793	-0.090847	0.0203348
99768_G1_18w_L.tif	0.284406	-0.0217683	-0.818491	0.130494	-0.138778	0.166883	0.217125	-0.0483388	0.206226	0.0141894	0.148941	-0.0649554	0.129205	0.0262326	0.0796711	-0.0790278	0.054753	0.02992	0.0117348	-0.087803	-0.0174083	0.027152	-0.0625916	-0.105024	-0.094794	0.012046
99770_G1_18w_L.tif	0.286876	-0.0201471	-0.821911	0.121873	-0.11715	0.183206	0.219404	-0.0410206	0.204728	0.00408021	0.148627	-0.0582435	0.127679	0.0158147	0.0781248	-0.0706444	0.0534718	0.0211554	0.00563435	-0.085019	-0.0199443	0.0181606	-0.0697961	-0.0996245	-0.0957435	0.0104091
99773_G1_18w_L4.tif	0.286568	-0.0253209	-0.82687	0.120185	-0.119118	0.168258	0.218686	-0.043675	0.205368	0.000172557	0.148488	-0.0570424	0.129638	0.0152912	0.0766639	-0.0696301	0.0554039	0.0219418	0.00559565	-0.0787061	-0.0166103	0.0236527	-0.070917	-0.0925642	-0.0928964	0.017438
99779_G1_18w_L.tif	0.284798	-0.0321685	-0.830433	0.11333	-0.109594	0.162475	0.215577	-0.0481257	0.21011	0.0039619	0.143807	-0.0606159	0.135641	0.0213361	0.0715274	-0.0703935	0.0609639	0.0281105	-0.00186497	-0.0807126	-0.012968	0.0279326	-0.0757135	-0.084856	-0.0918506	0.0197267
99873_G1_18w_L.tif	0.288847	-0.026882	-0.83281	0.106837	-0.0923627	0.167504	0.215095	-0.0461651	0.211476	0.000474413	0.139863	-0.0610473	0.136773	0.0167634	0.0662413	-0.0695132	0.0631058	0.0264637	-0.00700336	-0.0757572	-0.0125251	0.025091	-0.0853145	-0.0842707	-0.0913861	0.0205019
H:\Hillary\Beak Shape Photos\Oct 1 Grp 1 Hens\Camera 2\L photos\99634_G1_18w_L.tif	0.284243	-0.0206872	-0.819305	0.128495	-0.136263	0.185312	0.220636	-0.0418985	0.19887	0.00128635	0.153312	-0.0585963	0.122678	0.0152666	0.085197	-0.0719519	0.048827	0.0197657	0.0155902	-0.0860525	-0.0211082	0.0205996	-0.0570419	-0.101777	-0.0956348	0.0102382
H:\Hillary\Beak Shape Photos\Oct 1 Grp 1 Hens\Camera 2\L photos\98926_G1_18w_L.tif	0.279977	-0.0337173	-0.827626	0.113963	-0.118965	0.181776	0.214847	-0.0505557	0.202944	0.000754891	0.146787	-0.062712	0.130082	0.0205907	0.0790482	-0.070078	0.0558694	0.0260151	0.0085592	-0.0805938	-0.0155518	0.0268325	-0.0649926	-0.091907	-0.0909789	0.0196313
H:\Hillary\Beak Shape Photos\Oct 1 Grp 1 Hens\Camera 2\L photos\98501_G1_18w_L.tif	0.277781	-0.0227463	-0.814011	0.12462	-0.140928	0.214785	0.21897	-0.0450768	0.191266	0.00125622	0.15388	-0.0652554	0.117865	0.019275	0.0890233	-0.0797779	0.0455116	0.023572	0.0224897	-0.0948005	-0.0214316	0.0247878	-0.0466346	-0.112488	-0.0937818	0.0118493
H:\Hillary\Beak Shape Photos\Oct 1 Grp 1 Hens\Camera 2\L photos\98480_G1_18w_L.tif	0.286771	-0.0173325	-0.821159	0.116093	-0.112548	0.195185	0.215452	-0.0470983	0.204493	0.00669855	0.145405	-0.0642215	0.1272	0.017416	0.075252	-0.0772923	0.0532573	0.0223503	0.00483556	-0.0888905	-0.018232	0.0219808	-0.0680614	-0.100288	-0.092665	0.0153993
H:\Hillary\Beak Shape Photos\Oct 1 Grp 1 Hens\Camera 2\L photos\99719_G1_18w_L.tif	0.281858	-0.0322356	-0.827628	0.115735	-0.123015	0.170447	0.216065	-0.0489274	0.201976	-0.00318945	0.146812	-0.0623704	0.131531	0.0222039	0.077662	-0.0713433	0.0590235	0.0315031	0.00531389	-0.084737	-0.013158	0.0315934	-0.0668777	-0.0920589	-0.0895627	0.0233793
H:\Hillary\Beak Shape Photos\Oct 1 Grp 1 Hens\Camera 2\L photos\99184_G1_18w_L.tif	0.282247	-0.0283883	-0.824841	0.119896	-0.126963	0.181092	0.217617	-0.0468442	0.199832	-0.0024792	0.149996	-0.0602352	0.126143	0.0163535	0.0816002	-0.0706303	0.0543702	0.0260761	0.0123571	-0.0805908	-0.0168567	0.0263263	-0.0620976	-0.095816	-0.0934033	0.0152399
H:\Hillary\Beak Shape Photos\Oct 1 Grp 1 Hens\Camera 2\L photos\99094_G1_18w_L.tif	0.285991	-0.0413991	-0.841886	0.106289	-0.0919145	0.149671	0.21504	-0.0492937	0.213751	-0.00444871	0.143379	-0.0521992	0.139584	0.014348	0.0705354	-0.0544859	0.0616538	0.0181469	-0.00400134	-0.058789	-0.0121751	0.0236611	-0.0854033	-0.0680928	-0.0945531	0.0165929
H:\Hillary\Beak Shape Photos\Oct 1 Grp 1 Hens\Camera 2\L photos\98657_G1_18w_L.tif	0.285595	-0.0330946	-0.832235	0.11553	-0.112635	0.156306	0.217151	-0.0466096	0.208212	-0.00175462	0.146321	-0.0564548	0.134242	0.0174236	0.0741703	-0.0652859	0.0599008	0.0255748	0.00134844	-0.073794	-0.0133793	0.0274232	-0.0760783	-0.084404	-0.0926138	0.0191399
H:\Hillary\Beak Shape Photos\Oct 1 Grp 1 Hens\Camera 2\L photos\99092_G1_18w_L.tif	0.286671	-0.0193441	-0.819564	0.136458	-0.141405	0.158877	0.219238	-0.0454672	0.205302	0.0100063	0.153331	-0.0556842	0.127673	0.0212437	0.0834752	-0.0702644	0.0530237	0.0252164	0.0127803	-0.0844934	-0.0200849	0.0210232	-0.0629777	-0.104141	-0.0974624	0.00656927
H:\Hillary\Beak Shape Photos\Oct 1 Grp 1 Hens\Camera 2\L photos\99680_G1_18w_L.tif	0.285541	-0.0302191	-0.833798	0.104232	-0.097836	0.174215	0.213599	-0.0498192	0.206672	-0.00396901	0.141334	-0.0619845	0.133401	0.0148937	0.0694275	-0.0699912	0.0616518	0.0271246	-0.00374054	-0.0787672	-0.0104401	0.0308315	-0.0780721	-0.0831536	-0.0877383	0.0266068
H:\Hillary\Beak Shape Photos\Oct 1 Grp 1 Hens\Camera 2\L photos\99192_G1_18w_L.tif	0.29231	-0.0221196	-0.828908	0.128178	-0.113096	0.136993	0.221573	-0.0360997	0.213394	0.00485971	0.146798	-0.0520295	0.136565	0.0184431	0.0723404	-0.0633169	0.0604427	0.0239626	-0.00310579	-0.0753942	-0.0156862	0.021126	-0.0843975	-0.0917169	-0.0982303	0.00711407
H:\Hillary\Beak Shape Photos\Oct 1 Grp 1 Hens\Camera 2\L photos\98945_G1_18w_L.tif	0.281519	-0.0274932	-0.821126	0.128041	-0.1423	0.173326	0.219163	-0.0457563	0.198996	0.000574203	0.152653	-0.0605139	0.125184	0.0199081	0.0847865	-0.0730961	0.0534115	0.0290858	0.0160154	-0.0852486	-0.0179292	0.0273411	-0.0570024	-0.101487	-0.0933705	0.0153183
H:\Hillary\Beak Shape Photos\Oct 1 Grp 1 Hens\Camera 2\L photos\99358_G1_18w_L.tif	0.283553	-0.0235658	-0.821592	0.125646	-0.138833	0.173745	0.21878	-0.0456807	0.198561	-0.0016524	0.151197	-0.0617668	0.12558	0.019347	0.0823115	-0.0756725	0.0532227	0.0274879	0.0131452	-0.087876	-0.0162972	0.0300755	-0.0588568	-0.100925	-0.0907715	0.0208386
H:\Hillary\Beak Shape Photos\Oct 1 Grp 1 Hens\Camera 2\L photos\98681_G1_18w_L.tif	0.280338	-0.026754	-0.824202	0.11134	-0.111435	0.208216	0.215803	-0.0471615	0.196638	-0.00318673	0.149214	-0.0604915	0.123519	0.014841	0.0788123	-0.0759092	0.05213	0.0233819	0.0113973	-0.0843623	-0.0180279	0.0238807	-0.0613152	-0.0982797	-0.0928725	0.0144852
H:\Hillary\Beak Shape Photos\Oct 1 Grp 1 Hens\Camera 2\L photos\99608_G1_18w_L.tif	0.285072	-0.0336932	-0.831327	0.116264	-0.111197	0.158243	0.216479	-0.0475344	0.212674	0.00764283	0.144519	-0.0597215	0.134497	0.0178919	0.0729871	-0.0672744	0.059027	0.0235797	0.00254479	-0.0708622	-0.0145368	0.0247558	-0.0759558	-0.0836943	-0.0947833	0.0144024
H:\Hillary\Beak Shape Photos\Oct 1 Grp 1 Hens\Camera 2\L photos\98626_G1_18w_L.tif	0.283407	-0.0300591	-0.822803	0.126946	-0.128508	0.159347	0.217012	-0.0476861	0.209883	0.0131008	0.148627	-0.0591664	0.134597	0.0292015	0.0785608	-0.0698697	0.0587086	0.0316437	0.00428441	-0.0876884	-0.0193941	0.0190792	-0.0688941	-0.0964822	-0.0954819	0.0116337
H:\Hillary\Beak Shape Photos\Oct 1 Grp 1 Hens\Camera 2\L photos\99303_G1_18w_L.tif	0.286098	-0.036292	-0.843428	0.0946518	-0.0806278	0.167536	0.209815	-0.0552688	0.211134	-0.00634864	0.137412	-0.0609642	0.136878	0.0107609	0.0651098	-0.0636194	0.0637917	0.0225302	-0.00708496	-0.0647863	-0.00796296	0.0304248	-0.0845699	-0.0680273	-0.0865638	0.0294031
H:\Hillary\Beak Shape Photos\Oct 1 Grp 1 Hens\Camera 2\L photos\99586_G1_18w_L2.tif	0.269659	-0.0203441	-0.799722	0.127897	-0.152819	0.254296	0.21637	-0.0491951	0.186914	0.0152099	0.156107	-0.0734403	0.112301	0.0296631	0.0943148	-0.0941454	0.0415418	0.0320115	0.032021	-0.112839	-0.0270978	0.0231274	-0.0329733	-0.136869	-0.0966165	0.00462792
H:\Hillary\Beak Shape Photos\Oct 1 Grp 1 Hens\Camera 2\L photos\99100_G1_18w_L.tif	0.288627	-0.0310424	-0.836862	0.10558	-0.0922849	0.15959	0.215985	-0.0456156	0.210059	-0.00635894	0.14179	-0.0563692	0.136448	0.0127493	0.0669447	-0.065283	0.0630862	0.0241847	-0.00726767	-0.0715081	-0.00952737	0.0302335	-0.0856462	-0.0778224	-0.0913518	0.0216616
H:\Hillary\Beak Shape Photos\Oct 1 Grp 1 Hens\Camera 2\L photos\99338_G1_18w_L.tif	0.278584	-0.026477	-0.815797	0.12669	-0.140652	0.193023	0.21739	-0.0475056	0.200067	0.0101317	0.150887	-0.066108	0.125221	0.0260413	0.084512	-0.0793977	0.0510988	0.0285331	0.0171663	-0.0921785	-0.0201357	0.0244883	-0.0538618	-0.10866	-0.0944786	0.0114194
H:\Hillary\Beak Shape Photos\Oct 1 Grp 1 Hens\Camera 2\L photos\98855_G1_18w_L.tif	0.29707	-0.0157033	-0.8305	0.121712	-0.0922382	0.140655	0.219366	-0.0373944	0.22157	0.0144202	0.140684	-0.0553671	0.141815	0.0199773	0.0635837	-0.0663399	0.0617317	0.0174272	-0.0139805	-0.0771172	-0.0160133	0.0144094	-0.0937889	-0.0815579	-0.0993002	0.00487869
H:\Hillary\Beak Shape Photos\Oct 1 Grp 1 Hens\Camera 2\L photos\99030_G1_18w_L.tif	0.289856	-0.0156701	-0.821357	0.127132	-0.121728	0.165053	0.219209	-0.0412923	0.209691	0.0118238	0.146415	-0.06156	0.130708	0.0192587	0.0741682	-0.0761933	0.0560075	0.0243652	0.00388098	-0.0843465	-0.0184721	0.01997	-0.0730835	-0.100291	-0.0952957	0.01175
H:\Hillary\Beak Shape Photos\Oct 1 Grp 1 Hens\Camera 2\L photos\98690_G1_18w_L.tif	0.277054	-0.0404454	-0.828988	0.115462	-0.129099	0.170343	0.214361	-0.0534726	0.203795	0.00273589	0.147984	-0.0630502	0.130574	0.0226458	0.0791958	-0.0728943	0.0580716	0.0315088	0.0103604	-0.0808033	-0.014463	0.0301049	-0.0610168	-0.0885662	-0.0878289	0.0264323
H:\Hillary\Beak Shape Photos\Oct 1 Grp 1 Hens\Camera 2\L photos\99163_G1_18w_L.tif	0.286799	-0.0268733	-0.826691	0.123807	-0.121272	0.157852	0.218844	-0.0437202	0.207014	0.00129334	0.149944	-0.0529181	0.132337	0.0191088	0.0773358	-0.0661178	0.0569737	0.0239256	0.00400605	-0.0789885	-0.016532	0.0233239	-0.0742292	-0.0952593	-0.0945307	0.0145665
H:\Hillary\Beak Shape Photos\Oct 1 Grp 1 Hens\Camera 2\L photos\98968_G1_18w_L.tif	0.280129	-0.0377374	-0.828696	0.114469	-0.117764	0.16508	0.213983	-0.0518973	0.209045	0.00695064	0.1456	-0.0610426	0.134536	0.0240536	0.075398	-0.0697648	0.0602156	0.0304415	0.00309917	-0.0807648	-0.0119492	0.0319005	-0.0732713	-0.0936492	-0.0903241	0.0219604
H:\Hillary\Beak Shape Photos\Oct 1 Grp 1 Hens\Camera 2\L photos\98721_G1_18w_L.tif	0.286752	-0.025029	-0.826596	0.116924	-0.113072	0.168785	0.216069	-0.0471802	0.207792	0.00353972	0.145073	-0.060691	0.133034	0.020156	0.0729131	-0.0726238	0.0594778	0.0283039	0.00154109	-0.0811018	-0.0148004	0.0258916	-0.0748855	-0.0931973	-0.0932973	0.0162232
H:\Hillary\Beak Shape Photos\Oct 1 Grp 1 Hens\Camera 2\L photos\99558_G1_18w_L.tif	0.285159	-0.0168664	-0.816716	0.130948	-0.139266	0.184428	0.220778	-0.0410938	0.197701	0.00077414	0.153117	-0.0597315	0.124056	0.0199146	0.0839952	-0.0763321	0.050244	0.0239702	0.0155137	-0.0892058	-0.0212093	0.0209535	-0.057518	-0.10703	-0.0958548	0.00927111
H:\Hillary\Beak Shape Photos\Oct 1 Grp 1 Hens\Camera 2\L photos\98883_G1_18w_L2.tif	0.287951	-0.0203398	-0.821585	0.130661	-0.129268	0.153875	0.2193	-0.0424482	0.208492	0.00989041	0.148543	-0.0588907	0.131826	0.0230145	0.0771493	-0.0722643	0.0572476	0.028504	0.00500648	-0.0853231	-0.0158776	0.0270102	-0.0729292	-0.104431	-0.0958563	0.0107418
H:\Hillary\Beak Shape Photos\Oct 1 Grp 1 Hens\Camera 2\L photos\90007_G1_18w_L.tif	0.277697	-0.030529	-0.820734	0.12038	-0.132478	0.194811	0.216789	-0.0482449	0.199001	0.00431109	0.150403	-0.064173	0.124846	0.0214818	0.083808	-0.0757263	0.0519305	0.0270589	0.0157606	-0.0877061	-0.0204571	0.0223099	-0.0553745	-0.101903	-0.0911902	0.0179287
H:\Hillary\Beak Shape Photos\Oct 1 Grp 1 Hens\Camera 2\L photos\98545_G1_18w_L.tif	0.28455	-0.0290125	-0.830494	0.113822	-0.115406	0.177351	0.217347	-0.0465685	0.201478	-0.00672838	0.148339	-0.0579209	0.127153	0.0110098	0.077668	-0.0684101	0.0546237	0.0207933	0.00765854	-0.0757329	-0.0154989	0.0258162	-0.0663892	-0.085126	-0.0910282	0.0207068
H:\Hillary\Beak Shape Photos\Oct 1 Grp 1 Hens\Camera 2\L photos\98631_G1_18w_L.tif	0.282327	-0.0271466	-0.822102	0.120625	-0.126199	0.178591	0.216135	-0.0483239	0.203968	0.0059553	0.148825	-0.0609132	0.129413	0.0226961	0.0784252	-0.0751541	0.0554614	0.0278986	0.0078361	-0.0876949	-0.0162251	0.0271447	-0.0662379	-0.102001	-0.0916256	0.0183224
H:\Hillary\Beak Shape Photos\Oct 1 Grp 1 Hens\Camera 2\L photos\98789_G1_18w_L.tif	0.282911	-0.0247337	-0.822084	0.122624	-0.132803	0.181214	0.218391	-0.0455637	0.199362	-0.000184536	0.150417	-0.0618045	0.125404	0.0181678	0.0811219	-0.0759525	0.052864	0.0257546	0.0126637	-0.0862035	-0.0175265	0.0265247	-0.0596658	-0.0994581	-0.091055	0.0196157
H:\Hillary\Beak Shape Photos\Oct 1 Grp 1 Hens\Camera 2\L photos\98471_G1_18w_L.tif	0.283923	-0.0348379	-0.830989	0.116279	-0.116262	0.156584	0.217845	-0.0452656	0.207011	-0.00186023	0.147025	-0.0565764	0.134192	0.0195947	0.0746874	-0.0671538	0.0599529	0.0274269	0.00165447	-0.0773951	-0.0127035	0.0297231	-0.0750478	-0.088072	-0.091289	0.0215536
H:\Hillary\Beak Shape Photos\Oct 1 Grp 1 Hens\Camera 2\L photos\99616_G1_18w_L.tif	0.286272	-0.0215348	-0.823516	0.122226	-0.12603	0.173775	0.219057	-0.0431693	0.202902	0.00108553	0.147675	-0.0628246	0.12824	0.0182157	0.0771649	-0.0761201	0.0546852	0.024981	0.00794446	-0.0846081	-0.0171724	0.0248742	-0.0650301	-0.0950322	-0.0921907	0.0181316
H:\Hillary\Beak Shape Photos\Oct 1 Grp 1 Hens\Camera 2\L photos\99465_G1_18w_L.tif	0.281096	-0.0381983	-0.836507	0.106886	-0.109111	0.174325	0.214736	-0.0510625	0.202049	-0.0094276	0.146184	-0.059039	0.128987	0.0105655	0.0771239	-0.0641716	0.0572447	0.0224754	0.00794366	-0.0677849	-0.0130139	0.028436	-0.0686727	-0.0793132	-0.0880607	0.026309
H:\Hillary\Beak Shape Photos\Oct 1 Grp 1 Hens\Camera 2\L photos\98566_G1_18w_L.tif	0.287546	-0.0243253	-0.831571	0.106378	-0.0996692	0.181731	0.214569	-0.0483465	0.203386	-0.00702234	0.142506	-0.0621128	0.130247	0.0120258	0.0714684	-0.0702924	0.0587316	0.0240585	0.00037064	-0.076905	-0.0118736	0.0294618	-0.0760941	-0.0873908	-0.0896169	0.0227393
H:\Hillary\Beak Shape Photos\Oct 1 Grp 1 Hens\Camera 2\L photos\98663_G1_18w_L.tif	0.282941	-0.022692	-0.81842	0.1283	-0.136651	0.183917	0.220234	-0.0421894	0.199806	0.00364101	0.15261	-0.0596086	0.124139	0.0184969	0.0842118	-0.0736658	0.0505605	0.023383	0.0149047	-0.0872751	-0.0201855	0.0224029	-0.0591827	-0.10609	-0.0949674	0.0113806
H:\Hillary\Beak Shape Photos\Oct 1 Grp 1 Hens\Camera 2\L photos\99492_G1_18w_L.tif	0.287274	-0.0273744	-0.8321	0.108939	-0.104263	0.167901	0.215349	-0.047838	0.205962	-0.00527174	0.141969	-0.0628372	0.13459	0.0181082	0.0696442	-0.0720689	0.0613407	0.0278375	-0.000835104	-0.0759308	-0.0120661	0.0290231	-0.0775783	-0.0852087	-0.0892871	0.0247204
H:\Hillary\Beak Shape Photos\Oct 1 Grp 1 Hens\Camera 2\L photos\99228_G1_18w_L.tif	0.286821	-0.0208823	-0.823518	0.123224	-0.127429	0.169104	0.218078	-0.0453932	0.202982	0.000433192	0.147543	-0.0629899	0.128953	0.019159	0.0782355	-0.0733549	0.055871	0.0271934	0.00833446	-0.0829119	-0.0161825	0.0269584	-0.067388	-0.0987683	-0.092299	0.0182276
H:\Hillary\Beak Shape Photos\Oct 1 Grp 1 Hens\Camera 2\L photos\98821_G1_18w_L2.tif	0.27992	-0.0398297	-0.834838	0.105024	-0.105268	0.170751	0.212913	-0.0522916	0.205502	-0.00412624	0.143679	-0.0603705	0.133681	0.0175489	0.0729271	-0.06761	0.0620831	0.0296587	0.00147735	-0.0744636	-0.00869235	0.0350193	-0.075984	-0.0863193	-0.087401	0.0270085
H:\Hillary\Beak Shape Photos\Oct 1 Grp 1 Hens\Camera 2\L photos\99676_G1_18w_L.tif	0.268204	-0.027893	-0.805949	0.128767	-0.160531	0.235598	0.216427	-0.0512461	0.186028	0.00871888	0.15786	-0.0703741	0.112432	0.0257813	0.0973674	-0.0867276	0.0433148	0.0321607	0.0349331	-0.103453	-0.0242849	0.0265439	-0.0323	-0.128505	-0.0935008	0.0106283
H:\Hillary\Beak Shape Photos\Oct 1 Grp 1 Hens\Camera 2\L photos\90992_G1_18w_L2.tif	0.28575	-0.0200074	-0.818522	0.137251	-0.144305	0.15914	0.220228	-0.0432143	0.204696	0.0107277	0.152423	-0.0593436	0.127533	0.0230007	0.0838449	-0.0720897	0.0532554	0.0273986	0.0133233	-0.0870819	-0.0201195	0.0217978	-0.0612127	-0.10523	-0.0968941	0.00765036
H:\Hillary\Beak Shape Photos\Oct 1 Grp 1 Hens\Camera 2\L photos\98493_G1_18w_L.tif	0.278279	-0.0150889	-0.807253	0.118687	-0.127386	0.238675	0.215365	-0.0470584	0.193339	0.0111419	0.148828	-0.0718194	0.118277	0.0245811	0.0822103	-0.0916063	0.047873	0.0301596	0.0182003	-0.10483	-0.0213996	0.0251769	-0.05362	-0.1296	-0.0927135	0.0115818
H:\Hillary\Beak Shape Photos\Oct 1 Grp 1 Hens\Camera 2\L photos\99460_G1_18w_L.tif	0.283319	-0.0231375	-0.820737	0.123506	-0.130275	0.186734	0.217906	-0.0461013	0.200608	0.00308705	0.150602	-0.0612922	0.125075	0.0180497	0.0821386	-0.0740493	0.0516758	0.023672	0.0132115	-0.0855297	-0.0197418	0.0221143	-0.0598152	-0.100539	-0.0939669	0.0134863
H:\Hillary\Beak Shape Photos\Oct 1 Grp 1 Hens\Camera 2\L photos\98662_G1_18w_L.tif	0.277876	-0.0346257	-0.824253	0.121627	-0.13875	0.177962	0.216094	-0.0515243	0.198944	0.00026743	0.151154	-0.0628146	0.125434	0.0197233	0.0848462	-0.0719605	0.0539005	0.02915	0.0177716	-0.0803682	-0.0147903	0.0327858	-0.0566633	-0.0989057	-0.0915629	0.0186829
H:\Hillary\Beak Shape Photos\Oct 1 Grp 1 Hens\Camera 2\L photos\99235_G1_18w_L.tif	0.29262	-0.0268439	-0.834312	0.115231	-0.0969114	0.136633	0.218165	-0.0416661	0.216243	0.0019287	0.142427	-0.0531047	0.140558	0.0178181	0.0651981	-0.0649943	0.0647566	0.0258121	-0.0113144	-0.073783	-0.0105461	0.0284584	-0.0931367	-0.0841797	-0.093747	0.0186902
H:\Hillary\Beak Shape Photos\Oct 1 Grp 1 Hens\Camera 2\L photos\99454_G1_18w_L.tif	0.290318	-0.0205098	-0.827139	0.122749	-0.115877	0.157532	0.220037	-0.0400191	0.207402	-0.000791463	0.146995	-0.0565407	0.132719	0.0170424	0.0739441	-0.0690238	0.0576129	0.0229561	0.00104527	-0.0793035	-0.0157785	0.0236561	-0.0762756	-0.0914495	-0.0950029	0.0137031
H:\Hillary\Beak Shape Photos\Oct 1 Grp 1 Hens\Camera 2\L photos\99665_G1_18w_L.tif	0.282992	-0.0304195	-0.825634	0.125009	-0.135092	0.161382	0.218213	-0.0474131	0.203693	0.00227162	0.150698	-0.0591817	0.128866	0.0199312	0.0810451	-0.0709253	0.0556224	0.0278546	0.0105725	-0.0822911	-0.0169224	0.0264503	-0.0619921	-0.0920506	-0.0920627	0.0193824
H:\Hillary\Beak Shape Photos\Oct 1 Grp 1 Hens\Camera 2\L photos\99750_G1_18w_L.tif	0.284573	-0.0295926	-0.825634	0.129888	-0.136884	0.151737	0.219134	-0.0463033	0.205781	0.00445167	0.151274	-0.0574142	0.130349	0.0214028	0.0816906	-0.0677782	0.0556803	0.0268894	0.0113138	-0.0777979	-0.0172254	0.0255475	-0.0639894	-0.0921988	-0.0960614	0.0111684
H:\Hillary\Beak Shape Photos\Oct 1 Grp 1 Hens\Camera 2\L photos\99503_G1_18w_L.tif	0.288812	-0.0130739	-0.818788	0.137536	-0.141781	0.159903	0.220814	-0.041427	0.204147	0.00825736	0.152054	-0.0591349	0.127086	0.0207466	0.0819409	-0.0749541	0.0518862	0.0230886	0.0123793	-0.0869702	-0.0208019	0.0195182	-0.0612931	-0.102168	-0.0964561	0.00867867
H:\Hillary\Beak Shape Photos\Oct 1 Grp 1 Hens\Camera 2\L photos\99344_G1_18W_L.tif	0.280034	-0.0295927	-0.82502	0.116981	-0.129392	0.18942	0.215938	-0.0502152	0.197234	-0.00311632	0.149053	-0.0647088	0.124201	0.0165761	0.082667	-0.0736402	0.0533679	0.0270184	0.0148884	-0.0830214	-0.0166346	0.0280966	-0.0559258	-0.0940255	-0.0904117	0.0202274
H:\Hillary\Beak Shape Photos\Oct 1 Grp 1 Hens\Camera 2\L photos\99372_G1_18w_L.tif	0.283722	-0.0308404	-0.827672	0.121236	-0.126882	0.16367	0.218351	-0.0459921	0.204772	0.000866362	0.148972	-0.0592328	0.129508	0.0173544	0.0790556	-0.069227	0.054922	0.0230476	0.0093514	-0.0767552	-0.0153523	0.0277575	-0.0667038	-0.0913428	-0.0920425	0.0194585
H:\Hillary\Beak Shape Photos\Oct 1 Grp 1 Hens\Camera 2\L photos\99763_G1_18w_L.tif	0.288567	-0.0265111	-0.829716	0.1226	-0.118331	0.152661	0.21992	-0.0417995	0.20871	0.000733342	0.147983	-0.055287	0.13263	0.0158994	0.075046	-0.0669896	0.0571242	0.0214259	0.00290585	-0.0750278	-0.0165062	0.0220949	-0.0735062	-0.0845601	-0.094826	0.0147602
H:\Hillary\Beak Shape Photos\Oct 1 Grp 1 Hens\Camera 2\L photos\99535_G1_18w_L.tif	0.274917	-0.0283205	-0.819963	0.11111	-0.118506	0.224542	0.210642	-0.0553762	0.197858	0.00842818	0.147395	-0.069208	0.121696	0.0209875	0.0820508	-0.0816861	0.0492284	0.025606	0.0169863	-0.0915676	-0.0200891	0.0240251	-0.0508047	-0.103902	-0.0914106	0.0153611
H:\Hillary\Beak Shape Photos\Oct 1 Grp 1 Hens\Camera 2\L photos\98876_G1_18w_L.tif	0.281128	-0.0266919	-0.821191	0.125193	-0.141031	0.179926	0.217292	-0.0492037	0.199885	0.00422075	0.150263	-0.0659412	0.124378	0.0196955	0.0840195	-0.0760509	0.0523751	0.0278405	0.0168547	-0.0857086	-0.0182772	0.0269069	-0.0539804	-0.0984427	-0.0917153	0.0182562
H:\Hillary\Beak Shape Photos\Oct 1 Grp 1 Hens\Camera 2\L photos\98781_G1_18w_L.tif	0.281618	-0.0333629	-0.827481	0.118721	-0.127064	0.166874	0.216562	-0.0490961	0.203688	0.000418497	0.148954	-0.0596133	0.129049	0.0178291	0.0791947	-0.0701519	0.0571277	0.0285021	0.00849684	-0.0805867	-0.0129297	0.0328655	-0.0662275	-0.0933864	-0.0909875	0.0209876
H:\Hillary\Beak Shape Photos\Oct 1 Grp 1 Hens\Camera 2\L photos\98918_G1_18w_L.tif	0.287815	-0.0263898	-0.827437	0.123864	-0.120351	0.151171	0.220055	-0.0407123	0.207275	-0.000694551	0.148948	-0.0532566	0.132749	0.0177424	0.0756247	-0.0667672	0.0586043	0.0258811	0.00220887	-0.0786003	-0.0139377	0.0284018	-0.0776239	-0.0969823	-0.0939308	0.0163421
H:\Hillary\Beak Shape Photos\Oct 1 Grp 1 Hens\Camera 2\L photos\98800_G1_18w_L.tif	0.279217	-0.0311682	-0.826314	0.114398	-0.125235	0.192619	0.215824	-0.0498293	0.197993	-0.00221408	0.148988	-0.0636776	0.124627	0.0165751	0.0808595	-0.0753583	0.051852	0.0234308	0.0130731	-0.0843276	-0.0170415	0.0266813	-0.0550765	-0.0900618	-0.0887655	0.0229329
H:\Hillary\Beak Shape Photos\Oct 1 Grp 1 Hens\Camera 2\L photos\98848_G1_18w_L.tif	0.289243	-0.0293625	-0.832696	0.119946	-0.110017	0.148699	0.219086	-0.0429615	0.211266	1.52097e-05	0.146446	-0.0539104	0.136157	0.0174728	0.0730039	-0.0629804	0.0590261	0.0206941	0.00042856	-0.0684325	-0.0158487	0.0208388	-0.0785919	-0.0794928	-0.0975027	0.0094741
H:\Hillary\Beak Shape Photos\Oct 1 Grp 1 Hens\Camera 2\L photos\99314_G1_18w_L.tif	0.287086	-0.0276632	-0.830364	0.109811	-0.10039	0.168035	0.213928	-0.0493283	0.211482	0.00479043	0.141892	-0.0607318	0.135289	0.0181693	0.0690473	-0.0702132	0.0610853	0.0259976	-0.00383698	-0.0781645	-0.0117636	0.0286016	-0.0825405	-0.0904176	-0.0909138	0.0211146
H:\Hillary\Beak Shape Photos\Oct 1 Grp 1 Hens\Camera 2\L photos\99349_G1_18w_L.tif	0.27576	-0.0389098	-0.834151	0.102556	-0.108004	0.196349	0.210761	-0.0558558	0.198723	-0.00555642	0.14378	-0.0663803	0.126552	0.0143979	0.0779229	-0.0711085	0.0570735	0.0273647	0.0112477	-0.0753313	-0.0127728	0.0304252	-0.0603824	-0.0838062	-0.0865099	0.0258553
H:\Hillary\Beak Shape Photos\Oct 1 Grp 1 Hens\Camera 2\L photos\99687_G1_18w_L.tif	0.28474	-0.0246074	-0.824756	0.117349	-0.116568	0.184459	0.217237	-0.045563	0.201256	-0.00267648	0.149126	-0.0575611	0.127663	0.0158204	0.0781525	-0.070828	0.0554188	0.0249728	0.00751086	-0.0815051	-0.0170479	0.0238883	-0.068672	-0.0975517	-0.0940608	0.0138029
H:\Hillary\Beak Shape Photos\Oct 1 Grp 1 Hens\Camera 2\L photos\99627_G1_18w_L.tif	0.289045	-0.0220759	-0.823845	0.131227	-0.125176	0.144758	0.220607	-0.0391854	0.212165	0.0131422	0.147929	-0.0568321	0.13375	0.0222769	0.0739941	-0.0732249	0.0591396	0.0290714	0.000951573	-0.0854003	-0.0168244	0.0226718	-0.0749745	-0.0957809	-0.0967613	0.00935193
H:\Hillary\Beak Shape Photos\Oct 1 Grp 1 Hens\Camera 2\L photos\99365_G1_18w_L.tif	0.277988	-0.0165077	-0.806961	0.129882	-0.149893	0.224079	0.217365	-0.0480073	0.191119	0.00887065	0.155221	-0.0678022	0.116607	0.0245402	0.0900845	-0.0872587	0.0441284	0.0268598	0.0255482	-0.10299	-0.0248128	0.0217552	-0.0408563	-0.120987	-0.095539	0.00756497
H:\Hillary\Beak Shape Photos\Oct 1 Grp 1 Hens\Camera 2\L photos\99227_G1_18w_L.tif	0.280379	-0.0205916	-0.812812	0.130475	-0.146398	0.195103	0.218012	-0.0467919	0.197463	0.00877412	0.153118	-0.0646559	0.122969	0.0254067	0.0856145	-0.082324	0.0492322	0.0278295	0.0192609	-0.0952158	-0.0206135	0.0251736	-0.051654	-0.113968	-0.0945709	0.0107858
H:\Hillary\Beak Shape Photos\Oct 1 Grp 1 Hens\Camera 2\L photos\98867_G1_18w_L.tif	0.284902	-0.0267627	-0.82299	0.129644	-0.136399	0.150429	0.218152	-0.0468315	0.208039	0.0112441	0.148896	-0.0615908	0.132521	0.0274484	0.0779337	-0.0756275	0.0568468	0.0299954	0.00719568	-0.0869288	-0.0157247	0.0289481	-0.0662514	-0.0973459	-0.0931202	0.0173778
H:\Hillary\Beak Shape Photos\Oct 1 Grp 1 Hens\Camera 2\L photos\98640_G1_18w_L.tif	0.279821	-0.0220214	-0.813306	0.133112	-0.153086	0.188945	0.218396	-0.0474643	0.196643	0.00783321	0.153587	-0.0659983	0.121861	0.0243867	0.0891727	-0.0781583	0.0493639	0.0293141	0.0221857	-0.0930008	-0.0210123	0.0253237	-0.0499005	-0.115049	-0.0937252	0.012778
H:\Hillary\Beak Shape Photos\Oct 1 Grp 1 Hens\Camera 2\L photos\98911_G1_18w_L.tif	0.288426	-0.0267065	-0.82972	0.121206	-0.116591	0.153465	0.218842	-0.0436453	0.208979	0.00100535	0.147535	-0.0553414	0.132748	0.01565	0.0754775	-0.0647336	0.0576549	0.0220992	0.00214904	-0.0751613	-0.0159057	0.0230334	-0.076074	-0.0884189	-0.093521	0.017548
H:\Hillary\Beak Shape Photos\Oct 1 Grp 1 Hens\Camera 2\L photos\99195_G1_18w_L.tif	0.288011	-0.026234	-0.829267	0.116855	-0.111162	0.159825	0.218109	-0.0434093	0.20767	-0.00150836	0.145024	-0.0586421	0.134317	0.0186804	0.072873	-0.0680343	0.0597811	0.0259797	-0.00106368	-0.0795062	-0.0135555	0.0272311	-0.0779439	-0.0895458	-0.0927945	0.0183088
H:\Hillary\Beak Shape Photos\Oct 1 Grp 1 Hens\Camera 2\L photos\98709_G1_18w_L.tif	0.292764	-0.0316283	-0.840096	0.112	-0.0904591	0.138525	0.217588	-0.0443735	0.218025	3.15516e-05	0.142861	-0.050321	0.140002	0.0112012	0.066539	-0.0570235	0.0631926	0.0182644	-0.00895652	-0.0605979	-0.0140193	0.018516	-0.090293	-0.0665422	-0.0971476	0.0119477
H:\Hillary\Beak Shape Photos\Oct 1 Grp 1 Hens\Camera 2\L photos\98730_G1_18w_L.tif	0.278399	-0.0241215	-0.814559	0.125551	-0.138475	0.206268	0.21743	-0.0472692	0.195491	0.00494827	0.154069	-0.0619927	0.121193	0.0215089	0.0874303	-0.0775491	0.0483613	0.0257057	0.0204117	-0.091411	-0.0218204	0.0224994	-0.052935	-0.114171	-0.0949951	0.0100329
H:\Hillary\Beak Shape Photos\Oct 1 Grp 1 Hens\Camera 2\L photos\98457_G1_18w_L.tif	0.285714	-0.0290385	-0.826091	0.124794	-0.123123	0.154787	0.217739	-0.0461729	0.208749	0.00549584	0.148245	-0.0568814	0.134713	0.0247497	0.0767975	-0.0677125	0.0592217	0.0292005	0.00416398	-0.079246	-0.0162185	0.0241722	-0.0731242	-0.0936572	-0.0967861	0.00950879
H:\Hillary\Beak Shape Photos\Oct 1 Grp 1 Hens\Camera 2\L photos\99499_G1_18w_L.tif	0.286882	-0.0222261	-0.825658	0.111891	-0.102586	0.186123	0.216298	-0.0444315	0.205706	0.00130152	0.143699	-0.0614107	0.130523	0.0160829	0.072383	-0.0721783	0.0580248	0.0252782	0.000337556	-0.0825538	-0.0149757	0.0247796	-0.0775025	-0.0979923	-0.0931312	0.0153362
H:\Hillary\Beak Shape Photos\Oct 1 Grp 1 Hens\Camera 2\L photos\98731_G1_18w_L.tif	0.288863	-0.0164804	-0.82015	0.132305	-0.129704	0.163121	0.220424	-0.0402577	0.20777	0.0108007	0.149797	-0.0580811	0.129323	0.0197297	0.0786814	-0.072354	0.0543849	0.0238053	0.00678392	-0.0862902	-0.0207043	0.0167649	-0.0685526	-0.10108	-0.0969173	0.00801712
H:\Hillary\Beak Shape Photos\Oct 1 Grp 1 Hens\Camera 2\L photos\99119_G1_18w_L.tif	0.290348	-0.0267838	-0.830119	0.123697	-0.110237	0.143119	0.219431	-0.0412209	0.214577	0.00727278	0.14611	-0.0532134	0.137703	0.0205592	0.0719687	-0.0634562	0.0611512	0.0250202	-0.00465814	-0.0778972	-0.0170691	0.0174695	-0.0813735	-0.0829068	-0.0978321	0.00834085
H:\Hillary\Beak Shape Photos\Oct 1 Grp 1 Hens\Camera 2\L photos\99321_G1_18w_L.tif	0.284495	-0.0422154	-0.845087	0.0953008	-0.0735229	0.16159	0.213444	-0.0479395	0.216308	-0.00215304	0.139319	-0.0535667	0.13991	0.0111768	0.0611678	-0.0636955	0.0640724	0.0190057	-0.0122987	-0.0644524	-0.0102246	0.0240289	-0.0882433	-0.061762	-0.0893408	0.0246819
H:\Hillary\Beak Shape Photos\Oct 1 Grp 1 Hens\Camera 2\L photos\98740_G1_18w_L.tif	0.281635	-0.0211254	-0.815912	0.127941	-0.143351	0.187552	0.217793	-0.0470967	0.198669	0.00693012	0.150938	-0.0663369	0.123297	0.0220641	0.0840974	-0.0803343	0.0518437	0.0300214	0.016296	-0.0938593	-0.0188749	0.0271179	-0.054447	-0.109477	-0.0919839	0.0166022
H:\Hillary\Beak Shape Photos\Oct 1 Grp 1 Hens\Camera 2\L photos\99644_G1_18w_L.tif	0.279624	-0.0204924	-0.809027	0.145888	-0.167777	0.178229	0.221433	-0.0430621	0.198189	0.0158181	0.157863	-0.0623201	0.121262	0.0282918	0.0922329	-0.0800404	0.0473635	0.0294211	0.0260943	-0.096019	-0.0249923	0.0192591	-0.0447614	-0.119284	-0.0975034	0.00431179
H:\Hillary\Beak Shape Photos\Oct 1 Grp 1 Hens\Camera 2\L photos\99401_G1_18w_L.tif	0.290258	-0.0151161	-0.821435	0.133594	-0.129202	0.157419	0.221242	-0.0385998	0.20699	0.00646555	0.151035	-0.054059	0.129596	0.0180815	0.079184	-0.0688379	0.0540798	0.0213881	0.00551989	-0.0858778	-0.0194599	0.0188358	-0.0703845	-0.100446	-0.0974223	0.00715171
H:\Hillary\Beak Shape Photos\Oct 1 Grp 1 Hens\Camera 2\L photos\98441_G1_18w_L.tif	0.284653	-0.0259261	-0.824387	0.123115	-0.130485	0.165026	0.217846	-0.0465436	0.20362	0.00192875	0.149462	-0.0596742	0.128686	0.0188567	0.0788251	-0.0731163	0.0560678	0.0279559	0.00738495	-0.0861876	-0.0150935	0.0296242	-0.0660321	-0.0972579	-0.0905462	0.0221993
H:\Hillary\Beak Shape Photos\Oct 1 Grp 1 Hens\Camera 2\L photos\98765_G1_18w_L.tif	0.275416	-0.0398846	-0.829059	0.112534	-0.123431	0.186106	0.2142	-0.0525612	0.197947	-0.00507065	0.150367	-0.0593356	0.127285	0.0185144	0.0829619	-0.0681026	0.0557975	0.0282484	0.0134386	-0.0786053	-0.0144971	0.0299504	-0.0611039	-0.0939327	-0.0893216	0.0221394
H:\Hillary\Beak Shape Photos\Oct 1 Grp 1 Hens\Camera 2\L photos\99302_G1_18w_L.tif	0.274713	-0.0283203	-0.814607	0.125893	-0.151473	0.204057	0.215734	-0.0521502	0.194343	0.00769307	0.15287	-0.0693401	0.119745	0.0240006	0.0889771	-0.0829593	0.0481639	0.0296317	0.0246421	-0.0948326	-0.0191648	0.029926	-0.0431031	-0.111008	-0.0908408	0.0174093
H:\Hillary\Beak Shape Photos\Oct 1 Grp 1 Hens\Camera 2\L photos\99710_G1_18w_L.tif	0.288933	-0.0247763	-0.829204	0.11536	-0.106363	0.161193	0.215274	-0.0483292	0.209656	0.00115964	0.14226	-0.0621426	0.137808	0.0242359	0.0702257	-0.0701843	0.0622964	0.0296502	-0.00125591	-0.0753695	-0.0137177	0.0257506	-0.0798752	-0.087817	-0.0960375	0.0112694
H:\Hillary\Beak Shape Photos\Oct 1 Grp 1 Hens\Camera 2\L photos\98924_G1_18w_L.tif	0.289314	-0.0144915	-0.818054	0.145801	-0.141725	0.145696	0.223196	-0.0350198	0.2089	0.0167208	0.151712	-0.0576306	0.131407	0.0283376	0.0816314	-0.0711849	0.052718	0.0221415	0.0102409	-0.0858433	-0.0218197	0.0150636	-0.0654859	-0.103702	-0.102034	-0.00588893
H:\Hillary\Beak Shape Photos\Oct 1 Grp 1 Hens\Camera 2\L photos\98576_G1_18w_L2.tif	0.279408	-0.0158051	-0.806638	0.134441	-0.154144	0.209948	0.220943	-0.0414972	0.19369	0.0107494	0.156065	-0.0649688	0.116706	0.0220955	0.0884721	-0.0879029	0.0457149	0.0278349	0.0216129	-0.106732	-0.0231264	0.0238403	-0.0440744	-0.121452	-0.0946303	0.00944878
H:\Hillary\Beak Shape Photos\Oct 1 Grp 1 Hens\Camera 2\L photos\99422_G1_18w_L2.tif	0.286178	-0.0310041	-0.831033	0.117447	-0.115787	0.156014	0.217791	-0.0456825	0.207227	-0.00228247	0.146503	-0.0575694	0.133769	0.0181575	0.0742584	-0.0675845	0.0594875	0.0261773	0.00276751	-0.0741824	-0.0132318	0.0286966	-0.0744739	-0.0855271	-0.0934555	0.0173401
H:\Hillary\Beak Shape Photos\Oct 1 Grp 1 Hens\Camera 2\L photos\98777_G1_18w_L.tif	0.285316	-0.0303232	-0.82631	0.133697	-0.140638	0.138674	0.219048	-0.0477816	0.207603	0.00713869	0.150421	-0.0597136	0.133178	0.0274012	0.0814621	-0.06757	0.0573435	0.0305679	0.0114264	-0.0758882	-0.0172656	0.0256194	-0.0639854	-0.0896118	-0.097599	0.00779044
H:\Hillary\Beak Shape Photos\Oct 1 Grp 1 Hens\Camera 2\L photos\99095_G1_18w_L.tif	0.282775	-0.0203262	-0.816043	0.12534	-0.132928	0.190568	0.214512	-0.0516097	0.202708	0.0114652	0.149414	-0.0647209	0.126661	0.0248295	0.082352	-0.0768354	0.0533211	0.0294669	0.0125545	-0.0920783	-0.0192605	0.0241155	-0.0609663	-0.110488	-0.0950998	0.0102737
H:\Hillary\Beak Shape Photos\Oct 1 Grp 1 Hens\Camera 2\L photos\99003_G1_18w_L.tif	0.282001	-0.0219756	-0.814347	0.138892	-0.155719	0.163644	0.219282	-0.045859	0.202999	0.0162194	0.153293	-0.0635756	0.12578	0.0279576	0.0852635	-0.0804226	0.0518289	0.0310469	0.0176992	-0.0935341	-0.019556	0.02682	-0.0558174	-0.11551	-0.0927078	0.016297
H:\Hillary\Beak Shape Photos\Oct 1 Grp 1 Hens\Camera 2\L photos\99247_G1_18w_L.tif	0.281974	-0.0223205	-0.816385	0.13076	-0.143543	0.182974	0.219169	-0.0448878	0.200544	0.0087421	0.152049	-0.0636415	0.124455	0.0227231	0.0844863	-0.0781239	0.0510704	0.0272827	0.0165078	-0.0910531	-0.0212194	0.0218466	-0.0545687	-0.106172	-0.0945393	0.0118702
H:\Hillary\Beak Shape Photos\Oct 1 Grp 1 Hens\Camera 2\L photos\99690_G1_18w_L.tif	0.293522	-0.0127713	-0.825719	0.126014	-0.11603	0.150811	0.218283	-0.0435306	0.210666	0.00571557	0.144775	-0.0606653	0.133838	0.0185747	0.0723367	-0.0709787	0.0588939	0.0251927	-0.000201405	-0.0796606	-0.0153886	0.024286	-0.0786788	-0.0936117	-0.0962967	0.0106247
H:\Hillary\Beak Shape Photos\Oct 1 Grp 1 Hens\Camera 2\L photos\98436_G1_18w_L.tif	0.281918	-0.0384136	-0.833652	0.110116	-0.111968	0.160524	0.214846	-0.0504277	0.206893	-0.00262086	0.144771	-0.0596962	0.134031	0.0181301	0.074056	-0.0664803	0.0614236	0.0291339	0.00178455	-0.0746265	-0.0099851	0.0340017	-0.0759394	-0.0867813	-0.0881794	0.0271403
H:\Hillary\Beak Shape Photos\Oct 1 Grp 1 Hens\Camera 2\L photos\99334_G1_18w_L.tif	0.290699	-0.0321477	-0.837823	0.109883	-0.0907907	0.145331	0.217485	-0.0431532	0.215582	-0.00143885	0.141244	-0.054529	0.140086	0.0146219	0.0659976	-0.0608365	0.0645297	0.0232928	-0.00904381	-0.0653925	-0.0114839	0.024774	-0.0909507	-0.0748924	-0.0955319	0.0144873
H:\Hillary\Beak Shape Photos\Oct 1 Grp 1 Hens\Camera 2\L photos\99087_G1_18w_L.tif	0.269501	-0.0242098	-0.802002	0.131102	-0.158594	0.239268	0.217289	-0.0488559	0.188374	0.0138257	0.158881	-0.0682598	0.112543	0.026889	0.0971983	-0.0870652	0.0421606	0.030792	0.0317082	-0.109261	-0.0256178	0.0244291	-0.0359171	-0.135518	-0.0955237	0.00686447
H:\Hillary\Beak Shape Photos\Oct 1 Grp 1 Hens\Camera 2\L photos\99254_G1_18w_L.tif	0.285847	-0.0237782	-0.822345	0.134627	-0.141377	0.153544	0.220821	-0.0424651	0.202795	0.00134596	0.153034	-0.0558118	0.128645	0.0213496	0.083463	-0.0684129	0.0550531	0.0285642	0.0125761	-0.0818585	-0.0178724	0.0257362	-0.0630376	-0.0996855	-0.0976022	0.0068453
H:\Hillary\Beak Shape Photos\Oct 1 Grp 1 Hens\Camera 2\L photos\98845_G1_18w_L.tif	0.279633	-0.0367557	-0.827028	0.12011	-0.133893	0.161601	0.216398	-0.0503745	0.20364	0.00219026	0.14892	-0.061944	0.130515	0.0229938	0.0791682	-0.0737048	0.058375	0.0330093	0.0101027	-0.0819307	-0.0136687	0.0326667	-0.0636197	-0.094087	-0.0885422	0.0262253
H:\Hillary\Beak Shape Photos\Oct 1 Grp 1 Hens\Camera 2\L photos\98778_G1_18w_L.tif	0.282967	-0.0258056	-0.824201	0.113553	-0.116432	0.186658	0.214148	-0.0502602	0.203745	0.00409586	0.144389	-0.0662985	0.128712	0.0193413	0.0752163	-0.0770064	0.0576201	0.0299937	0.0063558	-0.0851695	-0.0138846	0.0300196	-0.0684132	-0.0994979	-0.090224	0.0203772
H:\Hillary\Beak Shape Photos\Oct 1 Grp 1 Hens\Camera 2\L photos\98459_G1_18w_L.tif	0.279888	-0.0317027	-0.822253	0.120594	-0.133141	0.17	0.214735	-0.0518205	0.205122	0.0095109	0.147502	-0.0650321	0.130566	0.0264536	0.0784443	-0.0773501	0.0581146	0.0345506	0.00731105	-0.0917759	-0.0133043	0.0339646	-0.0651469	-0.103638	-0.0878363	0.0262457
H:\Hillary\Beak Shape Photos\Oct 1 Grp 1 Hens\Camera 2\L photos\99671_G1_18w_L.tif	0.274881	-0.0405408	-0.828498	0.113686	-0.131786	0.180828	0.21303	-0.0559142	0.198559	-0.00229954	0.148585	-0.0649717	0.127711	0.0215224	0.0826817	-0.0721792	0.0566181	0.0318419	0.0154537	-0.0797142	-0.0131783	0.0338724	-0.0573077	-0.0933456	-0.0867496	0.0272148
H:\Hillary\Beak Shape Photos\Oct 1 Grp 1 Hens\Camera 2\L photos\99157_G1_18w_L.tif	0.280549	-0.0359442	-0.828222	0.120654	-0.131578	0.164916	0.217276	-0.0491007	0.202503	-0.00130824	0.149939	-0.0598506	0.129074	0.0189993	0.0812855	-0.0688087	0.0567847	0.0289781	0.0119779	-0.0770341	-0.0149249	0.0297282	-0.0620007	-0.0891398	-0.0926644	0.017911
H:\Hillary\Beak Shape Photos\Oct 1 Grp 1 Hens\Camera 2\L photos\98854_G1_18w_L.tif	0.289563	-0.0336787	-0.839864	0.10583	-0.086014	0.154653	0.214394	-0.04901	0.216737	0.00111769	0.141328	-0.0540288	0.138794	0.0119677	0.0663671	-0.0599619	0.0622093	0.0182967	-0.00759583	-0.0626168	-0.0134461	0.0203355	-0.087162	-0.0675912	-0.0953112	0.0146864
H:\Hillary\Beak Shape Photos\Oct 1 Grp 1 Hens\Camera 2\L photos\99051_G1_18w_L.tif	0.295499	-0.0226555	-0.836719	0.121871	-0.103088	0.13388	0.221313	-0.0380062	0.214919	-0.00185369	0.145787	-0.0497504	0.136594	0.00887191	0.0706596	-0.0571015	0.0595254	0.0145028	-0.00497677	-0.0642427	-0.0171955	0.0139028	-0.0848404	-0.070402	-0.0974767	0.0109837
H:\Hillary\Beak Shape Photos\Oct 1 Grp 1 Hens\Camera 2\L photos\99139_G1_18w_L.tif	0.289526	-0.0178183	-0.822469	0.127886	-0.120952	0.166763	0.221116	-0.0379538	0.206556	0.00370768	0.149281	-0.0555616	0.13073	0.0185968	0.0770971	-0.0696065	0.05464	0.0209336	0.00453426	-0.0825016	-0.0195689	0.0175523	-0.0723673	-0.0978619	-0.0981238	0.00586498
H:\Hillary\Beak Shape Photos\Oct 1 Grp 1 Hens\Camera 2\L photos\98430_G1_18w_L.tif	0.277761	-0.0337957	-0.826481	0.114514	-0.125725	0.191676	0.214939	-0.0514532	0.197414	-0.00323751	0.14995	-0.0619889	0.124889	0.0170295	0.0830521	-0.0714551	0.052851	0.0252099	0.0146381	-0.0815483	-0.0159394	0.0286171	-0.0575701	-0.0946209	-0.0897786	0.0210527
H:\Hillary\Beak Shape Photos\Oct 1 Grp 1 Hens\Camera 2\L photos\99744_G1_18w_L.tif	0.279372	-0.0388031	-0.830808	0.114114	-0.120915	0.169736	0.215457	-0.0506114	0.203456	-0.00233938	0.146919	-0.0614908	0.130907	0.0188653	0.0789782	-0.0671061	0.0592351	0.0301978	0.00797765	-0.0766946	-0.0120521	0.0327518	-0.0656174	-0.0856942	-0.0929086	0.0170749
H:\Hillary\Beak Shape Photos\Oct 1 Grp 1 Hens\Camera 2\L photos\99485_G1_18w_L.tif	0.290757	-0.026656	-0.833888	0.111802	-0.0960452	0.156338	0.218099	-0.041869	0.212356	-0.00117698	0.143815	-0.0533734	0.135064	0.0106424	0.0682745	-0.0642713	0.0610155	0.0208819	-0.00671251	-0.072524	-0.0129813	0.0241098	-0.0868951	-0.0829655	-0.0928591	0.019062
H:\Hillary\Beak Shape Photos\Oct 1 Grp 1 Hens\Camera 2\L photos\99029_G1_18w_L.tif	0.29402	-0.025453	-0.839153	0.109601	-0.0915906	0.148495	0.217743	-0.0437694	0.212453	-0.00812028	0.14302	-0.0522769	0.135636	0.00544721	0.0679304	-0.0585721	0.0610471	0.0164465	-0.00674482	-0.0625926	-0.012636	0.023038	-0.0883045	-0.0717758	-0.093421	0.0195327
H:\Hillary\Beak Shape Photos\Oct 1 Grp 1 Hens\Camera 2\L photos\99579_G1_18w_L.tif	0.291541	-0.0236119	-0.831953	0.123705	-0.11655	0.142213	0.219807	-0.0425226	0.208843	-0.00431726	0.147838	-0.0531565	0.134255	0.0151876	0.0750192	-0.0619101	0.0585163	0.0214092	0.00157305	-0.0704034	-0.0157688	0.0224395	-0.0777366	-0.0835663	-0.0953834	0.0145332
H:\Hillary\Beak Shape Photos\Oct 1 Grp 1 Hens\Camera 2\L photos\99172_G1_18w_L.tif	0.277785	-0.0263749	-0.818522	0.120909	-0.1355	0.208144	0.217125	-0.0481524	0.192483	-0.00160808	0.153013	-0.0635306	0.120244	0.0186821	0.0861268	-0.0788089	0.0492368	0.0264444	0.0207771	-0.0890485	-0.0204535	0.024588	-0.0488391	-0.104326	-0.0934757	0.0130822
H:\Hillary\Beak Shape Photos\Oct 1 Grp 1 Hens\Camera 2\L photos\99780_G1_18w_L.tif	0.282589	-0.0214561	-0.816323	0.126743	-0.134713	0.18653	0.218924	-0.0433118	0.202038	0.00949886	0.150946	-0.0618423	0.127016	0.0250942	0.0804028	-0.080624	0.0515182	0.0256206	0.00956218	-0.0977269	-0.0205979	0.0213991	-0.059386	-0.106662	-0.0919768	0.016738
H:\Hillary\Beak Shape Photos\Oct 1 Grp 1 Hens\Camera 2\L photos\98912_G1_18w_L.tif	0.288579	-0.0162434	-0.823249	0.117349	-0.113697	0.189055	0.216837	-0.0455521	0.202462	2.45565e-05	0.145495	-0.0639304	0.126849	0.014408	0.0765906	-0.0732872	0.0540452	0.022335	0.00706803	-0.0818949	-0.0178714	0.0221638	-0.0685734	-0.0970147	-0.0945352	0.0125876
H:\Hillary\Beak Shape Photos\Oct 1 Grp 1 Hens\Camera 2\L photos\98727_G1_18w_L.tif	0.291289	-0.0235104	-0.829567	0.124668	-0.113382	0.141778	0.219806	-0.0406523	0.212897	0.00510302	0.145896	-0.0552463	0.136858	0.020484	0.0711781	-0.0679744	0.0605774	0.0252475	-0.00254689	-0.0765263	-0.0159619	0.0209354	-0.0802884	-0.0849966	-0.0967547	0.0106894
H:\Hillary\Beak Shape Photos\Oct 1 Grp 1 Hens\Camera 2\L photos\99406_G1_18w_L.tif	0.286271	-0.0299576	-0.830991	0.113268	-0.108089	0.163135	0.216993	-0.045375	0.208121	-0.00099076	0.144518	-0.0587859	0.133983	0.0171799	0.0723968	-0.0677595	0.0601764	0.025958	-0.0010007	-0.0776392	-0.0133594	0.0269125	-0.0778301	-0.087248	-0.0911886	0.021302
H:\Hillary\Beak Shape Photos\Oct 1 Grp 1 Hens\Camera 2\L photos\99244_G1_18w_L.tif	0.284448	-0.0187697	-0.818449	0.124132	-0.132304	0.187861	0.216371	-0.0485979	0.201486	0.0070892	0.148701	-0.0657676	0.125367	0.0205996	0.0803398	-0.0794785	0.0529368	0.0276051	0.0123228	-0.0902437	-0.0192943	0.023605	-0.0587469	-0.102612	-0.0931773	0.0145778
H:\Hillary\Beak Shape Photos\Oct 1 Grp 1 Hens\Camera 2\L photos\99470_G1_18w_L.tif	0.296241	-0.0191191	-0.835866	0.108077	-0.0832959	0.152686	0.217477	-0.0410195	0.21474	-0.00383584	0.140172	-0.0539199	0.138262	0.00952819	0.0625401	-0.0647296	0.0632382	0.0192839	-0.0139372	-0.0717306	-0.011764	0.0232136	-0.0954351	-0.0793965	-0.0923729	0.0209624
H:\Hillary\Beak Shape Photos\Oct 1 Grp 1 Hens\Camera 2\L photos\99070_G1_18w_L.tif	0.282664	-0.030521	-0.825138	0.119858	-0.125795	0.165744	0.21679	-0.0475015	0.203802	0.000740019	0.148399	-0.0593783	0.131445	0.0226168	0.0773565	-0.0724165	0.0589406	0.0319929	0.00553018	-0.0850765	-0.0124666	0.0336033	-0.0702781	-0.0998896	-0.0912497	0.0202286
H:\Hillary\Beak Shape Photos\Oct 1 Grp 1 Hens\Camera 2\L photos\98907_G1_18w_L.tif	0.285362	-0.0259559	-0.827158	0.116082	-0.117936	0.173792	0.214715	-0.0510366	0.205396	0.00215597	0.146771	-0.0607706	0.129921	0.0174111	0.0759606	-0.072114	0.0560649	0.0242742	0.00559123	-0.0806421	-0.0146475	0.0278692	-0.0690962	-0.0918002	-0.0909426	0.0207343
H:\Hillary\Beak Shape Photos\Oct 1 Grp 1 Hens\Camera 2\L photos\98531_G1_18w_L.tif	0.293079	-0.0233966	-0.834499	0.113247	-0.0983308	0.146931	0.217981	-0.0426721	0.213153	-0.00165691	0.142395	-0.0560511	0.136694	0.0123017	0.067309	-0.0650002	0.0619208	0.0218494	-0.00831412	-0.0737085	-0.012181	0.0258956	-0.0874205	-0.0803449	-0.0917865	0.0226057
H:\Hillary\Beak Shape Photos\Oct 1 Grp 1 Hens\Camera 2\L photos\98437_G1_18w_L.tif	0.286136	-0.0186863	-0.820883	0.123578	-0.129217	0.17967	0.216611	-0.0482167	0.200971	0.00121581	0.148747	-0.0629443	0.127673	0.0209145	0.079619	-0.0756205	0.0545016	0.0275321	0.0107697	-0.0855367	-0.0177865	0.0250469	-0.0637653	-0.101914	-0.0933759	0.014961
H:\Hillary\Beak Shape Photos\Oct 1 Grp 1 Hens\Camera 2\L photos\99635_G1_18w_L.tif	0.279548	-0.0325172	-0.826278	0.112792	-0.115766	0.188537	0.215519	-0.0482661	0.201597	-6.79035e-05	0.147199	-0.0616085	0.12865	0.0190387	0.0778534	-0.0726203	0.0562735	0.0272878	0.00843405	-0.0818347	-0.0149487	0.0278652	-0.0668515	-0.0970674	-0.0912301	0.0184608
H:\Hillary\Beak Shape Photos\Oct 1 Grp 1 Hens\Camera 2\L photos\99156_G1_18w_L.tif	0.291938	-0.019066	-0.826311	0.127015	-0.113392	0.14882	0.218872	-0.0420801	0.215039	0.0134033	0.145584	-0.0568375	0.13528	0.0193278	0.0720581	-0.0682325	0.0586032	0.0223191	-0.00152292	-0.0779727	-0.0173069	0.0184584	-0.0801856	-0.0905468	-0.0986563	0.00539198
H:\Hillary\Beak Shape Photos\Oct 1 Grp 1 Hens\Camera 2\L photos\98675_G1_18w_L.tif	0.28169	-0.0318468	-0.827929	0.116824	-0.123215	0.177492	0.217423	-0.047093	0.201056	-0.00337702	0.149577	-0.0588801	0.126523	0.0139205	0.0799704	-0.0697533	0.0550186	0.0248427	0.0102013	-0.0789418	-0.0150001	0.0285904	-0.0634754	-0.090477	-0.0918411	0.0187002
H:\Hillary\Beak Shape Photos\Oct 1 Grp 1 Hens\Camera 2\L photos\99380_G1_18w_L.tif	0.285329	-0.0184662	-0.816443	0.141784	-0.151762	0.154261	0.222002	-0.0394071	0.203312	0.0113998	0.15319	-0.0607171	0.127459	0.0269613	0.0838619	-0.077718	0.0526314	0.029185	0.014888	-0.0912227	-0.0201905	0.0234081	-0.0583992	-0.109078	-0.0958794	0.00961003
H:\Hillary\Beak Shape Photos\Oct 1 Grp 1 Hens\Camera 2\L photos\99411_G1_18w_L.tif	0.285955	-0.0157449	-0.816007	0.13488	-0.143616	0.169365	0.220102	-0.0422199	0.20285	0.0103864	0.151641	-0.0619769	0.126023	0.0228387	0.0819631	-0.0792738	0.0515412	0.0256779	0.0130363	-0.0923805	-0.0191609	0.0249482	-0.0604877	-0.11039	-0.09384	0.0138896
H:\Hillary\Beak Shape Photos\Oct 1 Grp 1 Hens\Camera 2\L photos\98476_G1_18w_L.tif	0.280637	-0.0265319	-0.816457	0.127967	-0.139899	0.172076	0.217372	-0.0465354	0.203034	0.0104669	0.149454	-0.0643349	0.129464	0.0293581	0.0814972	-0.0772569	0.0570016	0.0363867	0.00972327	-0.0959598	-0.0151508	0.0324404	-0.0657001	-0.117383	-0.0909757	0.0193071
H:\Hillary\Beak Shape Photos\Oct 1 Grp 1 Hens\Camera 2\L photos\98798_G1_18w_L.tif	0.280957	-0.0421497	-0.840712	0.10026	-0.0967321	0.167411	0.212593	-0.0527111	0.207276	-0.00676413	0.142373	-0.0590354	0.134005	0.012489	0.0707579	-0.06457	0.0611527	0.0235534	-0.000928727	-0.0687216	-0.0086633	0.032646	-0.0763283	-0.0730457	-0.0857518	0.0306383
H:\Hillary\Beak Shape Photos\Oct 1 Grp 1 Hens\Camera 2\L photos\99060_G1_18w_L.tif	0.280673	-0.0300191	-0.824742	0.116067	-0.127511	0.179541	0.214491	-0.051869	0.202781	0.00432939	0.145856	-0.0676008	0.128101	0.0208405	0.0773652	-0.0785518	0.0566619	0.0308271	0.00999816	-0.0852268	-0.0131319	0.0334936	-0.0623663	-0.0967756	-0.0881769	0.0249447
H:\Hillary\Beak Shape Photos\Oct 1 Grp 1 Hens\Camera 2\L photos\98550_G1_18w_L.tif	0.283366	-0.0244939	-0.821928	0.122464	-0.12871	0.18251	0.217808	-0.0460688	0.200982	0.00167325	0.150008	-0.0609041	0.12572	0.0172441	0.0814781	-0.072567	0.0540661	0.0267921	0.0115258	-0.0849175	-0.0183121	0.0240786	-0.0625106	-0.100497	-0.0934933	0.0146869
H:\Hillary\Beak Shape Photos\Oct 1 Grp 1 Hens\Camera 2\L photos\99494_G1_18w_L.tif	0.280086	-0.0269148	-0.818116	0.127033	-0.137145	0.188146	0.219081	-0.0445573	0.201107	0.00804335	0.15315	-0.0596579	0.12292	0.0178351	0.0845867	-0.0749477	0.0511657	0.0258545	0.0157216	-0.0885346	-0.0202634	0.0228748	-0.0568917	-0.105491	-0.0954037	0.010317
H:\Hillary\Beak Shape Photos\Oct 1 Grp 1 Hens\Camera 2\L photos\98510_G1_18w_L.tif	0.270129	-0.0294554	-0.810938	0.125254	-0.150629	0.228571	0.21651	-0.0504946	0.189492	0.00758496	0.155927	-0.0686541	0.114507	0.0225825	0.0941441	-0.0832202	0.0437995	0.027801	0.0305181	-0.0981799	-0.0234825	0.0250889	-0.0360812	-0.117682	-0.0938953	0.0108035
H:\Hillary\Beak Shape Photos\Oct 1 Grp 1 Hens\Camera 2\L photos\99678_G1_18w_L.tif	0.28252	-0.035206	-0.830487	0.115918	-0.11464	0.168093	0.215814	-0.049293	0.207305	0.00141211	0.147425	-0.057435	0.133965	0.0212011	0.076502	-0.0665971	0.0586106	0.0261685	0.00510431	-0.0748791	-0.0183224	0.0190531	-0.0691664	-0.0825573	-0.0946297	0.0141221
H:\Hillary\Beak Shape Photos\Oct 1 Grp 1 Hens\Camera 2\L photos\98814_G1_18w_L.tif	0.283207	-0.0277593	-0.826174	0.115441	-0.122631	0.175829	0.215812	-0.0489652	0.200807	-0.00350465	0.146161	-0.0642966	0.128869	0.0186386	0.0764433	-0.0754252	0.0594737	0.0336267	0.00655581	-0.0848892	-0.0117649	0.0348869	-0.0660927	-0.0943065	-0.0906659	0.0207248
H:\Hillary\Beak Shape Photos\Oct 1 Grp 1 Hens\Camera 2\L photos\99037_G1_18w_L.tif	0.28524	-0.0319608	-0.829912	0.114361	-0.109895	0.158387	0.212855	-0.0536662	0.213168	0.00946692	0.142696	-0.0622219	0.137374	0.0241863	0.0710845	-0.0700699	0.0621682	0.0300657	-0.000524268	-0.0762094	-0.0117722	0.0301963	-0.0784461	-0.0879676	-0.0940356	0.0154331
H:\Hillary\Beak Shape Photos\Oct 1 Grp 1 Hens\Camera 2\L photos\99733_G1_18w_L.tif	0.28757	-0.0200004	-0.82357	0.11933	-0.117372	0.174887	0.218366	-0.0426166	0.20482	0.00198075	0.145767	-0.0623009	0.131259	0.0209089	0.0735001	-0.0770656	0.0568123	0.026225	0.00179529	-0.0887149	-0.0164849	0.0242125	-0.0702539	-0.0947278	-0.0922083	0.0178811
H:\Hillary\Beak Shape Photos\Oct 1 Grp 1 Hens\Camera 2\L photos\99147_G1_18w_L2.tif	0.282068	-0.0286352	-0.824476	0.116917	-0.122184	0.180091	0.21541	-0.0493707	0.205452	0.00714142	0.145839	-0.0653079	0.129535	0.0211683	0.0765099	-0.0764353	0.0563299	0.0281405	0.00703294	-0.0858411	-0.0166348	0.0254751	-0.0646841	-0.0944535	-0.0901988	0.0211099
H:\Hillary\Beak Shape Photos\Oct 1 Grp 1 Hens\Camera 2\L photos\98616_G1_18w_L.tif	0.286143	-0.0364666	-0.838431	0.105623	-0.094551	0.157789	0.214748	-0.0489069	0.210402	-0.0056915	0.142028	-0.056927	0.137974	0.0158968	0.0687826	-0.0628148	0.063639	0.025463	-0.00429245	-0.0669332	-0.0108888	0.0276903	-0.0827795	-0.0737128	-0.092774	0.0189907
H:\Hillary\Beak Shape Photos\Oct 1 Grp 1 Hens\Camera 2\L photos\99412_G1_18w_L.tif	0.27618	-0.0382497	-0.827539	0.114242	-0.12768	0.183112	0.214215	-0.0529581	0.200449	0.000350247	0.148908	-0.0629314	0.127984	0.0209828	0.0811724	-0.0728962	0.0557096	0.0292021	0.0120098	-0.0834033	-0.0153711	0.0291626	-0.0582527	-0.0917512	-0.0877854	0.0251382
H:\Hillary\Beak Shape Photos\Oct 1 Grp 1 Hens\Camera 2\L photos\98575_G1_18w_L.tif	0.273588	-0.0191874	-0.802242	0.133191	-0.159965	0.231647	0.218364	-0.0470444	0.190206	0.0147254	0.156484	-0.0710054	0.113301	0.0260239	0.0938061	-0.0903614	0.0423329	0.0294583	0.031103	-0.106943	-0.0253027	0.0240431	-0.0364462	-0.131916	-0.0952301	0.00736865
H:\Hillary\Beak Shape Photos\Oct 1 Grp 1 Hens\Camera 2\L photos\99313_G1_18w_L2.tif	0.286687	-0.0280051	-0.833327	0.110611	-0.104871	0.178214	0.217885	-0.0445359	0.200847	-0.0127102	0.147806	-0.0546989	0.128296	0.00829025	0.0767646	-0.0629298	0.0553331	0.0181386	0.00442829	-0.0718921	-0.0159641	0.0225675	-0.0714237	-0.0813292	-0.0924607	0.0182802
H:\Hillary\Beak Shape Photos\Oct 1 Grp 1 Hens\Camera 2\L photos\99263_G1_18w_L.tif	0.285903	-0.0223623	-0.821515	0.124698	-0.125835	0.16852	0.218822	-0.0427428	0.207255	0.00956257	0.147188	-0.0623326	0.131317	0.0238075	0.0756781	-0.0771774	0.0559125	0.0266904	0.00407894	-0.0901519	-0.0178957	0.0227015	-0.0683862	-0.098612	-0.0925224	0.0173981
H:\Hillary\Beak Shape Photos\Oct 1 Grp 1 Hens\Camera 2\L photos\99307_G1_18w_L.tif	0.282781	-0.0276864	-0.822642	0.125779	-0.135035	0.169241	0.217997	-0.0469671	0.20194	0.00195499	0.150718	-0.0601084	0.128938	0.0229305	0.0809712	-0.0737364	0.0560312	0.0306347	0.0105773	-0.0865391	-0.0162345	0.0286363	-0.0607333	-0.0957067	-0.0953085	0.0115679
H:\Hillary\Beak Shape Photos\Oct 1 Grp 1 Hens\Camera 2\L photos\98987_G1_18w_L.tif	0.282606	-0.0190813	-0.813943	0.132974	-0.146204	0.183304	0.219511	-0.0438193	0.19941	0.00865256	0.152486	-0.0637352	0.12398	0.0238233	0.0845419	-0.0802541	0.0514969	0.0297447	0.0167821	-0.093897	-0.0203372	0.0244032	-0.0555115	-0.112947	-0.094818	0.0108329
H:\Hillary\Beak Shape Photos\Oct 1 Grp 1 Hens\Camera 2\L photos\99305_G1_18w_L.tif	0.284613	-0.0255984	-0.824356	0.120749	-0.122104	0.176921	0.218493	-0.0440493	0.203641	0.00163438	0.148735	-0.0594169	0.128535	0.0176394	0.0780097	-0.0723802	0.0546261	0.0238056	0.00852171	-0.0808503	-0.0176787	0.0231201	-0.0671497	-0.0960961	-0.0938858	0.0145212
H:\Hillary\Beak Shape Photos\Oct 1 Grp 1 Hens\Camera 2\L photos\99641_G1_18w_L2.tif	0.279674	-0.0193629	-0.81151	0.125452	-0.137434	0.211199	0.216853	-0.0471243	0.198513	0.0127326	0.151653	-0.0662766	0.120647	0.0223556	0.084225	-0.0843098	0.0479823	0.0261804	0.0170605	-0.0994575	-0.0218787	0.0227343	-0.052206	-0.11602	-0.0935805	0.0118972
H:\Hillary\Beak Shape Photos\Oct 1 Grp 1 Hens\Camera 2\L photos\99591_G1_18w_L.tif	0.281454	-0.0276489	-0.821553	0.121155	-0.130042	0.17906	0.216449	-0.0481934	0.202064	0.00422599	0.149092	-0.0622393	0.128323	0.0226278	0.0793522	-0.0764154	0.0556013	0.0298853	0.00982006	-0.0880384	-0.0149225	0.0307216	-0.0642868	-0.103863	-0.09135	0.0187226
H:\Hillary\Beak Shape Photos\Oct 1 Grp 1 Hens\Camera 2\L photos\98897_G1_18w_L.tif	0.28788	-0.033245	-0.838462	0.105828	-0.0944475	0.15902	0.214303	-0.0500866	0.210514	-0.00548918	0.142766	-0.0558022	0.135807	0.0117513	0.0693469	-0.0620694	0.0613895	0.0212254	-0.00282781	-0.064415	-0.0114432	0.0268344	-0.0833717	-0.0753138	-0.091453	0.0217627
H:\Hillary\Beak Shape Photos\Oct 1 Grp 1 Hens\Camera 2\L photos\99218_G1_18w_L.tif	0.284259	-0.0312574	-0.830772	0.110937	-0.105898	0.174022	0.217184	-0.04455	0.204893	-0.00427926	0.145894	-0.0571372	0.131595	0.0148744	0.0732983	-0.0684748	0.05897	0.0250254	0.00166071	-0.076278	-0.0135387	0.0268879	-0.0764539	-0.0901556	-0.0910918	0.0203855
H:\Hillary\Beak Shape Photos\Oct 1 Grp 1 Hens\Camera 2\L photos\99021_G1_18w_L.tif	0.285306	-0.0258469	-0.828771	0.111268	-0.111706	0.180488	0.216841	-0.0457181	0.202209	-0.0044689	0.14448	-0.0635517	0.127749	0.0123928	0.0740884	-0.0735743	0.0571598	0.0254619	0.00438471	-0.0804199	-0.0125331	0.0309892	-0.0700714	-0.0906614	-0.0891351	0.0236409
H:\Hillary\Beak Shape Photos\Oct 1 Grp 1 Hens\Camera 2\L photos\99520_G1_18w_L.tif	0.266388	-0.0102383	-0.781563	0.144424	-0.188176	0.285438	0.219595	-0.0480064	0.176013	0.0217883	0.165403	-0.0779638	0.0999836	0.0339027	0.108528	-0.104815	0.0294362	0.0319005	0.0518692	-0.127914	-0.0359018	0.0198753	-0.0106207	-0.164072	-0.100955	-0.00431945
H:\Hillary\Beak Shape Photos\Oct 1 Grp 1 Hens\Camera 2\L photos\98992_G1_18w_L.tif	0.281432	-0.0290441	-0.821064	0.127388	-0.135395	0.173997	0.218345	-0.0461977	0.203704	0.00739179	0.150879	-0.0608048	0.128864	0.024249	0.0827564	-0.0719959	0.0538921	0.0272382	0.012547	-0.0852644	-0.0191328	0.0230845	-0.0599457	-0.0981567	-0.0968823	0.00811522
H:\Hillary\Beak Shape Photos\Oct 1 Grp 1 Hens\Camera 2\L photos\98443_G1_18w_L.tif	0.279189	-0.0280437	-0.816751	0.128246	-0.144628	0.176144	0.216841	-0.0489189	0.202299	0.0118152	0.151329	-0.0637906	0.128089	0.0294915	0.082649	-0.0801154	0.0538361	0.0322696	0.011871	-0.098411	-0.0168571	0.0303443	-0.0573975	-0.109197	-0.0904696	0.0201664
H:\Hillary\Beak Shape Photos\Oct 1 Grp 1 Hens\Camera 2\L photos\99106_G1_18w_L.tif	0.291508	-0.0322171	-0.837488	0.113159	-0.0921948	0.138459	0.217119	-0.0445205	0.217972	0.002157	0.142696	-0.0509225	0.142011	0.0175775	0.0668323	-0.0576634	0.0641006	0.0215389	-0.0101039	-0.0655241	-0.0133658	0.0204228	-0.0928523	-0.0758705	-0.0962343	0.0134034
H:\Hillary\Beak Shape Photos\Oct 1 Grp 1 Hens\Camera 2\L photos\98838_G1_18w_L.tif	0.285412	-0.0226407	-0.826444	0.112354	-0.11298	0.19038	0.214713	-0.0497164	0.201286	-0.00195994	0.145235	-0.0644711	0.127062	0.0150293	0.0762301	-0.0741669	0.0545675	0.0234263	0.00709626	-0.0821717	-0.0159126	0.0258764	-0.0654058	-0.0914615	-0.0908606	0.0195229
H:\Hillary\Beak Shape Photos\Oct 1 Grp 1 Hens\Camera 2\L photos\98728_G1_18w_L.tif	0.290302	-0.0221582	-0.826249	0.131477	-0.121114	0.149601	0.220283	-0.0412937	0.214428	0.0151219	0.149177	-0.0534294	0.133976	0.0200276	0.0756139	-0.0672419	0.0542595	0.0153643	0.00406909	-0.0742916	-0.021724	0.0102002	-0.0727114	-0.0851385	-0.100309	0.00176081
H:\Hillary\Beak Shape Photos\Oct 1 Grp 1 Hens\Camera 2\L photos\99537_G1_18w_L.tif	0.287286	-0.0362412	-0.835707	0.112199	-0.0965377	0.148201	0.215932	-0.0468708	0.216289	0.00424413	0.142702	-0.054603	0.14085	0.0202351	0.0692495	-0.0596652	0.0636711	0.0245677	-0.00633006	-0.0677436	-0.0136219	0.0218682	-0.0873841	-0.0783375	-0.0963992	0.0121467
H:\Hillary\Beak Shape Photos\Oct 1 Grp 1 Hens\Camera 2\L photos\99044_G1_18w_L.tif	0.295356	-0.0193109	-0.834564	0.112153	-0.0927803	0.147794	0.215677	-0.0468917	0.21595	0.002251	0.140164	-0.0582809	0.13886	0.014557	0.0653038	-0.065043	0.0621693	0.0201108	-0.0100584	-0.071581	-0.0127438	0.0232243	-0.0901955	-0.0786031	-0.0931383	0.0196198
H:\Hillary\Beak Shape Photos\Oct 1 Grp 1 Hens\Camera 2\L photos\99648_G1_18w_L.tif	0.282177	-0.0270259	-0.822156	0.122871	-0.132074	0.177601	0.21899	-0.0440591	0.199704	-0.000820335	0.150864	-0.0597439	0.126756	0.0195756	0.081435	-0.0733804	0.0541005	0.027191	0.0105864	-0.0877184	-0.0164339	0.0281409	-0.0628792	-0.102344	-0.0910714	0.019712
H:\Hillary\Beak Shape Photos\Oct 1 Grp 1 Hens\Camera 2\L photos\98507_G1_18w_L.tif	0.275205	-0.0296479	-0.814768	0.129342	-0.153937	0.195118	0.217633	-0.049335	0.19617	0.00893906	0.154403	-0.0660463	0.120238	0.0231125	0.0895032	-0.0804563	0.048629	0.0293163	0.0241336	-0.0931955	-0.0199113	0.0282114	-0.0452816	-0.111227	-0.0920161	0.0158684
H:\Hillary\Beak Shape Photos\Oct 1 Grp 1 Hens\Camera 2\L photos\99739_G1_18w_L.tif	0.278181	-0.0310352	-0.822973	0.118172	-0.130098	0.193551	0.215419	-0.0507713	0.199586	0.00354267	0.150288	-0.0633189	0.12363	0.0175483	0.0825661	-0.0759098	0.0521495	0.0261463	0.0157894	-0.0846098	-0.0177718	0.0265323	-0.0553553	-0.0976531	-0.091411	0.0178056
H:\Hillary\Beak Shape Photos\Oct 1 Grp 1 Hens\Camera 2\L photos\99664_G1_18w_L.tif	0.28378	-0.0246971	-0.821999	0.122388	-0.12629	0.179698	0.219059	-0.0429917	0.202498	0.00284948	0.149991	-0.0591161	0.127377	0.0186505	0.07854	-0.0754974	0.053919	0.0249497	0.00856157	-0.0868323	-0.0176404	0.0245205	-0.0647423	-0.0996089	-0.0930546	0.0156881
H:\Hillary\Beak Shape Photos\Oct 1 Grp 1 Hens\Camera 2\L photos\99607_G1_18w_L.tif	0.284815	-0.0328141	-0.829363	0.118656	-0.118886	0.152279	0.21616	-0.0489152	0.209595	0.0042077	0.145915	-0.0592699	0.135182	0.022493	0.0747884	-0.0675477	0.0604607	0.0292363	0.00233831	-0.0768809	-0.012738	0.0302658	-0.0766215	-0.0927574	-0.0916459	0.0210472
H:\Hillary\Beak Shape Photos\Oct 1 Grp 1 Hens\Camera 2\L photos\98729_G1_18w_L.tif	0.2825	-0.00813593	-0.802294	0.142321	-0.157151	0.210109	0.221427	-0.0403482	0.194956	0.0149996	0.156511	-0.0652033	0.117924	0.0260802	0.0908346	-0.0856068	0.0441824	0.0260078	0.0251239	-0.103278	-0.0276092	0.015456	-0.0452731	-0.128389	-0.101132	-0.00401196
H:\Hillary\Beak Shape Photos\Oct 1 Grp 1 Hens\Camera 2\L photos\99774_G1_18w_L.tif	0.271169	-0.0334929	-0.815526	0.121622	-0.141369	0.213233	0.215021	-0.0516576	0.19596	0.00974529	0.153166	-0.0663961	0.119417	0.0222306	0.0896338	-0.0788137	0.0484351	0.0287471	0.0233085	-0.0934987	-0.0194205	0.0281281	-0.0474297	-0.11403	-0.0923642	0.0141821
H:\Hillary\Beak Shape Photos\Oct 1 Grp 1 Hens\Camera 2\L photos\99089_G1_18w_L.tif	0.281776	-0.0260891	-0.823319	0.118173	-0.126079	0.191922	0.217274	-0.0469313	0.1986	-0.000870206	0.149656	-0.0624119	0.125316	0.0181367	0.0806504	-0.0759131	0.0516116	0.0231754	0.0119147	-0.0867817	-0.0192756	0.0227072	-0.0572706	-0.0943331	-0.0908551	0.0192161
H:\Hillary\Beak Shape Photos\Oct 1 Grp 1 Hens\Camera 2\L photos\98633_G1_18w_L.tif	0.279409	-0.0175914	-0.807897	0.134507	-0.153149	0.204434	0.21877	-0.0456655	0.194381	0.00962513	0.155433	-0.0647202	0.120251	0.0266434	0.0891739	-0.0837938	0.0473736	0.0292875	0.0236939	-0.0986936	-0.0230661	0.0230475	-0.0483819	-0.124207	-0.0959919	0.00712723
H:\Hillary\Beak Shape Photos\Oct 1 Grp 1 Hens\Camera 2\L photos\98868_G1_18w_L.tif	0.289489	-0.0308879	-0.833328	0.116294	-0.102793	0.142768	0.216298	-0.0469909	0.216549	0.00736595	0.142547	-0.057101	0.139578	0.0202266	0.0691432	-0.0630741	0.0636511	0.026873	-0.00639904	-0.0723706	-0.0127684	0.0251457	-0.0861389	-0.0814987	-0.0958283	0.0132496
H:\Hillary\Beak Shape Photos\Oct 1 Grp 1 Hens\Camera 2\L photos\99010_G1_18w_L.tif	0.283337	-0.0253417	-0.821504	0.118818	-0.121341	0.178178	0.216251	-0.0465609	0.205817	0.00812087	0.14624	-0.0632166	0.131323	0.0246138	0.0744893	-0.0789962	0.0574005	0.0300071	0.00379371	-0.090674	-0.0149646	0.0284376	-0.0704199	-0.10388	-0.0904232	0.0204933
H:\Hillary\Beak Shape Photos\Oct 1 Grp 1 Hens\Camera 2\L photos\99446_G1_18w_L.tif	0.284724	-0.0209912	-0.81907	0.132244	-0.141502	0.170261	0.219891	-0.0436587	0.201762	0.00551025	0.15256	-0.0595447	0.126357	0.0215401	0.0833225	-0.0745734	0.0521628	0.0257118	0.0137298	-0.0880282	-0.0202167	0.021996	-0.058676	-0.102205	-0.0950439	0.0117384
H:\Hillary\Beak Shape Photos\Oct 1 Grp 1 Hens\Camera 2\L photos\99179_G1_18w_L.tif	0.287318	-0.0254263	-0.829229	0.11581	-0.113865	0.167554	0.217127	-0.0461528	0.20461	-0.00424	0.146663	-0.0581446	0.131079	0.0153628	0.0746413	-0.0693816	0.057911	0.0247528	0.00302243	-0.077947	-0.0145074	0.0266111	-0.0731538	-0.0890568	-0.0916169	0.0202588
H:\Hillary\Beak Shape Photos\Oct 1 Grp 1 Hens\Camera 2\L photos\98980_G1_18w_L.tif	0.286239	-0.0255231	-0.826428	0.11056	-0.103183	0.171887	0.211975	-0.0520942	0.212565	0.0111371	0.139736	-0.0661842	0.137236	0.025664	0.0676509	-0.0762993	0.0621261	0.0306152	-0.00402311	-0.0839218	-0.0112708	0.0306341	-0.0825582	-0.0982875	-0.0900656	0.0218132
H:\Hillary\Beak Shape Photos\Oct 1 Grp 1 Hens\Camera 2\L photos\99354_G1_18w_L.tif	0.287091	-0.0174188	-0.818778	0.127489	-0.128501	0.171231	0.219612	-0.0408052	0.20579	0.00939283	0.147392	-0.0635491	0.130315	0.0244699	0.0762682	-0.0792211	0.0551996	0.0272694	0.00490616	-0.0932706	-0.0181453	0.023207	-0.0675034	-0.103339	-0.0936445	0.0145447
H:\Hillary\Beak Shape Photos\Oct 1 Grp 1 Hens\Camera 2\L photos\99181_G1_18w_L.tif	0.282431	-0.0226612	-0.817826	0.126558	-0.138206	0.180555	0.21804	-0.0458784	0.200391	0.00560907	0.150048	-0.0643919	0.126547	0.0239906	0.0812656	-0.0795611	0.0536729	0.0300545	0.0133172	-0.0906904	-0.0175144	0.0278971	-0.0603046	-0.108913	-0.0918633	0.017432
H:\Hillary\Beak Shape Photos\Oct 1 Grp 1 Hens\Camera 2\L photos\98831_G1_18w_L.tif	0.283599	-0.0305273	-0.825607	0.125254	-0.129082	0.162938	0.218343	-0.0462428	0.204786	0.0019043	0.150681	-0.0565037	0.131113	0.0218329	0.0801987	-0.0683159	0.0567054	0.0277094	0.0100322	-0.0773974	-0.017948	0.0227725	-0.0660861	-0.092853	-0.0967355	0.00942849
H:\Hillary\Beak Shape Photos\Oct 1 Grp 1 Hens\Camera 2\L photos\98470_G1_18w_L.tif	0.293537	-0.0264643	-0.835673	0.115144	-0.0943539	0.137568	0.218658	-0.0408819	0.216461	0.000327806	0.142602	-0.0518949	0.141291	0.0176439	0.0654711	-0.0624341	0.0636199	0.0217088	-0.0119892	-0.072408	-0.0121725	0.0239187	-0.0917045	-0.0765603	-0.0957463	0.0143321
H:\Hillary\Beak Shape Photos\Oct 1 Grp 1 Hens\Camera 2\L photos\98442_G1_18w_L.tif	0.280846	-0.0280447	-0.819911	0.122714	-0.131514	0.177858	0.216935	-0.0469389	0.202884	0.00675229	0.148513	-0.063578	0.12975	0.0262619	0.0788729	-0.0779994	0.0567871	0.0328124	0.00901383	-0.0907019	-0.0150364	0.0307472	-0.0648401	-0.106519	-0.0923005	0.0166356
H:\Hillary\Beak Shape Photos\Oct 1 Grp 1 Hens\Camera 2\L photos\99293_G1_18w_L2.tif	0.289857	-0.0189308	-0.824152	0.124665	-0.118606	0.156862	0.218473	-0.0427586	0.210193	0.00841073	0.145988	-0.0595289	0.133438	0.0211174	0.0725415	-0.0743481	0.058569	0.0268661	6.95027e-05	-0.0849867	-0.0156609	0.0246642	-0.0762572	-0.0963787	-0.094453	0.0143459
H:\Hillary\Beak Shape Photos\Oct 1 Grp 1 Hens\Camera 2\L photos\98555_G1_18w_L.tif	0.285241	-0.0255735	-0.825813	0.115694	-0.113048	0.178135	0.216927	-0.0452846	0.204791	0.000785585	0.147035	-0.0584941	0.130068	0.0170895	0.0760788	-0.069735	0.0564643	0.0242815	0.00206139	-0.0850954	-0.0156688	0.0250273	-0.0732167	-0.0970272	-0.0909191	0.0201971
H:\Hillary\Beak Shape Photos\Oct 1 Grp 1 Hens\Camera 2\L photos\99521_G1_18w_L.tif	0.289015	-0.0172212	-0.821687	0.129341	-0.126164	0.166923	0.22095	-0.0390686	0.20568	0.00463084	0.150851	-0.0547802	0.128409	0.0163729	0.0781714	-0.0717638	0.0535958	0.0210156	0.00665258	-0.0840351	-0.0195752	0.0189226	-0.069236	-0.0992156	-0.0966636	0.00887844
H:\Hillary\Beak Shape Photos\Oct 1 Grp 1 Hens\Camera 2\L photos\99599_G1_18w_L.tif	0.27987	-0.0173307	-0.809491	0.130338	-0.147883	0.207395	0.218291	-0.0458434	0.194691	0.00888147	0.152952	-0.0676756	0.120111	0.024806	0.0866364	-0.0858618	0.0477236	0.0286123	0.0218382	-0.0985849	-0.0213114	0.0255831	-0.0489422	-0.12041	-0.094485	0.01009
H:\Hillary\Beak Shape Photos\Oct 1 Grp 1 Hens\Camera 2\L photos\99540_G1_18w_L.tif	0.285207	-0.0307366	-0.83038	0.108755	-0.10165	0.166663	0.212845	-0.0511893	0.213311	0.00896041	0.140346	-0.0638271	0.137429	0.0228472	0.0676712	-0.0732793	0.0622703	0.0286157	-0.00502996	-0.08117	-0.0121453	0.0278992	-0.0811483	-0.0887027	-0.0887255	0.0251646
H:\Hillary\Beak Shape Photos\Oct 1 Grp 1 Hens\Camera 2\L photos\98836_G1_18w_L.tif	0.278962	-0.0306402	-0.823435	0.116037	-0.124023	0.192334	0.212496	-0.0547483	0.204589	0.0101414	0.146522	-0.067027	0.126997	0.020941	0.0799356	-0.0759417	0.0535821	0.0263995	0.0137509	-0.0820536	-0.0178707	0.0248698	-0.0597408	-0.0974367	-0.0917652	0.0171244
H:\Hillary\Beak Shape Photos\Oct 1 Grp 1 Hens\Camera 2\L photos\99578_G1_18w_L.tif	0.276762	-0.0306631	-0.820958	0.118741	-0.131596	0.20154	0.216006	-0.049613	0.194954	-0.000993782	0.152041	-0.0623391	0.122495	0.018954	0.0855537	-0.0747271	0.0517922	0.0280124	0.0185812	-0.0857401	-0.0185878	0.0262658	-0.05453	-0.104617	-0.0925153	0.01518
H:\Hillary\Beak Shape Photos\Oct 1 Grp 1 Hens\Camera 2\L photos\98753_G1_18w_L.tif	0.290082	-0.0270669	-0.832016	0.116265	-0.104727	0.148937	0.216771	-0.0459407	0.212828	0.00227561	0.143202	-0.0576626	0.137808	0.0193436	0.0698951	-0.065288	0.0625215	0.0266862	-0.00504119	-0.0749829	-0.0125233	0.0268867	-0.0834026	-0.0831808	-0.0953982	0.0137283
H:\Hillary\Beak Shape Photos\Oct 1 Grp 1 Hens\Camera 2\L photos\98660_G1_18w_L.tif	0.277302	-0.0381346	-0.826188	0.119827	-0.133606	0.173787	0.215921	-0.0511896	0.203328	0.00496267	0.15065	-0.0606689	0.127548	0.0199861	0.0816084	-0.0728802	0.0550611	0.0282933	0.013609	-0.0809476	-0.015601	0.0294109	-0.0588159	-0.0929064	-0.0908168	0.0204603
H:\Hillary\Beak Shape Photos\Oct 1 Grp 1 Hens\Camera 2\L photos\98760_G1_18w_L.tif	0.282551	-0.021757	-0.817996	0.125707	-0.135866	0.189098	0.217858	-0.046416	0.198224	0.00239887	0.151185	-0.0628699	0.124663	0.0211256	0.0836828	-0.0760235	0.0522127	0.0277617	0.0152567	-0.0887113	-0.0196002	0.0239881	-0.0579459	-0.106742	-0.0942248	0.0124402
H:\Hillary\Beak Shape Photos\Oct 1 Grp 1 Hens\Camera 2\L photos\99696_G1_18w_L.tif	0.283868	-0.0157624	-0.813976	0.121516	-0.126491	0.200355	0.213212	-0.0517377	0.20544	0.0182009	0.145746	-0.0699423	0.126567	0.0254642	0.0769332	-0.0859404	0.0521478	0.0273858	0.00967375	-0.0967723	-0.0182462	0.0256887	-0.0625482	-0.113193	-0.0923268	0.0147376
H:\Hillary\Beak Shape Photos\Oct 1 Grp 1 Hens\Camera 2\L photos\99645_G1_18w_L.tif	0.280432	-0.0236912	-0.816547	0.125312	-0.133172	0.20068	0.218757	-0.0444966	0.197853	0.00457708	0.152737	-0.0611751	0.122971	0.0202767	0.085275	-0.0756191	0.0498219	0.0248794	0.0168562	-0.0895437	-0.0227054	0.0189895	-0.0553003	-0.107113	-0.096979	0.00692313
H:\Hillary\Beak Shape Photos\Oct 1 Grp 1 Hens\Camera 2\L photos\99282_G1_18w_L.tif	0.279504	-0.0266743	-0.820656	0.117663	-0.123654	0.203967	0.2171	-0.0463858	0.19659	-0.000277317	0.152126	-0.0592428	0.122461	0.0164471	0.0820909	-0.0763578	0.0510064	0.0244812	0.0142184	-0.0875543	-0.0188396	0.0244361	-0.0584808	-0.103946	-0.0934673	0.0134445
H:\Hillary\Beak Shape Photos\Oct 1 Grp 1 Hens\Camera 2\L photos\99150_G1_18w_L.tif	0.279216	-0.0316741	-0.82399	0.117394	-0.125168	0.187433	0.216241	-0.0484477	0.201857	0.00372531	0.149282	-0.0617041	0.126332	0.0184941	0.080456	-0.0739476	0.0537572	0.0258983	0.0113304	-0.0846738	-0.0167002	0.0267339	-0.0614112	-0.0978304	-0.0912034	0.0185987
H:\Hillary\Beak Shape Photos\Oct 1 Grp 1 Hens\Camera 2\L photos\99198_G1_18w_L.tif	0.29051	-0.0179221	-0.823966	0.133597	-0.12806	0.14732	0.220899	-0.0397783	0.208632	0.00607446	0.149318	-0.056121	0.132575	0.021443	0.0777875	-0.0677611	0.0569839	0.0255997	0.00500748	-0.0804769	-0.0188491	0.0188297	-0.0722238	-0.0955646	-0.0986147	0.00476034
H:\Hillary\Beak Shape Photos\Oct 1 Grp 1 Hens\Camera 2\L photos\98637_G1_18w_L.tif	0.282198	-0.0307787	-0.826257	0.119586	-0.12708	0.172216	0.217	-0.0481461	0.202916	0.000639041	0.148723	-0.0610991	0.128979	0.0193125	0.0804003	-0.0697089	0.0554384	0.0262642	0.00897095	-0.0825342	-0.0162997	0.026557	-0.0638556	-0.0926399	-0.0911318	0.0203323
H:\Hillary\Beak Shape Photos\Oct 1 Grp 1 Hens\Camera 2\L photos\98796_G1_18w_L.tif	0.286516	-0.0313036	-0.832204	0.111519	-0.101768	0.162195	0.215973	-0.0464713	0.211723	0.00296971	0.141764	-0.0611029	0.137134	0.0200526	0.0696511	-0.0680428	0.0620706	0.0268663	-0.00309349	-0.0746631	-0.0140776	0.0237221	-0.0799118	-0.081921	-0.0937763	0.0161797
H:\Hillary\Beak Shape Photos\Oct 1 Grp 1 Hens\Camera 2\L photos\99567_G1_18w_L.tif	0.282181	-0.0208048	-0.816153	0.132798	-0.149322	0.183221	0.220018	-0.0443971	0.196227	0.00215968	0.154492	-0.0616964	0.122241	0.0208582	0.0874122	-0.0768484	0.049809	0.0270507	0.0199003	-0.0903847	-0.0210986	0.0235905	-0.051174	-0.107437	-0.0945318	0.0118909
H:\Hillary\Beak Shape Photos\Oct 1 Grp 1 Hens\Camera 2\L photos\98908_G1_18w_L.tif	0.282902	-0.0204469	-0.815754	0.129404	-0.139276	0.183927	0.219375	-0.0431884	0.201568	0.0097615	0.150448	-0.0646834	0.125367	0.0231862	0.0822454	-0.0796191	0.0510864	0.0259692	0.0140308	-0.0922255	-0.0190505	0.0253747	-0.0587957	-0.109927	-0.0941475	0.0124677
H:\Hillary\Beak Shape Photos\Oct 1 Grp 1 Hens\Camera 2\L photos\99394_G1_18w_L.tif	0.288696	-0.0171052	-0.819676	0.137052	-0.134895	0.152508	0.221261	-0.0388303	0.208864	0.0138129	0.150603	-0.0571463	0.130584	0.023161	0.07879	-0.07346	0.0543127	0.0240138	0.00779037	-0.0854925	-0.0196952	0.0193428	-0.0691997	-0.104572	-0.097435	0.00671625
H:\Hillary\Beak Shape Photos\Oct 1 Grp 1 Hens\Camera 2\L photos\98583_G1_18w_L.tif	0.286655	-0.0270792	-0.827121	0.12055	-0.116786	0.1612	0.21833	-0.0437427	0.208497	0.00368083	0.147075	-0.0573155	0.133068	0.0194614	0.0742728	-0.0701618	0.0585923	0.0262333	0.00207201	-0.0798673	-0.0160925	0.0233884	-0.0744637	-0.0915825	-0.0940984	0.015236
H:\Hillary\Beak Shape Photos\Oct 1 Grp 1 Hens\Camera 2\L photos\99034_G1_18w_L.tif	0.295301	-0.0258381	-0.838255	0.109587	-0.0827727	0.138241	0.216353	-0.0442683	0.220618	0.00367561	0.13844	-0.0552855	0.143078	0.0151568	0.0612942	-0.0619389	0.0663298	0.0225221	-0.0151278	-0.0657798	-0.0113812	0.0224505	-0.0980481	-0.0729649	-0.0958294	0.0144422
H:\Hillary\Beak Shape Photos\Oct 1 Grp 1 Hens\Camera 2\L photos\98714_G1_18w_L.tif	0.282245	-0.0267372	-0.824221	0.1182	-0.12416	0.188955	0.217095	-0.0472129	0.197993	-0.00413847	0.150023	-0.0603967	0.125671	0.0168184	0.0817433	-0.0713707	0.0528317	0.023943	0.0132501	-0.0806641	-0.0175968	0.0250834	-0.061922	-0.0980816	-0.0929526	0.0156017
H:\Hillary\Beak Shape Photos\Oct 1 Grp 1 Hens\Camera 2\L photos\98552_G1_18w_L.tif	0.281189	-0.0219539	-0.813857	0.130162	-0.141831	0.185649	0.218325	-0.0451262	0.20133	0.0117408	0.151586	-0.0635399	0.125746	0.026212	0.0833779	-0.079805	0.0521078	0.0297383	0.0136592	-0.0967548	-0.0189776	0.0263024	-0.0586499	-0.114937	-0.094007	0.0123119
H:\Hillary\Beak Shape Photos\Oct 1 Grp 1 Hens\Camera 2\L photos\99551_G1_18w_L2.tif	0.288117	-0.0261258	-0.830055	0.112546	-0.104644	0.163726	0.216197	-0.0458951	0.209605	0.00121355	0.142947	-0.0601361	0.135127	0.0184503	0.0695458	-0.0710544	0.0612908	0.0272456	-0.00386978	-0.0803413	-0.0131705	0.0265968	-0.0801461	-0.0879322	-0.0909433	0.0217074
H:\Hillary\Beak Shape Photos\Oct 1 Grp 1 Hens\Camera 2\L photos\99083_G1_18w_L.tif	0.283706	-0.0184818	-0.815494	0.126969	-0.135879	0.184879	0.216736	-0.047417	0.201614	0.00927729	0.149068	-0.0656534	0.126849	0.0253329	0.0802257	-0.0813404	0.0536312	0.0302779	0.0128987	-0.0915922	-0.0174176	0.0280012	-0.0627245	-0.114373	-0.0932132	0.0141212
H:\Hillary\Beak Shape Photos\Oct 1 Grp 1 Hens\Camera 2\L photos\99200_G1_18w_L2.tif	0.284697	-0.0172623	-0.819456	0.1127	-0.114506	0.202986	0.212812	-0.0510233	0.200568	0.00430833	0.141698	-0.0726789	0.129089	0.0251496	0.0738206	-0.0840847	0.0561117	0.0306617	0.00706835	-0.0914137	-0.0151529	0.0289611	-0.0658702	-0.105894	-0.0908793	0.0175907
H:\Hillary\Beak Shape Photos\Oct 1 Grp 1 Hens\Camera 2\L photos\99062_G1_18w_L.tif	0.28093	-0.0372928	-0.833554	0.107153	-0.105939	0.174241	0.213911	-0.0507745	0.204725	-0.00437704	0.144521	-0.0599253	0.133337	0.018115	0.0735805	-0.068221	0.060445	0.0276392	0.00292286	-0.0743034	-0.0114036	0.0306241	-0.0732497	-0.0846375	-0.0902251	0.0217597
H:\Hillary\Beak Shape Photos\Oct 1 Grp 1 Hens\Camera 2\L photos\99417_G1_18w_L.tif	0.284265	-0.0228211	-0.821537	0.122975	-0.13036	0.177705	0.217232	-0.0471134	0.201776	0.00283287	0.148645	-0.0633319	0.128111	0.0217613	0.0787975	-0.0774763	0.0546957	0.0279034	0.0109698	-0.0852777	-0.0171252	0.0264283	-0.0631734	-0.100824	-0.0922984	0.0172385
H:\Hillary\Beak Shape Photos\Oct 1 Grp 1 Hens\Camera 2\L photos\99679_G1_18w_L.tif	0.275262	-0.0288751	-0.812481	0.131594	-0.157321	0.189222	0.216392	-0.0513383	0.197574	0.0125677	0.153927	-0.0668828	0.123439	0.0301209	0.088528	-0.0826405	0.0511716	0.0348338	0.0220759	-0.0978649	-0.0196361	0.02901	-0.0480252	-0.117658	-0.0909069	0.0179105
H:\Hillary\Beak Shape Photos\Oct 1 Grp 1 Hens\Camera 2\L photos\99489_G1_18w_L.tif	0.289406	-0.0196744	-0.827149	0.112473	-0.101083	0.182169	0.216848	-0.0437776	0.208822	0.00436648	0.142471	-0.0626786	0.131572	0.0154908	0.0695264	-0.0750696	0.0561312	0.019833	-0.0012979	-0.0816414	-0.0169959	0.0201337	-0.0747421	-0.0868754	-0.0935096	0.0152509
H:\Hillary\Beak Shape Photos\Oct 1 Grp 1 Hens\Camera 2\L photos\99752_G1_18w_L.tif	0.282624	-0.0173701	-0.811925	0.131677	-0.143657	0.186577	0.21838	-0.0446813	0.201429	0.013916	0.150197	-0.0672196	0.125794	0.0281165	0.0816427	-0.0852538	0.0516338	0.0300738	0.0143758	-0.0981373	-0.0187844	0.0273531	-0.0576075	-0.116792	-0.094103	0.0117403
H:\Hillary\Beak Shape Photos\Oct 1 Grp 1 Hens\Camera 2\L photos\98672_G1_18w_L.tif	0.279679	-0.0300707	-0.822322	0.119372	-0.129212	0.184968	0.216226	-0.0487047	0.202025	0.00540551	0.149361	-0.0626269	0.127362	0.0218199	0.0800038	-0.0766946	0.0539328	0.0273833	0.0103686	-0.0891586	-0.0168506	0.027182	-0.060221	-0.0991032	-0.0903525	0.0202287
H:\Hillary\Beak Shape Photos\Oct 1 Grp 1 Hens\Camera 2\L photos\99729_G1_18w_L.tif	0.288623	-0.0266243	-0.826759	0.132071	-0.124577	0.142505	0.221667	-0.0384084	0.211961	0.00923644	0.149681	-0.052765	0.134168	0.0206544	0.077288	-0.0638405	0.0571209	0.0224173	0.00366953	-0.0759628	-0.0184961	0.0181001	-0.0745	-0.090239	-0.0998455	0.00285634
H:\Hillary\Beak Shape Photos\Oct 1 Grp 1 Hens\Camera 2\L photos\99504_G1_18w_L.tif	0.290865	-0.0289851	-0.833313	0.12655	-0.117175	0.129197	0.220492	-0.0414912	0.211536	-0.00195932	0.148764	-0.0490292	0.136429	0.0170043	0.0748559	-0.0583154	0.0613866	0.0261323	-0.000241473	-0.0689195	-0.0150324	0.0232456	-0.0809573	-0.0831798	-0.097609	0.00975032
H:\Hillary\Beak Shape Photos\Oct 1 Grp 1 Hens\Camera 2\L photos\99123_G1_18w_L.tif	0.282856	-0.0252327	-0.821716	0.122576	-0.130702	0.180116	0.217785	-0.046172	0.201778	0.00367354	0.149362	-0.0625406	0.126799	0.0198314	0.0802352	-0.0756549	0.0535747	0.02618	0.0114021	-0.086011	-0.0176095	0.0257055	-0.0621193	-0.100852	-0.0916456	0.0183814
H:\Hillary\Beak Shape Photos\Oct 1 Grp 1 Hens\Camera 2\L photos\99692_G1_18w_L.tif	0.291496	-0.014799	-0.82382	0.118497	-0.109347	0.162891	0.214847	-0.0480684	0.211111	0.00875875	0.141901	-0.0640864	0.136305	0.0250893	0.0686735	-0.0768281	0.0607172	0.0291626	-0.00463087	-0.0879599	-0.0133813	0.0278417	-0.0819945	-0.0999816	-0.0918764	0.0194828
H:\Hillary\Beak Shape Photos\Oct 1 Grp 1 Hens\Camera 2\L photos\98433_G1_18w_L.tif	0.281728	-0.0285999	-0.826683	0.111589	-0.112231	0.193038	0.215664	-0.0477164	0.199648	-0.00373855	0.147722	-0.0601821	0.127001	0.0157977	0.0780159	-0.0716532	0.0546065	0.0240111	0.00749301	-0.0826632	-0.0154992	0.0266421	-0.0665653	-0.0954893	-0.0909009	0.0189651
H:\Hillary\Beak Shape Photos\Oct 1 Grp 1 Hens\Camera 2\L photos\98954_G1_18w_L.tif	0.279453	-0.0348262	-0.826161	0.116523	-0.128078	0.170662	0.215257	-0.0507373	0.203697	0.00330881	0.146804	-0.0644913	0.130912	0.0238752	0.0771645	-0.0761849	0.058452	0.032594	0.00787856	-0.085137	-0.0128188	0.0334092	-0.0652187	-0.0963233	-0.0873405	0.0273276
H:\Hillary\Beak Shape Photos\Oct 1 Grp 1 Hens\Camera 2\L photos\99726_G1_18w_L.tif	0.286564	-0.018391	-0.819164	0.124565	-0.123578	0.179722	0.21863	-0.0424529	0.204731	0.00707141	0.148339	-0.060619	0.129138	0.0215907	0.0769062	-0.076648	0.0547933	0.025994	0.00590073	-0.0897127	-0.0185663	0.0219942	-0.0689725	-0.105098	-0.0947216	0.0119849
H:\Hillary\Beak Shape Photos\Oct 1 Grp 1 Hens\Camera 2\L photos\99352_G1_18w_L.tif	0.27874	-0.0226362	-0.811481	0.130647	-0.15187	0.186148	0.2165	-0.0493827	0.198723	0.0126631	0.15069	-0.0698143	0.125747	0.0323305	0.0845157	-0.085493	0.0531062	0.0365798	0.0163068	-0.102801	-0.0172146	0.0325038	-0.0539333	-0.120892	-0.0898288	0.0201467
H:\Hillary\Beak Shape Photos\Oct 1 Grp 1 Hens\Camera 2\L photos\99351_G1_18w_L.tif	0.287662	-0.02173	-0.827168	0.114388	-0.109757	0.181484	0.215488	-0.0482009	0.205344	0.000758787	0.144902	-0.062123	0.129025	0.0140339	0.0749003	-0.0709025	0.056042	0.0227004	0.00473819	-0.0781532	-0.0167344	0.0225805	-0.0709633	-0.0902244	-0.093479	0.015388
H:\Hillary\Beak Shape Photos\Oct 1 Grp 1 Hens\Camera 2\L photos\99205_G1_18w_L.tif	0.28035	-0.0235459	-0.816823	0.122546	-0.130055	0.201852	0.217758	-0.0454275	0.198005	0.00452646	0.152049	-0.0610851	0.122453	0.0187265	0.0843141	-0.0756286	0.0505831	0.0256164	0.0143653	-0.0919629	-0.020114	0.0232268	-0.0588459	-0.110972	-0.0940399	0.0121292
H:\Hillary\Beak Shape Photos\Oct 1 Grp 1 Hens\Camera 2\L photos\99316_G1_18w_L.tif	0.287632	-0.0266159	-0.831451	0.111129	-0.10653	0.167068	0.214827	-0.0495227	0.208682	0.000697777	0.143445	-0.060965	0.131852	0.0132635	0.0717933	-0.069232	0.0590116	0.0238435	-0.000531729	-0.0771647	-0.012312	0.0291056	-0.0764914	-0.0852932	-0.0899257	0.0236864
H:\Hillary\Beak Shape Photos\Oct 1 Grp 1 Hens\Camera 2\L photos\99439_G1_18w_L.tif	0.2894	-0.0168339	-0.821433	0.132408	-0.129412	0.157416	0.220789	-0.0395097	0.207842	0.00888573	0.149592	-0.0575091	0.130147	0.0196976	0.07783	-0.0722037	0.0548275	0.0233748	0.00639722	-0.0839667	-0.018899	0.0202462	-0.0703111	-0.100656	-0.0967696	0.00865058
H:\Hillary\Beak Shape Photos\Oct 1 Grp 1 Hens\Camera 2\L photos\99418_G1_18w_L.tif	0.281501	-0.0162135	-0.81196	0.124461	-0.135065	0.213762	0.21747	-0.0458279	0.196128	0.0080564	0.150062	-0.0687184	0.120662	0.0219877	0.0832229	-0.0854518	0.0481703	0.0261822	0.0179593	-0.0969351	-0.02133	0.0235165	-0.0517112	-0.113948	-0.0951086	0.00912949
H:\Hillary\Beak Shape Photos\Oct 1 Grp 1 Hens\Camera 2\L photos\99140_G1_18w_L.tif	0.272532	-0.0326731	-0.818263	0.117863	-0.137156	0.211634	0.214004	-0.0529156	0.193736	0.00373131	0.151469	-0.0672872	0.121224	0.0229615	0.0859746	-0.0816248	0.051677	0.0323388	0.0208012	-0.0930846	-0.0178089	0.0298014	-0.0472702	-0.107557	-0.0909205	0.0168123
H:\Hillary\Beak Shape Photos\Oct 1 Grp 1 Hens\Camera 2\L photos\99677_G1_18w_L.tif	0.275458	-0.0355208	-0.819647	0.12096	-0.138409	0.179081	0.213453	-0.0541216	0.20361	0.0122044	0.147914	-0.0677447	0.130859	0.0321505	0.080412	-0.0803471	0.058014	0.0380209	0.0113562	-0.0937107	-0.0140427	0.0340653	-0.0602641	-0.107986	-0.0887135	0.022948
H:\Hillary\Beak Shape Photos\Oct 1 Grp 1 Hens\Camera 2\L photos\99633_G1_18w_L.tif	0.280485	-0.0316966	-0.824378	0.118004	-0.122072	0.180849	0.2171	-0.0463119	0.203439	0.00323985	0.148778	-0.0598828	0.128766	0.019677	0.0797751	-0.0704338	0.0557184	0.0269414	0.00755679	-0.0850791	-0.0162199	0.0262562	-0.0669446	-0.0991406	-0.0920044	0.0175771
H:\Hillary\Beak Shape Photos\Oct 1 Grp 1 Hens\Camera 2\L photos\98451_G1_18w_L.tif	0.278465	-0.0250861	-0.814068	0.132916	-0.152547	0.191532	0.219719	-0.0453097	0.195784	0.0060595	0.156246	-0.0612101	0.120381	0.021438	0.0900058	-0.0771181	0.0480837	0.0268288	0.0227352	-0.0925067	-0.0217579	0.0239644	-0.0482531	-0.112313	-0.094793	0.0108056
90001_G2_17w_L.tif	0.284434	-0.0323178	-0.832406	0.107421	-0.102371	0.169602	0.212006	-0.0535316	0.210961	0.00472723	0.142543	-0.0608308	0.135769	0.0201616	0.0693159	-0.0717705	0.0605204	0.0257726	-0.00342822	-0.0801515	-0.0120023	0.0285343	-0.0763218	-0.0821345	-0.089021	0.024518
90006_G2_17w_L.tif	0.288912	-0.0320377	-0.83434	0.110907	-0.0908707	0.153239	0.217074	-0.0428783	0.217632	0.00659859	0.142685	-0.0524284	0.139295	0.016142	0.0666313	-0.0623718	0.0622727	0.02068	-0.0106914	-0.0735568	-0.0135406	0.0211729	-0.0908881	-0.08177	-0.0941712	0.0163036
90010_G2_17w_L.tif	0.29115	-0.012377	-0.818525	0.124491	-0.110287	0.171738	0.218051	-0.0403298	0.212787	0.016407	0.144163	-0.0606769	0.134737	0.0251339	0.0701179	-0.0773322	0.0569924	0.0235273	-0.00257135	-0.0891832	-0.0182334	0.0182783	-0.0830558	-0.110599	-0.0953258	0.0109218
90012_G2_17w_L.tif	0.286117	-0.0267578	-0.827436	0.110446	-0.104786	0.16753	0.211717	-0.0532268	0.211815	0.00886246	0.139515	-0.0668193	0.138196	0.0270497	0.0683218	-0.0747073	0.0629839	0.0320566	-0.00354027	-0.0822594	-0.0107842	0.0316772	-0.0830993	-0.0982242	-0.0890206	0.0243732
90026_G2_17w_L.tif	0.275128	-0.025776	-0.814809	0.113371	-0.122657	0.221989	0.21181	-0.0526114	0.199079	0.0126632	0.145357	-0.0725738	0.124499	0.0272576	0.080455	-0.0853189	0.0532676	0.033208	0.0123577	-0.100979	-0.0185746	0.0268126	-0.0571393	-0.117045	-0.0887728	0.0190024
90027_G2_17w_L.tif	0.271619	-0.0131625	-0.794328	0.126898	-0.147839	0.267666	0.211562	-0.0546109	0.190699	0.0250605	0.153238	-0.0779991	0.11418	0.035903	0.092774	-0.098647	0.0395508	0.0313421	0.0292474	-0.121053	-0.0283446	0.0221829	-0.034176	-0.144964	-0.0981822	0.00138382
90035_G2_17w_L.tif	0.278014	-0.0400943	-0.839949	0.0956019	-0.086117	0.191982	0.210953	-0.0525392	0.202521	-0.00841077	0.142208	-0.059747	0.129301	0.00937173	0.0725844	-0.0650075	0.0602689	0.0244323	0.00164629	-0.0707958	-0.0115365	0.0274902	-0.0736067	-0.078578	-0.086287	0.0262941
90042_G2_17w_L.tif	0.283027	-0.0226366	-0.819951	0.120005	-0.128544	0.184276	0.213648	-0.0528338	0.203188	0.00822677	0.146449	-0.0674006	0.129247	0.0258508	0.0778929	-0.0800128	0.0553791	0.0303107	0.00919316	-0.0907529	-0.0155591	0.0296966	-0.0632543	-0.104171	-0.0907163	0.0194421
90065_G2_17w_L.tif	0.291954	-0.0314627	-0.841961	0.0968095	-0.0709272	0.150841	0.212717	-0.0484905	0.217614	-0.0036853	0.135621	-0.056611	0.144021	0.0150439	0.0581628	-0.0631064	0.0686217	0.0246819	-0.0185724	-0.0671237	-0.00659184	0.0299055	-0.101382	-0.0733392	-0.089278	0.0265374
90068_G2_17w_L.tif	0.28232	-0.0288336	-0.82712	0.111195	-0.105123	0.194341	0.216901	-0.0447049	0.202911	-0.000364838	0.148	-0.0571668	0.126517	0.0124187	0.0768822	-0.0695497	0.0544176	0.0215138	0.00497866	-0.0814784	-0.0179463	0.0210038	-0.069882	-0.0939291	-0.0928569	0.0155545
90073_G2_17w_L.tif	0.28507	-0.0215351	-0.821716	0.116638	-0.110637	0.194701	0.217667	-0.043065	0.203826	0.0042533	0.147982	-0.05876	0.126866	0.0157352	0.076551	-0.073499	0.0533589	0.0217352	0.00495394	-0.0866189	-0.0185356	0.0210058	-0.0706526	-0.102327	-0.0947339	0.0117364
90074_G2_17w_L.tif	0.281804	-0.0224278	-0.822306	0.103436	-0.096694	0.21259	0.210346	-0.0515764	0.203039	0.00639676	0.140153	-0.0690541	0.129016	0.0215753	0.0705862	-0.0815836	0.0584779	0.0310138	0.000996044	-0.0923189	-0.0126871	0.0301638	-0.0752694	-0.110225	-0.0874617	0.0220104
90075_G2_17w_L.tif	0.287005	-0.0273323	-0.830386	0.110831	-0.102937	0.169791	0.214175	-0.0496274	0.210742	0.00462116	0.142321	-0.0616531	0.134902	0.0188602	0.0706333	-0.0697272	0.0592265	0.0235919	-0.00226181	-0.0785306	-0.0142446	0.024505	-0.0782809	-0.0865162	-0.0908936	0.0211871
90079_G2_17w_L.tif	0.293293	-0.0222383	-0.832575	0.114352	-0.0920649	0.156809	0.217245	-0.0430393	0.21519	0.00299511	0.14272	-0.0537564	0.138093	0.0151302	0.0676781	-0.0624288	0.0606268	0.0184305	-0.00790366	-0.0708432	-0.0156204	0.0175434	-0.0886473	-0.0810779	-0.0980354	0.00812389
90083_G2_17w_L.tif	0.261561	-0.00609007	-0.770042	0.140997	-0.184365	0.325346	0.216428	-0.0515621	0.173655	0.0327191	0.163551	-0.087499	0.0966736	0.0427339	0.110371	-0.116464	0.0259231	0.0377136	0.0555262	-0.144124	-0.0392328	0.0215461	-0.00531515	-0.185724	-0.104735	-0.00959131
90088_G2_17w_L.tif	0.280326	-0.0354703	-0.830575	0.106243	-0.105424	0.178005	0.210637	-0.0551923	0.207214	0.00275426	0.142491	-0.0633228	0.135118	0.0232891	0.0721104	-0.0717635	0.0621456	0.0318605	0.000345931	-0.0809884	-0.0104955	0.0324646	-0.0754906	-0.0920246	-0.0884023	0.0241453
90090_G2_17w_L.tif	0.279038	-0.0194461	-0.812848	0.112655	-0.112289	0.227313	0.20969	-0.0540608	0.202445	0.0165698	0.144764	-0.0702691	0.126649	0.0287504	0.0779217	-0.084971	0.0508047	0.027432	0.0101214	-0.099066	-0.0187456	0.0251966	-0.0647492	-0.122302	-0.0928022	0.0121981
90093_G2_17w_L.tif	0.285941	-0.0172619	-0.817318	0.120879	-0.119101	0.187448	0.214583	-0.0486451	0.207043	0.0134547	0.145099	-0.0657109	0.131451	0.0272339	0.0743982	-0.080774	0.0564223	0.0296256	0.00399368	-0.0932114	-0.0182457	0.0224647	-0.07074	-0.109025	-0.0935261	0.013523
90119_G2_17w_L.tif	0.286314	-0.029122	-0.835803	0.0993261	-0.0796629	0.187659	0.210803	-0.0518214	0.209013	-0.00210159	0.139728	-0.0598332	0.1334	0.0117369	0.0695601	-0.0631861	0.0592198	0.019495	-0.00274931	-0.0687184	-0.0126347	0.0241098	-0.0844327	-0.0840616	-0.0927558	0.0165171
90126_G2_17w_L.tif	0.281276	-0.0332274	-0.828994	0.111414	-0.109893	0.181586	0.213575	-0.051441	0.206271	0.00306395	0.144605	-0.0626438	0.131994	0.0200259	0.076644	-0.0680959	0.057696	0.0259586	0.00592771	-0.0767587	-0.0161125	0.023735	-0.070681	-0.0908855	-0.0923078	0.0172687
90129_G2_17w_L.tif	0.276169	-0.0312178	-0.819864	0.116434	-0.122959	0.204179	0.214574	-0.0499182	0.200762	0.00774	0.149383	-0.0634846	0.125233	0.0217291	0.0823376	-0.0756666	0.0527299	0.0276204	0.0136463	-0.088527	-0.0179493	0.0258343	-0.060773	-0.108114	-0.0932897	0.0133918
90135_G2_17w_L.tif	0.280316	-0.0247995	-0.817431	0.123173	-0.131749	0.195438	0.216691	-0.0475863	0.198472	0.00391725	0.15231	-0.0599458	0.124713	0.0216286	0.0838488	-0.0751349	0.0525879	0.0284439	0.0132957	-0.0920021	-0.0187484	0.0253589	-0.0599288	-0.11024	-0.094378	0.0117487
90144_G2_17w_L.tif	0.275814	-0.034206	-0.822636	0.117666	-0.130899	0.194769	0.215028	-0.0512546	0.198612	0.00293444	0.150982	-0.0625567	0.123103	0.0176319	0.0857756	-0.0712516	0.0517336	0.0260877	0.0171362	-0.0838698	-0.0157383	0.0303912	-0.0586168	-0.105824	-0.0902941	0.0194829
90146_G2_17w_L.tif	0.287115	-0.0258965	-0.827346	0.11808	-0.115653	0.159778	0.216306	-0.0473402	0.210306	0.00726203	0.144721	-0.061226	0.13365	0.0201998	0.0721619	-0.0732207	0.0589468	0.026472	-1.43313e-06	-0.0825218	-0.0134116	0.0287753	-0.0757175	-0.0920047	-0.091078	0.0216428
90149_G2_17w_L.tif	0.289722	-0.0310896	-0.837202	0.103892	-0.0861704	0.153442	0.213861	-0.0483843	0.217746	0.00495618	0.137705	-0.0601701	0.140562	0.0166598	0.0615876	-0.0690062	0.0655525	0.0255778	-0.0129375	-0.0733071	-0.00952079	0.0282228	-0.0904252	-0.0745627	-0.0904799	0.0237696
90152_G2_17w_L.tif	0.281191	-0.0296348	-0.823278	0.115952	-0.115872	0.1846	0.213872	-0.0506092	0.206614	0.00859342	0.146221	-0.0621909	0.132309	0.0251775	0.0768323	-0.0728333	0.0565163	0.0272101	0.00599825	-0.0842301	-0.0165139	0.0246783	-0.0710461	-0.102224	-0.0928424	0.0155114
90162_G2_17w_L.tif	0.275383	-0.0291702	-0.817258	0.115422	-0.132295	0.20272	0.212731	-0.0530651	0.197986	0.00770629	0.146202	-0.0717559	0.126182	0.0279278	0.0795298	-0.0858772	0.0566018	0.0379041	0.0125326	-0.0983176	-0.0131747	0.0360253	-0.0583081	-0.114774	-0.0861117	0.0252546
90164_G2_17w_L.tif	0.288003	-0.0252139	-0.82602	0.123207	-0.117974	0.151236	0.2179	-0.0442592	0.212077	0.0102067	0.145445	-0.0594632	0.135994	0.024653	0.0715091	-0.0740179	0.0598008	0.0279245	-0.00105568	-0.0835648	-0.0140958	0.0273805	-0.0770646	-0.0926847	-0.0945195	0.0145962
90170_G2_17w_L.tif	0.279874	-0.0242965	-0.815475	0.122064	-0.126027	0.201228	0.217739	-0.044131	0.201494	0.00987722	0.149653	-0.0631532	0.126878	0.0254072	0.0806465	-0.0791678	0.0519239	0.0267543	0.0108512	-0.0944286	-0.0199901	0.0225103	-0.0623702	-0.112462	-0.0951975	0.00979792
90172_G2_17w_L.tif	0.284409	-0.0194721	-0.81821	0.123052	-0.128727	0.185802	0.21586	-0.0485096	0.204491	0.0114128	0.145848	-0.0690667	0.127685	0.0233061	0.0785947	-0.0793656	0.0546997	0.0294243	0.00969941	-0.0907867	-0.0185265	0.0240324	-0.0628472	-0.104735	-0.0929764	0.0149068
90177_G2_17w_L.tif	0.290068	-0.00711377	-0.814092	0.126413	-0.122144	0.185163	0.214331	-0.0494576	0.208817	0.0189759	0.145627	-0.06568	0.12929	0.0243041	0.0745367	-0.0824022	0.0546144	0.0270189	0.00448483	-0.0947658	-0.018435	0.0225152	-0.0717508	-0.114514	-0.0953467	0.00954266
90178_G2_17w_L.tif	0.280597	-0.0116968	-0.804226	0.127945	-0.140057	0.223132	0.214538	-0.0498895	0.199997	0.0223138	0.149478	-0.072635	0.120599	0.0284336	0.084165	-0.0904362	0.0459952	0.0270574	0.0184562	-0.106415	-0.0223936	0.0237905	-0.0525525	-0.130241	-0.094596	0.00864216
90179_G2_17w_L.tif	0.292166	-0.0146332	-0.823513	0.111772	-0.093266	0.170403	0.212349	-0.0489797	0.216508	0.0156735	0.136982	-0.0664487	0.139426	0.0260337	0.0633774	-0.0768442	0.0639818	0.0308277	-0.0120624	-0.089518	-0.0116226	0.0277618	-0.0926094	-0.104733	-0.091718	0.0186853
90183_G2_17_L.tif	0.290405	-0.0135015	-0.820028	0.128396	-0.122894	0.160091	0.217654	-0.0441795	0.210659	0.0145863	0.145092	-0.0640857	0.133563	0.026051	0.0734858	-0.0772691	0.0574897	0.0277815	0.0013743	-0.0896153	-0.0174175	0.022194	-0.074807	-0.103662	-0.0945769	0.0132138
90186_G2_17w_L.tif	0.296229	-0.0285134	-0.843513	0.103737	-0.0720087	0.139961	0.216793	-0.0427536	0.218365	-0.00812775	0.138977	-0.0493873	0.143312	0.0091004	0.0615806	-0.0528819	0.0669183	0.0185772	-0.016796	-0.0575598	-0.011624	0.0190501	-0.102914	-0.0675214	-0.0953197	0.0163203
90194_G2_17w_L.tif	0.288551	-0.0296375	-0.83668	0.101881	-0.0854443	0.167817	0.215294	-0.0451909	0.20921	-0.00720376	0.140418	-0.057098	0.137612	0.0148866	0.0654295	-0.0661856	0.0625176	0.0224337	-0.00955636	-0.0738943	-0.0109758	0.0263483	-0.0882532	-0.0809292	-0.0881218	0.0267731
90207_G2_17w_L.tif	0.283752	-0.0311083	-0.827776	0.11503	-0.11018	0.171782	0.21541	-0.0480923	0.209982	0.00722602	0.144691	-0.0606619	0.133362	0.0199892	0.0743467	-0.0686533	0.0584825	0.0254857	0.00328247	-0.0762719	-0.0154048	0.0241039	-0.0762383	-0.0940614	-0.093709	0.0152329
90208_G2_17w_L.tif	0.289207	-0.0174437	-0.82202	0.121432	-0.110719	0.179703	0.21733	-0.0438089	0.20928	0.00940754	0.146133	-0.0592569	0.131609	0.0196689	0.0750006	-0.0705174	0.0544939	0.0198088	0.00257069	-0.0825427	-0.0200531	0.0158644	-0.0753992	-0.0994364	-0.0974338	0.00712072
90215_G2_17w_L.tif	0.28301	-0.0315503	-0.828527	0.11149	-0.106792	0.176447	0.215112	-0.0477826	0.207137	0.00211888	0.145594	-0.058155	0.130798	0.0151779	0.0745073	-0.0676855	0.0600697	0.0282628	0.00224575	-0.0776781	-0.0131936	0.0279319	-0.0789803	-0.0985602	-0.0909804	0.019983
90216_G2_17w_L.tif	0.277338	-0.0286728	-0.820819	0.112902	-0.119232	0.208084	0.212635	-0.0524383	0.201773	0.00952039	0.146346	-0.0677596	0.125809	0.0225645	0.0794055	-0.079694	0.0522174	0.0265059	0.0108873	-0.0921835	-0.0185851	0.0244706	-0.058226	-0.102732	-0.0895484	0.0194326
90220_G2_17w_L.tif	0.286966	-0.0310367	-0.832527	0.110135	-0.0959096	0.164575	0.215862	-0.0456578	0.212185	0.00203746	0.143592	-0.0550926	0.136735	0.017146	0.0699833	-0.063833	0.0605297	0.0219641	-0.00485082	-0.0734624	-0.0139313	0.0228229	-0.0858948	-0.0877051	-0.0927392	0.0181067
90222_G2_17w_L.tif	0.284148	-0.0313651	-0.83015	0.109702	-0.106798	0.168874	0.211712	-0.0544336	0.209778	0.00479413	0.141726	-0.0640987	0.135814	0.0225847	0.0714237	-0.0706674	0.0622158	0.0309249	-0.000162057	-0.0780393	-0.0115315	0.0305406	-0.0780426	-0.0910877	-0.0901328	0.0222714
90223_G2_17w_L.tif	0.289173	-0.0188714	-0.824248	0.114103	-0.103775	0.175204	0.214387	-0.0476237	0.211383	0.010112	0.142223	-0.0623419	0.134641	0.0218134	0.0678868	-0.0776846	0.0597271	0.0269264	-0.00443191	-0.0872147	-0.0143893	0.0251082	-0.0810872	-0.098595	-0.0914882	0.0190649
90226_G2_17w_L.tif	0.285516	-0.00882161	-0.808903	0.122249	-0.12557	0.205681	0.211842	-0.0524098	0.2047	0.0202341	0.143604	-0.0736379	0.129174	0.0330726	0.0754443	-0.0898668	0.0545949	0.0336517	0.00567166	-0.106931	-0.0180365	0.026488	-0.0663128	-0.124532	-0.0917242	0.0148231
90228_G2_17w_L.tif	0.282013	-0.025927	-0.818652	0.122095	-0.125897	0.17835	0.21652	-0.0461389	0.207205	0.0137579	0.146697	-0.0641796	0.131239	0.0271996	0.0757101	-0.0800584	0.0572179	0.0317768	0.00515425	-0.0929979	-0.0157743	0.0279485	-0.0698907	-0.109724	-0.0915433	0.0178976
90235_G2_17w_L.tif	0.274814	-0.0190522	-0.809872	0.116965	-0.128502	0.251363	0.211677	-0.0543088	0.192035	0.012694	0.150784	-0.0728049	0.113366	0.0210913	0.0885368	-0.088101	0.041459	0.0237629	0.0256829	-0.101844	-0.0266795	0.0193124	-0.0392926	-0.118774	-0.0940082	0.00969605
90238_G2_17w_L.tif	0.292467	-0.0147944	-0.822359	0.122226	-0.103886	0.158302	0.218083	-0.039512	0.214606	0.012711	0.14309	-0.05746	0.138192	0.0252793	0.0662783	-0.0759024	0.0615011	0.0275732	-0.00829212	-0.087544	-0.0146045	0.0231108	-0.0897943	-0.106041	-0.095281	0.0120509
90241_G2_17w_L.tif	0.286946	-0.0266478	-0.824655	0.120584	-0.111883	0.155622	0.215304	-0.0477633	0.213886	0.0131829	0.145033	-0.0571451	0.137667	0.0266479	0.0715671	-0.0696879	0.0618359	0.0306575	-0.00372484	-0.0844783	-0.0133228	0.0275478	-0.0849505	-0.104257	-0.0937028	0.0157373
90250_G2_17w_L.tif	0.288082	-0.0289624	-0.830587	0.112249	-0.0988198	0.156937	0.215451	-0.0462245	0.215698	0.00919986	0.14183	-0.058098	0.138989	0.0217105	0.0662694	-0.0706565	0.0625232	0.0259319	-0.00797742	-0.0789595	-0.0128332	0.0250766	-0.0871034	-0.0891	-0.0915202	0.0208964
90258_G2_17w_L.tif	0.283835	-0.0196279	-0.817693	0.124915	-0.128205	0.19736	0.218998	-0.043422	0.199514	0.00402733	0.152413	-0.0588591	0.123366	0.0174255	0.0826427	-0.075591	0.0492102	0.0208507	0.0137993	-0.0883503	-0.0221555	0.0183437	-0.0586522	-0.10402	-0.0970727	0.00694835
90264_G2_17w_L.tif	0.283979	-0.0164143	-0.814438	0.124063	-0.126067	0.204745	0.218284	-0.0433452	0.200035	0.00791638	0.151018	-0.061413	0.123596	0.02018	0.081201	-0.0794393	0.049103	0.0221772	0.0115711	-0.0948953	-0.0218376	0.0194507	-0.06043	-0.11121	-0.0960152	0.00818499
90265_G2_17w_L.tif	0.282882	-0.0157927	-0.813302	0.119564	-0.120217	0.217466	0.217755	-0.04309	0.198032	0.00723484	0.149503	-0.0640877	0.121762	0.0193026	0.0805106	-0.0816652	0.0495183	0.0245479	0.0105676	-0.0986913	-0.021757	0.0202587	-0.061111	-0.115943	-0.094142	0.0108959
90271_G2_17w_L.tif	0.286974	-0.0204502	-0.82296	0.116822	-0.112917	0.179313	0.215828	-0.0464458	0.207648	0.0078357	0.144243	-0.0636186	0.131189	0.0203471	0.0727371	-0.07653	0.0570078	0.0259817	0.00162159	-0.0867695	-0.0156945	0.0251401	-0.0744769	-0.100921	-0.0912002	0.0192959
90272_G2_17w_L.tif	0.286551	-0.0155297	-0.820106	0.110299	-0.0964287	0.217215	0.216726	-0.0424235	0.20075	0.00238466	0.146021	-0.0609453	0.123984	0.0134679	0.0741136	-0.0774252	0.0515742	0.020148	0.00407979	-0.0889565	-0.0199238	0.0188687	-0.0720352	-0.106812	-0.0953057	0.00970953
91284_G2_17w_L.tif	0.284122	-0.0184696	-0.817211	0.120915	-0.123162	0.197706	0.215206	-0.0486417	0.201005	0.00613983	0.148146	-0.0640518	0.126887	0.0228218	0.0798314	-0.0772209	0.0537015	0.027986	0.00997816	-0.0911481	-0.018905	0.0233942	-0.0642294	-0.109161	-0.0953718	0.00973014
90285_G2_17w_L.tif	0.284979	-0.0124413	-0.811824	0.122755	-0.126474	0.200877	0.2123	-0.0528831	0.205734	0.0198046	0.14418	-0.0727288	0.128156	0.0292127	0.0769544	-0.0860464	0.0537608	0.0308538	0.00881587	-0.09889	-0.0182932	0.0256615	-0.0645051	-0.1178	-0.0937846	0.0116249
90293_G2_17w_L.tif	0.292285	-0.0155115	-0.823188	0.111808	-0.0891413	0.16855	0.213672	-0.0452357	0.219173	0.0189014	0.136387	-0.065059	0.14132	0.0275074	0.0598963	-0.0800004	0.0653803	0.0316452	-0.0157957	-0.0918193	-0.0115199	0.026691	-0.0952483	-0.103061	-0.0932202	0.0155842
90299_G2_17w_L.tif	0.292759	-0.0292302	-0.841215	0.101625	-0.0749466	0.156654	0.21598	-0.0438655	0.214557	-0.00738468	0.140391	-0.0508983	0.138528	0.00691417	0.0644295	-0.0561158	0.0630257	0.016053	-0.013324	-0.0637394	-0.0110486	0.0226785	-0.0963759	-0.0724536	-0.0927602	0.0197629
90304_G2_17w_L.tif	0.287651	-0.0256854	-0.829135	0.109687	-0.0991135	0.169877	0.213521	-0.0494242	0.211008	0.00442667	0.141287	-0.0613905	0.137063	0.0220064	0.0676405	-0.0726354	0.0618002	0.0275168	-0.00473132	-0.0797553	-0.0122133	0.0276095	-0.0837961	-0.0929108	-0.0909808	0.0206789
90305_G2_17w_L.tif	0.284754	-0.0189213	-0.816943	0.117213	-0.11178	0.194279	0.213594	-0.0486419	0.207834	0.014341	0.144441	-0.0644737	0.131267	0.0257902	0.0735336	-0.0793602	0.0569159	0.0293917	0.00250644	-0.0925192	-0.0154211	0.0269183	-0.0765289	-0.11581	-0.094173	0.0117928
90510_G2_17w_L.tif	0.28958	-0.0291701	-0.831726	0.114225	-0.0964377	0.15013	0.216613	-0.0441177	0.21706	0.00822268	0.142092	-0.0554781	0.140734	0.0218685	0.0663547	-0.06626	0.0637434	0.025888	-0.00993185	-0.0767806	-0.0133112	0.0228374	-0.0895676	-0.0853275	-0.0952029	0.0139627
90316_G2_17w_L.tif	0.291848	-0.0180801	-0.827434	0.111189	-0.091841	0.17349	0.217723	-0.0397862	0.213845	0.00802934	0.140589	-0.0599625	0.134212	0.0140071	0.0642012	-0.0752813	0.0602182	0.0223597	-0.0102843	-0.0852612	-0.0140289	0.0227381	-0.086095	-0.0902052	-0.0929539	0.0167631
90329_G2_17w_L.tif	0.282371	-0.0296904	-0.832816	0.101315	-0.0902099	0.201622	0.213782	-0.0481441	0.201694	-0.00500489	0.143611	-0.0605256	0.127274	0.0106739	0.0726373	-0.0706071	0.0551688	0.0199237	0.00238709	-0.0778622	-0.0155219	0.023103	-0.0705779	-0.0850448	-0.0897996	0.0202407
90330_G2_17w_L.tif	0.286699	-0.0274977	-0.831996	0.101394	-0.0869382	0.177958	0.210715	-0.0519695	0.213934	0.00766729	0.135237	-0.0681877	0.13836	0.0213909	0.0639401	-0.0735864	0.0635802	0.0279079	-0.00867235	-0.0799084	-0.0109582	0.0276484	-0.0854263	-0.0870656	-0.0884725	0.0242484
90346_G2_17w_L.tif	0.266822	-0.0351494	-0.825262	0.100058	-0.109802	0.241596	0.204743	-0.0615645	0.189928	0.00157845	0.143992	-0.0745812	0.120027	0.0223243	0.0827911	-0.08367	0.0514874	0.0312697	0.0205744	-0.0920054	-0.0143719	0.0328316	-0.0462133	-0.105986	-0.0847167	0.0232979
90347_G2_17w_L.tif	0.284086	-0.0359736	-0.838813	0.092968	-0.072723	0.173344	0.206868	-0.0563028	0.215699	0.00333994	0.133696	-0.0636966	0.142058	0.0201881	0.0598623	-0.0694846	0.0698045	0.0322583	-0.0128102	-0.0720576	-0.00407455	0.0355578	-0.0934687	-0.0812746	-0.0901846	0.0211339
90354_G2_17w_L.tif	0.292938	-0.0170614	-0.828206	0.111024	-0.0928598	0.165319	0.213454	-0.0486289	0.215214	0.00904051	0.139068	-0.0620968	0.138301	0.0205144	0.064624	-0.0723763	0.0622734	0.0252326	-0.0103977	-0.0823778	-0.0127847	0.0247387	-0.0895903	-0.092613	-0.0920341	0.0192847
90356_G2_17w_L.tif	0.284167	-0.012117	-0.808598	0.136006	-0.144488	0.193245	0.220374	-0.0405089	0.201056	0.015845	0.152416	-0.0642093	0.123681	0.0262566	0.0833985	-0.0847111	0.0487798	0.026065	0.0154935	-0.100369	-0.0232137	0.0190968	-0.0564732	-0.120735	-0.0965932	0.00613504
90370_G2_17w_L.tif	0.28621	-0.0128845	-0.812796	0.129362	-0.133486	0.178991	0.215806	-0.0477614	0.206672	0.0188593	0.147143	-0.0668924	0.129321	0.0289807	0.0776625	-0.0828681	0.054405	0.0303614	0.00619363	-0.100906	-0.0167117	0.0285145	-0.0681818	-0.119826	-0.0922377	0.0160689
90372_G2_17w_L.tif	0.281949	-0.0309303	-0.829328	0.104973	-0.0999506	0.186598	0.212249	-0.0509933	0.20738	0.00404241	0.14097	-0.0650932	0.133889	0.0215442	0.0702794	-0.074477	0.0597539	0.0276188	-0.00186393	-0.0847121	-0.0129068	0.0277918	-0.0753941	-0.0921326	-0.0870276	0.0257701
90374_G2_17w_L.tif	0.278226	-0.0257917	-0.817037	0.117958	-0.126581	0.205877	0.214341	-0.0502211	0.200178	0.00936341	0.148682	-0.0660651	0.126056	0.0256173	0.0803441	-0.0818877	0.0519932	0.0282125	0.0123649	-0.0948886	-0.0191995	0.024622	-0.0585761	-0.110124	-0.0907907	0.0173284
90378_G2_17w_L.tif	0.284055	-0.021502	-0.819861	0.116777	-0.113922	0.194328	0.216283	-0.0452126	0.205097	0.00880375	0.145347	-0.0644655	0.128788	0.0212333	0.0749238	-0.0785181	0.0546921	0.0256126	0.00539695	-0.0889477	-0.0169599	0.0245556	-0.0702622	-0.106084	-0.0935769	0.0134191
90384_G2_17w_L.tif	0.285091	-0.0133989	-0.811565	0.123716	-0.122849	0.200622	0.215908	-0.0454984	0.204782	0.0160847	0.146346	-0.066876	0.129687	0.030241	0.0761267	-0.084837	0.0530124	0.0279068	0.00613237	-0.100198	-0.020251	0.0210612	-0.0678958	-0.119185	-0.0945245	0.0103603
90401_G2_17w_L.tif	0.282677	-0.00862517	-0.804308	0.126582	-0.132406	0.230267	0.214463	-0.0492281	0.199993	0.0210174	0.14922	-0.0714121	0.120585	0.0271819	0.0835776	-0.0890495	0.0454323	0.0251256	0.0174949	-0.104994	-0.0260727	0.0167636	-0.0528047	-0.126658	-0.0978515	0.00302927
90413_G2_17w_L.tif	0.285392	-0.0206724	-0.819574	0.116876	-0.108803	0.190053	0.21685	-0.0429813	0.207576	0.0102667	0.145107	-0.0615632	0.131176	0.0223426	0.073348	-0.0761138	0.05619	0.0256141	-2.64591e-05	-0.0918105	-0.0165552	0.0236617	-0.0768276	-0.108724	-0.093853	0.0130503
90415_G2_17w_L.tif	0.287001	-0.0183222	-0.822798	0.110711	-0.102495	0.195704	0.212822	-0.0498211	0.206082	0.00629429	0.142566	-0.0647721	0.131582	0.0217551	0.0706507	-0.0788075	0.0562325	0.0245843	0.000335454	-0.0881124	-0.0152701	0.0252912	-0.0744719	-0.100486	-0.0922366	0.0159822
90424_G2_17w_L.tif	0.276436	-0.0256937	-0.821556	0.105725	-0.107227	0.230687	0.209008	-0.0558505	0.197464	0.006665	0.144242	-0.0709493	0.121971	0.019837	0.0787377	-0.0827455	0.0505523	0.0260566	0.0135778	-0.0919655	-0.0185757	0.0251207	-0.0545513	-0.103825	-0.090078	0.0169375
90427_G2_17w_L.tif	0.2914	-0.0131376	-0.821236	0.118395	-0.10518	0.173954	0.214277	-0.047703	0.214567	0.0179368	0.140489	-0.0663137	0.134829	0.0230898	0.0674673	-0.079443	0.0598914	0.0279418	-0.00454573	-0.0886674	-0.0154507	0.0232246	-0.0813057	-0.100567	-0.0952028	0.0112905
90436_G2_17w_L.tif	0.287347	-0.0200227	-0.823625	0.112585	-0.10524	0.183248	0.211982	-0.052178	0.211298	0.0132046	0.141349	-0.0660432	0.133937	0.0235944	0.0696949	-0.0779939	0.0575911	0.0251542	-0.00156057	-0.0873855	-0.0151198	0.0248217	-0.0768143	-0.0984856	-0.0908412	0.0195016
90439_G2_17w_L.tif	0.280288	-0.0270463	-0.821716	0.112274	-0.111985	0.199767	0.213202	-0.0503362	0.204442	0.00874844	0.145468	-0.0644926	0.128923	0.0224579	0.0759157	-0.0775953	0.0555991	0.0278844	0.00488562	-0.091302	-0.016224	0.0260271	-0.0674686	-0.103385	-0.0913296	0.0169985
90447_G2_17w_L.tif	0.289825	-0.0315657	-0.836604	0.105538	-0.0840698	0.153035	0.215807	-0.044131	0.217269	0.00278075	0.139471	-0.0554939	0.141294	0.0169228	0.0625934	-0.0651563	0.0652523	0.0239571	-0.0139985	-0.0729863	-0.0106946	0.0252338	-0.0940012	-0.078561	-0.0921446	0.020427
90457_G2_17w_L.tif	0.278909	-0.0178349	-0.808019	0.119261	-0.125819	0.218251	0.210569	-0.0538683	0.203054	0.0210265	0.145576	-0.0719828	0.127861	0.0341955	0.07847	-0.0888592	0.0534038	0.0342806	0.0111619	-0.10381	-0.0175615	0.028704	-0.0658993	-0.133218	-0.0917046	0.0138544
90462_G2_17w_L.tif	0.290333	-0.0307138	-0.842502	0.0946299	-0.0681048	0.169007	0.210226	-0.0524368	0.214709	-0.00433112	0.137407	-0.0557039	0.138289	0.00851703	0.0635203	-0.0583498	0.0630686	0.0171524	-0.0115803	-0.0620328	-0.00987537	0.0244483	-0.0958252	-0.0740334	-0.0896649	0.0238466
90469_G2_17w_L.tif	0.277514	-0.0125632	-0.800132	0.130136	-0.145101	0.237859	0.21481	-0.0500143	0.195795	0.0216491	0.151179	-0.0745793	0.118977	0.032377	0.0892742	-0.0905916	0.0442082	0.0295474	0.0250097	-0.107931	-0.0269503	0.0190768	-0.045573	-0.135542	-0.0990105	0.000575922
90478_G2_17w_L.tif	0.289223	-0.033615	-0.836441	0.109578	-0.0905405	0.147415	0.214806	-0.0479865	0.216814	0.00252917	0.141093	-0.0546563	0.143593	0.0229769	0.0650094	-0.06337	0.0657633	0.026399	-0.0103431	-0.0692306	-0.0121328	0.0234169	-0.090225	-0.0751844	-0.0966193	0.0117275
90488_G2_17w_L.tif	0.286323	-0.0240753	-0.823713	0.126845	-0.129805	0.158332	0.218086	-0.0460416	0.207329	0.00774972	0.147962	-0.0615696	0.130916	0.0216198	0.0782182	-0.0716608	0.0560681	0.0263911	0.00821749	-0.0802374	-0.0159643	0.0271186	-0.0695752	-0.0994855	-0.0940631	0.0150148
90502_G2_17w_L.tif	0.281739	-0.0340486	-0.824804	0.119186	-0.119718	0.161048	0.215506	-0.0484245	0.21	0.00989194	0.146099	-0.0597827	0.136812	0.029658	0.0733702	-0.0739065	0.0617233	0.0342535	0.00105552	-0.085306	-0.0123328	0.031663	-0.0765445	-0.101011	-0.0929055	0.0167789
90503_G2_17w_L.tif	0.28361	-0.0343048	-0.830512	0.110882	-0.105192	0.163473	0.214182	-0.0494913	0.212525	0.00762318	0.142162	-0.0615294	0.137034	0.0225417	0.0697548	-0.0707397	0.0617478	0.0281392	-0.00139045	-0.0758287	-0.0119344	0.0287997	-0.0819985	-0.0925285	-0.0899868	0.0229636
90526_G2_17w_L.tif	0.294543	-0.0263978	-0.841193	0.095512	-0.0661849	0.15259	0.208821	-0.0551791	0.221038	0.0020536	0.133892	-0.0579062	0.145804	0.0172399	0.0553173	-0.0657517	0.0697773	0.0257485	-0.0215643	-0.0692027	-0.00727637	0.0277212	-0.102851	-0.0712374	-0.0901237	0.02481
90547_G2_17w_L.tif	0.282661	-0.0172247	-0.813351	0.123728	-0.128583	0.206173	0.216095	-0.0472787	0.20201	0.0136753	0.147922	-0.0682592	0.124903	0.0245617	0.0811507	-0.0818035	0.0488511	0.0232195	0.0157221	-0.0906121	-0.0224954	0.018996	-0.0606771	-0.116367	-0.0942087	0.0111907
90555_G2_17w_L.tif	0.28941	-0.0297468	-0.83862	0.0972303	-0.0757051	0.167258	0.213733	-0.0462382	0.212599	-0.00460396	0.137502	-0.0578582	0.137494	0.0104651	0.0613941	-0.0665173	0.0665268	0.0262337	-0.0145967	-0.0737265	-0.00765081	0.0301496	-0.0940426	-0.0792973	-0.0880445	0.0266515
90556_G2_17w_L.tif	0.291577	-0.0234283	-0.831164	0.108601	-0.0904488	0.154634	0.210754	-0.0543086	0.217669	0.00949964	0.137532	-0.062277	0.142475	0.0248606	0.0631373	-0.0696845	0.06652	0.0307944	-0.0112519	-0.0756971	-0.00904698	0.0309465	-0.094973	-0.0924001	-0.0927789	0.0184601
90559_G2_17w_L.tif	0.280961	-0.0174033	-0.810174	0.125809	-0.1336	0.209232	0.214821	-0.049608	0.201842	0.017298	0.149828	-0.0671446	0.124429	0.0274241	0.0821308	-0.0845904	0.0497348	0.0277174	0.0151985	-0.0982839	-0.0216526	0.0220272	-0.0577327	-0.120201	-0.0957869	0.00772336
90562_G2_17w_L.tif	0.286019	-0.0147126	-0.816994	0.114192	-0.109554	0.204716	0.211615	-0.0518414	0.207325	0.0157005	0.141646	-0.0705872	0.128975	0.0237696	0.0720752	-0.0843431	0.0547102	0.0269593	0.00442665	-0.0926528	-0.0158591	0.0267901	-0.0706542	-0.110145	-0.0937312	0.0121549
90577_G2_17w_L.tif	0.282786	-0.0211332	-0.817952	0.116523	-0.115352	0.201033	0.214869	-0.0475137	0.204829	0.0116445	0.145297	-0.0661992	0.128031	0.0229593	0.0759418	-0.0801372	0.0545042	0.0275785	0.00572424	-0.0935937	-0.0181072	0.0235729	-0.0673308	-0.108154	-0.0932406	0.0134196
90584_G2_17w_L.tif	0.284985	-0.0268066	-0.825265	0.115853	-0.111824	0.173015	0.215862	-0.046616	0.209153	0.00781613	0.143916	-0.0627397	0.132261	0.0197134	0.0734149	-0.0720374	0.0595291	0.0289174	0.00139594	-0.08253	-0.014059	0.0273646	-0.0771756	-0.0997384	-0.0921928	0.0177888
90596_G2_17w_L.tif	0.282526	-0.0248891	-0.818962	0.123276	-0.128502	0.178629	0.215801	-0.0484927	0.20489	0.00994215	0.147698	-0.0637866	0.131608	0.0290312	0.0784725	-0.0767564	0.0557933	0.0299322	0.00817956	-0.0897536	-0.0173854	0.0254354	-0.0679658	-0.109445	-0.0921523	0.0168779
90604_G2_17w_L.tif	0.282797	-0.0289786	-0.826563	0.114332	-0.11066	0.187308	0.216195	-0.046835	0.205573	0.00389967	0.145525	-0.0624467	0.128388	0.0155001	0.0780548	-0.0682157	0.0539201	0.020677	0.00880354	-0.075364	-0.016607	0.0236798	-0.070027	-0.0949335	-0.0953992	0.0113764
90605_G2_17w_L.tif	0.294252	-0.0161837	-0.827477	0.127879	-0.108856	0.1472	0.221146	-0.0363856	0.214942	0.0094177	0.146973	-0.0509549	0.13426	0.0131127	0.0720894	-0.0635033	0.0569599	0.0153989	-0.00338574	-0.0758067	-0.0174855	0.0164989	-0.0843085	-0.091369	-0.0991096	0.00469576
90608_G2_17w_L.tif	0.28253	-0.0250152	-0.819656	0.119139	-0.122214	0.181395	0.215085	-0.0483539	0.206504	0.0115634	0.146359	-0.0636332	0.131706	0.0271528	0.0751066	-0.0794738	0.0567054	0.0298868	0.00316854	-0.0946275	-0.0147692	0.0293056	-0.0704385	-0.107924	-0.0900867	0.0205854
90621_G2_17w_L.tif	0.263602	-0.0139527	-0.785823	0.131854	-0.168471	0.298903	0.214428	-0.0534361	0.177533	0.023031	0.159967	-0.0823544	0.102998	0.0368523	0.103587	-0.107205	0.0308706	0.0330171	0.0450677	-0.131802	-0.0346053	0.0215525	-0.0115703	-0.157978	-0.0975835	0.00151745
90623_G2_17w_L.tif	0.282606	-0.0287735	-0.824693	0.111462	-0.100326	0.189147	0.216794	-0.0428465	0.209042	0.00817585	0.144089	-0.0601435	0.132391	0.020013	0.0713191	-0.0738201	0.0579292	0.0252218	0.00011663	-0.0830185	-0.0159054	0.0229048	-0.0789306	-0.100864	-0.0944334	0.0125414
90627_G2_17w_L.tif	0.283937	-0.0201193	-0.818888	0.114099	-0.113417	0.194991	0.211069	-0.0536902	0.207657	0.0147395	0.140963	-0.0718521	0.131859	0.0276994	0.0734747	-0.0809224	0.0574773	0.0311303	0.00395068	-0.0917799	-0.0154155	0.0273574	-0.0718556	-0.109664	-0.0908107	0.0180114
90632_G2_17w_L.tif	0.292581	-0.0227663	-0.829741	0.119729	-0.100461	0.142343	0.216532	-0.0450274	0.219415	0.014634	0.139766	-0.061897	0.141704	0.0252457	0.0663452	-0.067457	0.0636961	0.0267584	-0.00853668	-0.0750007	-0.0139089	0.0220936	-0.0899121	-0.087514	-0.0974799	0.00885878
90634_G2_17w_L.tif	0.279413	-0.0150982	-0.804857	0.130362	-0.143832	0.21561	0.215033	-0.0498456	0.19976	0.0208756	0.15013	-0.0718354	0.122311	0.0307011	0.0859349	-0.0870887	0.0479043	0.0299517	0.0214183	-0.100385	-0.0225034	0.0234477	-0.0544863	-0.132684	-0.0962267	0.00598889
90635_G2_17w_L.tif	0.284235	-0.0278441	-0.826651	0.108529	-0.101232	0.178908	0.213111	-0.0492353	0.210333	0.00810167	0.140934	-0.0640205	0.135555	0.0233943	0.0684897	-0.0756441	0.061395	0.0297383	-0.00447111	-0.0865478	-0.0113544	0.0303516	-0.0814729	-0.0989405	-0.0888702	0.0232091
90638_G2_17w_L.tif	0.288825	-0.0159307	-0.819916	0.114961	-0.106483	0.174822	0.210781	-0.0535649	0.215007	0.0212035	0.138486	-0.0702536	0.137572	0.0307663	0.0657609	-0.0839407	0.0615688	0.0326456	-0.00547874	-0.0927649	-0.0120747	0.0305811	-0.0840985	-0.109947	-0.0899502	0.0214222
90643_G2_17w_L.tif	0.2771	-0.033591	-0.831021	0.0989974	-0.0946133	0.20723	0.206808	-0.0582787	0.202921	0.00222504	0.140979	-0.0669011	0.129504	0.0189264	0.0734344	-0.0744039	0.0581595	0.0280054	0.00509337	-0.0813867	-0.0120077	0.0300493	-0.0687508	-0.0932962	-0.0876063	0.0224247
90656_G2_17w_L.tif	0.281203	-0.0273645	-0.820431	0.114231	-0.113919	0.185753	0.212171	-0.0517989	0.20844	0.0133942	0.142761	-0.0670031	0.133549	0.0282295	0.0731325	-0.0784803	0.0605319	0.0348311	0.00346003	-0.0881286	-0.0126952	0.0314315	-0.077486	-0.113757	-0.0907173	0.0186618
90666_G2_17w_L.tif	0.289464	-0.0137291	-0.819212	0.120779	-0.114253	0.176558	0.213536	-0.0504819	0.210845	0.0157198	0.142961	-0.0660135	0.133946	0.0269344	0.0713779	-0.0794851	0.0578659	0.0282594	0.000271501	-0.090015	-0.0163408	0.0239474	-0.0770667	-0.10711	-0.0933945	0.0146371
90668_G2_17w_L.tif	0.288252	-0.0207422	-0.825815	0.105977	-0.0929544	0.18026	0.209064	-0.054889	0.214636	0.0140265	0.137769	-0.0660968	0.137142	0.0237081	0.0639239	-0.0786787	0.0630461	0.0304315	-0.00813398	-0.0862857	-0.0106515	0.0300928	-0.0880185	-0.102078	-0.0882603	0.0242737
90671_G2_17w_L.tif	0.291643	-0.0221068	-0.832474	0.106133	-0.0835746	0.174199	0.214399	-0.046218	0.21334	0.00226413	0.139949	-0.058136	0.136257	0.0136576	0.0657553	-0.0664796	0.0606411	0.0197648	-0.00829129	-0.0731429	-0.0142758	0.0204133	-0.0888653	-0.0846025	-0.094503	0.0142548
90672_G2_17w_L(bad).tif	0.277692	-0.0237735	-0.815897	0.110264	-0.10606	0.224583	0.212271	-0.0495045	0.202288	0.0128887	0.14448	-0.0681039	0.126893	0.0257866	0.0766309	-0.0824733	0.0534676	0.0290176	0.00786146	-0.0962448	-0.0184355	0.0242714	-0.067437	-0.117814	-0.0937549	0.0111034
90682_G2_17w_L.tif	0.274051	-0.0182117	-0.806724	0.120808	-0.135359	0.254447	0.213267	-0.0527694	0.188183	0.0102217	0.154379	-0.0704502	0.111992	0.0223562	0.0917053	-0.0883739	0.0408319	0.0255123	0.0284948	-0.104541	-0.0274199	0.0197265	-0.0364529	-0.123742	-0.0969485	0.00501695
90690_G2_17w_L.tif	0.276056	-0.0261619	-0.821212	0.110235	-0.114108	0.2332	0.21269	-0.0523787	0.194766	0.00439733	0.148965	-0.067499	0.117139	0.014863	0.0837442	-0.0802629	0.0445697	0.0192294	0.0194043	-0.0895457	-0.0235158	0.0192384	-0.0462477	-0.0993369	-0.0922502	0.0140222
90692_G2_17w_L.tif	0.279148	-0.0189897	-0.813273	0.114741	-0.113388	0.234338	0.215921	-0.0455963	0.194587	0.00577477	0.149095	-0.0660491	0.119627	0.0195969	0.0838492	-0.0794058	0.047661	0.0242464	0.0146923	-0.0966419	-0.0221324	0.0210692	-0.0600909	-0.120973	-0.095697	0.00789013
90696_G2_17w_L.tif	0.29047	-0.0170495	-0.824681	0.111343	-0.0968339	0.177758	0.213537	-0.0478701	0.211717	0.0086508	0.139866	-0.0639966	0.135043	0.0202119	0.0667252	-0.0754891	0.0615931	0.0284975	-0.00641638	-0.0853466	-0.0119027	0.0286312	-0.0859817	-0.100903	-0.0931352	0.0155629
90697_G2_17w_L.tif	0.295722	-0.0134272	-0.826769	0.123852	-0.0997561	0.145427	0.218374	-0.0398737	0.218763	0.0149636	0.141798	-0.0571568	0.138924	0.0198968	0.0653494	-0.070704	0.0626736	0.0252298	-0.0103235	-0.0807825	-0.0149813	0.0197698	-0.0907991	-0.0917671	-0.098974	0.00457274
90702_G2_17w_L.tif	0.295548	-0.0182997	-0.833111	0.103765	-0.0750118	0.159285	0.212838	-0.0472263	0.220296	0.00862045	0.134817	-0.0609904	0.143636	0.0204663	0.057806	-0.0700141	0.064691	0.0211901	-0.0196564	-0.0788108	-0.0101172	0.0250777	-0.100951	-0.0857262	-0.0907844	0.0226627
90704_G2_17w_L.tif	0.288844	-0.0212794	-0.824556	0.115606	-0.101565	0.172162	0.21664	-0.043019	0.211682	0.008344	0.142862	-0.0595565	0.136405	0.0231246	0.0688026	-0.073012	0.0599246	0.0255924	-0.00533573	-0.0849571	-0.0150421	0.0228898	-0.0844693	-0.09982	-0.0941912	0.0139243
90706_G2_17w_L.tif	0.286598	-0.0183764	-0.819349	0.11943	-0.116848	0.179973	0.215722	-0.0461759	0.209025	0.014001	0.143959	-0.0656381	0.131594	0.0241896	0.0717573	-0.081725	0.0570193	0.0282306	0.000652429	-0.0936129	-0.0150414	0.0275345	-0.0739062	-0.106628	-0.0911818	0.0187983
90714_G2_17w_L.tif	0.296604	-0.00915675	-0.825686	0.119344	-0.0967685	0.146763	0.215505	-0.0447717	0.219069	0.0165644	0.138666	-0.062602	0.140735	0.0244691	0.0621105	-0.0763667	0.0633198	0.0264088	-0.0140063	-0.0875226	-0.0121573	0.026155	-0.0945961	-0.0985916	-0.0927946	0.0193071
90718_G2_17w_L.tif	0.279127	-0.0157064	-0.806826	0.118039	-0.121439	0.229364	0.211059	-0.0522515	0.203255	0.023011	0.14434	-0.0743639	0.125434	0.0316327	0.0779334	-0.0911192	0.0520254	0.0330644	0.0123676	-0.10423	-0.0198967	0.0252556	-0.0628792	-0.131445	-0.0945002	0.00874921
90719_G2_17w_L.tif	0.282486	-0.0157942	-0.808896	0.12658	-0.128941	0.203165	0.21741	-0.0432285	0.203535	0.0175772	0.148545	-0.0657549	0.127204	0.0293433	0.0788602	-0.0849576	0.0525581	0.0301072	0.00943217	-0.101411	-0.0196958	0.0238216	-0.0668531	-0.127303	-0.095646	0.007855
90730_G2_17w_L.tif	0.290203	-0.0217002	-0.826674	0.117118	-0.102453	0.162084	0.217553	-0.0419912	0.213699	0.00906846	0.142995	-0.0582979	0.136427	0.0202013	0.0682413	-0.0714372	0.059853	0.0233094	-0.00595884	-0.0817629	-0.0142597	0.0237114	-0.0854827	-0.0952847	-0.0941424	0.0149812
90734_G2_17w_L.tif	0.283118	-0.0320455	-0.827035	0.111957	-0.102696	0.172639	0.214784	-0.0469505	0.211872	0.00896363	0.143446	-0.0591129	0.135905	0.0223989	0.0712508	-0.0692765	0.0613163	0.0285219	-0.00290315	-0.0814746	-0.0122559	0.0283435	-0.084068	-0.100562	-0.0927326	0.0165984
90737_G2_17w_L.tif	0.283504	-0.0282004	-0.827615	0.108706	-0.10867	0.179592	0.210752	-0.0554261	0.20803	0.00660337	0.141072	-0.0676312	0.133496	0.0227316	0.0710321	-0.0766165	0.0603259	0.0305597	0.00212686	-0.0816642	-0.0117749	0.031435	-0.0747335	-0.0960112	-0.087545	0.0259213
90738_G2_17w_L.tif	0.287421	-0.0174942	-0.819409	0.117446	-0.111007	0.180586	0.213093	-0.0501109	0.211824	0.0174855	0.140857	-0.0688913	0.135102	0.0288458	0.0699592	-0.0809003	0.0584557	0.0290072	-0.000945871	-0.0910459	-0.014458	0.0273051	-0.0780257	-0.107484	-0.0928652	0.0152519
90747_G2_17w_L.tif	0.276621	-0.0240608	-0.814407	0.118428	-0.129592	0.220487	0.214549	-0.050182	0.195917	0.00826414	0.150058	-0.0679022	0.121152	0.0231217	0.0840045	-0.0832908	0.0491656	0.0279724	0.0175447	-0.0970463	-0.0206515	0.0245729	-0.0518396	-0.113825	-0.0925217	0.0134613
90757_G2_17w_L.tif	0.282474	-0.0167726	-0.812198	0.117816	-0.116293	0.211734	0.211984	-0.0512173	0.206845	0.0206132	0.144715	-0.0688583	0.128243	0.028139	0.0754945	-0.0853785	0.053465	0.0291618	0.00660229	-0.0992175	-0.0191583	0.0232069	-0.0681993	-0.120135	-0.0939731	0.0109081
90765_G2_17w_L.tif	0.279526	-0.0157124	-0.80399	0.137824	-0.151555	0.209118	0.220886	-0.0407438	0.197783	0.0177203	0.155092	-0.0652149	0.1204	0.0280924	0.0889419	-0.0847068	0.0459741	0.0273243	0.0221341	-0.102809	-0.0257158	0.0181767	-0.0498144	-0.128749	-0.0996618	-0.000320211
90770_G2_17w_L.tif	0.282625	-0.0281989	-0.821883	0.121861	-0.126463	0.169251	0.215017	-0.0503316	0.208482	0.0129536	0.147533	-0.0616423	0.132277	0.0264315	0.0765336	-0.0758051	0.0573075	0.0300122	0.00473444	-0.0895808	-0.0155091	0.027804	-0.0699104	-0.103378	-0.0907445	0.0206231
90782_G2_17w_L.tif	0.282045	-0.0231948	-0.820326	0.111366	-0.112665	0.197453	0.210244	-0.0549033	0.208062	0.0157256	0.140219	-0.0731483	0.131448	0.027203	0.0720856	-0.083779	0.05753	0.0313838	0.00434767	-0.0917397	-0.0152415	0.0276921	-0.0692656	-0.105979	-0.0884827	0.0219211
90783_G2_17w_L.tif	0.286721	-0.0231388	-0.824797	0.113521	-0.102611	0.181958	0.215571	-0.0455204	0.209196	0.0068004	0.14387	-0.0601145	0.133729	0.0210412	0.0714331	-0.0723417	0.0575125	0.0234465	-0.00171737	-0.0841913	-0.0158071	0.0227384	-0.0794843	-0.0987343	-0.0936158	0.0145354
90784_G2_17w_L.tif	0.284363	-0.0244519	-0.822187	0.115101	-0.109635	0.183523	0.214912	-0.0470582	0.210229	0.0132109	0.143708	-0.0634823	0.132862	0.0236909	0.0719386	-0.0769806	0.0570165	0.0258496	-0.000591425	-0.0900763	-0.0153227	0.0254219	-0.0756446	-0.102431	-0.0916473	0.0176823
90786_G2_17w_L.tif	0.281134	-0.0184582	-0.81103	0.130105	-0.141196	0.19989	0.21894	-0.0436537	0.198767	0.0111431	0.152735	-0.0636039	0.122275	0.0234468	0.0843985	-0.0824505	0.0500895	0.0287674	0.0164856	-0.0980397	-0.0214105	0.0229556	-0.0555511	-0.118492	-0.0956363	0.00838974
90792_G1_17w_L.tif	0.285281	-0.0215208	-0.8186	0.129005	-0.13091	0.168398	0.216718	-0.0476464	0.20754	0.0134508	0.149175	-0.0603654	0.131622	0.0276775	0.0786552	-0.0749278	0.0567802	0.031095	0.0073197	-0.089117	-0.0198798	0.0196929	-0.068633	-0.10726	-0.095068	0.0115184
90796_G2_17w_L.tif	0.286158	-0.00290892	-0.802198	0.140252	-0.145778	0.202704	0.218484	-0.0430284	0.202806	0.0250638	0.151252	-0.068216	0.123101	0.029834	0.084284	-0.0872218	0.0470143	0.0257115	0.0172761	-0.103685	-0.0251737	0.0163658	-0.0577214	-0.133612	-0.0995049	-0.001258
90800_G2_17w_L.tif	0.269086	-0.0383756	-0.830637	0.0971234	-0.100903	0.22496	0.203942	-0.0621852	0.197216	0.00278257	0.142029	-0.0711345	0.124728	0.0203307	0.0789846	-0.077555	0.0547333	0.0292135	0.0126035	-0.0867321	-0.0130386	0.0313448	-0.0554503	-0.0964371	-0.0832941	0.0266644
90802_G2_17w_L.tif	0.282831	-0.0284855	-0.825025	0.111075	-0.106043	0.182805	0.212276	-0.0515408	0.20945	0.00963277	0.142628	-0.0638094	0.135084	0.0257257	0.0720431	-0.0739559	0.059145	0.0281729	-0.000635039	-0.0861825	-0.0130807	0.0285923	-0.0773816	-0.100415	-0.0912906	0.0183849
90806_G2_17w_L.tif	0.286813	-0.0231059	-0.823957	0.119715	-0.115231	0.170781	0.216493	-0.0461431	0.209152	0.0086293	0.145456	-0.0610724	0.132536	0.0212334	0.0734246	-0.0739692	0.0585224	0.0279206	0.00126462	-0.0852517	-0.0160795	0.0240289	-0.073859	-0.0960551	-0.0945342	0.0132886
90812_G2_17w_L.tif	0.293917	-0.0148479	-0.826841	0.116771	-0.0972888	0.163167	0.216782	-0.0428935	0.21522	0.0101245	0.14169	-0.0587948	0.136444	0.0178151	0.0669366	-0.070492	0.0593953	0.0202711	-0.00895288	-0.0831178	-0.0158912	0.0190019	-0.0870782	-0.0917868	-0.0943331	0.0147825
90815_G2_17w_L.tif	0.29075	-0.0177056	-0.824813	0.117901	-0.108998	0.15866	0.214422	-0.0490912	0.21414	0.0139975	0.140444	-0.0664707	0.137092	0.0253643	0.0675726	-0.0775029	0.0612929	0.0293278	-0.00493493	-0.0859609	-0.0131744	0.0277548	-0.0828325	-0.0981275	-0.0909599	0.0218537
90818_G2_17w_L.tif	0.274241	-0.0174499	-0.808216	0.115817	-0.126085	0.261166	0.211787	-0.0535523	0.186959	0.00839048	0.151278	-0.0732522	0.112948	0.0233889	0.0896931	-0.089233	0.0415801	0.0261543	0.0269471	-0.104396	-0.0272204	0.0197043	-0.0383345	-0.123729	-0.0955773	0.00699225
90819_G2_17w_L.tif	0.286818	-0.0261412	-0.828886	0.106684	-0.0980401	0.170545	0.210608	-0.0540379	0.211509	0.00610995	0.138177	-0.0665756	0.139282	0.0266576	0.0660856	-0.0749627	0.0644383	0.032687	-0.00606591	-0.081876	-0.00957503	0.0325131	-0.0854568	-0.0958676	-0.0888947	0.0242644
90822_G2_17w_L.tif	0.284188	-0.0320065	-0.832149	0.108194	-0.104889	0.171473	0.213562	-0.0511207	0.208008	0.000576159	0.14331	-0.0609912	0.132791	0.0160489	0.0721067	-0.0690117	0.0601221	0.0263349	-0.000338792	-0.0777243	-0.0118925	0.0295323	-0.0762055	-0.0865318	-0.0886115	0.0252269
90826_G2_17w_L.tif	0.286465	-0.016122	-0.814986	0.127044	-0.122151	0.185389	0.218255	-0.0419693	0.207226	0.0144818	0.148473	-0.0601476	0.130408	0.0259694	0.0769011	-0.0774425	0.0531971	0.0238654	0.00559468	-0.0921114	-0.0198474	0.0197043	-0.0723466	-0.114916	-0.0971889	0.00625428
90837_G2_17w_L.tif	0.283772	-0.0238959	-0.819688	0.118178	-0.115881	0.180868	0.213456	-0.0502929	0.20998	0.0155648	0.143921	-0.0651712	0.133681	0.028002	0.0726893	-0.0791776	0.0591372	0.0320871	0.00248636	-0.0892427	-0.0144974	0.0282551	-0.0757402	-0.109469	-0.0933156	0.0142938
90838_G2_17w_L.tif	0.292377	-0.00520241	-0.815669	0.128009	-0.118108	0.178079	0.21636	-0.0451089	0.210037	0.0169802	0.144929	-0.0642806	0.130678	0.0226326	0.0744856	-0.0767957	0.055342	0.0249625	0.00139025	-0.0932051	-0.0190295	0.0192633	-0.0756151	-0.111437	-0.0971777	0.00610307
90851_G2_17w_L.tif	0.283722	-0.0237079	-0.823418	0.108508	-0.11202	0.182741	0.20973	-0.0562545	0.207083	0.00931312	0.138183	-0.074399	0.134582	0.0287483	0.0684706	-0.0849522	0.0622556	0.0370668	0.000322994	-0.0906242	-0.0088619	0.0382766	-0.0757112	-0.105942	-0.0843386	0.031226
90852_G2_17w_L.tif	0.280078	-0.0344884	-0.833882	0.099231	-0.092375	0.192066	0.209794	-0.0542912	0.205151	-0.00112421	0.141538	-0.0624056	0.132694	0.0177814	0.069816	-0.0727	0.059507	0.0256366	-0.00071466	-0.0794163	-0.0107234	0.0302345	-0.0743888	-0.0864543	-0.0864932	0.0259306
90861_G2_17w_L.tif	0.285167	-0.0265019	-0.831827	0.103322	-0.0917711	0.195576	0.211725	-0.0518275	0.204356	-0.00264653	0.142264	-0.0619258	0.131043	0.0151436	0.0719411	-0.0699129	0.0565035	0.0208647	0.00159718	-0.0762882	-0.0165362	0.0208942	-0.0728505	-0.084529	-0.0916111	0.0178317
90862_G2_17w_L.tif	0.275338	-0.0286393	-0.81949	0.112236	-0.116094	0.222212	0.210907	-0.0546193	0.199299	0.00909841	0.147158	-0.0681795	0.12367	0.0224646	0.0835417	-0.0770049	0.0497359	0.0250976	0.0167761	-0.088626	-0.0207306	0.0222857	-0.0557061	-0.107148	-0.0944057	0.0108239
90864_G2_17w_L.tif	0.285384	-0.0226213	-0.822306	0.117216	-0.115722	0.178849	0.213726	-0.0507803	0.208202	0.0104033	0.144529	-0.0641184	0.132809	0.025006	0.0742438	-0.0754485	0.0569627	0.027012	0.0020158	-0.0887206	-0.0152741	0.0265696	-0.0733427	-0.102399	-0.0912269	0.0190317
90868_G2_17w_L.tif	0.281211	-0.0241533	-0.814905	0.129704	-0.139023	0.178625	0.216633	-0.0480395	0.206695	0.0194459	0.149089	-0.0659058	0.128935	0.0294493	0.0807916	-0.0803505	0.0537931	0.0305432	0.0115884	-0.0943575	-0.0185572	0.0257015	-0.0618371	-0.112477	-0.0944135	0.0118148
90873_G2_17w_L.tif	0.285267	-0.0274597	-0.827793	0.11394	-0.110761	0.173937	0.214712	-0.0495225	0.208547	0.0054765	0.144403	-0.0619012	0.13272	0.0197402	0.0725101	-0.0734712	0.057879	0.0250916	0.00205965	-0.0804023	-0.014564	0.026186	-0.0725448	-0.089238	-0.0924351	0.0176232
90884_G2_17w_L.tif	0.285723	-0.0257397	-0.827042	0.11368	-0.111498	0.174403	0.213902	-0.0509033	0.208394	0.00609691	0.143937	-0.0630673	0.132525	0.0201563	0.0723806	-0.0744255	0.0579561	0.0258121	0.00133494	-0.0829453	-0.0135897	0.0283877	-0.0728771	-0.0914683	-0.0911458	0.0200129
90886_G2_17w_L.tif	0.278692	-0.0285113	-0.820792	0.113731	-0.11615	0.201494	0.212324	-0.0524468	0.204324	0.0107108	0.14642	-0.0649544	0.128081	0.0232437	0.0784363	-0.076703	0.0545429	0.0278954	0.0091388	-0.0886938	-0.0179693	0.0240826	-0.0659584	-0.107089	-0.0910893	0.0172414
90899_G2_17w_L.tif	0.283279	-0.0288775	-0.828487	0.107287	-0.103125	0.184424	0.211516	-0.0531162	0.208093	0.00563253	0.141674	-0.0649579	0.133678	0.0217622	0.0702389	-0.0759158	0.0592816	0.0274094	-3.35886e-05	-0.0830323	-0.0127143	0.0287307	-0.0736796	-0.0907921	-0.0897198	0.0214458
90902_G2_17w_L.tif	0.281713	-0.0137824	-0.805402	0.129263	-0.135743	0.205554	0.214182	-0.0494912	0.204413	0.0240556	0.148738	-0.0684594	0.127684	0.0348305	0.0805708	-0.0874783	0.0516388	0.0318636	0.0120304	-0.104814	-0.0199855	0.0250767	-0.0643131	-0.133991	-0.0955269	0.00737221
90904_G2_17w_L.tif	0.286123	-0.0290012	-0.82848	0.114397	-0.103993	0.167836	0.21636	-0.0452692	0.212492	0.00817606	0.143855	-0.0586246	0.134771	0.0186737	0.0711088	-0.0688304	0.0597854	0.0247478	-0.00230418	-0.0786968	-0.0149516	0.0231261	-0.0804799	-0.0909904	-0.094286	0.0144559
90905_G2_17w_L.tif	0.289367	-0.019909	-0.824891	0.120965	-0.113287	0.166647	0.218429	-0.0422549	0.208766	0.00502107	0.145628	-0.0593068	0.132124	0.0177811	0.0735406	-0.0707928	0.05742	0.0237373	0.000749684	-0.0819513	-0.0160552	0.0232217	-0.0770679	-0.0965774	-0.0947232	0.0134193
90906_G2_17w_L.tif	0.287878	-0.0220565	-0.825963	0.11334	-0.105863	0.174126	0.2147	-0.0478697	0.210354	0.00800047	0.14176	-0.0643669	0.134026	0.0208142	0.0696556	-0.0753798	0.058703	0.025222	-0.00192168	-0.0835895	-0.0131742	0.0279007	-0.0787985	-0.0956789	-0.0913561	0.0195376
90909_G2_17w_L2.tif	0.275145	-0.0155432	-0.802199	0.122909	-0.137928	0.246041	0.211331	-0.054342	0.195449	0.0213103	0.149087	-0.0766239	0.11932	0.0329612	0.0863558	-0.0942158	0.0458333	0.0322536	0.0231238	-0.110028	-0.0247369	0.0228232	-0.044898	-0.133391	-0.0958819	0.0058462
90961_G2_17w_L.tif	0.285058	-0.0354905	-0.837928	0.103867	-0.0919346	0.16943	0.215012	-0.047656	0.208797	-0.00549859	0.143433	-0.055339	0.133774	0.0105002	0.0705096	-0.0622773	0.0603249	0.0207832	-0.00302723	-0.0688756	-0.0126452	0.0247542	-0.080829	-0.076365	-0.0905445	0.0221676
90964_G2_17w_L.tif	0.282637	-0.0202179	-0.813768	0.128072	-0.132052	0.19025	0.218321	-0.0435022	0.205415	0.0168187	0.149222	-0.0643582	0.127363	0.0260492	0.0803405	-0.0799478	0.0516896	0.0260061	0.0105516	-0.0950766	-0.0210079	0.0204194	-0.0631025	-0.113605	-0.0956082	0.00909258
90968_G2_17w_L.tif	0.289023	-0.0317835	-0.834762	0.109726	-0.0900927	0.153828	0.215237	-0.046463	0.216694	0.0045312	0.14123	-0.0551157	0.140788	0.0190088	0.0660451	-0.0631756	0.0649816	0.0260422	-0.0090918	-0.0697835	-0.0134982	0.0211301	-0.0908333	-0.0810372	-0.0957215	0.0130921
90974_G2_17w_L.tif	0.286578	-0.0284605	-0.829147	0.115355	-0.108728	0.164107	0.217741	-0.0436061	0.208328	0.000418205	0.145687	-0.056702	0.133658	0.0173944	0.0721558	-0.0690718	0.0606168	0.0275079	-0.00145682	-0.0798871	-0.0144462	0.0249818	-0.0783881	-0.0902705	-0.0925975	0.0182336
90975_G2_17w_L.tif	0.266553	-0.0206059	-0.797412	0.128677	-0.161341	0.266396	0.214178	-0.0537828	0.182648	0.0156979	0.157703	-0.0767812	0.108381	0.030665	0.0983665	-0.0978244	0.0389752	0.0337053	0.039373	-0.115421	-0.0290104	0.0234981	-0.0225056	-0.139526	-0.0959085	0.00530197
90977_G2_17w_L.tif	0.286208	-0.00849007	-0.810589	0.115501	-0.111756	0.21859	0.210295	-0.0528126	0.206248	0.0207944	0.140777	-0.074759	0.12863	0.0295419	0.0722621	-0.0904276	0.0537231	0.0298792	0.00513259	-0.101563	-0.0195869	0.0222911	-0.0694047	-0.122428	-0.0919387	0.0138831
90980_G2_17w_L.tif	0.288021	-0.0304676	-0.831001	0.115291	-0.103635	0.149778	0.217883	-0.0424414	0.213526	0.00432525	0.143173	-0.0567319	0.138713	0.0213807	0.0682867	-0.0679613	0.062794	0.0270313	-0.00606372	-0.0764631	-0.0119533	0.0276596	-0.0870859	-0.0906728	-0.0926579	0.0192719
90982_G2_17w_L.tif	0.281773	-0.0264785	-0.824184	0.106878	-0.102771	0.196583	0.209624	-0.054719	0.20805	0.0108411	0.141105	-0.0672983	0.132841	0.0247859	0.0701914	-0.0800989	0.0589361	0.02989	0.000596515	-0.0888203	-0.0131263	0.0290716	-0.0738967	-0.101486	-0.0891388	0.0208515
90985_G2_17w_L.tif	0.29044	-0.0204558	-0.827111	0.112097	-0.0980366	0.165484	0.212564	-0.0509322	0.215585	0.0127164	0.138467	-0.0657149	0.13864	0.0241251	0.0658462	-0.0739427	0.0626722	0.0283779	-0.00738818	-0.0818728	-0.0121104	0.0274033	-0.0866865	-0.0944181	-0.0928823	0.0171327
90989_G2_17w_L.tif	0.277851	-0.0376102	-0.831228	0.108827	-0.113542	0.186421	0.214458	-0.0507245	0.200002	-0.00531316	0.147421	-0.0604615	0.128675	0.0168328	0.0780965	-0.0701609	0.0567844	0.0265146	0.00961951	-0.0765122	-0.0149071	0.0271301	-0.0647012	-0.088569	-0.0885289	0.0236258
90997_G2_17w_L.tif	0.273796	-0.0217565	-0.809759	0.118042	-0.129911	0.244031	0.21126	-0.0548704	0.193044	0.0125043	0.152229	-0.0694263	0.116615	0.0242399	0.0885775	-0.0858303	0.0445136	0.0269581	0.0238298	-0.101469	-0.0251845	0.0207484	-0.0445321	-0.122306	-0.0944778	0.00913465
90998_G2_17w_L.tif	0.290599	-0.0144696	-0.819956	0.13569	-0.127821	0.147651	0.221296	-0.0365335	0.211319	0.0154848	0.148423	-0.0571965	0.13285	0.0238975	0.0750732	-0.0744665	0.0568174	0.0260722	0.00148759	-0.0902296	-0.0180893	0.0207314	-0.0757258	-0.1063	-0.0962742	0.00966885
91002_G2_17w_L.tif	0.282543	-0.00415928	-0.797407	0.138123	-0.148689	0.229498	0.219103	-0.042584	0.196056	0.0211561	0.15429	-0.068756	0.118348	0.0301591	0.089025	-0.0899499	0.0424175	0.0250323	0.0233118	-0.109243	-0.0290754	0.0140181	-0.0489757	-0.139555	-0.100948	-0.00373911
91006_G2_17w_L.tif	0.286454	-0.0242825	-0.826172	0.113559	-0.105931	0.178982	0.214353	-0.0488641	0.210391	0.00908489	0.143143	-0.0627326	0.132701	0.019349	0.0716705	-0.0732721	0.0573813	0.0235871	0.000781945	-0.0809225	-0.0156632	0.0234468	-0.0759762	-0.0937338	-0.0931332	0.0157992
91027_G2_17w_L.tif	0.283207	-0.0339005	-0.834986	0.100298	-0.0914402	0.177587	0.212155	-0.0507434	0.207831	-0.00241684	0.140364	-0.0612443	0.135297	0.0170811	0.0671575	-0.0709354	0.0628277	0.0276677	-0.00543519	-0.0780224	-0.00959704	0.0308357	-0.0817097	-0.0854367	-0.0856713	0.0292301
91030_G2_17w_L.tif	0.28826	-0.0194459	-0.820752	0.125499	-0.118846	0.162791	0.217643	-0.0434339	0.211905	0.0154032	0.145356	-0.0613481	0.134873	0.0269477	0.0725071	-0.0762954	0.0583709	0.0281104	-0.00106253	-0.0909181	-0.0167677	0.0227298	-0.0764856	-0.102228	-0.0950001	0.0121882
91039_G2_17w_L.tif	0.290442	-0.0335182	-0.841335	0.10281	-0.0806838	0.152626	0.215131	-0.0465411	0.21572	-0.0038532	0.140052	-0.0535403	0.13866	0.00862231	0.065738	-0.0563471	0.0635914	0.0184982	-0.00965765	-0.0601171	-0.010464	0.0247664	-0.0946511	-0.0737575	-0.0925424	0.0203517
91047_G2_17w_L.tif	0.291377	-0.0151061	-0.82386	0.118343	-0.107586	0.168329	0.217157	-0.0429529	0.211819	0.0105385	0.142237	-0.0634377	0.133757	0.0196567	0.0678466	-0.0788916	0.0583324	0.0240325	-0.00325801	-0.0854234	-0.0151593	0.0238854	-0.0805274	-0.0975935	-0.0921354	0.0186195
91050_G2_17w_L.tif	0.274229	-0.0241307	-0.809835	0.123657	-0.13981	0.226722	0.215503	-0.0497832	0.19487	0.0126799	0.152261	-0.0694557	0.119301	0.0262189	0.088022	-0.0854979	0.0466247	0.0287187	0.0226862	-0.100872	-0.024228	0.0214459	-0.0446549	-0.11856	-0.0949692	0.00885681
91052_G2_17w_L.tif	0.283357	-0.0330876	-0.833642	0.103645	-0.0908504	0.182607	0.213903	-0.0480386	0.20801	-0.00113884	0.142835	-0.0579705	0.133127	0.0142423	0.0703159	-0.0670568	0.0598776	0.0232352	-0.00286822	-0.075755	-0.012565	0.0259843	-0.0794704	-0.0845351	-0.0920302	0.0178682
91054_G2_17w_L.tif	0.28828	-0.016628	-0.819598	0.11539	-0.105853	0.179465	0.213026	-0.0489288	0.212231	0.0160826	0.141092	-0.06543	0.135211	0.0265772	0.0689939	-0.0783576	0.0596953	0.0293324	-0.00451384	-0.0923253	-0.013664	0.0275144	-0.0857329	-0.115313	-0.0891693	0.0226214
91067_G2_17w_L.tif	0.289498	-0.0278396	-0.834688	0.104348	-0.0899222	0.160447	0.211952	-0.0520758	0.212994	0.000124172	0.139129	-0.0600145	0.140474	0.0209445	0.0650789	-0.0673301	0.0643878	0.026576	-0.0108714	-0.0770767	-0.00969901	0.0294848	-0.0892652	-0.0833391	-0.0890676	0.0257513
91069_G2_17w_L.tif	0.287991	-0.0234312	-0.82567	0.113842	-0.103539	0.166696	0.215037	-0.0463556	0.213998	0.0126552	0.140217	-0.0647817	0.137862	0.0257498	0.0660062	-0.0783033	0.0618893	0.0293428	-0.00656992	-0.0867894	-0.0130383	0.0268873	-0.0827091	-0.095161	-0.0914745	0.0196495
91070_G2_17w_L.tif	0.282814	-0.0308025	-0.835118	0.0928136	-0.0780318	0.193225	0.207178	-0.0553862	0.211064	0.00488427	0.134291	-0.0681479	0.135302	0.0176827	0.0629697	-0.075223	0.0633842	0.0279399	-0.00971288	-0.0830329	-0.00829161	0.0313605	-0.0824439	-0.0856149	-0.0834035	0.0303016
91075_G2_17w_L.tif	0.292348	-0.0261332	-0.837904	0.101987	-0.0764066	0.164691	0.213123	-0.0485535	0.215166	-0.00158702	0.139265	-0.0548179	0.137987	0.00996624	0.0643043	-0.0604913	0.0635682	0.0200195	-0.0117315	-0.0670186	-0.0116678	0.022674	-0.0942928	-0.0775012	-0.0937591	0.0167646
91084_G2_17w_L.tif	0.286472	-0.022359	-0.82303	0.117395	-0.107698	0.183709	0.216792	-0.0442165	0.20684	0.00481856	0.146606	-0.0576945	0.131717	0.0198938	0.0754648	-0.0690491	0.0557891	0.0224094	0.00224528	-0.0825588	-0.0170748	0.0216948	-0.0776571	-0.103072	-0.0964657	0.00902886
91104_G2_17w_L.tif	0.287486	-0.0142156	-0.81632	0.131284	-0.132529	0.17539	0.220529	-0.0393376	0.203783	0.00851739	0.149889	-0.0609223	0.127253	0.0212467	0.0799564	-0.076067	0.052493	0.0241104	0.00934185	-0.0904703	-0.0194767	0.0218293	-0.0675809	-0.112951	-0.0948252	0.0115858
91108_G2_17w_L.tif	0.289684	-0.012607	-0.81923	0.122799	-0.118187	0.178926	0.216123	-0.0463463	0.206132	0.00764876	0.144906	-0.0647571	0.131394	0.0237566	0.0746417	-0.0767705	0.0576571	0.0298085	0.00255043	-0.0906626	-0.0185331	0.0205837	-0.0723558	-0.104183	-0.0947815	0.0118036
91112_G2_17w_L.tif	0.28522	-0.0230633	-0.821245	0.12228	-0.123017	0.171973	0.217439	-0.0447489	0.206295	0.00766477	0.147645	-0.0602395	0.130237	0.0213271	0.0761473	-0.0749147	0.0575941	0.029867	0.00318602	-0.0906328	-0.0151853	0.0280107	-0.0721563	-0.105218	-0.0921593	0.0176948
91121_G2_17w_L.tif	0.29311	-0.0205981	-0.830357	0.118927	-0.103165	0.144603	0.218558	-0.0410372	0.215269	0.00665183	0.142381	-0.0578836	0.137748	0.0178552	0.0665054	-0.0705253	0.0628423	0.0264863	-0.00890253	-0.080477	-0.0136082	0.0239012	-0.0860171	-0.0841935	-0.094364	0.0162897
91122_G2_17w_L.tif	0.284643	-0.0247727	-0.824443	0.111733	-0.106373	0.184762	0.214313	-0.0479593	0.208791	0.00910761	0.142633	-0.0644085	0.132723	0.0220672	0.07058	-0.0776523	0.0580684	0.0267525	-0.000971433	-0.0881611	-0.0147203	0.0259256	-0.0752285	-0.0981834	-0.0900153	0.0207892
91132_G2_17w_L.tif	0.287857	-0.0276928	-0.832224	0.104058	-0.0893502	0.169006	0.21251	-0.0496646	0.213231	0.00413709	0.13868	-0.0616059	0.138776	0.0203928	0.0641827	-0.0716466	0.0639601	0.02755	-0.0102734	-0.0801623	-0.00987565	0.029541	-0.0885749	-0.0885539	-0.0888997	0.0246413
91133_G2_17w_L.tif	0.275444	-0.0377661	-0.825984	0.113655	-0.128354	0.185191	0.212845	-0.0547596	0.200731	0.00267885	0.147826	-0.0651649	0.128125	0.0227154	0.0801733	-0.07586	0.0580235	0.0343665	0.0109002	-0.0874067	-0.0135293	0.032829	-0.0583736	-0.0950005	-0.0878267	0.0245225
91135_G2_17w_L.tif	0.279087	-0.0128832	-0.806645	0.120056	-0.132048	0.239425	0.212615	-0.0522483	0.19441	0.0145224	0.147582	-0.0758501	0.118539	0.0267655	0.0839106	-0.0919703	0.0466118	0.0296292	0.0197567	-0.106405	-0.0233387	0.0229443	-0.0475424	-0.125157	-0.0929378	0.0111709
91144_G2_17w_L.tif	0.286805	-0.0176829	-0.81874	0.128725	-0.13265	0.165938	0.217165	-0.0468346	0.208337	0.0160717	0.146504	-0.0668991	0.130173	0.0252166	0.0770693	-0.079362	0.0548375	0.0273605	0.00700457	-0.0910505	-0.0166102	0.0272995	-0.066853	-0.104851	-0.093041	0.0160697
91145_G2_17w_L.tif	0.284868	-0.0211603	-0.816054	0.128677	-0.128039	0.16778	0.216762	-0.0455183	0.209853	0.0185414	0.146736	-0.0631947	0.133541	0.0312957	0.0760751	-0.0776812	0.0576937	0.032239	0.00571272	-0.0894055	-0.0163513	0.0265558	-0.0766821	-0.121129	-0.0941141	0.0130006
91148_G2_17w_L.tif	0.286781	-0.0302947	-0.830191	0.115511	-0.105893	0.159486	0.217242	-0.0444284	0.211928	0.0047065	0.144504	-0.0569919	0.135119	0.0174011	0.0719536	-0.0655569	0.0602768	0.0244991	-0.0017023	-0.0747654	-0.0135797	0.0255674	-0.082301	-0.0906344	-0.094137	0.0155004
91151_G2_17w_L.tif	0.290803	-0.0229809	-0.830419	0.11378	-0.0981494	0.164129	0.217624	-0.0424455	0.212206	0.00295696	0.143527	-0.0561162	0.135099	0.0148047	0.0686117	-0.0680522	0.059449	0.0205939	-0.00587282	-0.0775283	-0.0153159	0.0206068	-0.0833233	-0.0850446	-0.09424	0.0152966
91153_G2_17w_L.tif	0.283439	-0.0196505	-0.819805	0.111735	-0.103841	0.215525	0.213836	-0.0482291	0.201863	0.00639874	0.146233	-0.0632352	0.126413	0.0198397	0.0761197	-0.0781915	0.0517421	0.0224515	0.00645581	-0.0904636	-0.0211693	0.0180752	-0.0657347	-0.103544	-0.0955497	0.00928948
91154_G2_17w_L.tif	0.270675	-0.0242022	-0.807121	0.126696	-0.156381	0.239117	0.214053	-0.0547997	0.188226	0.0116093	0.155504	-0.0734165	0.112011	0.0243707	0.0948813	-0.0895445	0.041048	0.0278657	0.0356983	-0.100584	-0.0256698	0.0239228	-0.0299244	-0.122498	-0.0929999	0.0114638
91159_G2_17w_L.tif	0.286746	-0.0227568	-0.824348	0.117143	-0.112999	0.173845	0.213744	-0.0511176	0.208983	0.00839475	0.144323	-0.0627085	0.133438	0.0230011	0.0733024	-0.07351	0.0586524	0.0279631	0.00215773	-0.0827055	-0.0149187	0.0261457	-0.075248	-0.0981912	-0.0938334	0.0144971
91160_G2_17w_L.tif	0.289695	-0.021919	-0.826342	0.116682	-0.102521	0.165356	0.218237	-0.0405412	0.212422	0.00742849	0.142519	-0.0598913	0.136146	0.0206033	0.0683581	-0.0723693	0.0603216	0.0250565	-0.00564697	-0.0828723	-0.0147036	0.0231109	-0.083609	-0.0938503	-0.094876	0.0132064
91163_G2_17w_L.tif	0.287706	-0.00981767	-0.81191	0.128123	-0.125659	0.192114	0.217403	-0.043421	0.207234	0.0193175	0.146792	-0.0661268	0.128336	0.0261895	0.0758969	-0.084664	0.0516155	0.0239357	0.00731106	-0.0962713	-0.0208709	0.0192228	-0.0680459	-0.116841	-0.0958083	0.00823899
91165_G2_17w_L.tif	0.274707	-0.0176592	-0.801225	0.127182	-0.142252	0.236358	0.216861	-0.0459165	0.195581	0.0201002	0.15278	-0.0703388	0.11806	0.0296048	0.0869113	-0.092207	0.045679	0.0309874	0.0213854	-0.110931	-0.022847	0.0253361	-0.0503373	-0.139432	-0.0953044	0.00691635
91182_G2_17w_L.tif	0.287988	-0.0295306	-0.830902	0.114359	-0.103638	0.153468	0.216494	-0.0453859	0.213339	0.0050863	0.142992	-0.0577711	0.138124	0.0211379	0.0681577	-0.0695239	0.0620955	0.0262758	-0.00488313	-0.0758548	-0.0114728	0.0289859	-0.0850839	-0.089042	-0.09321	0.0177953
91186_G2_17w_L.tif	0.280579	-0.0287292	-0.826311	0.107478	-0.109887	0.19591	0.211248	-0.053993	0.20213	0.00203114	0.144152	-0.0654549	0.129435	0.0208736	0.0760795	-0.0745283	0.0581329	0.0304518	0.00101366	-0.0938598	-0.0150965	0.02711	-0.0653332	-0.0937969	-0.0861434	0.0265076
91187_G2_17w_L.tif	0.288537	-0.0280373	-0.833054	0.10796	-0.0938072	0.165531	0.215652	-0.0455839	0.2122	0.00159249	0.14148	-0.0583367	0.135811	0.0147415	0.0670957	-0.068232	0.0617921	0.0239127	-0.00678276	-0.0756387	-0.0126256	0.0250381	-0.0850497	-0.0839716	-0.0912481	0.0210247
91190_G2_17w_L.tif	0.290002	-0.0296285	-0.838307	0.097569	-0.0742018	0.163655	0.209364	-0.054055	0.2184	0.00461293	0.135361	-0.0603851	0.142338	0.0178681	0.0595882	-0.0674109	0.0662354	0.0244347	-0.0146115	-0.0702877	-0.00824483	0.0284217	-0.0957686	-0.0778116	-0.0901545	0.0230173
91203_G2_17w_L.tif	0.287485	-0.0193371	-0.823915	0.109913	-0.100685	0.188427	0.211069	-0.0527773	0.210639	0.0117231	0.139607	-0.0679988	0.134709	0.0246152	0.0685688	-0.0786296	0.058496	0.026412	-0.00252858	-0.0876219	-0.0148659	0.0248106	-0.0771452	-0.0974426	-0.0914336	0.0179068
91207_G2_17w_L.tif	0.285673	-0.0209782	-0.821751	0.115051	-0.110158	0.187774	0.213854	-0.0492496	0.206721	0.00804319	0.14415	-0.0637712	0.131763	0.0230597	0.0733757	-0.076241	0.0572478	0.0274347	0.00305085	-0.0859749	-0.0162621	0.0242676	-0.0753554	-0.105685	-0.092308	0.0162689
91231_G2_17w_L.tif	0.284982	-0.0257294	-0.822008	0.123403	-0.122606	0.164029	0.216435	-0.0469376	0.209507	0.0117641	0.146747	-0.0605018	0.133895	0.0265677	0.0754187	-0.0732992	0.0590264	0.0310684	0.00170442	-0.0892475	-0.0153443	0.026804	-0.0742189	-0.103229	-0.0935377	0.0153082
91246_G2_17w_L.tif	0.290001	-0.0268452	-0.833129	0.116019	-0.104988	0.156495	0.218021	-0.0442207	0.210161	-0.00220177	0.145906	-0.0538724	0.133626	0.0116829	0.0730131	-0.0616261	0.058357	0.0188393	-0.000898209	-0.0699482	-0.014297	0.0237072	-0.0798542	-0.0807123	-0.0959189	0.0126836
91256_G2_17w_L.tif	0.299202	-0.0214896	-0.839116	0.106238	-0.0624659	0.144485	0.217806	-0.0374652	0.223986	0.00237927	0.137525	-0.0476329	0.146944	0.0144304	0.0567402	-0.0569261	0.0651384	0.0120694	-0.0240008	-0.0652764	-0.0126109	0.0149027	-0.109743	-0.0724624	-0.0994048	0.00674808
91260_G2_17w_L.tif	0.291632	-0.0274285	-0.836653	0.104752	-0.0844758	0.155137	0.215504	-0.0449058	0.215615	0.00020197	0.138203	-0.0587732	0.140186	0.0154874	0.0627189	-0.0660422	0.0640114	0.0221146	-0.0126777	-0.071852	-0.0105314	0.02603	-0.0930587	-0.0786484	-0.0904737	0.0239266
91272_G2_17w_L.tif	0.291944	-0.00949687	-0.818942	0.127637	-0.119196	0.157951	0.215797	-0.0469818	0.211499	0.0154233	0.144108	-0.0635601	0.13482	0.0274249	0.0728835	-0.0746465	0.058932	0.0296255	-0.00299784	-0.0951872	-0.0148665	0.0271774	-0.0808231	-0.111806	-0.0931576	0.016439
91273_G2_17w_L.tif	0.283863	-0.0247749	-0.82195	0.119599	-0.12142	0.17905	0.216203	-0.0471597	0.205992	0.00823372	0.146186	-0.0638106	0.130746	0.0233944	0.0758525	-0.076744	0.0560008	0.0272713	0.00601278	-0.0866844	-0.0159941	0.0265213	-0.0691592	-0.101776	-0.0923322	0.0168805
91275_G2_17w_L.tif	0.278262	-0.0319811	-0.820696	0.117525	-0.124704	0.183776	0.214334	-0.0501847	0.205641	0.011366	0.14594	-0.0659929	0.131967	0.0290213	0.0763162	-0.0796828	0.0574881	0.0325219	0.00765992	-0.0895159	-0.0132898	0.0325787	-0.0678988	-0.107805	-0.0910213	0.0183732
91283_G2_17w_L.tif	0.285434	-0.0265695	-0.828985	0.107513	-0.101284	0.180855	0.21192	-0.0524583	0.208755	0.00468882	0.141485	-0.0639652	0.133379	0.0191942	0.0695154	-0.0746435	0.0598144	0.0268843	-0.0013394	-0.0815486	-0.0120652	0.0292865	-0.0766478	-0.0907428	-0.0899798	0.0215064
91293_G2_17w_L.tif	0.275695	-0.016371	-0.800578	0.132411	-0.153702	0.224894	0.216557	-0.0477915	0.194962	0.0200024	0.154075	-0.070371	0.119204	0.0327243	0.087646	-0.0941841	0.0464283	0.0333392	0.0237554	-0.11076	-0.0225735	0.0266064	-0.0472691	-0.139314	-0.0942019	0.00881404
91300_G2_17w_L.tif	0.287301	-0.0245926	-0.827771	0.107252	-0.0873266	0.184938	0.216304	-0.0419306	0.210749	0.00434361	0.141366	-0.0586307	0.135346	0.0182516	0.0663707	-0.0721059	0.0599305	0.0230743	-0.00655887	-0.0803641	-0.0140619	0.0229134	-0.0872694	-0.0962999	-0.0943812	0.0131511
91305_G2_17w_L.tif	0.287361	-0.0254009	-0.831023	0.104751	-0.0915589	0.181585	0.211874	-0.0512651	0.210564	0.00384964	0.139211	-0.0641002	0.135535	0.0188542	0.0667869	-0.0730906	0.0610556	0.0255936	-0.00462197	-0.078664	-0.013531	0.0244337	-0.0799204	-0.084966	-0.0917316	0.0184193
91310_G2_17w_L.tif	0.292026	-0.01849	-0.826617	0.110395	-0.0876269	0.168997	0.212484	-0.0487527	0.21877	0.0156364	0.136963	-0.0638694	0.140387	0.023724	0.0638084	-0.0710239	0.0630042	0.0255771	-0.011272	-0.0806414	-0.0129873	0.0232921	-0.0947234	-0.0989854	-0.0942168	0.0141418
91316_G2_17w_L.tif	0.285629	-0.0229238	-0.820662	0.120394	-0.116286	0.171543	0.21525	-0.0473768	0.210443	0.0137272	0.145409	-0.0609724	0.133772	0.0256859	0.0733235	-0.0750665	0.0591132	0.0303133	-0.000130601	-0.0900842	-0.0149376	0.0267039	-0.0791535	-0.110188	-0.0917693	0.0182444
91321_G2_17w_L.tif	0.287541	-0.0200939	-0.819786	0.122922	-0.114821	0.166766	0.216013	-0.0454363	0.213539	0.0186792	0.143322	-0.0637774	0.135892	0.028483	0.070303	-0.0787376	0.0606743	0.032308	-0.00219926	-0.0907108	-0.0153095	0.0251909	-0.0797249	-0.106358	-0.0954431	0.0107651
91328_G2_17w_L.tif	0.278333	-0.0340243	-0.831257	0.0984128	-0.0924458	0.197985	0.207339	-0.0570061	0.207303	0.00565693	0.13827	-0.0682764	0.133788	0.0222532	0.0691925	-0.0759644	0.0608248	0.0295504	-0.00072023	-0.0833244	-0.0100827	0.0317685	-0.0745434	-0.0926224	-0.0860005	0.0255912
91341_G2_17w_L.tif	0.272108	-0.031842	-0.819558	0.110919	-0.11792	0.225521	0.212708	-0.0517925	0.19578	0.00585903	0.148728	-0.0671065	0.121589	0.0213284	0.0833775	-0.0799116	0.0507162	0.0281942	0.0170401	-0.0920631	-0.0187624	0.0261302	-0.0540536	-0.109851	-0.0917535	0.0146145
91344_G2_17w_L.tif	0.28497	-0.0213875	-0.821577	0.113552	-0.108221	0.192344	0.213151	-0.0499923	0.206919	0.0092587	0.143691	-0.0645222	0.13088	0.0220524	0.0737008	-0.0759706	0.0567246	0.0268373	0.00292328	-0.0869901	-0.0158188	0.0251583	-0.0751185	-0.106385	-0.0922251	0.0160447
91351_G2_17w_L.tif	0.282563	-0.0199985	-0.81646	0.116519	-0.116164	0.203736	0.21538	-0.0462337	0.203499	0.0110212	0.145905	-0.0657128	0.127067	0.0227917	0.0757107	-0.0820537	0.0543331	0.0283823	0.00580565	-0.0958233	-0.0174492	0.0252367	-0.0687378	-0.114096	-0.0914527	0.0162308
91358_G2_17w_L.tif	0.282444	-0.014254	-0.806794	0.133998	-0.143127	0.191835	0.215512	-0.0488657	0.20549	0.0255468	0.149185	-0.0690614	0.127864	0.0349168	0.0807712	-0.0882425	0.0521246	0.032671	0.0140051	-0.101539	-0.020234	0.0247691	-0.0613405	-0.128801	-0.0958997	0.00702636
91359_G2_17w_L.tif	0.28174	-0.0190063	-0.812925	0.123507	-0.12794	0.20382	0.21571	-0.047459	0.201164	0.0115744	0.148987	-0.065311	0.12586	0.025654	0.080964	-0.0807519	0.0528525	0.0299648	0.0120023	-0.0956818	-0.0189472	0.0250989	-0.0627506	-0.117915	-0.0967163	0.0065065
91369_G2_17w_L.tif	0.285708	-0.0187295	-0.818283	0.125042	-0.125001	0.18475	0.218782	-0.0424997	0.204382	0.00858152	0.149101	-0.0607845	0.12786	0.0211524	0.0781458	-0.0770646	0.0526919	0.0234391	0.00798593	-0.0896192	-0.0198668	0.0203129	-0.0662672	-0.105281	-0.0952402	0.0107
91374_G2_17w_L.tif	0.283731	-0.0216522	-0.818055	0.117181	-0.115659	0.187012	0.215955	-0.0447813	0.207505	0.0132149	0.143988	-0.0657155	0.131909	0.0266795	0.0714052	-0.0835801	0.0582543	0.031822	-0.000293776	-0.097787	-0.0143537	0.02908	-0.0742545	-0.111255	-0.0901328	0.0197817
91376_G2_17w_L.tif	0.277764	-0.026096	-0.816748	0.115279	-0.120122	0.209204	0.213544	-0.0500361	0.20198	0.0117039	0.146341	-0.0677583	0.126676	0.0254834	0.0784497	-0.0821064	0.0539332	0.030328	0.0115812	-0.0926098	-0.0179793	0.0257796	-0.0645889	-0.115958	-0.0908317	0.0167862
91386_G2_17w_L.tif	0.273372	-0.0364104	-0.824572	0.10816	-0.115275	0.204057	0.211734	-0.0531523	0.199207	0.00280382	0.146769	-0.06472	0.126412	0.0209634	0.0798964	-0.0751041	0.0570881	0.0323048	0.00935622	-0.0894273	-0.0111832	0.0352223	-0.0643094	-0.105806	-0.0884948	0.0211093
91402_G2_17w_L.tif	0.28544	-0.0290178	-0.829864	0.113068	-0.111058	0.169009	0.214587	-0.050401	0.208661	0.00370192	0.144314	-0.0615898	0.130998	0.0145844	0.0740638	-0.0688589	0.0586312	0.0254197	0.0025801	-0.076818	-0.0128286	0.0292451	-0.0745433	-0.0894305	-0.0909816	0.0210871
91417_G2_17w_L.tif	0.288534	-0.0138498	-0.819197	0.116181	-0.110221	0.189093	0.212503	-0.0512335	0.209186	0.0142161	0.141242	-0.0693491	0.133213	0.0269928	0.069946	-0.0833778	0.0570203	0.0276731	0.000615507	-0.0916277	-0.0163888	0.024219	-0.0735187	-0.103687	-0.092934	0.0147493
91433_g2_17w_L(bad).tif	0.287413	-0.0180151	-0.82312	0.115745	-0.114371	0.186417	0.214566	-0.0494465	0.204735	0.00468206	0.14464	-0.0650329	0.129347	0.0193277	0.0741722	-0.0774541	0.0552781	0.0246572	0.00349828	-0.0883258	-0.0165928	0.0245079	-0.068217	-0.0957123	-0.0913499	0.0186494
91434_G2_17w_L.tif	0.270269	-0.0180122	-0.801773	0.126817	-0.156117	0.265026	0.21449	-0.0537991	0.181209	0.00992412	0.157282	-0.0758332	0.104229	0.0211579	0.0998887	-0.0920642	0.0364845	0.0275563	0.0411746	-0.107403	-0.02893	0.0224364	-0.0220447	-0.131318	-0.096162	0.00551181
91445_G2_17w_L.tif	0.280184	-0.0140287	-0.808498	0.119817	-0.123722	0.238014	0.214973	-0.0479711	0.19622	0.0133048	0.149615	-0.0694474	0.117999	0.0219061	0.0838635	-0.0865524	0.0451985	0.0242342	0.0182917	-0.101021	-0.0251537	0.0183857	-0.0526577	-0.122904	-0.0963135	0.00626302
91447_G2_17w_L.tif	0.264364	-0.0136223	-0.788667	0.123902	-0.145876	0.307727	0.213551	-0.0521526	0.177775	0.0206748	0.158984	-0.0788734	0.101398	0.0316652	0.101415	-0.103166	0.03199	0.03199	0.0418175	-0.127067	-0.0335364	0.0216603	-0.0242337	-0.163008	-0.0989827	0.000269883
99186_G2_17w_L.tif	0.287882	-0.0156191	-0.819328	0.123989	-0.12157	0.183985	0.217549	-0.044647	0.204721	0.00714993	0.148059	-0.0611968	0.127792	0.0188958	0.0769559	-0.076567	0.0537665	0.0239257	0.00802543	-0.0854075	-0.0191458	0.0208229	-0.068309	-0.103851	-0.0963979	0.00852
99788_G2_17w_L.tif	0.280142	-0.0307143	-0.827573	0.109775	-0.116797	0.190724	0.210738	-0.0569823	0.203273	0.00405244	0.144601	-0.0671268	0.129056	0.0208758	0.0753943	-0.0785443	0.0555291	0.0268388	0.00916915	-0.0826556	-0.014481	0.0291952	-0.0607608	-0.0890543	-0.0882905	0.0236166
99799_G2_17w_L.tif	0.289952	-0.0235456	-0.829826	0.111508	-0.100958	0.158424	0.212851	-0.0518609	0.213713	0.00717954	0.140023	-0.0632301	0.139261	0.0244057	0.0663474	-0.0729352	0.0629989	0.0285764	-0.00696688	-0.0802828	-0.0117783	0.028248	-0.0851217	-0.0895441	-0.0904959	0.0230569
99802_G2_17w_L.tif	0.288895	-0.0176518	-0.819984	0.112535	-0.0967632	0.174214	0.211239	-0.050179	0.217237	0.021223	0.136531	-0.0686883	0.139801	0.0304551	0.0644701	-0.0783296	0.0652874	0.0360113	-0.0101867	-0.0915718	-0.0104815	0.0310863	-0.0951354	-0.11827	-0.0909101	0.0191661
99809_G2_17w_L.tif	0.285255	-0.0255069	-0.827794	0.105268	-0.0967737	0.185075	0.20946	-0.0551922	0.21201	0.011112	0.138461	-0.0677247	0.134837	0.0218367	0.0678258	-0.0759912	0.0602718	0.0273202	-0.00330433	-0.0834977	-0.0117994	0.0290816	-0.0799727	-0.0952456	-0.0884762	0.0234655
99824_G2_17w_L.tif	0.276313	-0.0382154	-0.838247	0.0968032	-0.0884909	0.206971	0.211413	-0.0522494	0.198141	-0.00883795	0.143873	-0.0614937	0.124716	0.00833699	0.0767457	-0.0665401	0.053959	0.0192093	0.00816125	-0.0720877	-0.0149874	0.0243661	-0.0637359	-0.0789354	-0.0878597	0.0226735
99825_G2_17w_L.tif	0.284016	-0.0387534	-0.840152	0.100841	-0.0832919	0.169707	0.213712	-0.0486637	0.211679	-0.00351578	0.140588	-0.0569193	0.13662	0.0121489	0.0682833	-0.0607757	0.0635031	0.0234175	-0.00459507	-0.0642979	-0.0123726	0.0232791	-0.083449	-0.0713723	-0.0945404	0.0149045
99840_G2_17w_L.tif	0.278176	-0.0346466	-0.829695	0.106102	-0.108569	0.193455	0.211656	-0.0537577	0.202183	0.000106577	0.144215	-0.0647842	0.128919	0.0181633	0.0763528	-0.072546	0.0573873	0.0277898	0.00702479	-0.0809467	-0.0134879	0.0292173	-0.0665509	-0.0923379	-0.0876119	0.024185
99852_G2_17w_L.tif	0.286971	-0.0228653	-0.823049	0.121026	-0.116793	0.165147	0.21649	-0.0459061	0.210341	0.0109273	0.144404	-0.0628004	0.134291	0.0246642	0.0728079	-0.0745288	0.0591271	0.0289936	0.00117668	-0.0844427	-0.0152048	0.0257397	-0.0778319	-0.103118	-0.0927305	0.0171631
99854_G2_17w_L.tif	0.277622	-0.0310714	-0.828573	0.101108	-0.101715	0.208787	0.208363	-0.0567893	0.2027	0.0049243	0.140964	-0.0697964	0.127819	0.0194184	0.0723396	-0.0807607	0.0558502	0.0270048	0.00515823	-0.0875918	-0.0124501	0.0309919	-0.0629778	-0.0925808	-0.0851002	0.0263552
99858_G2_17w_L.tif	0.281564	-0.0164655	-0.814197	0.110887	-0.107716	0.227838	0.210581	-0.0522551	0.201903	0.0139904	0.143012	-0.0715006	0.126237	0.0263429	0.0741454	-0.0883694	0.0515469	0.0271715	0.00924935	-0.0968368	-0.0183637	0.0249847	-0.0646243	-0.11727	-0.0933369	0.0114817
99862_G2_17w_L.tif	0.286138	-0.0177818	-0.818902	0.114203	-0.103611	0.199648	0.215433	-0.0446156	0.207252	0.0109016	0.143898	-0.0632672	0.130899	0.0227312	0.0713115	-0.0797871	0.0561079	0.0259679	-0.000752651	-0.0935123	-0.0179872	0.0210975	-0.0750637	-0.106549	-0.0947231	0.0109633
99886_G2_17w_L.tif	0.284915	-0.0270026	-0.824999	0.114102	-0.107669	0.173495	0.215374	-0.0463501	0.209849	0.00802757	0.142885	-0.0625367	0.135062	0.0237681	0.0715135	-0.0727153	0.0600866	0.0286068	-0.00189998	-0.0851362	-0.0126933	0.0290259	-0.0808396	-0.102004	-0.0915841	0.0187192
99869_G2_17w_L.tif	0.296918	-0.0204467	-0.837204	0.105674	-0.0769821	0.146317	0.215286	-0.044535	0.22044	0.00383873	0.136474	-0.0574403	0.141287	0.0110739	0.0587356	-0.0654268	0.0662305	0.0217664	-0.0180777	-0.0702319	-0.00897684	0.0270847	-0.100813	-0.076993	-0.0933177	0.0193189
99878_G2_17w_L.tif	0.265477	-0.00780438	-0.77732	0.13563	-0.167883	0.305032	0.215005	-0.0510489	0.181251	0.0316206	0.161034	-0.0810024	0.103741	0.0406867	0.101984	-0.111135	0.0312321	0.0353301	0.0451712	-0.134967	-0.0358098	0.0204768	-0.0235606	-0.179569	-0.100322	-0.00325006
99880_G2_17w_L.tif	0.284342	-0.0151966	-0.812819	0.134715	-0.145162	0.183772	0.220446	-0.0414129	0.199945	0.00965194	0.153299	-0.0614692	0.124043	0.0237444	0.0834247	-0.0820446	0.0501041	0.0265453	0.0149178	-0.0971725	-0.0215989	0.0214971	-0.055831	-0.112725	-0.0951109	0.0100943
99882_G2_17w_L.tif	0.284803	-0.0221521	-0.824404	0.10702	-0.101027	0.19576	0.211001	-0.0524533	0.206528	0.00694789	0.140297	-0.0680056	0.13232	0.0227326	0.0695062	-0.0798413	0.0588596	0.028921	-0.000480502	-0.0884653	-0.0131145	0.0287627	-0.0747799	-0.0998254	-0.0895081	0.0205981
99883_G2_17w_L.tif	0.282465	-0.0143406	-0.811134	0.123547	-0.127996	0.221451	0.215829	-0.0478176	0.198154	0.0114305	0.15027	-0.0669269	0.120785	0.0217716	0.0841899	-0.0819626	0.0465083	0.022782	0.017104	-0.0964188	-0.0247862	0.0170417	-0.0534484	-0.114647	-0.0979422	0.00408983
99890_G2_17w_L.tif	0.284581	-0.0222715	-0.823467	0.109314	-0.102847	0.196494	0.212855	-0.0496386	0.205949	0.00666604	0.142695	-0.064796	0.129949	0.0193765	0.0715536	-0.0777605	0.0573056	0.0269089	0.00103518	-0.0878042	-0.0136728	0.0282519	-0.0748776	-0.102622	-0.0910592	0.0178805
99897_G2_17w_L.tif	0.286746	-0.0220606	-0.825161	0.119015	-0.116678	0.181499	0.217292	-0.0459201	0.205048	0.00308409	0.14752	-0.0603343	0.126835	0.0128168	0.0784616	-0.0691064	0.0533503	0.0200442	0.00743423	-0.079828	-0.0186177	0.0205003	-0.0675119	-0.0926051	-0.094719	0.0128958
99928_G2_17w_L.tif	0.284857	-0.0206906	-0.81921	0.11539	-0.114188	0.182119	0.209192	-0.057627	0.212327	0.020815	0.139794	-0.0722965	0.135468	0.0317869	0.0701797	-0.0832185	0.061134	0.0360109	-0.000211056	-0.0937439	-0.0122452	0.0324702	-0.0749463	-0.107209	-0.0921521	0.016193
99933_G2_17w_L.tif	0.292054	-0.0231025	-0.831487	0.111069	-0.0931896	0.152662	0.215249	-0.0458882	0.21733	0.00888878	0.139393	-0.0598261	0.139935	0.0198346	0.0623534	-0.0732099	0.0642596	0.0265632	-0.011615	-0.0784368	-0.0117767	0.0257153	-0.0910547	-0.086131	-0.0914506	0.0218622
99935_G2_17w_L.tif	0.285064	-0.026567	-0.826563	0.111902	-0.106966	0.177272	0.212168	-0.0528345	0.210112	0.00887486	0.142036	-0.0647829	0.133911	0.0219295	0.0716756	-0.0733361	0.0599176	0.0286157	0.00123727	-0.0802747	-0.0133139	0.0279892	-0.0772646	-0.0966112	-0.0920148	0.0178232
99936_G2_17w_L.tif	0.285436	-0.0324049	-0.835634	0.102985	-0.0930469	0.172174	0.212843	-0.0507855	0.209695	-0.00134159	0.140837	-0.0605426	0.135355	0.0155294	0.0674538	-0.0695438	0.0616142	0.0246144	-0.00407402	-0.0736051	-0.0115231	0.0274041	-0.0802746	-0.079506	-0.0886819	0.0250222
99939_G2_17w_L.tif	0.278539	-0.0319553	-0.828678	0.102828	-0.100028	0.202163	0.210831	-0.0528966	0.201914	0.000576809	0.141979	-0.0663197	0.130935	0.0215267	0.0728799	-0.0762856	0.058156	0.0285286	0.00372037	-0.0845615	-0.0133638	0.028527	-0.0690525	-0.0947917	-0.0878315	0.0226604
99941_G2_17w_L.tif	0.279112	-0.0290253	-0.823259	0.106619	-0.105131	0.199832	0.209152	-0.055284	0.204773	0.00767506	0.142724	-0.0659097	0.132839	0.0269642	0.0722048	-0.0794117	0.0596903	0.032782	0.00321051	-0.0885025	-0.0116852	0.0322149	-0.0750897	-0.109229	-0.0885412	0.0212748
99951_G2_17w_L.tif	0.278641	-0.0173526	-0.807555	0.123799	-0.137459	0.216227	0.214586	-0.0493631	0.197491	0.0146008	0.148911	-0.0711468	0.123355	0.0301817	0.0823381	-0.089321	0.0511707	0.0337969	0.0160492	-0.104551	-0.0189843	0.0285073	-0.057862	-0.131356	-0.0906839	0.015979
99959_G2_17w_L.tif	0.283882	-0.0308644	-0.829696	0.106134	-0.0935806	0.179542	0.21228	-0.0501909	0.212602	0.00833883	0.140681	-0.0615839	0.136682	0.0215973	0.0676315	-0.0721606	0.0613619	0.0265817	-0.00406353	-0.0787417	-0.0126865	0.026089	-0.0833762	-0.0928832	-0.0917171	0.0181414
99967_G2_17w_L.tif	0.277827	-0.0326493	-0.827247	0.106108	-0.104452	0.202297	0.211638	-0.0524632	0.202517	0.00289246	0.143898	-0.065104	0.12844	0.0190253	0.0764656	-0.0732735	0.0566833	0.0275098	0.00751817	-0.082062	-0.0150653	0.0266663	-0.068252	-0.0982333	-0.0899707	0.0192868
99985_G2_17w_L.tif	0.270859	-0.0174293	-0.799594	0.125038	-0.14296	0.266503	0.213414	-0.0527083	0.186266	0.0150664	0.156569	-0.0721307	0.111708	0.0292886	0.0958871	-0.091382	0.0383633	0.0276394	0.0333612	-0.110598	-0.0301426	0.0188577	-0.0337251	-0.137905	-0.100005	-0.000239699
99989_G2_17w_L.tif	0.282999	-0.0203704	-0.816304	0.121097	-0.123015	0.195296	0.213917	-0.0504728	0.205966	0.0152871	0.146182	-0.066889	0.129374	0.0271435	0.0776402	-0.0802583	0.053345	0.0269181	0.00876263	-0.0921398	-0.0182347	0.024328	-0.0655978	-0.110161	-0.095034	0.0102215
99993_G2_17w_L.tif	0.296529	-0.0234563	-0.837659	0.113923	-0.0834858	0.14152	0.217019	-0.0438605	0.220943	0.00473715	0.140968	-0.0510524	0.140556	0.00996675	0.0650216	-0.0553373	0.0639928	0.0178374	-0.011154	-0.058977	-0.0147015	0.0153868	-0.0965574	-0.072392	-0.10147	0.00170489
99995_G2_17w_L.tif	0.288575	-0.0249431	-0.82738	0.123583	-0.116147	0.15736	0.219588	-0.0414833	0.208671	0.0018118	0.148217	-0.0540978	0.132722	0.0168288	0.0742827	-0.0683852	0.059246	0.0264604	0.00284385	-0.0752938	-0.0161504	0.0227741	-0.0755378	-0.0897194	-0.0989295	0.00510487
99999_G2_17w_L.tif	0.291354	-0.0220021	-0.827932	0.122359	-0.108259	0.148087	0.218067	-0.0428156	0.213419	0.00643655	0.144359	-0.0564632	0.138885	0.0246332	0.0696443	-0.0687856	0.0610617	0.0254687	-0.00440928	-0.0778813	-0.0144752	0.0235779	-0.0841357	-0.0908068	-0.0975776	0.00819224
90002_G2_17w_L.tif	0.284992	-0.025673	-0.826425	0.111802	-0.113609	0.173595	0.212279	-0.0536927	0.206769	0.00451522	0.142099	-0.0671476	0.133272	0.0230855	0.0718895	-0.0766289	0.0605586	0.0320221	0.000938168	-0.0857373	-0.0105688	0.0348814	-0.0742222	-0.097046	-0.0879725	0.0260244
90004_G2_17w_L.tif	0.290286	-0.0198392	-0.827903	0.116047	-0.107342	0.169296	0.216412	-0.0461277	0.209371	0.00356867	0.143975	-0.0605869	0.132168	0.0151798	0.0715069	-0.0712777	0.0570491	0.0207823	0.000298947	-0.0775666	-0.0152078	0.0237597	-0.0770727	-0.0893917	-0.0935421	0.016156
90008_G2_17w_L.tif	0.285998	-0.0175131	-0.816851	0.137412	-0.144238	0.164547	0.220221	-0.0427364	0.204857	0.0132222	0.151751	-0.0616116	0.127272	0.0242351	0.0827873	-0.0763756	0.0522626	0.026349	0.0138807	-0.0885624	-0.0211358	0.0199738	-0.0596494	-0.105569	-0.0971545	0.00662865
90011_G2_17w_L2.tif	0.283659	-0.0256588	-0.822328	0.12186	-0.126641	0.174353	0.216813	-0.0472377	0.205847	0.00849134	0.147872	-0.0623474	0.128844	0.0204628	0.0782333	-0.074394	0.0557657	0.0277946	0.00670505	-0.0882408	-0.0169573	0.025423	-0.0665654	-0.100057	-0.0912462	0.0195509
90015_G2_17w_L.tif	0.288304	-0.0194076	-0.824426	0.113758	-0.105082	0.181832	0.21385	-0.0492032	0.209151	0.00784833	0.142528	-0.0637974	0.132488	0.0198147	0.0713395	-0.0742586	0.0578917	0.0251141	-2.82062e-06	-0.0832401	-0.0153873	0.024133	-0.0777165	-0.0984445	-0.0929368	0.015851
90021_G2_17w_L.tif	0.277111	-0.0151379	-0.804164	0.128036	-0.146369	0.23431	0.216273	-0.048618	0.191024	0.0118928	0.153693	-0.0706599	0.116474	0.0268668	0.0892243	-0.0902809	0.044781	0.0297406	0.0258706	-0.105364	-0.0254806	0.0213626	-0.0428032	-0.128952	-0.0956347	0.00680415
90025_G2_17W_L.tif	0.287781	-0.0243025	-0.827946	0.117942	-0.114994	0.165322	0.217876	-0.0445076	0.206609	-1.49989e-05	0.146779	-0.0578827	0.131035	0.0153533	0.0741298	-0.0705225	0.0572985	0.0235851	0.00197397	-0.080265	-0.014721	0.0263052	-0.0738727	-0.0906859	-0.0919478	0.0196742
90029_G2_17w_L.tif	0.277293	-0.0327055	-0.822252	0.117954	-0.133147	0.186322	0.21496	-0.0512977	0.199545	0.00330627	0.149002	-0.065141	0.127128	0.0238234	0.0810911	-0.0779408	0.0556917	0.0325772	0.0122726	-0.0902552	-0.0152182	0.0312153	-0.0584747	-0.102287	-0.0878916	0.0244293
90030_G2_17w_L.tif	0.284991	-0.0148817	-0.814442	0.124214	-0.131633	0.186924	0.213989	-0.0513225	0.204126	0.0142933	0.145122	-0.0714847	0.130266	0.0317003	0.0760349	-0.0872264	0.0555282	0.0333113	0.00818115	-0.0981594	-0.0171689	0.0276905	-0.0635845	-0.112407	-0.0914106	0.0173483
90032_G2_17w_L.tif	0.286312	-0.0248247	-0.825225	0.122596	-0.123253	0.164904	0.218368	-0.0445108	0.20651	0.0041186	0.148084	-0.0590659	0.130182	0.0179721	0.0771763	-0.0706374	0.0558626	0.0241548	0.00551004	-0.0818558	-0.0162169	0.0252534	-0.0704026	-0.0954831	-0.092906	0.0173783
90047_G2_17w_L.tif	0.283131	-0.0235016	-0.821293	0.120722	-0.125769	0.190018	0.21728	-0.0464402	0.201268	0.00374173	0.149216	-0.0624549	0.125382	0.0177682	0.0804546	-0.0752218	0.0519333	0.0233114	0.0120038	-0.0852671	-0.0188749	0.0231493	-0.0613693	-0.100295	-0.0933624	0.0144711
90049_G2_17w_L.tif	0.280991	-0.0244978	-0.819398	0.119771	-0.128077	0.195373	0.216567	-0.0473437	0.199799	0.00473192	0.148973	-0.0645707	0.124853	0.0201641	0.081058	-0.0777104	0.0522995	0.0264809	0.0122339	-0.0903614	-0.017813	0.026266	-0.0602362	-0.105987	-0.0912498	0.0176846
90056_G2_17w_L.tif	0.2912	-0.0193067	-0.828002	0.126142	-0.121415	0.150086	0.220103	-0.0414962	0.208141	0.000676691	0.148181	-0.0559713	0.132121	0.0161569	0.075623	-0.0677271	0.055817	0.0194712	0.00324289	-0.0771008	-0.017134	0.0213901	-0.073514	-0.0882349	-0.0943643	0.0159145
90071_G2_17w_L.tif	0.289159	-0.0194944	-0.825599	0.119983	-0.118243	0.163362	0.215036	-0.050527	0.208187	0.00539562	0.144736	-0.0632979	0.13316	0.021888	0.0734035	-0.074175	0.0581566	0.0269468	0.00280538	-0.0814898	-0.0150352	0.0265151	-0.0734599	-0.0939263	-0.0923074	0.0188198
90098_G2_17w_L2.tif	0.279724	-0.0337803	-0.827884	0.110353	-0.116035	0.180877	0.212892	-0.0528459	0.203182	0.000648894	0.145003	-0.0640312	0.130858	0.0210936	0.0753987	-0.0742825	0.059715	0.0321299	0.00622423	-0.081847	-0.0117233	0.0331027	-0.0698091	-0.0970503	-0.087547	0.0256321
90100_G2_17w_L.tif	0.278133	-0.0217801	-0.811998	0.124613	-0.138431	0.212013	0.217153	-0.046813	0.195648	0.00824506	0.151825	-0.0666278	0.121201	0.0240473	0.085479	-0.0830983	0.0491287	0.0288132	0.018694	-0.0979363	-0.0212078	0.0242879	-0.0521651	-0.117851	-0.0934602	0.0120873
90105_G2_17w_L2.tif	0.282582	-0.019631	-0.815873	0.125763	-0.136088	0.192967	0.216611	-0.0481595	0.199863	0.00785848	0.150145	-0.0653512	0.125555	0.02474	0.0822998	-0.0802587	0.051348	0.0273172	0.0141547	-0.0934302	-0.0206396	0.0224326	-0.0569473	-0.108545	-0.0930098	0.0142972
90108_G2_17w_L2.tif	0.287244	-0.0185481	-0.822018	0.122495	-0.12232	0.181346	0.218425	-0.0437869	0.203817	0.00389366	0.148356	-0.0609069	0.126751	0.0157186	0.0783038	-0.0735309	0.0528711	0.0214816	0.00743878	-0.0857577	-0.0187051	0.0216142	-0.0657383	-0.097068	-0.0944259	0.0130495
90110_G2_17w_L.tif	0.283987	-0.0280955	-0.826392	0.117836	-0.119764	0.174799	0.217856	-0.0450829	0.20457	0.00161747	0.147695	-0.0600371	0.128357	0.0154286	0.078034	-0.0697694	0.0551778	0.0234239	0.00596924	-0.0823357	-0.0159023	0.0258356	-0.0685134	-0.0939276	-0.091075	0.0203076
90113_G2_17w_L.tif	0.283607	-0.0183937	-0.815361	0.125083	-0.132431	0.188781	0.217147	-0.0457869	0.203295	0.0125016	0.147479	-0.0677275	0.127315	0.0258223	0.0784316	-0.0835543	0.0528268	0.0281225	0.0100199	-0.0958437	-0.0186283	0.0250574	-0.0619971	-0.110957	-0.0917047	0.0168953
90116_G2_17w_L.tif	0.277609	-0.031102	-0.820764	0.120368	-0.138012	0.185847	0.214186	-0.0535104	0.199967	0.00616219	0.149171	-0.0669448	0.127023	0.0258941	0.0815586	-0.0804721	0.0545327	0.03233	0.0147995	-0.0900927	-0.0155998	0.0317289	-0.0554361	-0.102577	-0.089034	0.0223696
90123_G2_17w_L.tif	0.282766	-0.0281754	-0.823305	0.121532	-0.127568	0.171894	0.216142	-0.0489954	0.206142	0.00848916	0.147415	-0.0633931	0.130381	0.0231539	0.0779855	-0.0747503	0.0558831	0.02776	0.00827127	-0.0846198	-0.0161119	0.0270971	-0.0660302	-0.0982582	-0.0919707	0.0182668
90153_G2_17w_L.tif	0.276674	-0.0268034	-0.813571	0.128192	-0.151958	0.190477	0.215968	-0.0511201	0.195536	0.00668608	0.151962	-0.0683392	0.124295	0.0297204	0.0863058	-0.0833644	0.0540536	0.0387007	0.0201696	-0.096791	-0.0174899	0.0320896	-0.0514292	-0.118071	-0.0905152	0.0186239
90155_G2_17w_L.tif	0.273569	-0.0320575	-0.818459	0.118462	-0.138508	0.20666	0.212744	-0.0553225	0.194991	0.00464623	0.150538	-0.0683913	0.123764	0.0263418	0.0861613	-0.0801987	0.0508155	0.0302507	0.0211915	-0.0906856	-0.0176636	0.0298549	-0.0497468	-0.109308	-0.0893972	0.0197476
90161_G2_17w_L.tif	0.283241	-0.0294765	-0.825633	0.119193	-0.125486	0.166368	0.215622	-0.0500452	0.205717	0.00461679	0.147444	-0.0614276	0.130786	0.0211803	0.0768883	-0.0734113	0.0581302	0.0302895	0.00567056	-0.0847657	-0.01384	0.0307728	-0.0685877	-0.0962978	-0.0899519	0.0230038
90163_G2_17w_L.tif	0.282855	-0.0323611	-0.829919	0.112972	-0.115187	0.17212	0.215559	-0.0491304	0.20418	-0.00230333	0.146881	-0.0591193	0.130951	0.0173553	0.0759607	-0.0694655	0.0573295	0.0250856	0.00490633	-0.0782264	-0.0131681	0.0296839	-0.0709595	-0.0903869	-0.0893897	0.023776
90171_G2_17w_L.tif	0.2886	-0.0231871	-0.827764	0.114947	-0.107831	0.16579	0.214382	-0.0498349	0.211392	0.00763034	0.142825	-0.0621998	0.134452	0.0196429	0.0703994	-0.0725922	0.0596808	0.0259415	-0.00149157	-0.0801298	-0.013588	0.0268488	-0.0785894	-0.0911268	-0.0924667	0.0182695
90181_G2_17w_L.tif	0.282594	-0.0212257	-0.816157	0.129337	-0.140399	0.182586	0.216782	-0.0488234	0.202572	0.0118738	0.149975	-0.0660225	0.126663	0.0259862	0.0828407	-0.0788129	0.0520644	0.0281315	0.0158889	-0.0888578	-0.0200597	0.0234155	-0.0582065	-0.109279	-0.0945582	0.0116911
90184_G2_17w_L.tif	0.285047	-0.0312858	-0.832264	0.110524	-0.10596	0.17072	0.216407	-0.0464911	0.207301	-0.00131718	0.145405	-0.0576742	0.130521	0.0114224	0.0734646	-0.0669747	0.0578623	0.0220071	0.00129619	-0.0750184	-0.0137481	0.026215	-0.0758747	-0.0861793	-0.0894582	0.0240516
90196_G2_17w_L.tif	0.283421	-0.0257011	-0.824714	0.113425	-0.1147	0.186388	0.214838	-0.0488947	0.202092	-6.12983e-05	0.145973	-0.0625985	0.129314	0.0194544	0.0760236	-0.0741668	0.0569153	0.0278722	0.00527363	-0.0853077	-0.0140427	0.0292944	-0.0702765	-0.100406	-0.090118	0.0207034
90203_G2_17w_L.tif	0.282946	-0.0325662	-0.828648	0.112419	-0.114492	0.165018	0.212204	-0.0546753	0.210946	0.00984884	0.141875	-0.0667678	0.135369	0.0246677	0.0720144	-0.0739858	0.0610507	0.0311866	0.00143539	-0.0808435	-0.0117328	0.0318245	-0.0748492	-0.0926192	-0.088119	0.0264934
90211_G2_17w_L.tif	0.276283	-0.0328971	-0.820277	0.119803	-0.137312	0.186887	0.21384	-0.0536115	0.201267	0.00902139	0.148188	-0.068422	0.127316	0.0265988	0.0805307	-0.0821647	0.0557168	0.0345335	0.015415	-0.0888706	-0.0146074	0.0333984	-0.056646	-0.105009	-0.0897142	0.020733
90212_G2_17w_L.tif	0.283273	-0.017613	-0.813067	0.130874	-0.141631	0.18184	0.21593	-0.0495566	0.204281	0.0175512	0.148854	-0.068228	0.127833	0.0300825	0.0802971	-0.0848638	0.0530184	0.0311273	0.013904	-0.0944788	-0.0186397	0.0266683	-0.0601757	-0.115897	-0.0938774	0.0124944
90218_G2_17w_L.tif	0.279105	-0.038576	-0.835013	0.103588	-0.102705	0.182502	0.211459	-0.0543807	0.205101	-0.00197762	0.143371	-0.0622392	0.131688	0.0163389	0.0747181	-0.0674054	0.0581971	0.0242532	0.00431083	-0.0739084	-0.0126565	0.0282602	-0.0703015	-0.082519	-0.0872751	0.0260643
90236_G2_17w_L.tif	0.284079	-0.0223849	-0.819639	0.125383	-0.134912	0.169613	0.216949	-0.0475572	0.204289	0.00903285	0.147625	-0.0659186	0.129273	0.0252007	0.0786708	-0.0786475	0.0561377	0.0318006	0.00722392	-0.0945834	-0.0154937	0.0304562	-0.0643752	-0.105072	-0.08983	0.0226768
90243_G2_17w_L.tif	0.289172	-0.024066	-0.828633	0.118896	-0.110989	0.159743	0.218098	-0.0435876	0.209811	0.00277482	0.146382	-0.0557246	0.133027	0.015664	0.0732081	-0.0671858	0.0580195	0.0220587	-0.00116744	-0.0795061	-0.0153278	0.0234311	-0.0780906	-0.0894295	-0.0935096	0.0169315
90252_G2_17w_L2.tif	0.280394	-0.0120127	-0.804813	0.131181	-0.149976	0.214004	0.216267	-0.0484685	0.195767	0.0157152	0.151726	-0.0713678	0.119729	0.0282334	0.0858328	-0.0911651	0.0472303	0.0305989	0.0204902	-0.107253	-0.0208554	0.0276853	-0.0493197	-0.129997	-0.0924723	0.0128473
90253_G2_17w_L2.tif	0.281449	-0.0237488	-0.817714	0.125638	-0.139175	0.182491	0.217141	-0.0477253	0.199784	0.00562577	0.150272	-0.0646597	0.127107	0.0262488	0.0814231	-0.0806228	0.053284	0.0300814	0.0127976	-0.0938031	-0.0170167	0.0292925	-0.0582009	-0.10745	-0.0911511	0.0186321
90256_G2_17w_L.tif	0.285087	-0.0219885	-0.820605	0.12382	-0.128855	0.170538	0.217238	-0.0460939	0.20477	0.00700675	0.147845	-0.0625255	0.130036	0.023663	0.0772246	-0.0769942	0.0560019	0.0288663	0.00579127	-0.0910841	-0.0150206	0.0298843	-0.0688539	-0.106044	-0.0906594	0.0209521
90260_G2_17w_L.tif	0.279588	-0.0266083	-0.821468	0.110516	-0.113473	0.202851	0.211581	-0.0529315	0.203515	0.00916352	0.144129	-0.0678101	0.129201	0.0247805	0.0741743	-0.0826961	0.0557856	0.0295733	0.0065552	-0.0915931	-0.0157968	0.0274091	-0.0656247	-0.104687	-0.0881658	0.0220329
90263_G2_17w_L.tif	0.28844	-0.0214881	-0.826956	0.114116	-0.104369	0.180029	0.215661	-0.0467502	0.209243	0.00577986	0.144123	-0.0606816	0.131059	0.0152329	0.0725408	-0.0708881	0.0559393	0.0201539	0.000364587	-0.0805005	-0.0171538	0.0203262	-0.0747079	-0.0893942	-0.0941842	0.0140648
90268_G2_17w_L.tif	0.286443	-0.0153983	-0.816993	0.123532	-0.125602	0.185407	0.215938	-0.0473711	0.204702	0.0108807	0.146222	-0.0665177	0.129612	0.0260181	0.0760072	-0.0820461	0.0539275	0.0267268	0.00732054	-0.0922885	-0.0174913	0.0253556	-0.0668674	-0.108608	-0.0932185	0.01431
90274_G2_17w_L.tif	0.285132	-0.00711479	-0.809467	0.120988	-0.128247	0.223685	0.212942	-0.0517729	0.196522	0.0105646	0.147228	-0.072102	0.121619	0.0247489	0.0799485	-0.0901557	0.0483354	0.0268395	0.0146314	-0.10232	-0.0209612	0.0238978	-0.0548133	-0.119527	-0.0928695	0.0122692
90275_G2_17w_L.tif	0.291873	-0.0178728	-0.827288	0.113934	-0.0988555	0.166612	0.2173	-0.041813	0.212545	0.00639591	0.140961	-0.0615718	0.134824	0.0163861	0.0666949	-0.0734117	0.0600092	0.0231798	-0.00690621	-0.0822375	-0.0134546	0.0250053	-0.0857087	-0.0939264	-0.0919944	0.0193208
90287_G2_17w_L.tif	0.301206	-0.0209242	-0.840892	0.108973	-0.0649161	0.125291	0.21926	-0.0345311	0.226533	0.00349962	0.136055	-0.0489332	0.148344	0.0133233	0.0542251	-0.0581242	0.0691158	0.0176903	-0.0268646	-0.0647308	-0.0106526	0.0178663	-0.114046	-0.0716809	-0.0973667	0.0122805
90294_G2_17w_L.tif	0.289938	-0.0207353	-0.829173	0.109955	-0.098252	0.175848	0.216417	-0.044108	0.207318	-0.00195008	0.142218	-0.0606112	0.133355	0.0156595	0.0685467	-0.0724957	0.0593513	0.023507	-0.00430204	-0.0811195	-0.0138639	0.0248526	-0.0804856	-0.0892816	-0.0910683	0.0204793
90296_G2_17w_L.tif	0.295851	0.000824871	-0.817968	0.12801	-0.114825	0.166027	0.217629	-0.0417209	0.20961	0.0108358	0.144008	-0.0629351	0.133486	0.0239869	0.0698914	-0.0810494	0.0568822	0.0242819	-0.00340579	-0.0951469	-0.0173628	0.0207193	-0.0797226	-0.107832	-0.0940731	0.0139978
90298_G2_17w_L.tif	0.288295	-0.0104667	-0.814691	0.134609	-0.137524	0.172371	0.220249	-0.0401523	0.20403	0.0114945	0.150055	-0.0625247	0.126736	0.0224352	0.0795714	-0.0804499	0.0526138	0.0262472	0.00979456	-0.0943574	-0.0192774	0.0233355	-0.0645032	-0.112661	-0.0953493	0.0101195
90301_G2_17w_L.tif	0.293872	-0.0127528	-0.825424	0.119366	-0.104408	0.158564	0.217343	-0.0423753	0.21276	0.0077063	0.141925	-0.0611702	0.136266	0.0204898	0.0672117	-0.0746188	0.0602198	0.0245912	-0.00708771	-0.085421	-0.0144036	0.0238293	-0.0852381	-0.0959587	-0.0930359	0.0177509
90302_G2_17w_L.tif	0.284774	-0.0329912	-0.835564	0.103996	-0.0927852	0.17651	0.215671	-0.0459168	0.207146	-0.00495775	0.142707	-0.0581063	0.132473	0.0112847	0.0701621	-0.0661981	0.0598032	0.022058	-0.00180719	-0.071724	-0.0133441	0.0244265	-0.0795296	-0.0812238	-0.0897064	0.0228422
90309_G2_17w_L.tif	0.286093	-0.0219022	-0.82201	0.12187	-0.122707	0.170746	0.216777	-0.0463214	0.20662	0.0075962	0.145833	-0.063831	0.132454	0.0253767	0.074385	-0.078033	0.0576745	0.0296329	0.00393404	-0.0881015	-0.0161787	0.0257769	-0.070208	-0.0996665	-0.0926674	0.0168569
90331_G2_17w_L.tif	0.291853	-0.0243131	-0.831705	0.116864	-0.103643	0.141395	0.217332	-0.0441027	0.214163	0.00316152	0.142187	-0.0579918	0.139696	0.021754	0.0667509	-0.0691368	0.063211	0.0267953	-0.00784076	-0.0767154	-0.011114	0.0295909	-0.087967	-0.0871749	-0.0929233	0.0198735
90337_G2_17w_L.tif	0.284368	-0.0175816	-0.820074	0.112248	-0.114438	0.206719	0.211591	-0.0535081	0.199174	0.00270562	0.143849	-0.069661	0.126456	0.0212798	0.0768954	-0.0799979	0.0550407	0.0294195	0.00866399	-0.090555	-0.0163057	0.0272689	-0.0644913	-0.106098	-0.0907278	0.0177614
90338_G2_17w_L.tif	0.28776	-0.0151194	-0.8187	0.122876	-0.120603	0.185269	0.217003	-0.045108	0.203898	0.00599789	0.14753	-0.0617676	0.128862	0.0213855	0.0768433	-0.076435	0.0549543	0.0264472	0.00589187	-0.0895766	-0.0192667	0.0204951	-0.0695816	-0.106419	-0.094591	0.0119551
90339_G2_17w_L.tif	0.288407	-0.0230016	-0.826821	0.115637	-0.108336	0.16568	0.216702	-0.044721	0.208595	0.0023437	0.143613	-0.0605949	0.134319	0.0198501	0.0703854	-0.0729495	0.0613667	0.0298126	-0.00284892	-0.0835745	-0.0129391	0.0283367	-0.0799776	-0.0949426	-0.092466	0.0181239
90343_G2_17w_L.tif	0.277482	-0.0156071	-0.805703	0.124987	-0.142953	0.230265	0.213904	-0.0517848	0.19195	0.011225	0.151286	-0.0723269	0.119159	0.0290764	0.0864957	-0.0910922	0.047346	0.0321217	0.0242114	-0.102996	-0.0214546	0.027003	-0.0478418	-0.130702	-0.0938822	0.00983096
90344_G2_17w_L.tif	0.27743	-0.0310671	-0.823158	0.116136	-0.127387	0.199895	0.21522	-0.0505983	0.198293	0.00243286	0.150152	-0.0636888	0.122999	0.017413	0.0830932	-0.0756414	0.0511671	0.0249728	0.0151062	-0.0870636	-0.0191302	0.0242345	-0.0539032	-0.0970632	-0.0898823	0.0200384
90364_G2_17w_L.tif	0.285034	-0.0319228	-0.834742	0.102227	-0.0972055	0.170029	0.209983	-0.056284	0.210613	0.00215032	0.139203	-0.0647517	0.135862	0.0182082	0.0675937	-0.0713765	0.0625987	0.0278659	-0.00465747	-0.0776565	-0.00923461	0.0325561	-0.079968	-0.082876	-0.0850798	0.0318315
90371_G2_17w_L.tif	0.286579	-0.0259485	-0.82754	0.114799	-0.111464	0.16717	0.215192	-0.0485572	0.208899	0.00471938	0.143975	-0.0617512	0.133265	0.0194615	0.0722895	-0.0720041	0.0591637	0.0266705	0.00043398	-0.0808174	-0.013057	0.0288898	-0.0774444	-0.0950841	-0.0902925	0.0224526
90396_G2_17w_L.tif	0.288259	-0.0145446	-0.817806	0.138332	-0.140667	0.155752	0.220971	-0.0399987	0.206422	0.012954	0.15085	-0.0602795	0.129318	0.0250921	0.0807954	-0.075201	0.0530342	0.0247813	0.00945987	-0.0909573	-0.0200742	0.0205078	-0.0646529	-0.106317	-0.0959091	0.00987944
90397_G2_17w_L.tif	0.28278	-0.0109208	-0.81066	0.121678	-0.129849	0.233811	0.214558	-0.0504979	0.194172	0.00928192	0.149467	-0.0717105	0.116613	0.0193159	0.0852394	-0.0862988	0.0431992	0.0209237	0.0220358	-0.0967382	-0.0257917	0.0175105	-0.0449558	-0.1121	-0.0968076	0.00574549
90399_G2_17w_L.tif	0.28711	-0.0176609	-0.82188	0.115964	-0.115001	0.186212	0.213267	-0.0515448	0.206848	0.0097055	0.143294	-0.0676263	0.129288	0.0198832	0.0742626	-0.0775965	0.0560295	0.0265578	0.00337583	-0.0892602	-0.015911	0.0259729	-0.0699715	-0.100267	-0.0907122	0.0196598
90416_G2_17w_L.tif	0.2897	-0.0186873	-0.825051	0.117142	-0.109394	0.169361	0.21524	-0.0477348	0.210198	0.00774552	0.141896	-0.0653668	0.134865	0.022909	0.0701089	-0.0757758	0.059551	0.027445	-0.000836383	-0.0826033	-0.0149046	0.0249382	-0.0774122	-0.0940471	-0.0939612	0.0146749
90419_G2_17w_L.tif	0.284821	-0.0218706	-0.822747	0.113149	-0.113891	0.186576	0.211715	-0.0538498	0.206983	0.00990969	0.142111	-0.0691085	0.130885	0.0228282	0.0733418	-0.0785891	0.0579036	0.0298972	0.0033681	-0.0884392	-0.0141788	0.0289757	-0.0711866	-0.10181	-0.0891246	0.0223305
90420_G2_17w_L.tif	0.281075	-0.017761	-0.810539	0.130775	-0.144543	0.198259	0.216147	-0.0493758	0.200591	0.0160099	0.151064	-0.0679812	0.124407	0.0289144	0.0844052	-0.0843479	0.0493315	0.0283236	0.0178985	-0.0979189	-0.0217594	0.0228322	-0.0529875	-0.117018	-0.0950899	0.00928851
90423_G2_17w_L.tif	0.281341	-0.0217881	-0.815638	0.123805	-0.134603	0.191155	0.214868	-0.0505759	0.202536	0.0126759	0.148233	-0.0676017	0.126848	0.0265653	0.0801981	-0.0824505	0.0533783	0.0305587	0.0124201	-0.0945113	-0.0177492	0.0275131	-0.0604291	-0.112541	-0.0914026	0.0171949
90433_G2_17w_L.tif	0.278179	-0.0252013	-0.816957	0.117337	-0.128002	0.206635	0.214397	-0.0501923	0.199931	0.00989561	0.147328	-0.0691025	0.124477	0.0237883	0.0801892	-0.0833748	0.0517504	0.0285129	0.0131294	-0.0952882	-0.0172094	0.0284927	-0.0576593	-0.110887	-0.0895525	0.0193849
90437_G2_17w_L.tif	0.284799	-0.0151396	-0.81478	0.131397	-0.14332	0.183118	0.217266	-0.0481546	0.201534	0.0117359	0.150206	-0.0671747	0.124854	0.0241853	0.0832955	-0.0805784	0.0502072	0.0257413	0.0154466	-0.093547	-0.0202218	0.0239195	-0.0557288	-0.109118	-0.0935558	0.0136153
90440_G2_17w_L.tif	0.280747	-0.0185107	-0.809627	0.131694	-0.145296	0.192525	0.217016	-0.0470845	0.202355	0.0190151	0.150557	-0.0679095	0.125926	0.0312719	0.0824822	-0.0866539	0.050622	0.0301837	0.0149421	-0.101828	-0.0201379	0.0255594	-0.0564792	-0.121406	-0.0931073	0.0131448
90443_G2_17w_L.tif	0.284674	-0.0192503	-0.816505	0.131265	-0.138447	0.173036	0.220293	-0.0408296	0.20278	0.0086703	0.151341	-0.0603279	0.127549	0.0244094	0.0800621	-0.0799283	0.05273	0.0267483	0.0101488	-0.0941977	-0.0182749	0.0257533	-0.0631429	-0.11042	-0.0932082	0.0150712
90446_G2_17w_L.tif	0.280527	-0.0227453	-0.816823	0.123007	-0.135057	0.198531	0.215824	-0.049607	0.198862	0.00718035	0.14988	-0.0665231	0.123475	0.0218235	0.08396	-0.0784386	0.0506632	0.026844	0.0155526	-0.0927157	-0.0187933	0.0263893	-0.0551655	-0.107993	-0.0929051	0.0142475
90453_G2_17w_L.tif	0.279722	-0.0240734	-0.815852	0.126445	-0.142881	0.190653	0.216391	-0.0496072	0.200057	0.0106542	0.150406	-0.0675664	0.124112	0.0244807	0.0835338	-0.0821054	0.0512554	0.0293137	0.0168874	-0.093791	-0.0184421	0.0280864	-0.0532303	-0.108791	-0.0919603	0.016302
90458_G2_17w_L.tif	0.281006	-0.024872	-0.818674	0.124005	-0.137491	0.18463	0.216238	-0.0494706	0.198756	0.00323214	0.149725	-0.0654409	0.12669	0.0249392	0.0827868	-0.0773209	0.0541288	0.0313859	0.0147676	-0.0890633	-0.0170332	0.028973	-0.0595039	-0.109063	-0.0913957	0.0180658
90461_G2_17w_L.tif	0.275232	-0.0323146	-0.820772	0.115047	-0.12894	0.200958	0.213406	-0.0526421	0.199412	0.00687055	0.148075	-0.0674367	0.125054	0.0230056	0.0812272	-0.080186	0.0531405	0.029706	0.0149537	-0.0897615	-0.0156141	0.0307551	-0.0578806	-0.107768	-0.0872917	0.0237669
90465_G2_17w_L.tif	0.287011	-0.0145435	-0.817818	0.123395	-0.123806	0.192751	0.216966	-0.0459454	0.203631	0.00913027	0.147424	-0.0651056	0.126541	0.0204102	0.0782523	-0.0788994	0.0513285	0.0221613	0.00933305	-0.090044	-0.0211941	0.0183894	-0.0624175	-0.102038	-0.0952522	0.0103379
90468_G2_17w_L.tif	0.28374	-0.0217227	-0.820743	0.118468	-0.120829	0.194244	0.21679	-0.0461127	0.201326	0.00374812	0.147623	-0.0637721	0.126597	0.0195671	0.0789031	-0.0761237	0.0525856	0.0239089	0.00874573	-0.0890941	-0.018795	0.0226855	-0.0633481	-0.101324	-0.0925948	0.0155277
90470_G2_17w_L.tif	0.284493	-0.0181537	-0.819572	0.115595	-0.116763	0.203665	0.213312	-0.0512603	0.20127	0.00583109	0.146055	-0.0663688	0.126635	0.0212801	0.0774469	-0.079469	0.0520992	0.0240675	0.00903026	-0.0901538	-0.0185286	0.0234312	-0.0629965	-0.103449	-0.0924816	0.0149849
90472_G2_17w_L.tif	0.281838	-0.0207677	-0.815865	0.121673	-0.129004	0.197234	0.213372	-0.0524632	0.204354	0.015429	0.14712	-0.0682437	0.127257	0.0264414	0.0783485	-0.0840014	0.0526219	0.0282589	0.0119237	-0.093117	-0.01843	0.0255443	-0.0600313	-0.108901	-0.0935036	0.0129137
90475_G2_17w_L.tif	0.285312	-0.0208883	-0.821423	0.117396	-0.115248	0.189161	0.215925	-0.0466242	0.204198	0.00532462	0.145974	-0.0632007	0.129968	0.0220144	0.0760951	-0.0753837	0.054625	0.0245173	0.00479899	-0.0882999	-0.0178596	0.0225651	-0.0694918	-0.101867	-0.0928732	0.0152865
90476_G2_17w_L.tif	0.289378	-0.0194842	-0.822595	0.125708	-0.118789	0.152185	0.216021	-0.0475661	0.215334	0.020573	0.14321	-0.0648346	0.135907	0.0266306	0.0705996	-0.0774563	0.0604827	0.0309839	-0.00100264	-0.0857743	-0.0153172	0.0250865	-0.0787171	-0.100034	-0.0945124	0.013983
90496_G2_17w_L.tif	0.278487	-0.0247869	-0.814481	0.126672	-0.144099	0.194078	0.216109	-0.0499293	0.198289	0.00924898	0.151192	-0.0670061	0.124804	0.027656	0.0841462	-0.0829786	0.0514954	0.031127	0.0183103	-0.0941811	-0.0183929	0.0287748	-0.0533454	-0.11348	-0.092515	0.0148051
90501_G2_17w_L.tif	0.285828	-0.0215002	-0.819917	0.129623	-0.132932	0.163571	0.217814	-0.0461223	0.20661	0.0106112	0.148732	-0.0618766	0.130944	0.0257576	0.0784147	-0.075684	0.0565732	0.0305358	0.00883883	-0.0856233	-0.0173673	0.0253301	-0.0676425	-0.104641	-0.0958956	0.0100195
90511_G2_17w_L.tif	0.276469	-0.03712	-0.829828	0.106807	-0.112724	0.192379	0.211592	-0.0545651	0.199793	-0.00281282	0.145516	-0.0641379	0.129554	0.0205171	0.0776612	-0.0726566	0.0581554	0.0302112	0.00819794	-0.0820126	-0.012198	0.0321249	-0.063472	-0.0910845	-0.0887173	0.0223502
90513_G2_17w_L2.tif	0.286725	-0.0266384	-0.82861	0.111496	-0.104935	0.168295	0.213118	-0.0513413	0.21289	0.0102996	0.14053	-0.065513	0.135892	0.0220094	0.0681948	-0.0754911	0.0602014	0.0263398	-0.00213698	-0.0797573	-0.0115499	0.0302659	-0.0787094	-0.0895015	-0.0916104	0.0195369
90515_G2_17w_L2.tif	0.287096	-0.0212211	-0.822474	0.121746	-0.117638	0.172864	0.218583	-0.0420779	0.20636	0.00479146	0.147799	-0.0577428	0.13048	0.0189039	0.0748407	-0.0737288	0.0570318	0.026381	0.00272393	-0.0860206	-0.0163757	0.0242744	-0.0743134	-0.102133	-0.0941124	0.0139647
90516_G2_17w_L.tif	0.283427	-0.0192063	-0.816484	0.125289	-0.132933	0.19157	0.216866	-0.0472575	0.201577	0.00924103	0.149405	-0.0651018	0.12597	0.0235573	0.080957	-0.0800084	0.051631	0.0262607	0.0125759	-0.0925109	-0.0205169	0.0217602	-0.0588236	-0.106809	-0.0936503	0.0132161
90519_G2_17w_L.tif	0.287012	-0.0159094	-0.818299	0.125368	-0.125062	0.186776	0.219165	-0.0419548	0.202162	0.00447627	0.148905	-0.0617382	0.127092	0.0200485	0.0788248	-0.0765346	0.0527099	0.0238629	0.00940369	-0.0878493	-0.0202595	0.0197568	-0.0650078	-0.10415	-0.0966452	0.00784718
90527_G2_17w_L.tif	0.28543	-0.0282546	-0.830725	0.110509	-0.104503	0.179974	0.216546	-0.045827	0.204284	-0.00428973	0.146409	-0.0569013	0.130675	0.0141596	0.0741063	-0.068266	0.0559578	0.020105	0.00168841	-0.0781139	-0.0163906	0.0218642	-0.0728736	-0.0860161	-0.0906046	0.0210563
90540_G2_17w_L.tif	0.284343	-0.0178925	-0.818482	0.11738	-0.120056	0.201428	0.213147	-0.0519243	0.20339	0.0105305	0.145275	-0.0687083	0.126583	0.022047	0.0773442	-0.0810631	0.0521933	0.0249231	0.00975702	-0.0906735	-0.0189409	0.0231006	-0.0620681	-0.104126	-0.0924861	0.0149791
90542_G2_17w_L.tif	0.277139	-0.0340009	-0.826607	0.105859	-0.112798	0.192023	0.207985	-0.0593391	0.205927	0.00926393	0.140477	-0.0718806	0.131734	0.025379	0.0741735	-0.0782475	0.0596453	0.0333892	0.00585424	-0.0861907	-0.0106653	0.0348605	-0.0686241	-0.100636	-0.0842418	0.029521
90554_G2_17w_L.tif	0.29264	-0.0173063	-0.826574	0.119083	-0.104293	0.152089	0.215147	-0.0476158	0.216488	0.014216	0.141365	-0.0612736	0.138322	0.0232351	0.0662834	-0.0743673	0.06173	0.0265664	-0.00719713	-0.0820705	-0.0133098	0.0256326	-0.0868407	-0.0946483	-0.0937617	0.01646
90558_G2_17w_L.tif	0.280516	-0.0197028	-0.814018	0.121801	-0.133601	0.20633	0.21472	-0.0503407	0.198065	0.00883932	0.148556	-0.069221	0.123356	0.0241615	0.0819126	-0.0839876	0.0521042	0.0311735	0.0153688	-0.0962408	-0.0184593	0.0275377	-0.0561197	-0.114661	-0.0924006	0.0143108
90582_G2_17w_L.tif	0.284163	-0.0180619	-0.816061	0.123205	-0.128768	0.188834	0.215178	-0.0490384	0.204511	0.0133391	0.146706	-0.0674401	0.12823	0.0259416	0.0780482	-0.0814712	0.0534025	0.027835	0.00850875	-0.0950605	-0.0175363	0.0263533	-0.064838	-0.111655	-0.0915445	0.0172192
90590_G2_17w_L.tif	0.279226	-0.0317049	-0.822293	0.118266	-0.129123	0.177894	0.21334	-0.053576	0.205044	0.00982088	0.146333	-0.0666577	0.13071	0.026788	0.0774873	-0.0787935	0.0589595	0.0358559	0.00778895	-0.0904908	-0.0134009	0.0331395	-0.0635462	-0.100592	-0.0905264	0.0200505
90611_G2_17w_L.tif	0.281792	-0.0190702	-0.814846	0.124126	-0.135972	0.199414	0.2165	-0.0478987	0.198693	0.00815516	0.149084	-0.0683126	0.123895	0.0237332	0.0819973	-0.0830583	0.0509349	0.0281265	0.0151462	-0.0950064	-0.019509	0.0253611	-0.0557443	-0.111301	-0.0919704	0.0157313
90616_G2_17w_L.tif	0.27309	-0.0297042	-0.818326	0.112689	-0.126309	0.223044	0.212192	-0.053663	0.194852	0.00631021	0.148492	-0.0699067	0.120638	0.0219656	0.0832914	-0.0837146	0.0508693	0.0303453	0.0177442	-0.0958188	-0.0183591	0.0279978	-0.0495368	-0.109118	-0.0886367	0.0195726
90625_G2_17w_L.tif	0.282532	-0.0211834	-0.814781	0.131614	-0.143552	0.173865	0.216721	-0.0487343	0.204228	0.0155805	0.149367	-0.0670045	0.128388	0.0297809	0.0816717	-0.0808317	0.0544021	0.0331285	0.0130648	-0.0942407	-0.0176737	0.0284556	-0.0608056	-0.11417	-0.0935616	0.0137399
90626_G2_17w_L.tif	0.280588	-0.0256921	-0.819788	0.121371	-0.133668	0.189575	0.216201	-0.0490913	0.198808	0.00308092	0.150278	-0.0636052	0.125517	0.0220479	0.0818307	-0.0781542	0.0531384	0.0288209	0.012466	-0.092226	-0.0171215	0.0282814	-0.057473	-0.103425	-0.0907772	0.019016
90646_G2_17w_L.tif	0.277859	-0.0235956	-0.815523	0.11517	-0.123771	0.214764	0.211855	-0.0532186	0.202364	0.0157326	0.145216	-0.0721286	0.12522	0.0263277	0.0782085	-0.0869443	0.0513294	0.0285271	0.0119352	-0.0983212	-0.0181831	0.0268293	-0.0570246	-0.111781	-0.0894836	0.0186394
90648_G2_17w_L.tif	0.292297	-0.0215329	-0.829836	0.122318	-0.108688	0.145306	0.218624	-0.0424981	0.212342	0.00229304	0.144293	-0.0569416	0.138241	0.0220601	0.0703074	-0.0668571	0.061463	0.0258116	-0.00316741	-0.0738722	-0.0152181	0.0217244	-0.0828027	-0.0857895	-0.0978547	0.00797781
90655_G2_17w_L.tif	0.2866	-0.0225644	-0.823762	0.121946	-0.120896	0.171901	0.218235	-0.0439855	0.205886	0.00434296	0.148109	-0.0589078	0.129006	0.0166899	0.076858	-0.0718783	0.0556941	0.0245009	0.00538558	-0.0833288	-0.0165144	0.0247141	-0.070721	-0.0981589	-0.0938797	0.0147297
90665_G2_17w_L.tif	0.28745	-0.0267013	-0.829846	0.113714	-0.108034	0.164942	0.214522	-0.0501619	0.210587	0.00497125	0.143842	-0.0603434	0.133931	0.0178481	0.07169	-0.069805	0.0590113	0.0241211	-9.63143e-06	-0.0766129	-0.014278	0.025282	-0.0777909	-0.08865	-0.091075	0.0213954
90677_G2_17w_L.tif	0.284012	-0.0208424	-0.819094	0.119705	-0.117541	0.197655	0.217423	-0.04427	0.202937	0.00675415	0.148832	-0.0606574	0.12681	0.0197565	0.0790176	-0.0748915	0.0509897	0.0206921	0.00772143	-0.0898061	-0.0198674	0.0204126	-0.0658218	-0.104594	-0.0954178	0.0100859
90678_G2_17w_L.tif	0.283165	-0.0254926	-0.821487	0.122331	-0.128198	0.176554	0.217829	-0.0452476	0.204255	0.00684815	0.148147	-0.0628655	0.128177	0.0206482	0.0783987	-0.0760555	0.0557163	0.0288704	0.00723568	-0.0900149	-0.0164256	0.0271138	-0.0649466	-0.100711	-0.0918666	0.0180214
90683_G2_17w_L.tif	0.287766	-0.0177092	-0.8195	0.124453	-0.121781	0.168002	0.215429	-0.0482667	0.209633	0.0140517	0.145829	-0.0624843	0.132614	0.0254119	0.0747146	-0.0756608	0.0574882	0.0288048	0.00250969	-0.0892276	-0.0154669	0.0269472	-0.0766217	-0.111192	-0.0926138	0.01687
90684_G2_17w_L.tif	0.291366	-0.0183694	-0.825448	0.124215	-0.113599	0.151261	0.218196	-0.0427086	0.213235	0.0110021	0.144555	-0.059258	0.135701	0.0219066	0.0705824	-0.0726329	0.0592088	0.0247788	-0.00295301	-0.0831587	-0.0152319	0.0237442	-0.0808478	-0.094951	-0.0947645	0.0141711
90689_G2_17w_L.tif	0.285184	-0.0204432	-0.818198	0.126324	-0.129997	0.170515	0.216762	-0.0466439	0.207829	0.0150402	0.146906	-0.0648033	0.129951	0.0246746	0.0769582	-0.0784926	0.0567004	0.0312172	0.00563211	-0.0930226	-0.0161836	0.0277377	-0.0695017	-0.109791	-0.0920435	0.0176885
90691_G2_17w_L2.tif	0.289777	-0.00748476	-0.814002	0.125548	-0.120321	0.193355	0.217061	-0.043814	0.205111	0.012205	0.145971	-0.0657409	0.127727	0.022244	0.076067	-0.0806502	0.0536995	0.0260765	0.00592355	-0.093922	-0.0202976	0.0192546	-0.0695023	-0.112769	-0.097213	0.00569818
90698_G2_17w_L.tif	0.283174	-0.0134032	-0.811002	0.123399	-0.132733	0.206552	0.214482	-0.0497553	0.20014	0.0134442	0.146418	-0.0724057	0.125252	0.0281059	0.0790569	-0.0886898	0.0522769	0.0316449	0.0121165	-0.101828	-0.0185268	0.0272941	-0.0579974	-0.117805	-0.0926558	0.0134461
90699_G2_17w_L.tif	0.286264	-0.035132	-0.83704	0.101852	-0.0885408	0.158098	0.212316	-0.0510052	0.214553	0.0016733	0.138518	-0.0600488	0.1415	0.0212354	0.0635111	-0.0684516	0.0659829	0.0282969	-0.0120431	-0.0765642	-0.00857504	0.0307037	-0.088526	-0.0783533	-0.0879207	0.0276962
90701_G2_17w_L.tif	0.286356	-0.0246635	-0.825772	0.115206	-0.11118	0.171498	0.213726	-0.0509032	0.211521	0.0118501	0.143085	-0.0639013	0.133512	0.0214812	0.0708815	-0.0761245	0.0585535	0.0264354	0.000466482	-0.082912	-0.014095	0.027081	-0.0755544	-0.0944463	-0.0915013	0.0193991
90716_G2_17w_L.tif	0.277292	-0.020792	-0.809281	0.126188	-0.149634	0.202345	0.212048	-0.0564855	0.199253	0.0184944	0.147691	-0.0766709	0.124152	0.0330001	0.0834629	-0.0911156	0.0521463	0.0371651	0.0205616	-0.100449	-0.016832	0.0339301	-0.0527824	-0.127432	-0.0880778	0.0218219
90721_G2_17w_L.tif	0.288749	-0.00972221	-0.814957	0.128974	-0.129685	0.180417	0.21655	-0.0467026	0.205721	0.0139749	0.146778	-0.0667054	0.128988	0.0257671	0.0774507	-0.0808842	0.053449	0.0264688	0.00784752	-0.0934306	-0.0189828	0.0227432	-0.0670337	-0.11178	-0.0948745	0.0108808
90731_G2_17w_L.tif	0.278401	-0.0347021	-0.824095	0.119418	-0.126517	0.181185	0.217985	-0.0455223	0.203498	0.00518815	0.150103	-0.0595982	0.12758	0.0194189	0.080385	-0.0726932	0.0548177	0.0269078	0.00981463	-0.0853332	-0.0167876	0.0261955	-0.0626029	-0.0968991	-0.0925819	0.0164344
90735_G2_17w_L.tif	0.282216	-0.0208699	-0.815701	0.123218	-0.133411	0.185906	0.213295	-0.0531597	0.206464	0.0190007	0.144389	-0.0735562	0.12851	0.0282354	0.0777633	-0.0845118	0.0556015	0.033633	0.0107655	-0.0939598	-0.0159134	0.0304029	-0.0629003	-0.112369	-0.0910788	0.0180304
90739_G2_17w_L.tif	0.287019	-0.024492	-0.827487	0.118985	-0.121465	0.16323	0.215992	-0.0495895	0.205744	0.000777045	0.146315	-0.0617924	0.131567	0.0193823	0.0756652	-0.0718562	0.0573568	0.0261736	0.00491413	-0.0801838	-0.0144518	0.0284742	-0.0699668	-0.0904551	-0.0912033	0.0213464
90758_G2_17w_L.tif	0.282486	-0.0229977	-0.818399	0.120708	-0.129149	0.181991	0.212567	-0.0543892	0.205665	0.0136295	0.146028	-0.0676982	0.130394	0.0283975	0.077631	-0.0800806	0.0562265	0.0320719	0.00732095	-0.0941448	-0.0151683	0.0304097	-0.0664302	-0.110243	-0.0891723	0.0223456
90767_G2_17w_L.tif	0.281874	-0.021162	-0.814588	0.127766	-0.138108	0.18601	0.214982	-0.0511283	0.205951	0.0196547	0.148352	-0.0682477	0.127088	0.0273198	0.0808739	-0.0820651	0.0522646	0.0286643	0.0134348	-0.0934694	-0.0191814	0.0250061	-0.0597213	-0.112235	-0.093222	0.0138869
90769_G2_17w_L.tif	0.28135	-0.0158781	-0.8126	0.123019	-0.134108	0.219626	0.215519	-0.0495697	0.195347	0.00792303	0.150403	-0.0690767	0.118655	0.0196931	0.0859441	-0.082285	0.0460549	0.023462	0.02048	-0.0948608	-0.0231519	0.020872	-0.0496345	-0.113541	-0.094259	0.0106154
90772_G2_17w_L.tif	0.284854	-0.023031	-0.820467	0.127801	-0.133006	0.167575	0.218362	-0.0450656	0.204636	0.00715008	0.150004	-0.0598663	0.129067	0.0224442	0.0803405	-0.0727942	0.0551652	0.0280434	0.00853831	-0.0882228	-0.0173509	0.0257022	-0.0667409	-0.105198	-0.0934026	0.0154618
90774_G2_17w_L.tif	0.291247	-0.0193862	-0.825928	0.128136	-0.118842	0.144036	0.217951	-0.0450594	0.213571	0.0123406	0.145282	-0.0598609	0.135926	0.0233937	0.0728252	-0.0699834	0.0604074	0.0288153	-0.00027747	-0.0798443	-0.0166405	0.0212022	-0.0781025	-0.0919021	-0.0974169	0.008112
90790_G2_17w_L.tif	0.281552	-0.0306108	-0.828549	0.106366	-0.104131	0.187908	0.211776	-0.0525578	0.207429	0.00610809	0.142021	-0.065343	0.131648	0.0196915	0.0716108	-0.0754621	0.0580186	0.0263145	0.000935785	-0.0842839	-0.0128027	0.029043	-0.0724166	-0.0928121	-0.0870915	0.0256386
90793_G2_17w_L.tif	0.28371	-0.0303621	-0.824081	0.121939	-0.124575	0.154694	0.215074	-0.0504262	0.212519	0.0165877	0.143713	-0.0665552	0.135502	0.0285764	0.0732723	-0.0763878	0.0613762	0.0352106	0.00260142	-0.0847716	-0.0126329	0.0323852	-0.0745258	-0.100199	-0.0919531	0.0193087
90801_G2_17w_L.tif	0.28356	-0.027188	-0.82617	0.113163	-0.116743	0.17841	0.213215	-0.0526123	0.207201	0.00778829	0.143369	-0.0671517	0.130714	0.0205476	0.0737708	-0.0770453	0.057034	0.0270839	0.0040394	-0.0852785	-0.0133853	0.030347	-0.0684221	-0.093244	-0.0881837	0.0251803
90808_G2_17w_L.tif	0.291096	-0.0143324	-0.820534	0.133723	-0.124197	0.147187	0.218415	-0.0431055	0.213871	0.0198215	0.14551	-0.0622798	0.1365	0.0309369	0.0729314	-0.0761501	0.0576797	0.0263204	0.00149623	-0.0850379	-0.0177681	0.020374	-0.0773554	-0.103677	-0.0976452	0.00621975
90816_G2_17w_L.tif	0.291946	-0.0181913	-0.828848	0.114568	-0.101941	0.167613	0.217373	-0.0432412	0.210414	0.00252433	0.143007	-0.0596091	0.133137	0.0138882	0.069493	-0.0705322	0.0573481	0.0186855	-0.0035336	-0.0787622	-0.0153138	0.0219885	-0.080958	-0.0883553	-0.0921236	0.0194244
90821_G2_17w_L.tif	0.289121	-0.0302805	-0.836418	0.10579	-0.0904779	0.159576	0.214831	-0.0474739	0.213466	-0.000212052	0.140855	-0.0572768	0.137327	0.0137463	0.0656505	-0.0664501	0.0628601	0.0230641	-0.00760919	-0.070337	-0.0118305	0.0251964	-0.0868388	-0.0778056	-0.0909366	0.0224637
90824_G2_17w_L.tif	0.281724	-0.0189378	-0.816087	0.118486	-0.126646	0.20876	0.213786	-0.0512671	0.199396	0.00885964	0.146614	-0.0703161	0.124731	0.0241526	0.0797341	-0.0840453	0.0507833	0.0267078	0.0135306	-0.0943253	-0.0190159	0.0252899	-0.0566198	-0.108633	-0.0919306	0.0152684
90827_G2_17w_L.tif	0.291264	-0.0232921	-0.831217	0.110259	-0.0959723	0.154438	0.213634	-0.0496229	0.214964	0.00593935	0.139048	-0.0622021	0.13952	0.0210967	0.0643736	-0.0717059	0.0649543	0.0297632	-0.00914063	-0.0772029	-0.0103688	0.0296764	-0.0901814	-0.0899303	-0.0908787	0.0227845
90829_G2_17w_L.tif	0.297908	-0.0206264	-0.837837	0.111304	-0.0804073	0.139046	0.217533	-0.041446	0.220549	0.0022478	0.138741	-0.0537115	0.142838	0.0133429	0.0609208	-0.0611359	0.0652534	0.0190659	-0.0160719	-0.0654845	-0.0130802	0.0179954	-0.0990114	-0.0717002	-0.097335	0.0111029
90836_G2_17w_L.tif	0.287522	-0.0151006	-0.817277	0.127746	-0.130564	0.16386	0.214717	-0.0509346	0.209606	0.0189769	0.144478	-0.0695336	0.133051	0.0313089	0.0745608	-0.082629	0.0577148	0.0332407	0.00436196	-0.0941928	-0.0157093	0.0287076	-0.0712335	-0.111392	-0.0912288	0.0199421
90842_G2_17w_L.tif	0.28993	-0.0167055	-0.822749	0.118424	-0.110791	0.166499	0.213621	-0.0504936	0.213438	0.0159931	0.141269	-0.0664868	0.135504	0.0252096	0.0691271	-0.0780505	0.0593592	0.0275638	-0.00256156	-0.0868053	-0.0139718	0.027112	-0.0808679	-0.102394	-0.0913062	0.0201337
90854_G2_17w_L.tif	0.273269	-0.0243549	-0.811727	0.116517	-0.133159	0.232803	0.212521	-0.0530592	0.193402	0.0107311	0.149277	-0.0726204	0.119126	0.0258901	0.0848546	-0.0889141	0.0478235	0.0303423	0.0204802	-0.102721	-0.0195669	0.0285272	-0.0474955	-0.121424	-0.0888049	0.0182833
90857_G2_17w_L.tif	0.28601	-0.0175426	-0.81886	0.11783	-0.120442	0.18092	0.211686	-0.0544393	0.207603	0.0138219	0.14191	-0.0714773	0.133788	0.0312435	0.0719327	-0.0845193	0.0587264	0.0336848	0.00217659	-0.0950714	-0.0138442	0.031008	-0.0710438	-0.107051	-0.0896428	0.0215926
90858_G2_17w_L2.tif	0.285657	-0.0239688	-0.824122	0.12116	-0.123364	0.171087	0.216602	-0.0477379	0.205743	0.00507504	0.147322	-0.0615949	0.13096	0.0218605	0.0768853	-0.073499	0.055493	0.0249676	0.00566535	-0.0850285	-0.0165999	0.0250602	-0.067774	-0.0950168	-0.092468	0.0176354
90863_G2_17w_L.tif	0.282461	-0.0285308	-0.824894	0.11462	-0.116072	0.181137	0.213224	-0.0522204	0.206083	0.0063227	0.145272	-0.0635455	0.131236	0.02211	0.0766852	-0.0719281	0.0574459	0.02821	0.00569815	-0.082957	-0.0150684	0.0271162	-0.071548	-0.100601	-0.0905237	0.0202665
90867_G2_17w_L.tif	0.281844	-0.0257454	-0.819742	0.121624	-0.127727	0.182959	0.217306	-0.0456273	0.20468	0.0101349	0.148273	-0.0632176	0.127476	0.0213731	0.0779423	-0.0787758	0.0544594	0.027736	0.00786053	-0.0917209	-0.0158816	0.0286243	-0.0649515	-0.105266	-0.0915399	0.0179009
90876_G2_17w_L.tif	0.285079	-0.0159087	-0.815031	0.125395	-0.129921	0.188702	0.216219	-0.0471755	0.203756	0.0123639	0.147172	-0.0671101	0.127679	0.0254029	0.0778901	-0.0827135	0.0548449	0.0312222	0.00883739	-0.09562	-0.0185266	0.0246611	-0.0635529	-0.110621	-0.094446	0.0114014
90887_G2_17w_L.tif	0.284361	-0.0308641	-0.826596	0.118982	-0.119311	0.157057	0.215383	-0.0494921	0.21026	0.00853836	0.145984	-0.0595781	0.135149	0.0247749	0.073437	-0.0723585	0.060574	0.0310243	0.000708655	-0.0836633	-0.0125959	0.0310519	-0.0762615	-0.0968445	-0.0910918	0.0213725
90894_G2_17w_L.tif	0.283418	-0.024014	-0.819759	0.121885	-0.125348	0.178399	0.216261	-0.0471089	0.206143	0.0108633	0.147087	-0.0634788	0.129835	0.0237927	0.0766957	-0.0778144	0.0568789	0.030766	0.00604762	-0.0905915	-0.0163176	0.0268017	-0.0691032	-0.107117	-0.0918387	0.0176165
90896_G2_17w_L.tif	0.282156	-0.0321225	-0.828124	0.113762	-0.115641	0.174739	0.215312	-0.0491118	0.205845	0.00260189	0.146227	-0.060803	0.130929	0.0187156	0.0754873	-0.07163	0.0578314	0.0270011	0.00454639	-0.0809768	-0.0142611	0.0278844	-0.0704269	-0.0923819	-0.0898818	0.0223219
90908_G2_17w_L.tif	0.286522	-0.015136	-0.815637	0.129361	-0.133222	0.172914	0.216209	-0.0479781	0.207534	0.017692	0.146588	-0.0675698	0.129783	0.027364	0.0773947	-0.0813272	0.0549313	0.0297075	0.00848395	-0.0921981	-0.017378	0.0263893	-0.0680091	-0.114026	-0.0932002	0.0148078
90912_G2_17w_L.tif	0.284075	-0.0204427	-0.819595	0.119468	-0.125072	0.188389	0.213052	-0.0533579	0.204822	0.0111597	0.145441	-0.0684629	0.128792	0.0244801	0.0774398	-0.0797496	0.0546521	0.0283915	0.00857746	-0.0905968	-0.017094	0.0262549	-0.0632486	-0.102542	-0.0918428	0.0170087
90918_G2_17w_L.tif	0.282376	-0.0235427	-0.817036	0.124677	-0.128666	0.183811	0.215647	-0.0485456	0.206661	0.0153754	0.147795	-0.0644978	0.129372	0.0262434	0.0787575	-0.0781551	0.0553796	0.0303572	0.00953607	-0.0900229	-0.0183298	0.024148	-0.0664598	-0.110581	-0.0950322	0.0107336
90921_G2_17w_L.tif	0.287517	-0.0218916	-0.823731	0.122725	-0.118271	0.169599	0.219901	-0.0400256	0.207241	0.0051523	0.147918	-0.0575409	0.12982	0.0163326	0.0759913	-0.0707304	0.0557689	0.0230134	0.0021996	-0.0859383	-0.0173681	0.0220059	-0.0728846	-0.0971656	-0.0941028	0.0144647
90922_G2_17w_L.tif	0.28598	-0.023522	-0.825025	0.11375	-0.108547	0.181144	0.214239	-0.0491181	0.20842	0.00755167	0.143847	-0.0627955	0.131569	0.0193244	0.0724874	-0.074392	0.0572721	0.0250335	0.00167393	-0.0831181	-0.0146097	0.0263296	-0.0754058	-0.098029	-0.0919018	0.0178417
90927_G2_17w_L.tif	0.282887	-0.0221068	-0.819606	0.119281	-0.123188	0.195424	0.217697	-0.044514	0.200675	0.00424327	0.148511	-0.0632551	0.124884	0.0180056	0.0794641	-0.0771853	0.0521402	0.024349	0.00940688	-0.0908863	-0.0175423	0.025691	-0.0631222	-0.105065	-0.0922062	0.0160181
90931_G2_17w_L.tif	0.281314	-0.0209495	-0.815735	0.123911	-0.136807	0.194602	0.217613	-0.0458914	0.197878	0.00534769	0.149464	-0.0670711	0.124977	0.0247424	0.0810636	-0.0837226	0.0526451	0.0306467	0.0129057	-0.0975669	-0.0184244	0.0271023	-0.0561324	-0.109495	-0.0907617	0.018344
90933_G2_17w_L.tif	0.281269	-0.0269365	-0.822333	0.119245	-0.124744	0.192354	0.216871	-0.0473062	0.201301	0.00399155	0.149626	-0.0618775	0.124783	0.0168594	0.081675	-0.0732277	0.0520585	0.0237066	0.0116573	-0.0862999	-0.0191772	0.0226502	-0.0593713	-0.0971211	-0.0936156	0.0139623
90936_G2_17w_L.tif	0.288694	-0.0243695	-0.827462	0.122656	-0.118213	0.152808	0.218909	-0.0428017	0.208639	0.00199832	0.146971	-0.0568529	0.133222	0.0182457	0.0740659	-0.0690418	0.0597236	0.0278934	0.00100518	-0.079724	-0.0146272	0.02641	-0.0767118	-0.0928114	-0.0942151	0.01559
90938_G2_17w_L.tif	0.288924	-0.0256191	-0.829971	0.119187	-0.112176	0.158436	0.218751	-0.0430773	0.208579	-0.000526731	0.147228	-0.0546503	0.133041	0.0153861	0.0737815	-0.0665506	0.0577499	0.0214226	0.000908018	-0.0754344	-0.0162462	0.0216012	-0.0762282	-0.0856609	-0.0943405	0.0154857
90950_G2_17w_L2.tif	0.282775	-0.0297022	-0.826465	0.111202	-0.110052	0.177388	0.21364	-0.0501315	0.209016	0.00845899	0.141979	-0.0661023	0.134069	0.0238583	0.0706331	-0.0775632	0.0604017	0.0307812	-0.000170018	-0.0861932	-0.0127707	0.0296453	-0.0738285	-0.094483	-0.0892265	0.0228415
90953_G2_17w_L.tif	0.28259	-0.0253346	-0.825227	0.109209	-0.106778	0.199707	0.213887	-0.0492156	0.201473	0.000625291	0.14488	-0.0637831	0.127793	0.0177023	0.0747762	-0.0761918	0.054678	0.0241633	0.00583539	-0.0847068	-0.0146473	0.0276826	-0.0684383	-0.0981986	-0.0908224	0.0183411
90955_G2_17w_L.tif	0.278274	-0.0258968	-0.818253	0.117218	-0.127856	0.206222	0.213847	-0.051642	0.199831	0.00895725	0.147823	-0.0683845	0.123877	0.0221642	0.0809167	-0.0819261	0.0515847	0.0278828	0.0147991	-0.0918747	-0.0181617	0.0267519	-0.0560455	-0.107212	-0.090635	0.01774
90960_G2_17w_L.tif	0.282148	-0.0212766	-0.817394	0.120182	-0.129299	0.192458	0.215238	-0.0490513	0.202351	0.0102536	0.146737	-0.0682629	0.126316	0.0233548	0.0769286	-0.0852475	0.0548031	0.0314654	0.00938217	-0.0956721	-0.0157069	0.0303175	-0.0610706	-0.107592	-0.0904315	0.0190716
90965_G2_17w_L.tif	0.284087	-0.0276536	-0.824415	0.117732	-0.120605	0.165707	0.214989	-0.0495334	0.208156	0.00831128	0.144113	-0.0652357	0.134035	0.0261058	0.0726376	-0.077989	0.0603119	0.0330627	0.00299551	-0.0849697	-0.0127674	0.031726	-0.0742931	-0.101443	-0.0892438	0.0241798
90988_G2_17w_L.tif	0.289609	-0.0136056	-0.818392	0.127477	-0.120871	0.171516	0.219196	-0.0401926	0.208652	0.0121189	0.146081	-0.0623877	0.132168	0.0247262	0.0736871	-0.0785704	0.055522	0.0247294	0.00266655	-0.0896765	-0.0181691	0.0211704	-0.0736553	-0.105642	-0.0964938	0.00833738
90990_G2_17w_L.tif	0.280989	-0.0322949	-0.828449	0.115531	-0.120646	0.184194	0.216368	-0.0489618	0.199734	-0.00480206	0.150691	-0.057245	0.12585	0.0134916	0.0815978	-0.0675852	0.0532483	0.0219766	0.0127639	-0.0754621	-0.0173562	0.0241724	-0.0626128	-0.0907323	-0.0921789	0.0177184
91003_G2_17w_L.tif	0.284305	-0.0225695	-0.820675	0.120745	-0.125487	0.177573	0.214936	-0.0500017	0.205289	0.00883	0.145568	-0.0666116	0.130916	0.0257835	0.0765557	-0.0779846	0.0573029	0.0315421	0.00565529	-0.0911396	-0.0153795	0.0287285	-0.0671152	-0.102616	-0.0918708	0.0177202
91012_G2_17w_L.tif	0.28958	-0.0151424	-0.820246	0.134453	-0.132276	0.153792	0.221257	-0.0381381	0.206482	0.00695902	0.15056	-0.0558274	0.129484	0.0193511	0.0787059	-0.0716008	0.0555522	0.0261567	0.00609	-0.0870672	-0.0175965	0.0239501	-0.0720529	-0.108261	-0.0955411	0.0113754
91018_G2_17w_L2.tif	0.286313	-0.0306764	-0.834506	0.106803	-0.0998066	0.169644	0.214591	-0.0491235	0.2079	-0.00332736	0.142476	-0.0603172	0.133308	0.0135526	0.070809	-0.0671531	0.0604199	0.0242663	-0.00223404	-0.0750428	-0.0124338	0.0271791	-0.0769558	-0.0792158	-0.0898802	0.0234108
91033_G2_17w_L.tif	0.28714	-0.0196052	-0.822972	0.123671	-0.128223	0.169558	0.217493	-0.0466633	0.204206	0.00382236	0.147659	-0.0631845	0.127956	0.0176648	0.0770732	-0.07675	0.0560796	0.0282034	0.00814856	-0.0845425	-0.0162204	0.0271781	-0.065707	-0.0967741	-0.0926324	0.0174217
91034_G2_17w_L.tif	0.289416	-0.0247701	-0.83127	0.113121	-0.106651	0.159159	0.216673	-0.0458554	0.208487	-0.00237145	0.143008	-0.0606068	0.134786	0.0170473	0.0703767	-0.06945	0.0610167	0.026501	-0.00428918	-0.0809996	-0.012064	0.0292319	-0.0784592	-0.0833385	-0.091029	0.0223317
91045_G2_17w_L.tif	0.288933	-0.0236952	-0.827296	0.117299	-0.10849	0.159236	0.216266	-0.0459668	0.212577	0.00867734	0.14345	-0.0600257	0.136231	0.0220458	0.0697228	-0.0723044	0.0601017	0.0258128	-0.00414042	-0.0831634	-0.0143836	0.0247432	-0.0810086	-0.0924862	-0.0919625	0.0198279
91046_G2_17w_L2.tif	0.278166	-0.0246133	-0.816729	0.117343	-0.125382	0.212733	0.213112	-0.0522748	0.199693	0.0101371	0.147656	-0.0687988	0.124857	0.0250299	0.0813226	-0.0820808	0.0507443	0.0272326	0.0158089	-0.091758	-0.0202125	0.023488	-0.0556811	-0.109054	-0.093354	0.0126166
91051_G2_17w_L.tif	0.288953	-0.0194959	-0.828586	0.108482	-0.0974344	0.191977	0.21451	-0.0478763	0.204687	-0.00170853	0.143379	-0.0614094	0.128876	0.0120067	0.0717578	-0.0721077	0.0551444	0.0191462	0.00157071	-0.0784677	-0.0166039	0.0213437	-0.0734961	-0.088077	-0.0927584	0.0161865
91056_G2_17w_L2.tif	0.283093	-0.0278294	-0.825009	0.113602	-0.115639	0.177322	0.213978	-0.0504018	0.207562	0.00825195	0.143257	-0.066319	0.133141	0.0248276	0.0720491	-0.0790727	0.0586691	0.0297791	0.00184589	-0.0879768	-0.01372	0.0292859	-0.0709538	-0.0962756	-0.0882733	0.0248077
91058_G2_17w_L.tif	0.289373	-0.015942	-0.822939	0.117324	-0.111552	0.180486	0.216094	-0.0459534	0.207585	0.00717763	0.144311	-0.0632393	0.130404	0.0182422	0.0718717	-0.0777561	0.0557926	0.0231483	0.001102	-0.0869754	-0.0170315	0.0222812	-0.0734923	-0.09767	-0.0915166	0.0188765
91060_G2_17w_L.tif	0.284495	-0.0200836	-0.819952	0.124001	-0.133739	0.181881	0.216738	-0.0484315	0.200946	0.00437315	0.14823	-0.0665352	0.126362	0.0213128	0.0794781	-0.0802864	0.0541877	0.0293389	0.0126074	-0.087889	-0.0175391	0.0269069	-0.0588076	-0.099966	-0.0930071	0.0153781
91064_G2_17w_L.tif	0.285309	-0.0167603	-0.816526	0.120604	-0.122615	0.188798	0.213534	-0.0509109	0.206708	0.0152806	0.144455	-0.0687176	0.130423	0.0276024	0.0748396	-0.0830421	0.055032	0.0287413	0.0049388	-0.0958281	-0.0155313	0.028839	-0.0683824	-0.110477	-0.0921849	0.0158716
91065_G2_17w_L.tif	0.289587	-0.0182981	-0.823275	0.125972	-0.121225	0.158504	0.218418	-0.0432977	0.208952	0.00754726	0.145756	-0.061807	0.134229	0.0249865	0.072793	-0.076708	0.0592	0.0299692	0.00176276	-0.0851439	-0.017058	0.0223394	-0.0728106	-0.0938719	-0.0963279	0.00980812
91091_G2_17w_L.tif	0.287258	-0.0164287	-0.817547	0.131678	-0.133427	0.165531	0.218626	-0.0436299	0.207255	0.0140092	0.148991	-0.0616116	0.129632	0.0243822	0.0781237	-0.0775949	0.0548278	0.0276752	0.00697459	-0.091992	-0.0180294	0.0242676	-0.0680863	-0.108797	-0.0945984	0.0125104
91092_G2_17w_L.tif	0.284747	-0.0128795	-0.811107	0.135582	-0.146524	0.180676	0.21788	-0.0461576	0.203043	0.0175415	0.150277	-0.0677004	0.126687	0.0303491	0.0815832	-0.0862184	0.0514836	0.0299669	0.0143075	-0.0990397	-0.02128	0.0221509	-0.0567888	-0.1157	-0.0943069	0.0114296
91093_G2_17w_L.tif	0.279687	-0.0209072	-0.810935	0.129966	-0.147702	0.187999	0.214538	-0.0524086	0.203417	0.0211619	0.148606	-0.0721726	0.126437	0.0323597	0.0822294	-0.0874627	0.0522961	0.0336501	0.0165422	-0.0988338	-0.017919	0.0301767	-0.0566656	-0.122051	-0.0905311	0.0185227
91101_G2_17w_L.tif	0.288523	-0.0161312	-0.821055	0.130525	-0.132063	0.169792	0.222247	-0.0373012	0.201701	-0.000489759	0.151919	-0.0561848	0.125513	0.0138353	0.0812506	-0.071033	0.0519783	0.0206641	0.00994257	-0.0851097	-0.0194228	0.0212042	-0.0648239	-0.100567	-0.0957099	0.0107962
91109_G2_17w_L.tif	0.285221	-0.0237113	-0.8222	0.122859	-0.127471	0.164887	0.215844	-0.049142	0.207599	0.010482	0.145214	-0.0666497	0.132249	0.0259984	0.0762117	-0.0760881	0.0577639	0.0308313	0.00531521	-0.0875965	-0.0150236	0.0290076	-0.0700989	-0.102458	-0.090625	0.0215812
91117_G2_17w_L.tif	0.289575	-0.0172557	-0.821026	0.135547	-0.130826	0.147438	0.219968	-0.0412603	0.21034	0.0137813	0.148655	-0.0587338	0.133564	0.0268903	0.0767383	-0.073042	0.0564688	0.026342	0.00557765	-0.0832595	-0.0182111	0.0212995	-0.0728424	-0.103313	-0.0979826	0.00556615
91118_G2_17w_L.tif	0.289798	-0.00949068	-0.816911	0.13826	-0.139626	0.158502	0.22152	-0.0378983	0.204992	0.0102265	0.150337	-0.0613146	0.127818	0.0219378	0.0791175	-0.079587	0.0534307	0.0261386	0.0101212	-0.0897576	-0.0190833	0.0230596	-0.0654759	-0.10928	-0.0960385	0.00920439
91123_G2_17w_L.tif	0.289078	-0.0164749	-0.821345	0.120549	-0.115671	0.169714	0.214872	-0.0485573	0.212201	0.0167451	0.142541	-0.0668243	0.133404	0.0241583	0.0704857	-0.0803182	0.0577831	0.0269945	-0.000612421	-0.0898131	-0.0150758	0.0263224	-0.0757721	-0.101034	-0.0918889	0.018538
91130_G2_17w_L.tif	0.291353	-0.0148519	-0.82301	0.116662	-0.104701	0.166772	0.214965	-0.0462321	0.212638	0.0115047	0.140604	-0.0646324	0.136709	0.0248642	0.0669227	-0.0777821	0.0612839	0.0292257	-0.00740838	-0.0906308	-0.0130594	0.0275182	-0.0850613	-0.1027	-0.0912349	0.0202833
91137_G2_17w_L.tif	0.28876	-0.0140556	-0.818245	0.131824	-0.13177	0.163161	0.219304	-0.0419241	0.207622	0.0132218	0.148858	-0.0607668	0.129351	0.0220732	0.0772021	-0.0776641	0.054338	0.025243	0.00591281	-0.0914747	-0.0181219	0.0234027	-0.069567	-0.108085	-0.0936419	0.0150446
91155_G2_17w_L.tif	0.282568	-0.0152547	-0.810707	0.133226	-0.147412	0.194581	0.218751	-0.0449548	0.198774	0.012279	0.151841	-0.0673889	0.122261	0.0247446	0.0850409	-0.0841246	0.0492269	0.0283168	0.0189342	-0.0968853	-0.0219085	0.0227423	-0.0522333	-0.11663	-0.0951363	0.0093489
91166_G2_17w_L.tif	0.291328	-0.0152866	-0.824314	0.115717	-0.104938	0.169394	0.213892	-0.0491844	0.212115	0.0104979	0.140643	-0.0654364	0.134919	0.0213219	0.0686205	-0.0752621	0.0605553	0.0280094	-0.004599	-0.0859258	-0.0132311	0.0274203	-0.0825524	-0.0990041	-0.092439	0.0177388
91168_G2_17w_L.tif	0.287979	-0.0261469	-0.827927	0.120033	-0.11558	0.153089	0.216569	-0.0472397	0.211667	0.00792261	0.143938	-0.062057	0.135911	0.0231352	0.0714294	-0.0726375	0.0614462	0.030609	-0.00121857	-0.0817244	-0.0139689	0.0270609	-0.075724	-0.0867679	-0.0945211	0.0147246
91174_G2_17w_L.tif	0.285625	-0.0250327	-0.824054	0.124457	-0.126797	0.165292	0.219083	-0.0434152	0.205403	0.00380785	0.148527	-0.0599382	0.129791	0.0192337	0.0778836	-0.0721914	0.0562296	0.0266597	0.00699437	-0.0829211	-0.0161087	0.0264702	-0.0679948	-0.0960093	-0.0945818	0.013588
91176_G2_17w_L.tif	0.280515	-0.0282427	-0.82113	0.123252	-0.136767	0.179589	0.217235	-0.0480459	0.199483	0.00195277	0.150262	-0.0634354	0.126823	0.0228284	0.0820534	-0.076461	0.0542657	0.0299719	0.0139722	-0.0869792	-0.0163099	0.0296981	-0.0592886	-0.103359	-0.0911132	0.0192314
91179_G2_17w_L.tif	0.278989	-0.0190862	-0.806966	0.138283	-0.159592	0.187318	0.216648	-0.0499855	0.200031	0.0203183	0.152514	-0.0700458	0.125324	0.0364819	0.0870848	-0.0869962	0.0505298	0.035206	0.021082	-0.102427	-0.0207924	0.0272909	-0.0504865	-0.126635	-0.0943649	0.010278
91180_G2_17w_L.tif	0.278821	-0.0288575	-0.820719	0.115924	-0.125009	0.192776	0.211816	-0.0549637	0.204207	0.0113976	0.145753	-0.0682636	0.12868	0.0255056	0.0790312	-0.0782406	0.0555409	0.030899	0.00954985	-0.0911426	-0.015596	0.0292702	-0.0626113	-0.105049	-0.0894642	0.0207443
91184_G2_17w_L.tif	0.281225	-0.0186085	-0.811156	0.132238	-0.146533	0.191835	0.218045	-0.0460511	0.1993	0.0122693	0.152107	-0.0657428	0.1245	0.0281779	0.0846261	-0.083187	0.05063	0.0302433	0.0167401	-0.0989444	-0.0205248	0.0250209	-0.054178	-0.117396	-0.0947825	0.0101458
91195_G2_17w_L.tif	0.290184	-0.021834	-0.828505	0.117144	-0.107864	0.160965	0.218183	-0.042457	0.210517	0.00358061	0.144139	-0.058983	0.13389	0.0165694	0.0698596	-0.0722552	0.0586965	0.022598	-0.00268935	-0.0800403	-0.0145015	0.0245532	-0.0792209	-0.0883911	-0.0926887	0.0185506
91202_G2_17w_L.tif	0.292464	-0.0124338	-0.824001	0.111796	-0.0973479	0.177942	0.21426	-0.0464253	0.211933	0.00961174	0.139212	-0.0656578	0.133999	0.0185057	0.0650708	-0.079406	0.0604974	0.0266918	-0.00751362	-0.0883077	-0.012839	0.0270625	-0.0849327	-0.0997366	-0.0908014	0.0203575
91204_G2_17w_L.tif	0.28761	-0.0141659	-0.817147	0.128242	-0.131979	0.168071	0.218526	-0.0427034	0.205185	0.0102458	0.146286	-0.0670081	0.129981	0.0257973	0.0748885	-0.0845391	0.0571201	0.0331857	0.00528474	-0.0957101	-0.0153142	0.0303899	-0.0683669	-0.109631	-0.0920744	0.0178256
91213_G2_17w_L.tif	0.282148	-0.0163818	-0.811074	0.12776	-0.138552	0.1991	0.214713	-0.0508282	0.203863	0.0203516	0.148742	-0.0696229	0.124823	0.0274003	0.0806793	-0.0873442	0.0502318	0.0280649	0.0149669	-0.0980706	-0.0204917	0.024011	-0.0563919	-0.116459	-0.0936576	0.0120188
91214_G2_17w_L.tif	0.27948	-0.0187663	-0.81114	0.125288	-0.141699	0.208401	0.213503	-0.0534889	0.19854	0.0141983	0.149105	-0.0720392	0.122669	0.0273938	0.0842794	-0.0861019	0.0497566	0.0304754	0.0201993	-0.0963118	-0.0202395	0.0263038	-0.052208	-0.119552	-0.0922478	0.0142002
91216_G2_17w_L.tif	0.28572	-0.0270374	-0.829057	0.110662	-0.104537	0.177892	0.215098	-0.0477291	0.207458	0.00188868	0.14379	-0.0609355	0.132537	0.0176528	0.0715218	-0.0722114	0.0577795	0.0233599	0.000300128	-0.0797686	-0.0146222	0.0249726	-0.0753941	-0.0896677	-0.0905942	0.020921
91222_G2_17w_L.tif	0.277188	-0.0182129	-0.807978	0.125924	-0.142173	0.228919	0.217662	-0.0464029	0.192462	0.0101544	0.153271	-0.069023	0.116315	0.0226938	0.0882689	-0.0872544	0.0443441	0.0260446	0.0239121	-0.101842	-0.0248136	0.0210158	-0.0442184	-0.12185	-0.0942401	0.00983379
91225_G2_17w_L.tif	0.291521	-0.0204975	-0.827523	0.122422	-0.108682	0.154078	0.219504	-0.0398251	0.21207	0.00506237	0.145582	-0.0551074	0.135595	0.0186626	0.0714537	-0.0671012	0.0588334	0.0216735	-0.00329936	-0.0788187	-0.016435	0.0197827	-0.082277	-0.0912754	-0.0963427	0.0109441
91226_G2_17w_L.tif	0.289535	-0.0256669	-0.829437	0.117099	-0.104795	0.154592	0.218019	-0.0423139	0.212921	0.00519918	0.144037	-0.0563899	0.137005	0.0197998	0.0690462	-0.0691058	0.0606071	0.0239418	-0.00514798	-0.0784563	-0.0140268	0.0240558	-0.0842928	-0.0900216	-0.0934699	0.0172665
91238_G2_17w_L.tif	0.296947	-0.0201914	-0.834302	0.114297	-0.0836376	0.136252	0.218518	-0.0380737	0.22232	0.00940157	0.138567	-0.0546522	0.143355	0.0169607	0.0587642	-0.0682348	0.0664448	0.0235899	-0.0182474	-0.0738533	-0.0118428	0.0216199	-0.100401	-0.0795644	-0.0964843	0.012449
91240_G2_17w_L.tif	0.282059	-0.0336404	-0.829767	0.112164	-0.112755	0.173412	0.215311	-0.0489186	0.204698	-0.00157473	0.146079	-0.0596559	0.132215	0.0192176	0.0757449	-0.0685685	0.0586125	0.026937	0.00354426	-0.0792304	-0.0130174	0.0293902	-0.0722972	-0.0909826	-0.0904274	0.0214509
91241_G2_17w_L.tif	0.2863	-0.0316721	-0.834974	0.103814	-0.0915741	0.169099	0.213015	-0.0501047	0.210068	-0.00210749	0.141364	-0.0581746	0.13648	0.0161792	0.0678016	-0.066616	0.0629576	0.025992	-0.00636779	-0.074729	-0.0104983	0.0287398	-0.0847625	-0.0836046	-0.08981	0.023184
91245_G2_17w_L.tif	0.282607	-0.0244858	-0.819006	0.125038	-0.130663	0.181324	0.217456	-0.046161	0.203885	0.00902937	0.149254	-0.0625905	0.128755	0.0246121	0.0801721	-0.0760982	0.0535225	0.0265865	0.0112139	-0.087184	-0.0188161	0.0233937	-0.0641923	-0.106359	-0.0941883	0.0128945
91426_G2_17w_L.tif	0.288651	-0.020799	-0.826483	0.114691	-0.108844	0.172848	0.215371	-0.0476086	0.206498	0.000516908	0.144089	-0.061236	0.133289	0.0200202	0.071271	-0.0741107	0.0597339	0.0281056	-0.000227075	-0.0824834	-0.0148859	0.0251264	-0.076632	-0.0940487	-0.0918306	0.0189786
91247_G2_17w_L.tif	0.284158	-0.0259423	-0.824281	0.11828	-0.120872	0.176251	0.215559	-0.04902	0.205526	0.00543422	0.146502	-0.062762	0.13077	0.0218622	0.0757283	-0.0756453	0.0566848	0.0275473	0.00610553	-0.0842381	-0.0161602	0.0257705	-0.0679881	-0.0960957	-0.0917337	0.0185573
91249_G2_17w_L.tif	0.280168	-0.0221498	-0.818497	0.111942	-0.121049	0.207552	0.210141	-0.0560593	0.202113	0.0118606	0.142317	-0.0747738	0.127203	0.0263384	0.0762629	-0.0858149	0.0541565	0.0307082	0.00827126	-0.0981026	-0.015215	0.0306088	-0.0598472	-0.107451	-0.0860246	0.0253405
91254_G2_17w_L.tif	0.286866	-0.0304123	-0.830379	0.112428	-0.100139	0.160037	0.215299	-0.046782	0.214918	0.00893689	0.142095	-0.058798	0.137128	0.0192676	0.0691913	-0.0667869	0.0621295	0.0262083	-0.00658528	-0.0790603	-0.0115223	0.0282954	-0.0853805	-0.089633	-0.0936203	0.0162997
91263_G2_17w_L.tif	0.285566	-0.0204016	-0.819794	0.124964	-0.129303	0.172144	0.21683	-0.0470221	0.206698	0.0119421	0.146611	-0.0657195	0.130324	0.0250416	0.0764588	-0.0796254	0.0557304	0.0288737	0.0068672	-0.0901752	-0.0176598	0.0245219	-0.0665468	-0.102995	-0.0917813	0.0184509
91265_G2_17w_L.tif	0.287733	-0.0180853	-0.820202	0.127898	-0.12805	0.164015	0.218494	-0.0434759	0.20703	0.00945038	0.147645	-0.0616873	0.131369	0.0244162	0.0765312	-0.0759	0.0561296	0.0275476	0.00416388	-0.0908561	-0.0166543	0.0257173	-0.0702272	-0.103448	-0.0939627	0.0144087
91270_G2_17w_L.tif	0.288805	-0.0217079	-0.824134	0.129312	-0.125614	0.148889	0.220054	-0.0407367	0.210777	0.0109699	0.147427	-0.0590448	0.132458	0.0203738	0.0746486	-0.0733114	0.0587396	0.0289983	0.0024739	-0.0840926	-0.0164478	0.0241011	-0.0733277	-0.0951824	-0.0958597	0.0114312
91276_G2_17w_L.tif	0.29129	-0.0276546	-0.83792	0.104022	-0.0839229	0.162019	0.217098	-0.0423931	0.211048	-0.00772915	0.141489	-0.0536456	0.135345	0.00706923	0.0663531	-0.0610463	0.0620603	0.0192237	-0.00985481	-0.069254	-0.0114419	0.0246507	-0.0908066	-0.0782627	-0.0907368	0.0230008
91280-G2_17w_L.tif	0.275455	-0.0285395	-0.819461	0.11663	-0.125846	0.221735	0.214545	-0.0513097	0.195233	0.00459295	0.152268	-0.0642048	0.118831	0.0172939	0.0861082	-0.0785341	0.0459126	0.0213705	0.0218327	-0.0876017	-0.0235731	0.0194319	-0.046393	-0.101213	-0.0949112	0.0103492
91285_G2_17w_L.tif	0.28405	-0.0199435	-0.817746	0.12599	-0.133086	0.184418	0.216471	-0.0483893	0.2029	0.0094028	0.149912	-0.0629514	0.12574	0.0208121	0.0814374	-0.0765749	0.0528109	0.0269514	0.0120741	-0.0897629	-0.0187791	0.0244437	-0.061957	-0.107747	-0.0938274	0.0133507
91289_G2_17w_L.tif	0.281839	-0.0224729	-0.818001	0.118728	-0.123661	0.196526	0.213581	-0.051401	0.204083	0.0120852	0.145948	-0.0679683	0.127953	0.0249096	0.0778025	-0.0809099	0.053863	0.0283101	0.0105984	-0.0899834	-0.0175485	0.0258865	-0.0638876	-0.108582	-0.0925698	0.0148717
91292_G2_17w_L.tif	0.279814	-0.0250068	-0.819331	0.114082	-0.1171	0.206048	0.212554	-0.0519889	0.20225	0.0092127	0.146546	-0.0659021	0.12691	0.0231624	0.0786137	-0.0786937	0.0534122	0.0274141	0.00903593	-0.0922509	-0.0177766	0.0251451	-0.0637278	-0.107951	-0.0911991	0.016729
91294_G2_17w_L.tif	0.279409	-0.027752	-0.819979	0.11767	-0.126361	0.192514	0.215592	-0.0483951	0.201652	0.00709667	0.147699	-0.0653264	0.127376	0.0235826	0.0785154	-0.0800591	0.0548746	0.0301193	0.00906768	-0.0931509	-0.0162398	0.0284152	-0.0622902	-0.105853	-0.0893164	0.0211392
91295_G2_17w_L.tif	0.268583	-0.0257884	-0.804127	0.124572	-0.150951	0.239775	0.214612	-0.0514615	0.188634	0.0125667	0.154613	-0.0719939	0.115675	0.0297926	0.0920556	-0.0908906	0.0464475	0.0356611	0.029447	-0.107193	-0.0211388	0.0302313	-0.0424269	-0.138529	-0.0914233	0.0132574
91297_G2_17w_L.tif	0.274542	-0.0309781	-0.814628	0.125686	-0.148297	0.193249	0.21574	-0.0509266	0.198254	0.011052	0.151491	-0.0679765	0.125149	0.0300676	0.0845432	-0.0848456	0.0532719	0.0358876	0.0181333	-0.0982384	-0.0175427	0.031109	-0.0506197	-0.11334	-0.0900375	0.0192537
91306_G2_17w_L.tif	0.287182	-0.0267189	-0.828254	0.120988	-0.118848	0.159361	0.217725	-0.0460182	0.207973	0.00233517	0.147509	-0.0574495	0.132033	0.0173503	0.0762117	-0.0671296	0.0574979	0.0241987	0.00372836	-0.0775143	-0.0158801	0.0242491	-0.0725834	-0.0888224	-0.0942958	0.0151704
91337_G2_17w_L.tif	0.282421	-0.0250785	-0.820473	0.120759	-0.129335	0.178662	0.216273	-0.0478091	0.203779	0.00794848	0.146881	-0.0659277	0.12958	0.0252552	0.0756533	-0.0831367	0.0564337	0.0315266	0.00775257	-0.0914808	-0.014638	0.0311986	-0.0642097	-0.102952	-0.0901179	0.0210347
91339_G2_17w_L.tif	0.276748	-0.000295557	-0.787043	0.147792	-0.183808	0.254641	0.219489	-0.0466525	0.181797	0.0186343	0.162121	-0.074575	0.104643	0.0288296	0.10234	-0.0997157	0.034344	0.0294627	0.0433122	-0.120127	-0.0323174	0.0190548	-0.0221704	-0.154248	-0.0994557	-0.00280139
91342_G2_17w_L2.tif	0.284782	-0.028191	-0.832093	0.106084	-0.0979136	0.189802	0.213395	-0.0504645	0.204294	-0.00316008	0.14392	-0.0606906	0.129817	0.0131537	0.0734344	-0.0690217	0.0563512	0.0209968	0.00335051	-0.0749554	-0.016873	0.0208135	-0.0705967	-0.0823434	-0.0918682	0.0179771
91343_G2_17w_L.tif	0.290624	-0.0258645	-0.833251	0.110889	-0.0968181	0.15676	0.215452	-0.0470795	0.213358	0.00205702	0.141805	-0.0578013	0.13678	0.015207	0.0675072	-0.0666074	0.062257	0.0241534	-0.00674893	-0.0738308	-0.0125739	0.0252289	-0.0859728	-0.0828456	-0.0924193	0.0197336
91350_G2_17w_L.tif	0.284856	-0.0188356	-0.817186	0.120121	-0.121086	0.185008	0.216666	-0.044377	0.206275	0.0125974	0.144188	-0.0677606	0.131085	0.0271051	0.072368	-0.085388	0.0572894	0.0317794	0.00216416	-0.0977404	-0.0154072	0.0282909	-0.0705171	-0.109833	-0.0906954	0.0190326
91352_G2_17w_L.tif	0.289334	-0.0197504	-0.824696	0.122288	-0.116178	0.164082	0.218097	-0.043482	0.208342	0.00473454	0.146622	-0.0581999	0.132967	0.0204111	0.0735989	-0.0722125	0.0573908	0.0243958	0.000947918	-0.083517	-0.0167582	0.0221915	-0.0753317	-0.0953052	-0.0943342	0.014364
91357_G2_17w_L2.tif	0.276203	-0.0154976	-0.801484	0.136462	-0.160171	0.22924	0.220591	-0.0432587	0.190856	0.0148042	0.157808	-0.0683233	0.112965	0.0243984	0.0942108	-0.0888086	0.040489	0.0254262	0.0294051	-0.108609	-0.0280691	0.0187396	-0.0361875	-0.129548	-0.0966164	0.0049755
91360_G2_17w_L.tif	0.290659	-0.0174229	-0.823528	0.121376	-0.111166	0.158868	0.214932	-0.0485019	0.214728	0.0164499	0.142672	-0.0627618	0.137104	0.0265977	0.0692861	-0.075664	0.0596111	0.0265312	-0.00449002	-0.0876648	-0.015156	0.0239012	-0.0812359	-0.0980176	-0.0934164	0.0163084
91362_G2_17w_L.tif	0.285509	-0.0112419	-0.811075	0.13635	-0.145144	0.189718	0.22025	-0.0418074	0.201202	0.0142974	0.15192	-0.0655424	0.123065	0.023466	0.0846047	-0.0816631	0.0473641	0.0220564	0.0173519	-0.0951166	-0.0239193	0.0172308	-0.0539834	-0.113187	-0.0971458	0.00544005
91365_G2_17w_L.tif	0.291602	-0.0179306	-0.825814	0.130642	-0.12229	0.145044	0.220991	-0.0386629	0.209928	0.00492171	0.148683	-0.0539484	0.132793	0.0175477	0.0754475	-0.0672758	0.0572227	0.0226296	0.0015427	-0.0803361	-0.0161553	0.0236571	-0.076437	-0.0942313	-0.0975143	0.00794316
91371_G2_17w_L.tif	0.290271	-0.0163818	-0.824332	0.120132	-0.114866	0.169128	0.217875	-0.0433884	0.206626	0.00232903	0.145929	-0.0597919	0.131574	0.018434	0.0729283	-0.0743593	0.0567236	0.0236355	-0.000279301	-0.0874804	-0.0161026	0.0238515	-0.0744664	-0.0954386	-0.0918805	0.0193307
91373_G2_17w_L.tif	0.285425	-0.0287179	-0.829021	0.113656	-0.110038	0.170038	0.215954	-0.0472736	0.207119	0.000732107	0.14521	-0.0593801	0.133316	0.0191942	0.0735039	-0.0695491	0.058525	0.0250974	0.000507923	-0.0805162	-0.014495	0.0257507	-0.0750768	-0.0900428	-0.0909302	0.0210115
91381_G2_17w_L.tif	0.288064	-0.0138617	-0.816434	0.12863	-0.127669	0.170551	0.218809	-0.0412552	0.206391	0.0114594	0.146696	-0.0640057	0.130703	0.0256915	0.0744255	-0.0824372	0.0570621	0.0314648	0.00477763	-0.092802	-0.0160345	0.0276903	-0.0724109	-0.113595	-0.0943806	0.0124696
91389_G2_17w_L.tif	0.281677	-0.0285284	-0.828084	0.109683	-0.111804	0.195481	0.21547	-0.0482755	0.1987	-0.00496054	0.14669	-0.0625036	0.125255	0.0131562	0.0778698	-0.0726627	0.053995	0.0232786	0.00822556	-0.0823507	-0.0154206	0.0269504	-0.0634124	-0.091236	-0.0891612	0.0219675
91392_G2_17w_L.tif	0.293195	-0.0190056	-0.82884	0.120648	-0.104302	0.147412	0.218456	-0.0412258	0.21533	0.00860863	0.142864	-0.0577417	0.136691	0.0170233	0.0676441	-0.0698097	0.0620448	0.0258442	-0.00713628	-0.079218	-0.0141398	0.0232565	-0.0860625	-0.0884704	-0.095745	0.0126782
91394_G2_17w_L.tif	0.286229	-0.0291288	-0.829004	0.112981	-0.104699	0.164118	0.21687	-0.0440382	0.209147	0.00100261	0.144233	-0.0573054	0.135684	0.0200248	0.07016	-0.0698564	0.0618787	0.0285909	-0.00456795	-0.0820799	-0.0113346	0.0302203	-0.0827608	-0.093995	-0.0918349	0.0194654
91407_G2_17w_L.tif	0.279658	-0.0126975	-0.805205	0.127056	-0.141868	0.228546	0.214391	-0.0510105	0.19536	0.0158344	0.15017	-0.0735717	0.119548	0.0285719	0.085937	-0.0906756	0.0461004	0.0290436	0.0229437	-0.103043	-0.0239864	0.0221274	-0.0468471	-0.126101	-0.0962007	0.00592104
91408_G2_17w_L.tif	0.277719	-0.021617	-0.810335	0.128854	-0.148551	0.204918	0.21775	-0.0468283	0.194934	0.00905303	0.152666	-0.0679445	0.121264	0.0266654	0.086453	-0.0857274	0.0503247	0.0332588	0.0203137	-0.100818	-0.020844	0.026315	-0.0491646	-0.119953	-0.092531	0.013824
91436_G2_17w_L.tif	0.289233	-0.0196746	-0.824457	0.122974	-0.117426	0.163988	0.219162	-0.0413681	0.206721	0.00173015	0.147088	-0.0578307	0.132257	0.0194767	0.0745322	-0.0711946	0.0572078	0.0245274	0.00218016	-0.0821962	-0.0160759	0.0240305	-0.0758647	-0.0983256	-0.0945575	0.0138628
91438_G2_17w_L.tif	0.292917	-0.0208823	-0.831707	0.114503	-0.0991639	0.152963	0.21832	-0.0411895	0.211754	-0.00144649	0.14309	-0.0555525	0.136159	0.0140381	0.0671314	-0.0681734	0.0616873	0.0233544	-0.00782831	-0.07701	-0.0126763	0.0255549	-0.0870472	-0.0859498	-0.0926357	0.0197903
91443_G2_17w_L.tif	0.293399	-0.0135239	-0.824124	0.125416	-0.109281	0.156877	0.220397	-0.0366639	0.211936	0.0072907	0.145778	-0.0549371	0.134432	0.0180626	0.0707648	-0.0702622	0.0581101	0.0213735	-0.00438242	-0.08414	-0.017125	0.0186569	-0.0837609	-0.0988749	-0.0961436	0.0107252
99783_G2_17w_L.tif	0.285615	-0.0280401	-0.827346	0.116645	-0.113906	0.165528	0.216186	-0.0471436	0.209066	0.00544699	0.145286	-0.0600714	0.133051	0.0195721	0.0733701	-0.07114	0.0591543	0.0272058	0.000742161	-0.0818615	-0.0138874	0.027601	-0.0755865	-0.0933409	-0.0917442	0.0195991
99791_G2_17w_L.tif	0.28274	-0.0252083	-0.821244	0.120356	-0.12412	0.184835	0.217345	-0.0455642	0.203194	0.00556571	0.148061	-0.0626223	0.127107	0.0190875	0.0790541	-0.0746684	0.0546446	0.0268696	0.00920201	-0.086278	-0.0167052	0.0263443	-0.0663334	-0.104074	-0.0929455	0.0153568
99794_G2_17w_L.tif	0.27945	-0.0226169	-0.811732	0.12608	-0.141177	0.185361	0.21216	-0.0553633	0.205936	0.0230291	0.145963	-0.073313	0.129056	0.0340907	0.0799511	-0.0857777	0.0564005	0.0388699	0.0124415	-0.0988932	-0.0153283	0.0334279	-0.0646273	-0.127401	-0.0884935	0.0225062
99801_G2_17w_L.tif	0.280442	-0.0378823	-0.83396	0.105532	-0.106003	0.173729	0.213376	-0.0514835	0.205074	-0.00355956	0.144281	-0.060137	0.132418	0.0165171	0.0731027	-0.0689123	0.0608354	0.0283527	0.00121265	-0.0772936	-0.010417	0.0323604	-0.0741142	-0.0861295	-0.0862478	0.0289065
99811_G2_17w_L.tif	0.290384	-0.0227554	-0.829162	0.115974	-0.104668	0.158137	0.217672	-0.0428851	0.210361	0.000859325	0.143632	-0.0578006	0.135758	0.0181994	0.0694814	-0.0693368	0.0613015	0.0262802	-0.00460611	-0.0790901	-0.0136417	0.0252719	-0.0837385	-0.0913933	-0.0927723	0.0185391
99812_G2_17w_L.tif	0.286373	-0.0291328	-0.830368	0.11556	-0.113473	0.161407	0.217082	-0.046287	0.206751	-0.00209231	0.146554	-0.0570341	0.132637	0.0164838	0.0739513	-0.0682358	0.0581361	0.0236256	0.00121884	-0.077923	-0.0118202	0.0314834	-0.0751966	-0.08805	-0.0918464	0.0201958
99814_G2_17w_L.tif	0.284101	-0.0334632	-0.832075	0.110488	-0.107758	0.165383	0.215389	-0.0483523	0.208072	-0.000282526	0.144203	-0.059574	0.134387	0.0185198	0.0720106	-0.0690832	0.0604197	0.0266879	-0.000863352	-0.0782429	-0.0125898	0.0283764	-0.0762812	-0.0855965	-0.0890149	0.0251386
99820_G2_17w_L.tif	0.288809	-0.0236597	-0.827938	0.11643	-0.111772	0.156174	0.214915	-0.0495483	0.209953	0.00378797	0.142295	-0.0638241	0.135772	0.0221013	0.0716159	-0.0699115	0.0612963	0.0294064	-0.000203024	-0.076777	-0.0114079	0.0320174	-0.0828232	-0.0994754	-0.0905116	0.0232793
99823_G2_17w_L.tif	0.28642	-0.0286549	-0.830209	0.111057	-0.105169	0.16521	0.212917	-0.0523077	0.210628	0.00433596	0.142003	-0.062368	0.136851	0.0227806	0.0701781	-0.0706201	0.0610809	0.027334	-0.00123467	-0.0763722	-0.0125057	0.0280862	-0.0805528	-0.0908547	-0.0904066	0.0223736
99826_G2_17w_L.tif	0.282589	-0.0252212	-0.822743	0.11566	-0.116611	0.192972	0.214586	-0.04964	0.204582	0.00754154	0.14621	-0.0643292	0.128247	0.0203398	0.0765999	-0.0769828	0.0536399	0.024028	0.00844236	-0.0849886	-0.0178831	0.0233068	-0.0648685	-0.0979696	-0.0927918	0.0152831
99836_G2_17w_L.tif	0.287669	-0.0146988	-0.818476	0.128204	-0.129875	0.182337	0.220118	-0.0410132	0.202268	0.00498338	0.150466	-0.0602288	0.125739	0.017911	0.0800807	-0.0762088	0.0505612	0.0200871	0.0105123	-0.0882407	-0.0208639	0.0190456	-0.0625714	-0.102296	-0.0956267	0.0101182
99838_G2_17w_L.tif	0.287999	-0.0277538	-0.835533	0.0993033	-0.0855295	0.174273	0.20995	-0.0542343	0.212163	0.00156482	0.136276	-0.0655943	0.138595	0.0193867	0.0637347	-0.0717374	0.0630048	0.0251691	-0.00939947	-0.077553	-0.0103033	0.0282238	-0.0837168	-0.0784143	-0.0872404	0.0273663
99846_G2_17w_L2.tif	0.280221	-0.0273174	-0.819182	0.123844	-0.136052	0.182773	0.217055	-0.0476713	0.200413	0.00520938	0.151286	-0.0613195	0.125722	0.0216744	0.0835667	-0.0739826	0.0533994	0.0288566	0.0116899	-0.0926308	-0.0164976	0.0294227	-0.061521	-0.109598	-0.0901013	0.0207401
99850_G2_17w_L2.tif	0.290631	-0.0267493	-0.831257	0.12114	-0.110001	0.139148	0.218027	-0.0442862	0.213127	0.0028648	0.145433	-0.0538229	0.138281	0.0210402	0.0707198	-0.0648293	0.0629412	0.0286051	-0.00506926	-0.0767863	-0.0135617	0.0254019	-0.083971	-0.0861593	-0.0953001	0.0144334
99853_G2_17w_L.tif	0.284495	-0.0262424	-0.825816	0.115077	-0.111705	0.183179	0.215691	-0.0475886	0.207142	0.00625585	0.146665	-0.0597273	0.129359	0.0166112	0.0753673	-0.0721217	0.0543153	0.0208031	0.00450498	-0.0818271	-0.0174731	0.0218088	-0.070621	-0.0941343	-0.0919254	0.0179059
99857_G2_17w_L.tif	0.287831	-0.010481	-0.813619	0.12514	-0.125896	0.180944	0.215049	-0.0476498	0.208607	0.0201836	0.143032	-0.0719103	0.131576	0.0306718	0.0720335	-0.0892758	0.0562302	0.0315355	0.00357582	-0.0989791	-0.0160867	0.0280452	-0.0714195	-0.117007	-0.0909141	0.018783
99867_G2_17w_L.tif	0.279877	-0.0232812	-0.814764	0.125526	-0.139499	0.19221	0.214846	-0.0514255	0.201891	0.0138884	0.149396	-0.0678514	0.126196	0.0278692	0.0818878	-0.0832181	0.0525274	0.031032	0.0145545	-0.0958822	-0.0185225	0.0272621	-0.0562546	-0.111755	-0.0921349	0.0156252
99872_G2_17w_L.tif	0.285848	-0.0166706	-0.816052	0.127199	-0.130535	0.177391	0.219305	-0.0408421	0.205779	0.0134443	0.1467	-0.0665449	0.12931	0.0258878	0.0750513	-0.085426	0.0546791	0.0287508	0.00624141	-0.0960099	-0.0175826	0.025593	-0.0666482	-0.109748	-0.0920963	0.016975
99876_G2_17w_L.tif	0.286186	-0.0184886	-0.819894	0.123632	-0.125626	0.182755	0.21948	-0.0414478	0.202967	0.00499184	0.148414	-0.0622748	0.126592	0.0180205	0.077779	-0.0776293	0.0531138	0.023949	0.00742725	-0.0902805	-0.0183886	0.0232277	-0.0647616	-0.101355	-0.0932885	0.0149002
99893_G2_17w_L.tif	0.27011	-0.0213343	-0.805631	0.123103	-0.146102	0.26054	0.216235	-0.0502189	0.181554	0.00566831	0.157817	-0.0708517	0.106385	0.0196151	0.097333	-0.0887856	0.0375741	0.0253409	0.0361761	-0.104999	-0.0282623	0.021314	-0.0286326	-0.127852	-0.0945568	0.00845968
99902_G2_17w_L.tif	0.284046	-0.0214647	-0.819375	0.124044	-0.130222	0.182451	0.217962	-0.0450941	0.201932	0.00520986	0.148434	-0.0642908	0.12712	0.0214476	0.0797468	-0.0770619	0.053852	0.0273492	0.0112778	-0.0872042	-0.0177537	0.0255917	-0.0639082	-0.106033	-0.0931115	0.0150557
99908_G2_17w_L.tif	0.287358	-0.0303749	-0.831717	0.114036	-0.105773	0.155927	0.217038	-0.0450652	0.212169	0.00382966	0.144127	-0.0571747	0.135187	0.0162899	0.0703506	-0.0675392	0.0603284	0.0237346	-0.00302784	-0.0754368	-0.0124906	0.0275367	-0.0819987	-0.0870532	-0.0915501	0.0212902
99913_G2_17w_L.tif	0.279936	-0.0192629	-0.810502	0.132279	-0.152414	0.191099	0.217289	-0.048126	0.199143	0.0150379	0.151414	-0.0696962	0.123114	0.0284354	0.0850273	-0.0867301	0.0501624	0.0317553	0.0181764	-0.102109	-0.0192313	0.0290506	-0.0507811	-0.118644	-0.0913333	0.016911
99953_G2_17w_L.tif	0.288559	-0.0265651	-0.831411	0.114284	-0.107325	0.161357	0.217584	-0.044478	0.209315	-3.13365e-05	0.143351	-0.0608214	0.133721	0.0154056	0.0712939	-0.0688761	0.0595662	0.0239233	-0.000214628	-0.074083	-0.0149896	0.0232965	-0.0774014	-0.0834809	-0.0920492	0.020069
99964_G2_17w_L2.tif	0.291909	-0.0201894	-0.829527	0.109301	-0.0910049	0.1647	0.212942	-0.0494386	0.215922	0.0091321	0.138815	-0.0615649	0.139686	0.022063	0.0634311	-0.0730729	0.0626188	0.0248951	-0.0107675	-0.080665	-0.0122825	0.0251563	-0.0897767	-0.0897419	-0.091966	0.0194252
99980_G2_17w_L.tif	0.273531	-0.01343	-0.79812	0.12519	-0.144805	0.259377	0.211927	-0.0541425	0.191426	0.0219263	0.150426	-0.0796914	0.115512	0.0338446	0.0910011	-0.0962877	0.0414496	0.0309363	0.0286518	-0.114631	-0.0278182	0.0211668	-0.0370905	-0.139196	-0.0960918	0.00493744
99983_G2_17w_L.tif	0.282339	-0.0145664	-0.808521	0.129046	-0.138893	0.198362	0.213634	-0.0520446	0.204731	0.0232621	0.147174	-0.0722133	0.126793	0.0320568	0.0813632	-0.0859051	0.0522152	0.0323401	0.013483	-0.10127	-0.0198334	0.0252834	-0.0604676	-0.125209	-0.0940183	0.0108577
99990_G2_17w_L.tif	0.290045	-0.015902	-0.821603	0.131535	-0.126932	0.156814	0.220915	-0.0385528	0.207937	0.00774345	0.148514	-0.0584758	0.131759	0.0221004	0.0754614	-0.0754024	0.0566385	0.026477	0.00407394	-0.0862105	-0.018663	0.0200276	-0.0706344	-0.097017	-0.0975112	0.0068632
99991_G2_17w_L.tif	0.289763	-0.012985	-0.819508	0.119432	-0.112982	0.178642	0.212622	-0.0521153	0.211657	0.0174133	0.141779	-0.0681916	0.1329	0.0246654	0.0708336	-0.0803097	0.0581232	0.0287121	0.000658783	-0.0888868	-0.0159771	0.0246169	-0.0766489	-0.105893	-0.0932212	0.0148992
99631_G1_19w_L.tif	0.286673	-0.0190957	-0.8183	0.126619	-0.122019	0.176026	0.219079	-0.0410018	0.207702	0.0115951	0.148448	-0.0587609	0.129923	0.0215056	0.0764744	-0.074918	0.0552368	0.025508	0.00527983	-0.0874059	-0.0175796	0.0232268	-0.0735664	-0.109882	-0.0973518	0.00658355
99638_G1_19w_L.tif	0.275409	-0.0195877	-0.804777	0.127766	-0.140252	0.233952	0.217828	-0.0455215	0.194667	0.0154417	0.155256	-0.0658602	0.116709	0.0247645	0.0897293	-0.0856478	0.0431454	0.025071	0.0241994	-0.102908	-0.0251665	0.0208869	-0.0476625	-0.129904	-0.0990849	0.00154733
99652_G1_19w_L.tif	0.258426	-0.018196	-0.783769	0.137149	-0.188496	0.301261	0.214523	-0.0562147	0.172572	0.0224205	0.164999	-0.0828312	0.0963707	0.0344432	0.111498	-0.107773	0.0283018	0.0351579	0.0559306	-0.132161	-0.0345505	0.0250819	-6.30487e-05	-0.162212	-0.0957419	0.00387395
99655_G1_19w_L.tif	0.268142	-0.00912031	-0.782821	0.137701	-0.168342	0.291732	0.218997	-0.0465075	0.179385	0.0230437	0.162715	-0.0764356	0.102083	0.0328761	0.103872	-0.103356	0.0311889	0.031063	0.0451891	-0.126864	-0.0363358	0.0174059	-0.0216939	-0.16587	-0.10238	-0.00566796
99668_G1_19w_L.tif	0.272807	0.00143771	-0.77182	0.152396	-0.179918	0.289306	0.223939	-0.0384329	0.182565	0.0318922	0.167298	-0.071541	0.102365	0.0366396	0.108157	-0.101411	0.0278809	0.0280668	0.0432252	-0.136944	-0.0414574	0.00973356	-0.0245133	-0.18071	-0.110529	-0.0204334
99691_G1_19w_L.tif	0.291059	-0.0183661	-0.824714	0.119418	-0.105869	0.159446	0.219309	-0.0379208	0.211645	0.00644194	0.143278	-0.0586748	0.136245	0.0215634	0.0677955	-0.074485	0.0605994	0.0262673	-0.00673915	-0.0864871	-0.013906	0.0252588	-0.0864533	-0.101512	-0.0922489	0.0190509
99717_G1_19w_L.tif	0.271625	-0.0129218	-0.795127	0.131494	-0.157774	0.27113	0.218222	-0.0474893	0.182199	0.014909	0.159539	-0.0736947	0.104268	0.0242986	0.0985306	-0.0971763	0.033483	0.0252517	0.0394663	-0.114781	-0.0313041	0.0198374	-0.024203	-0.141459	-0.0989246	0.000600814
99721_G1_19w_L.tif	0.28503	-0.0271751	-0.824631	0.118815	-0.118485	0.163314	0.215806	-0.0477449	0.207541	0.00499123	0.145789	-0.0603715	0.133924	0.0239894	0.0749083	-0.0707079	0.0599434	0.0308703	0.00147753	-0.084556	-0.0122357	0.0321722	-0.0787631	-0.105946	-0.0903039	0.022349
99723_G1_19w_L.tif	0.28214	-0.0115104	-0.803833	0.131988	-0.136239	0.218369	0.218781	-0.0421107	0.200327	0.0193211	0.153038	-0.0638592	0.122153	0.0277288	0.0845238	-0.0854007	0.0460434	0.0243569	0.0161863	-0.104165	-0.0255051	0.0166829	-0.0577383	-0.130907	-0.099877	-0.000493943
99751_G1_19w_L.tif	0.282556	-0.0245573	-0.820017	0.117546	-0.119136	0.186735	0.214965	-0.0481861	0.204758	0.00829115	0.146354	-0.0632953	0.130675	0.0250666	0.0755148	-0.078308	0.0572444	0.0307546	0.00486167	-0.0909613	-0.0155607	0.0275214	-0.0712656	-0.109184	-0.0909485	0.0185777
99755_G1_19w_L.tif	0.283066	-0.00884089	-0.801826	0.138327	-0.146365	0.202133	0.219455	-0.0406759	0.201467	0.022704	0.152158	-0.0661467	0.12357	0.0312302	0.0838613	-0.0880972	0.0497352	0.0316927	0.015735	-0.107106	-0.0230404	0.0210381	-0.0606702	-0.139957	-0.0971453	0.00369824
99760_G1_19w_L.tif	0.285783	-0.0183396	-0.817043	0.122421	-0.119353	0.183516	0.216429	-0.0449768	0.209297	0.0169478	0.144592	-0.0661041	0.13072	0.0248066	0.0738468	-0.0806592	0.0559436	0.0279224	0.00456648	-0.0902507	-0.0170485	0.0244536	-0.0737699	-0.112561	-0.0939646	0.0128239
99772_G1_19w_L.tif	0.282844	-0.00996788	-0.804505	0.138775	-0.150036	0.209956	0.220462	-0.0416347	0.197742	0.0167856	0.154653	-0.0657256	0.118822	0.0241757	0.0897498	-0.0823388	0.0443552	0.0234652	0.022789	-0.100336	-0.0272428	0.0147218	-0.0489151	-0.125363	-0.100718	-0.00251317
99778_G1_19w_L.tif	0.287142	-0.0219134	-0.822434	0.13001	-0.130606	0.158984	0.219728	-0.0425154	0.206406	0.00622645	0.150017	-0.0575158	0.130017	0.0202043	0.0786176	-0.0717818	0.0562833	0.0274551	0.00811718	-0.0818389	-0.0173423	0.0243291	-0.0687928	-0.0995383	-0.0971538	0.00789528
98432_G1_19w_L.tif	0.289613	-0.0234413	-0.828007	0.114404	-0.102073	0.159567	0.216288	-0.0444785	0.211943	0.00449567	0.142261	-0.0590983	0.137378	0.0214027	0.0680446	-0.0705914	0.0622336	0.0277215	-0.0069523	-0.0821473	-0.011409	0.0294236	-0.0871436	-0.0965097	-0.0921774	0.0192514
98449_G1_19w_L.tif	0.28517	-0.0275851	-0.82346	0.121495	-0.11773	0.16033	0.216696	-0.0455845	0.210886	0.0110416	0.146146	-0.0585818	0.135297	0.0258613	0.0730719	-0.0729232	0.0601432	0.030462	-0.000321624	-0.0860832	-0.0127975	0.0305634	-0.0795867	-0.104661	-0.0935151	0.0156655
98460_G1_19w_L.tif	0.264032	-0.00252041	-0.768863	0.141003	-0.178525	0.331822	0.219233	-0.0475933	0.171069	0.029582	0.166387	-0.0834968	0.0934815	0.0387619	0.111299	-0.115008	0.0230619	0.0341595	0.0552062	-0.144341	-0.0423686	0.0176335	-0.00777819	-0.188678	-0.106235	-0.0113249
98465_G1_19w_L.tif	0.288701	-0.0238236	-0.826794	0.119275	-0.110626	0.160033	0.21766	-0.043581	0.211038	0.00635583	0.14507	-0.0579311	0.13486	0.0202248	0.0716138	-0.0703183	0.0590531	0.0245494	-0.00191552	-0.0811099	-0.0146676	0.02478	-0.0803417	-0.094647	-0.0936519	0.0161925
98479_G1_19w_L.tif	0.295131	-0.0101973	-0.823189	0.124656	-0.103408	0.149314	0.218495	-0.0384985	0.217202	0.0164905	0.141759	-0.0591934	0.13857	0.0238009	0.0653326	-0.0754806	0.0605249	0.0233041	-0.0103004	-0.088143	-0.0139838	0.0237942	-0.0913886	-0.103855	-0.0947463	0.0140087
98481_G1_19w_L.tif	0.283305	-0.0232579	-0.823527	0.113725	-0.106859	0.208725	0.21707	-0.0448184	0.200578	0.00121935	0.149017	-0.0592434	0.122444	0.0109078	0.0804511	-0.0703649	0.0489111	0.0163231	0.0110434	-0.0809663	-0.0216305	0.0169541	-0.0640101	-0.0973654	-0.0967927	0.00816183
98488_G1_19w_L.tif	0.281583	-0.0160128	-0.809106	0.129193	-0.138223	0.205489	0.217578	-0.045172	0.200681	0.0160356	0.151078	-0.0661335	0.123019	0.0257373	0.0830071	-0.0848889	0.0493675	0.0278154	0.0156397	-0.0998899	-0.0220156	0.0218161	-0.0570995	-0.122174	-0.0955095	0.00818552
98508_G1_19w_L.tif	0.270563	-0.0125491	-0.793225	0.129265	-0.153745	0.277778	0.21645	-0.049093	0.181762	0.0162627	0.15839	-0.0751726	0.104669	0.0266046	0.0992494	-0.096653	0.0352293	0.0290125	0.0387531	-0.117185	-0.0306868	0.0212578	-0.0291662	-0.150919	-0.098242	0.00139061
98512_G1_19w_L.tif	0.289045	-0.01549	-0.82212	0.11169	-0.101816	0.188855	0.213259	-0.0486155	0.209279	0.0101754	0.139998	-0.0677994	0.132438	0.021222	0.0679311	-0.0808322	0.0589083	0.0278578	-0.00247888	-0.0889171	-0.013764	0.0272624	-0.0786544	-0.102131	-0.0920257	0.016723
98526_G1_19w_L.tif	0.279084	-0.00999108	-0.79973	0.132465	-0.147935	0.23516	0.218475	-0.0441779	0.191399	0.0141517	0.155177	-0.0683554	0.115859	0.0271597	0.0895451	-0.0908545	0.0446685	0.0304476	0.0242296	-0.110104	-0.0265876	0.0196598	-0.0465779	-0.138367	-0.0976052	0.00280542
98527_G1_19w_L.tif	0.288735	-0.0117041	-0.816537	0.121918	-0.114652	0.196262	0.218683	-0.0405167	0.204459	0.00854408	0.147279	-0.0613878	0.126472	0.0176192	0.0757755	-0.0780736	0.0521473	0.0213517	0.00407912	-0.0931054	-0.0197014	0.0196719	-0.0706353	-0.109011	-0.0961043	0.00843188
98537_G1_19w_L.tif	0.289841	-0.0197318	-0.825067	0.117915	-0.108176	0.163329	0.216343	-0.0449939	0.212001	0.00943443	0.143634	-0.0598312	0.134502	0.0199435	0.0694767	-0.0739973	0.0597281	0.026103	-0.00417305	-0.0853165	-0.0135522	0.0269444	-0.0828923	-0.0997449	-0.091664	0.0199455
98546_G1_19w_L.tif	0.262192	0.0018799	-0.759198	0.146544	-0.190299	0.351618	0.220425	-0.0474736	0.165806	0.0332219	0.171941	-0.0842614	0.0876196	0.0415884	0.118048	-0.120103	0.0168388	0.0345493	0.0624529	-0.154377	-0.0471748	0.016362	-0.000408117	-0.205181	-0.108245	-0.0143676
98547_G1_19w_L.tif	0.268387	-0.0178067	-0.79702	0.125673	-0.151905	0.269756	0.214862	-0.0510667	0.183924	0.0163382	0.155327	-0.0773517	0.109016	0.0299299	0.094936	-0.0988792	0.0394767	0.0328307	0.0351573	-0.116672	-0.0270355	0.0252915	-0.0294416	-0.143507	-0.0956853	0.00546344
98558_G1_19w_L.tif	0.271309	-0.0110146	-0.790447	0.133482	-0.159973	0.271693	0.217097	-0.0481404	0.184122	0.0201097	0.158653	-0.0751412	0.106845	0.0300161	0.0978786	-0.0993694	0.0367974	0.0314244	0.0374001	-0.120159	-0.029994	0.0221551	-0.0297077	-0.153299	-0.0999805	-0.00175673
98562_G1_19w_L.tif	0.28602	-0.0138845	-0.812851	0.131356	-0.134079	0.180037	0.219369	-0.0407471	0.205282	0.0156587	0.1491	-0.0634616	0.127754	0.0256486	0.0776802	-0.0837168	0.0535416	0.0286955	0.00800348	-0.0979011	-0.018674	0.0244896	-0.0669086	-0.118102	-0.0942367	0.0119278
98564_G1_19w_L.tif	0.260524	-0.00974845	-0.776711	0.136086	-0.179604	0.324856	0.215561	-0.053325	0.17096	0.0266681	0.164028	-0.0860643	0.0934087	0.036354	0.110515	-0.114161	0.0245677	0.0345641	0.0554421	-0.140845	-0.0386275	0.0219464	9.57234e-05	-0.173681	-0.10016	-0.00265009
98570_G1_19w_L.tif	0.279036	-0.00929712	-0.800397	0.126363	-0.136894	0.249612	0.217889	-0.0441812	0.191044	0.0145069	0.153745	-0.0696888	0.112608	0.0224904	0.0889371	-0.0907434	0.041516	0.0255599	0.022966	-0.111066	-0.0261289	0.0206966	-0.0473146	-0.138241	-0.0970064	0.00398834
98571_G1_19w_L.tif	0.282773	-0.0174816	-0.812545	0.126629	-0.133709	0.195406	0.21779	-0.0442411	0.201738	0.0126269	0.15005	-0.0641835	0.124503	0.023221	0.080848	-0.082027	0.0520016	0.0286899	0.0107111	-0.0993921	-0.0184829	0.0263695	-0.0627064	-0.119342	-0.0929712	0.0137253
98573_G1_19w_L.tif	0.249191	-0.0114517	-0.768585	0.13764	-0.197922	0.367703	0.214246	-0.0585362	0.156433	0.0285597	0.169375	-0.0954041	0.079033	0.0390732	0.121645	-0.127616	0.0129033	0.0371081	0.075808	-0.153876	-0.0441849	0.0253342	0.0299457	-0.188558	-0.0978878	2.34816e-05
98581_G1_19w_L.tif	0.287992	-0.0268121	-0.829853	0.112612	-0.102352	0.163651	0.214877	-0.0481006	0.211101	0.00330847	0.142087	-0.0606661	0.136241	0.019632	0.0694364	-0.0693941	0.063001	0.0297717	-0.00401073	-0.0781347	-0.0115368	0.0293118	-0.0818018	-0.0881208	-0.0951805	0.0129408
98592_G1_19w_L.tif	0.285579	-0.0210273	-0.82107	0.119564	-0.118162	0.183016	0.217082	-0.0447625	0.204789	0.00577655	0.146741	-0.0618456	0.128577	0.0188267	0.076393	-0.0746368	0.0561016	0.0271269	0.0046692	-0.0881614	-0.0158076	0.0265628	-0.0715271	-0.105071	-0.0933662	0.0146318
98604_G1_19w_L.tif	0.283221	-0.0197004	-0.814407	0.122442	-0.122239	0.192307	0.215941	-0.0457533	0.205657	0.0143623	0.146579	-0.0647742	0.129951	0.0276384	0.0762248	-0.0811688	0.0558109	0.0309329	0.00699066	-0.0933205	-0.0166126	0.0268898	-0.0723531	-0.120355	-0.0947636	0.0105002
98629_G1_19w_L.tif	0.286558	-0.0180854	-0.816675	0.128307	-0.12603	0.169949	0.217822	-0.0432705	0.209063	0.0160636	0.146684	-0.0629344	0.13244	0.0281995	0.0752318	-0.0787409	0.0571054	0.0304408	0.00342879	-0.0932192	-0.0162881	0.0264538	-0.0736179	-0.112778	-0.0957223	0.00961471
98642_G1_19w_L.tif	0.286054	-0.0223437	-0.821162	0.124964	-0.123634	0.169612	0.218799	-0.0424092	0.207473	0.00926348	0.148102	-0.0594084	0.130531	0.0212705	0.0768267	-0.0732398	0.0556571	0.0254135	0.00421692	-0.0878928	-0.0167086	0.0247804	-0.0719778	-0.103813	-0.094176	0.0138042
98658_G1_19w_L.tif	0.287517	-0.0111563	-0.812808	0.140008	-0.1428	0.163348	0.22082	-0.0388121	0.206109	0.0179029	0.150204	-0.0633318	0.128679	0.028434	0.0798687	-0.0818198	0.0532914	0.0289112	0.0097434	-0.0973202	-0.019386	0.0236726	-0.0649276	-0.117412	-0.0963111	0.00757601
98659_G1_19w_L.tif	0.289939	-0.00143713	-0.80973	0.149213	-0.14896	0.163873	0.2223	-0.035724	0.204609	0.0190993	0.153291	-0.0596247	0.125843	0.0260381	0.0831732	-0.080639	0.0504892	0.0255117	0.0137906	-0.0970021	-0.023643	0.014657	-0.0615247	-0.122247	-0.0995765	-0.0017181
98671_G1_19w_L.tif	0.271898	-0.00979025	-0.792455	0.129313	-0.153395	0.28158	0.216488	-0.0490284	0.179398	0.0139258	0.159196	-0.0746479	0.10465	0.0276168	0.0995575	-0.0974563	0.0336647	0.0275337	0.0385523	-0.119305	-0.0324473	0.0191096	-0.0276402	-0.151219	-0.0974666	0.0023684
98674_G1_19w_L.tif	0.288331	-0.0247067	-0.82713	0.120179	-0.113018	0.158946	0.218174	-0.0431989	0.210674	0.00608125	0.146154	-0.0568011	0.133143	0.0171927	0.0728089	-0.0693864	0.0586415	0.0243529	-0.000807182	-0.0807748	-0.0143624	0.0259823	-0.0786133	-0.0934747	-0.0939954	0.015609
98676_G1_19w_L.tif	0.291548	-0.0121337	-0.820799	0.125829	-0.116822	0.165428	0.21888	-0.0405159	0.209074	0.00867428	0.145846	-0.059929	0.132734	0.0217848	0.0718721	-0.0772607	0.0570562	0.0248479	-7.30703e-05	-0.0879811	-0.0166796	0.0227707	-0.0774547	-0.103344	-0.0951819	0.01183
98704_G1_19w_L.tif	0.26716	-0.0176961	-0.790568	0.133127	-0.163579	0.262955	0.214872	-0.0512114	0.185831	0.0219816	0.158597	-0.0743757	0.112161	0.0373254	0.0982942	-0.0974231	0.0426343	0.0396499	0.034304	-0.123141	-0.0279899	0.0247641	-0.0348504	-0.158894	-0.0968658	0.00293838
98706_G1_19w_L.tif	0.270883	-0.0276504	-0.811635	0.114744	-0.13286	0.230322	0.210119	-0.0560478	0.195336	0.0137151	0.147307	-0.0747193	0.121872	0.0299188	0.0842641	-0.0886805	0.0505523	0.0342525	0.0199793	-0.102203	-0.0163188	0.0332443	-0.0527532	-0.128139	-0.0867454	0.0212423
98708_G1_19w_L.tif	0.266034	0.00295731	-0.759337	0.148931	-0.182814	0.332621	0.221146	-0.043931	0.177489	0.0408714	0.168411	-0.0812026	0.0966722	0.0451554	0.113226	-0.11427	0.0232112	0.0356156	0.0487923	-0.156153	-0.0467722	0.0118701	-0.0131673	-0.200922	-0.11289	-0.021543
98712_G1_19w_L.tif	0.284712	-0.00827337	-0.80564	0.139571	-0.14789	0.20112	0.221131	-0.0395395	0.198535	0.0147657	0.155042	-0.0619887	0.119397	0.0214924	0.0877875	-0.0812268	0.0465855	0.0247981	0.0201574	-0.0986187	-0.024985	0.01726	-0.0550375	-0.128479	-0.0997939	-0.000881907
98722_G1_19w_L.tif	0.28018	-0.00800077	-0.798456	0.134656	-0.145121	0.242796	0.221035	-0.0402707	0.191727	0.0154589	0.156719	-0.0666183	0.113643	0.0242292	0.0917561	-0.0883357	0.0393964	0.0222123	0.0268531	-0.107258	-0.0306173	0.0134208	-0.0441015	-0.136165	-0.103013	-0.00612444
98723_G1_19w_L.tif	0.271751	-0.0210508	-0.802831	0.122874	-0.137261	0.246628	0.215135	-0.0486025	0.191495	0.0149563	0.152874	-0.0708733	0.118118	0.030954	0.0889601	-0.0902743	0.0452566	0.0313832	0.0252983	-0.106751	-0.0230999	0.0255086	-0.0489658	-0.139599	-0.0967299	0.00484747
98743_G1_19w_L.tif	0.283104	-0.02985	-0.823242	0.12229	-0.126642	0.159409	0.215725	-0.0492117	0.20862	0.0104349	0.146686	-0.0618708	0.1338	0.0271517	0.0754224	-0.0749794	0.060212	0.0343985	0.0043177	-0.0857325	-0.0131504	0.0321086	-0.0739531	-0.105323	-0.0909003	0.0211747
98759_G1_19w_L.tif	0.281323	-0.0235993	-0.817233	0.120686	-0.12364	0.196522	0.216102	-0.0468583	0.20256	0.00911782	0.148335	-0.0636189	0.127647	0.0242319	0.0795999	-0.0776015	0.0536432	0.0278448	0.0104294	-0.0902635	-0.018482	0.0241548	-0.0657452	-0.111905	-0.0945403	0.0112893
98761_G1_19w_L.tif	0.275827	-0.0080418	-0.791126	0.141893	-0.166768	0.245715	0.219275	-0.0447155	0.189835	0.0231912	0.158269	-0.0725076	0.113849	0.0353486	0.0952537	-0.0973811	0.0380952	0.0283222	0.0334404	-0.117132	-0.0306186	0.0178064	-0.0341308	-0.147854	-0.101201	-0.00464417
98775_G1_19w_L.tif	0.292757	-0.0171989	-0.826052	0.123899	-0.109249	0.14564	0.21887	-0.0400607	0.213791	0.00857629	0.144558	-0.0556942	0.136849	0.0208207	0.0689362	-0.0707883	0.0613409	0.0268296	-0.00727745	-0.0856379	-0.0137533	0.0256174	-0.0866834	-0.0982356	-0.0940872	0.0162327
98818_G1_19w_L.tif	0.284501	-0.0250013	-0.82349	0.119822	-0.124715	0.171345	0.216057	-0.048414	0.20441	0.00377819	0.146331	-0.0639891	0.130766	0.0226992	0.0763056	-0.0757704	0.0577143	0.0304641	0.00587904	-0.0863506	-0.0135682	0.0317111	-0.0688549	-0.0999079	-0.091335	0.0196146
98819_G1_19w_L.tif	0.265981	0.00235629	-0.761697	0.14378	-0.175123	0.335938	0.221523	-0.0429733	0.174445	0.0357848	0.167737	-0.0807657	0.0961095	0.0434107	0.10992	-0.116486	0.0243244	0.0364232	0.0482347	-0.153749	-0.0447935	0.0144776	-0.0173264	-0.202143	-0.109335	-0.0160527
98828_G1_19w_L.tif	0.279001	-0.0146099	-0.79949	0.134823	-0.145778	0.20182	0.216892	-0.0439003	0.201964	0.0251174	0.152452	-0.0641261	0.1269	0.0386687	0.0839077	-0.0869561	0.0526072	0.0376694	0.00989394	-0.117975	-0.0176896	0.0314665	-0.0694597	-0.156796	-0.0912001	0.0147978
98833_G1_19w_L.tif	0.289378	-0.014497	-0.818209	0.129812	-0.122831	0.168156	0.220163	-0.0384825	0.208298	0.0111689	0.148112	-0.0583896	0.131184	0.0225265	0.0752616	-0.075638	0.0557076	0.0252194	0.00332544	-0.0887702	-0.0181039	0.0214548	-0.0749635	-0.10916	-0.0973222	0.00659967
98853_G1_19w_L.tif	0.287367	-0.0275075	-0.828639	0.112966	-0.103521	0.160468	0.214808	-0.0477364	0.212664	0.00695858	0.141572	-0.0613216	0.13758	0.0226751	0.0681769	-0.0716759	0.0631237	0.0301945	-0.00523574	-0.0804444	-0.0106974	0.0310929	-0.085089	-0.0947759	-0.0921101	0.0191072
98856_G1_19w_L.tif	0.286207	-0.0295693	-0.830791	0.114147	-0.107909	0.167399	0.217127	-0.0454455	0.206734	-0.00284338	0.147299	-0.0541514	0.132242	0.0145747	0.0746198	-0.0648141	0.0584418	0.0231533	0.000577353	-0.0764866	-0.0153581	0.0232431	-0.0767489	-0.0878049	-0.092442	0.0185985
98858_G1_19w_L.tif	0.258412	0.00447969	-0.749525	0.152777	-0.209296	0.36971	0.219338	-0.0508888	0.163562	0.0420177	0.172179	-0.0934713	0.0844856	0.0493306	0.123054	-0.130103	0.0127394	0.038901	0.071044	-0.166301	-0.0514347	0.0165493	0.0166844	-0.214242	-0.111243	-0.0187595
98859_G1_19w_L.tif	0.252974	-0.0117696	-0.770091	0.139871	-0.194538	0.349193	0.215995	-0.055415	0.161915	0.0276062	0.16947	-0.0897334	0.0843578	0.0377248	0.120859	-0.118865	0.0177686	0.036556	0.0698286	-0.14724	-0.0425411	0.0234538	0.0161837	-0.18625	-0.102182	-0.00513315
98866_G1_19w_L.tif	0.282389	-0.0199295	-0.812649	0.131779	-0.14087	0.180501	0.217294	-0.046433	0.204349	0.0168907	0.150269	-0.064488	0.127285	0.0281049	0.0821413	-0.0797498	0.0536467	0.0317951	0.0122156	-0.0964289	-0.0181006	0.0274167	-0.0635566	-0.120865	-0.0944131	0.011407
98890_G1_19w_L.tif	0.282301	-0.0215837	-0.81608	0.122337	-0.122991	0.198114	0.217441	-0.044301	0.20296	0.0100779	0.150092	-0.0604029	0.125875	0.02115	0.0803407	-0.0763624	0.0521162	0.0251531	0.00912598	-0.0928967	-0.0194169	0.0224757	-0.0662454	-0.113186	-0.0955177	0.00942451
98891_G1_19w_L.tif	0.278764	-0.0126382	-0.8017	0.140355	-0.162182	0.219505	0.220684	-0.043123	0.193351	0.0169216	0.157486	-0.0677443	0.112994	0.0218263	0.0937089	-0.0873534	0.0421179	0.0263893	0.030687	-0.102658	-0.0271769	0.0191299	-0.0391655	-0.130015	-0.099568	-0.000594887
98892_G1_19w_L.tif	0.283593	-0.0203686	-0.816951	0.123086	-0.124731	0.192524	0.218739	-0.0421711	0.203893	0.0105874	0.149288	-0.0615757	0.125389	0.0190543	0.0784769	-0.0789855	0.0523036	0.0246959	0.00784516	-0.0939163	-0.0189863	0.02297	-0.0651076	-0.108924	-0.0937519	0.0130229
98899_G1_19w_L.tif	0.285688	-0.0172318	-0.815435	0.132816	-0.137512	0.168536	0.21911	-0.0425831	0.205542	0.0138557	0.15055	-0.0604214	0.127862	0.0239368	0.0806362	-0.0763361	0.0539318	0.0283828	0.00791672	-0.0963278	-0.0176692	0.0264912	-0.0678161	-0.11715	-0.0928043	0.0160315
98900_G1_19w_L.tif	0.277583	-0.0179404	-0.805649	0.127498	-0.140394	0.222007	0.216777	-0.0464569	0.196509	0.0153571	0.152309	-0.0678478	0.12032	0.0274594	0.0862622	-0.086658	0.0488247	0.0318396	0.0191373	-0.104846	-0.0228836	0.022979	-0.0532395	-0.130707	-0.095556	0.00731542
98903_G1_19w_L.tif	0.287954	-0.0144394	-0.816023	0.129897	-0.125825	0.176339	0.219858	-0.0393864	0.207739	0.0143862	0.148459	-0.0604842	0.128521	0.0209872	0.0773411	-0.076359	0.0537284	0.024206	0.00643016	-0.0896533	-0.0195475	0.0200333	-0.0726408	-0.114537	-0.095995	0.00901043
98923_G1_19w_L.tif	0.273349	-0.027811	-0.816412	0.116615	-0.129111	0.230897	0.214508	-0.0511208	0.192681	0.00574889	0.152703	-0.0664052	0.116307	0.0182067	0.0886394	-0.0802311	0.0439162	0.0219809	0.0235165	-0.0933723	-0.0230104	0.0222225	-0.044938	-0.110662	-0.0921498	0.0139308
98932_G1_19w_L.tif	0.278542	-0.0188249	-0.808988	0.127219	-0.142052	0.214995	0.217265	-0.0466217	0.194076	0.00838942	0.152589	-0.0670934	0.12029	0.02524	0.087239	-0.0834496	0.0487518	0.0303106	0.0215463	-0.0979263	-0.0219519	0.024059	-0.0531801	-0.126738	-0.0941282	0.0104418
98934_G1_19w_L.tif	0.277471	-0.0139241	-0.80073	0.136857	-0.15824	0.222745	0.218342	-0.0460744	0.193711	0.0179806	0.155507	-0.0698161	0.117722	0.0307144	0.0912871	-0.0901401	0.0436707	0.0290838	0.0270073	-0.107772	-0.0259882	0.0210538	-0.0422835	-0.133836	-0.0974769	0.00312751
98935_G1_19w_L.tif	0.274171	-0.0206363	-0.805953	0.125654	-0.142628	0.236671	0.216381	-0.0483773	0.192087	0.0129028	0.153449	-0.0704222	0.116506	0.0261757	0.0903038	-0.0873455	0.0443902	0.0285575	0.0260102	-0.103555	-0.0256803	0.0209345	-0.0425546	-0.126342	-0.0964829	0.00578243
98940_G1_19w_L.tif	0.279084	-0.0128431	-0.803637	0.131896	-0.147419	0.231575	0.219124	-0.0442679	0.19257	0.0133545	0.154884	-0.0686879	0.114551	0.0225631	0.0908017	-0.0871627	0.0425671	0.0252617	0.0255726	-0.104975	-0.0273906	0.017732	-0.0417421	-0.125648	-0.0989646	0.00120192
98948_G1_19w_L.tif	0.276663	-0.0081181	-0.792049	0.141789	-0.163158	0.244565	0.221748	-0.0402433	0.189254	0.0199981	0.160994	-0.066228	0.110797	0.0279272	0.0969918	-0.091563	0.0375193	0.0256855	0.0303487	-0.118521	-0.0304806	0.0171868	-0.0382772	-0.149615	-0.100351	-0.00286384
98949_G1_19w_L.tif	0.27433	-0.00395554	-0.783043	0.142077	-0.164323	0.272866	0.220309	-0.0426466	0.18568	0.0251276	0.162912	-0.069539	0.106483	0.0316038	0.100737	-0.097445	0.0332505	0.0273405	0.0371041	-0.12456	-0.0334137	0.0172824	-0.0352923	-0.167885	-0.104733	-0.0102659
98956_G1_19w_L.tif	0.281465	-0.014461	-0.806955	0.140766	-0.159701	0.185068	0.218655	-0.0460331	0.198891	0.0172667	0.153668	-0.0675868	0.122665	0.0303405	0.0874881	-0.0858208	0.0500469	0.0339243	0.0218796	-0.100011	-0.0213828	0.0259269	-0.0517756	-0.128541	-0.0949441	0.0091611
98957_G1_19w_L.tif	0.281036	-0.00649681	-0.797341	0.146419	-0.164131	0.215927	0.222326	-0.0386784	0.194887	0.0211245	0.158472	-0.0651929	0.116019	0.0282244	0.0917042	-0.0912659	0.042404	0.0270401	0.0266128	-0.111036	-0.0290112	0.0150636	-0.0414474	-0.135512	-0.101531	-0.00561602
98962_G1_19w_L.tif	0.281812	-0.0045819	-0.797286	0.146446	-0.165626	0.199613	0.219616	-0.0421504	0.197665	0.0253496	0.154842	-0.0693081	0.120201	0.0345786	0.0881411	-0.0943206	0.0475107	0.0353587	0.0215712	-0.116061	-0.0242942	0.0227487	-0.0501402	-0.146765	-0.0940137	0.00909176
98972_G1_19w_L.tif	0.28989	-0.00624618	-0.810445	0.142784	-0.135181	0.166759	0.221169	-0.0360358	0.208709	0.0214989	0.151187	-0.0568069	0.129975	0.0284048	0.0794282	-0.0768495	0.0527626	0.0247679	0.00635587	-0.0977698	-0.0213352	0.0170193	-0.0723334	-0.125441	-0.100181	-0.00208392
98979_G1_19w_L.tif	0.281893	-0.0199449	-0.810369	0.134751	-0.142003	0.180886	0.218607	-0.0434107	0.203832	0.0169713	0.152014	-0.0611997	0.127055	0.0286507	0.0839528	-0.076923	0.0533972	0.0320057	0.0144342	-0.0933216	-0.0192536	0.0253052	-0.0683534	-0.133255	-0.0952057	0.00948538
98985_G1_19w_L.tif	0.284421	-0.0150454	-0.813071	0.129724	-0.134318	0.200141	0.219674	-0.0420932	0.198657	0.00683105	0.153745	-0.0590065	0.121826	0.0186649	0.0848083	-0.0767409	0.0483259	0.0223324	0.0153286	-0.0931874	-0.0232323	0.0178432	-0.0582334	-0.113942	-0.0979306	0.00447886
98990_G1_19w_L.tif	0.268165	-0.00795291	-0.78033	0.144071	-0.180532	0.288332	0.220544	-0.0455136	0.177434	0.0225968	0.166372	-0.0742988	0.0997312	0.0319641	0.108292	-0.101933	0.0288282	0.0296352	0.0500097	-0.126533	-0.0372097	0.0170917	-0.0182592	-0.170111	-0.103045	-0.0073498
99016_G1_19w_L.tif	0.279019	-0.0312641	-0.824738	0.115535	-0.11924	0.196769	0.215432	-0.0494156	0.201273	0.00299002	0.149637	-0.0607643	0.125323	0.0168407	0.0819657	-0.0710371	0.0512085	0.0213358	0.0128264	-0.0818511	-0.0190807	0.0222517	-0.0596979	-0.094797	-0.0939271	0.0134071
99025_G1_19w_L.tif	0.299086	-0.0128136	-0.83235	0.121684	-0.0900733	0.140108	0.221395	-0.0328395	0.218135	0.00325534	0.143188	-0.0483025	0.139727	0.0124611	0.0640357	-0.063202	0.0612839	0.014617	-0.0127577	-0.0707671	-0.0162097	0.0131346	-0.0963971	-0.0832718	-0.0990623	0.00593642
99028_G1_19w_L.tif	0.27801	-0.0123843	-0.803013	0.126818	-0.142165	0.242644	0.216234	-0.0480609	0.191349	0.013844	0.153118	-0.0716071	0.114246	0.0243165	0.0894052	-0.090549	0.0427338	0.0271183	0.0251545	-0.107748	-0.0265066	0.0200468	-0.0421539	-0.129742	-0.0964108	0.00530409
99036_G1_19w_L.tif	0.29697	-0.0240242	-0.837202	0.113011	-0.0791892	0.133384	0.21843	-0.0387013	0.22122	0.00180338	0.139298	-0.0503946	0.145698	0.0180748	0.060734	-0.0583224	0.0677596	0.0233337	-0.0181969	-0.0660826	-0.0123151	0.0188104	-0.104189	-0.078082	-0.0990188	0.00718997
99041_G1_19w_L.tif	0.282129	-0.0212397	-0.812774	0.127908	-0.130117	0.187834	0.217686	-0.0437305	0.204565	0.0142919	0.149999	-0.0610312	0.128753	0.0276815	0.0803979	-0.07736	0.054877	0.0312335	0.0106217	-0.0918292	-0.0187823	0.0240495	-0.0718373	-0.126901	-0.0955184	0.00909381
99057_G1_19w_L.tif	0.282199	-0.00197663	-0.793626	0.135447	-0.144952	0.232772	0.217645	-0.0426871	0.197083	0.0248269	0.150991	-0.0726168	0.120757	0.0355184	0.0846193	-0.0963008	0.0469469	0.0335957	0.0184618	-0.116902	-0.0243852	0.0222852	-0.0573664	-0.154073	-0.0983733	0.000110401
99059_G1_19w_L.tif	0.280034	-0.0165233	-0.808959	0.12043	-0.122222	0.227087	0.21606	-0.0454672	0.199389	0.014742	0.148695	-0.0678232	0.122037	0.0246225	0.0814735	-0.0851019	0.0487496	0.0268648	0.0138223	-0.100824	-0.0222479	0.0212537	-0.0604014	-0.125503	-0.0964308	0.00624306
99067_G1_19w_L.tif	0.281415	-0.0224361	-0.816863	0.117808	-0.124317	0.193517	0.213897	-0.0499851	0.201675	0.00801375	0.146554	-0.0660195	0.128234	0.025592	0.0779743	-0.0798022	0.0565384	0.0332715	0.00730594	-0.0953842	-0.0135407	0.0332162	-0.0705268	-0.12031	-0.0883465	0.0225186
99091_G1_19w_L.tif	0.263597	-0.00138315	-0.764158	0.156265	-0.21229	0.309619	0.221046	-0.046913	0.171883	0.0339725	0.170344	-0.0829751	0.093747	0.042215	0.115956	-0.116485	0.0237921	0.0371868	0.0603828	-0.147914	-0.0408986	0.0196732	-0.000658273	-0.193965	-0.102744	-0.00929602
99093_G1_19w_L.tif	0.277004	-0.00495384	-0.788815	0.142869	-0.163044	0.255161	0.219563	-0.0440431	0.191244	0.026964	0.159533	-0.070907	0.111384	0.0324431	0.0972909	-0.0951215	0.0348721	0.0240406	0.0337337	-0.118542	-0.034793	0.0114985	-0.0333449	-0.149157	-0.104627	-0.0102518
99098_G1_19w_L.tif	0.291626	-0.0221411	-0.827565	0.1227	-0.106545	0.143857	0.218223	-0.0416676	0.21577	0.0104194	0.144379	-0.0544181	0.138554	0.0221581	0.0688732	-0.0675614	0.0618894	0.0259726	-0.00681768	-0.079526	-0.0139496	0.0239499	-0.0891974	-0.097497	-0.0952389	0.0137542
99111_G1_19w_L.tif	0.284851	-0.0279976	-0.826029	0.110882	-0.104209	0.170235	0.213161	-0.0496224	0.212755	0.0117135	0.139991	-0.0656576	0.137895	0.0271098	0.0666359	-0.0783825	0.0631843	0.032777	-0.00545026	-0.0869355	-0.0101164	0.0328926	-0.0824515	-0.0984174	-0.0902165	0.0214031
99112_G1_19w_L.tif	0.293447	-0.0160248	-0.825553	0.126652	-0.109527	0.142273	0.218594	-0.0408552	0.215264	0.0115913	0.144528	-0.0554452	0.138482	0.0243356	0.0688786	-0.0702878	0.0614176	0.0266362	-0.0070492	-0.0841312	-0.0149011	0.022619	-0.0871838	-0.098026	-0.0963957	0.0106632
99114_G1_19w_L.tif	0.290831	-0.0177968	-0.824457	0.12042	-0.107489	0.166782	0.218878	-0.0399565	0.211281	0.00796747	0.144624	-0.0583062	0.133574	0.0181711	0.0702816	-0.0730104	0.0581657	0.0229814	-0.00308436	-0.0838532	-0.0165386	0.020688	-0.0807339	-0.0961679	-0.0953323	0.0120815
99115_G1_19w_L.tif	0.279213	-0.0252304	-0.818088	0.115991	-0.115275	0.212195	0.214839	-0.0481579	0.201766	0.00940173	0.149151	-0.0622873	0.124532	0.0201733	0.0802883	-0.0772624	0.0511812	0.0244632	0.0117323	-0.0896626	-0.0205656	0.0208865	-0.0628826	-0.109194	-0.0958917	0.00868421
99130_G1_19w_L.tif	0.280826	-0.00459765	-0.794788	0.138601	-0.153968	0.225345	0.218427	-0.0429287	0.195483	0.0228806	0.152554	-0.0726321	0.119542	0.0347265	0.0877966	-0.0942597	0.046205	0.0336054	0.0224807	-0.114142	-0.0241521	0.0236567	-0.0532629	-0.152692	-0.0971423	0.00243746
99133_G1_19w_L.tif	0.282614	-0.00680372	-0.79988	0.13355	-0.14193	0.217669	0.217384	-0.0437081	0.199726	0.0224566	0.149452	-0.0718951	0.123991	0.0348061	0.0822556	-0.0932002	0.0495709	0.0333579	0.0157987	-0.110535	-0.0230046	0.022196	-0.0581409	-0.139918	-0.097838	0.00202459
99134_G1_19w_L.tif	0.286372	-0.00295284	-0.801401	0.131261	-0.130298	0.213737	0.217173	-0.0421309	0.204714	0.0258531	0.147358	-0.0697488	0.125372	0.0310282	0.0774351	-0.0924531	0.050561	0.0299066	0.00933307	-0.109264	-0.0218438	0.0212034	-0.066868	-0.138541	-0.0979075	0.00210099
99138_G1_19w_L.tif	0.281601	-0.0110086	-0.802448	0.136667	-0.147109	0.210818	0.219647	-0.041475	0.198632	0.0189864	0.153319	-0.0663607	0.120185	0.0268201	0.0874057	-0.0848624	0.0471283	0.0285437	0.0211009	-0.10151	-0.0238276	0.0209213	-0.0574732	-0.13961	-0.0981599	0.00207006
99149_G1_19w_L.tif	0.286457	-0.00932214	-0.806715	0.137904	-0.13635	0.178875	0.21925	-0.0392431	0.208005	0.0251757	0.148578	-0.0645813	0.130044	0.0334249	0.0783543	-0.0838041	0.0546775	0.0329302	0.00631447	-0.10474	-0.0195376	0.0230762	-0.0719905	-0.134274	-0.0970872	0.00457766
99510_G1_19w_L.tif	0.285474	-0.0192099	-0.817218	0.12666	-0.127533	0.176524	0.21826	-0.0430625	0.206537	0.0126704	0.147331	-0.0636767	0.130808	0.0267966	0.0763272	-0.0798289	0.0549928	0.0276831	0.0062101	-0.0919749	-0.0174391	0.0249787	-0.0691198	-0.109429	-0.0946307	0.0118698
99154_G1_19w_L.tif	0.270821	-0.0230147	-0.804038	0.124705	-0.144759	0.242913	0.215679	-0.0492752	0.190954	0.0147458	0.153374	-0.0724043	0.11648	0.0295043	0.0912741	-0.0896636	0.0441976	0.0308361	0.0273091	-0.107219	-0.0246565	0.0239475	-0.041757	-0.133001	-0.0948784	0.00792573
99161_G1_19w_L.tif	0.276485	-0.0153396	-0.798079	0.135818	-0.147968	0.230377	0.219916	-0.0415149	0.196555	0.0218278	0.157012	-0.0641895	0.118898	0.0311919	0.0907497	-0.0870134	0.043664	0.0277438	0.0227467	-0.110187	-0.0279081	0.0168918	-0.0512206	-0.143006	-0.100852	-0.0026003
99168_G1_19w_L.tif	0.290283	-0.0183922	-0.823072	0.122232	-0.110835	0.158467	0.217759	-0.0419248	0.213132	0.0125394	0.143389	-0.0607987	0.136184	0.0242086	0.0689933	-0.0758289	0.0607289	0.0288213	-0.00464527	-0.0873627	-0.0143395	0.0255935	-0.0832773	-0.101832	-0.0942997	0.0142771
99169_G1_19w_L.tif	0.281468	-0.0219889	-0.812282	0.13513	-0.147433	0.170879	0.218086	-0.0456498	0.20518	0.0198289	0.1504	-0.0658749	0.127928	0.0307661	0.0818374	-0.0827221	0.0547324	0.035397	0.0134641	-0.0966728	-0.0171231	0.0304755	-0.0624792	-0.122523	-0.0937797	0.0129547
99199_G1_19w_L.tif	0.2738	-0.00713708	-0.787221	0.149386	-0.183266	0.252288	0.221658	-0.0433288	0.185549	0.0238893	0.164377	-0.0702829	0.105349	0.0290147	0.104129	-0.0954644	0.0322185	0.0250667	0.0424481	-0.119857	-0.0346252	0.0149115	-0.0231425	-0.153179	-0.101273	-0.00530728
99208_G1_19w_L.tif	0.27976	-0.0181465	-0.808246	0.13478	-0.153779	0.193968	0.217487	-0.047623	0.198861	0.0163473	0.153184	-0.0670953	0.121826	0.027555	0.0866473	-0.0854705	0.050341	0.033439	0.0197424	-0.101952	-0.0203574	0.027387	-0.051852	-0.1251	-0.0936149	0.0119106
99220_G1_19w_L.tif	0.283007	-0.0298869	-0.827767	0.111898	-0.110645	0.179577	0.215466	-0.0476753	0.204689	0.000220535	0.145698	-0.0602854	0.130802	0.0179008	0.0743888	-0.0718458	0.0580903	0.0267519	0.00281396	-0.0820861	-0.013273	0.0290383	-0.0730344	-0.0947714	-0.0902347	0.0211641
99236_G1_19w_L.tif	0.27315	-0.0202235	-0.804412	0.127694	-0.148043	0.242327	0.217826	-0.0470761	0.188058	0.0100012	0.157102	-0.0679699	0.112759	0.023836	0.0938372	-0.0872647	0.0411581	0.0263974	0.0299477	-0.104889	-0.0270951	0.0204638	-0.03827	-0.129659	-0.0960184	0.00636313
99246_G1_19w_L.tif	0.285712	-0.0198612	-0.816748	0.135612	-0.138933	0.157087	0.219202	-0.0430292	0.207665	0.0160237	0.150112	-0.0604679	0.130396	0.0273544	0.0797931	-0.0758431	0.0566183	0.033009	0.0086537	-0.0908746	-0.0181513	0.0247036	-0.0692935	-0.11534	-0.0950265	0.0116262
99255_G1_19w_L.tif	0.281093	-0.0189319	-0.809148	0.134222	-0.14664	0.183106	0.218006	-0.0448076	0.201897	0.0166264	0.152191	-0.0632409	0.125655	0.0292667	0.084307	-0.0806932	0.0536419	0.0352895	0.0130873	-0.102711	-0.0182147	0.028943	-0.0638801	-0.132828	-0.0919953	0.015759
99256_G1_19w_L.tif	0.278589	-0.0139722	-0.802599	0.13007	-0.141707	0.229451	0.218165	-0.0441559	0.196878	0.0190433	0.152314	-0.069799	0.119493	0.0289493	0.0864729	-0.0899602	0.045037	0.0275383	0.0201151	-0.108448	-0.0260637	0.0186805	-0.0484524	-0.129691	-0.0982407	0.00229302
99258_G1_19w_L.tif	0.284366	-0.017884	-0.814023	0.12912	-0.134064	0.178554	0.216393	-0.0471435	0.206427	0.0174867	0.148149	-0.0651393	0.129908	0.0296984	0.0776775	-0.0829898	0.0550349	0.0314622	0.00836804	-0.096099	-0.0173428	0.0271059	-0.0667155	-0.116294	-0.0941785	0.0121221
99262_G1_19w_L.tif	0.283536	-0.0159004	-0.813984	0.118281	-0.1172	0.212731	0.213804	-0.0491611	0.204414	0.0159541	0.145145	-0.0692477	0.126122	0.0243543	0.0764985	-0.0847459	0.0515756	0.0260166	0.00957259	-0.0951002	-0.0209434	0.0203922	-0.063123	-0.11234	-0.095417	0.00876609
99267_G1_19w_L.tif	0.278558	-0.014139	-0.804012	0.130804	-0.144469	0.23313	0.220305	-0.0420024	0.189166	0.00690935	0.157601	-0.0632548	0.113944	0.0209278	0.0918959	-0.0840672	0.0431167	0.0257134	0.0256295	-0.103221	-0.0264491	0.0191304	-0.0464418	-0.131552	-0.0988448	0.00162132
99272_G1_19w_L.tif	0.279412	-0.0306963	-0.819379	0.123256	-0.132977	0.175168	0.216834	-0.0470267	0.203212	0.00761385	0.149144	-0.0622944	0.129828	0.02658	0.08019	-0.0754352	0.0579767	0.0352973	0.00977549	-0.08934	-0.0144779	0.0318951	-0.0687249	-0.114568	-0.0908137	0.0195507
99278_G1_19w_L.tif	0.277591	-0.0205248	-0.806722	0.130932	-0.144451	0.20965	0.217137	-0.0466277	0.199671	0.0184375	0.153105	-0.0658071	0.123189	0.0303563	0.0869233	-0.0835704	0.0483788	0.0294588	0.0174026	-0.104948	-0.0225818	0.0227448	-0.0533268	-0.126456	-0.0963166	0.00635366
99286_G1_19w_L.tif	0.283852	-0.0136672	-0.809002	0.135282	-0.14314	0.1883	0.219101	-0.0425187	0.202958	0.0181191	0.151469	-0.0643495	0.125521	0.0282837	0.0824415	-0.0838093	0.0507498	0.0286386	0.0131166	-0.101419	-0.0211353	0.0224973	-0.0599954	-0.122897	-0.0959354	0.00754
99297_G1_19w_L.tif	0.271632	-0.0104309	-0.789924	0.134354	-0.157586	0.276801	0.218421	-0.0464546	0.18459	0.0212637	0.160172	-0.0734552	0.1046	0.0272605	0.100306	-0.0965712	0.0335455	0.027117	0.0384319	-0.119699	-0.0341775	0.0163469	-0.0278169	-0.151769	-0.102193	-0.00476169
99299_G1_19w_L.tif	0.279967	-0.0292189	-0.823134	0.112031	-0.11789	0.188443	0.212706	-0.0521633	0.203918	0.00664829	0.144542	-0.0664313	0.129905	0.0234016	0.0752731	-0.0784577	0.0582588	0.0323116	0.00448431	-0.0912864	-0.0119444	0.0338861	-0.0692186	-0.104958	-0.0868669	0.0257937
99304_G1_19w_L.tif	0.28849	-0.0186153	-0.821443	0.124872	-0.120901	0.162776	0.218187	-0.0427884	0.209691	0.011357	0.145299	-0.0627576	0.132932	0.0236329	0.0730749	-0.0769188	0.0582946	0.0288591	0.0012478	-0.0882049	-0.0161006	0.0248212	-0.075503	-0.103176	-0.0932694	0.0161427
99317_G1_19w_L.tif	0.284783	-0.00883632	-0.805844	0.139543	-0.146852	0.196695	0.219743	-0.0418592	0.201876	0.0202417	0.153697	-0.0631922	0.121732	0.0246905	0.0859776	-0.08248	0.0471331	0.0245298	0.0182186	-0.0992582	-0.0246114	0.0171312	-0.056848	-0.127864	-0.0990045	0.000658589
99319_G1_19w_L.tif	0.27221	-0.0117949	-0.791945	0.135422	-0.161747	0.263241	0.218156	-0.0468936	0.187021	0.0219224	0.158552	-0.0742547	0.108299	0.0297131	0.0979725	-0.0968484	0.0364371	0.0289166	0.0346535	-0.120774	-0.0321478	0.0177185	-0.0284631	-0.146235	-0.0989985	-0.000134305
99323_G1_19w_L.tif	0.282906	-0.0247309	-0.820339	0.117889	-0.117688	0.185734	0.215919	-0.0463273	0.205315	0.00819444	0.14671	-0.0618605	0.130046	0.0227675	0.0757421	-0.0764684	0.0567487	0.0289622	0.00496683	-0.0887307	-0.0154723	0.0272491	-0.0733886	-0.110438	-0.0914656	0.0177597
99327_G1_19w_L(bad).tif	0.282926	-0.0325002	-0.830757	0.106789	-0.101559	0.176341	0.213072	-0.0505288	0.208214	0.00211885	0.141809	-0.0627132	0.134984	0.0207305	0.0703046	-0.0717315	0.0609703	0.0279477	-0.000903316	-0.0785449	-0.0112921	0.0301516	-0.0787573	-0.091554	-0.089012	0.0234946
99332_G1_19w_L(bad).tif	0.256984	0.00877807	-0.736321	0.152883	-0.199292	0.393574	0.22183	-0.0467272	0.165277	0.0512536	0.17628	-0.0911812	0.0838678	0.0556146	0.126703	-0.13184	0.0104372	0.0421718	0.0686822	-0.178053	-0.055486	0.0159353	-8.59353e-05	-0.245975	-0.118877	-0.0264337
99342_G1_19w_L.tif	0.281372	-0.0150031	-0.808752	0.119365	-0.119607	0.221997	0.215116	-0.0459073	0.19989	0.0136559	0.147266	-0.0676717	0.125635	0.0284658	0.0791371	-0.0851749	0.0515039	0.0295464	0.0100407	-0.102104	-0.0200627	0.0236427	-0.0676356	-0.131156	-0.0939022	0.0103438
99348_G1_19w_L.tif	0.281477	-0.0175372	-0.810869	0.126227	-0.134812	0.202785	0.216117	-0.04733	0.201615	0.0155336	0.148669	-0.0685602	0.125135	0.0274247	0.0816053	-0.084029	0.0510459	0.0291012	0.014187	-0.0978188	-0.0199376	0.0246576	-0.060204	-0.121605	-0.0940283	0.0111517
99355_G1_19w_L.tif	0.274664	-0.0143843	-0.798006	0.132832	-0.154382	0.243199	0.217623	-0.0467424	0.191127	0.0189612	0.15544	-0.0723413	0.113337	0.0282511	0.0933047	-0.0919266	0.0413513	0.0291699	0.0310028	-0.108993	-0.0274374	0.0208887	-0.0410585	-0.1427	-0.0969653	0.00378544
99359_G1_19w_L.tif	0.273141	-0.0123696	-0.791435	0.135583	-0.156906	0.251983	0.218497	-0.0444473	0.189959	0.0223543	0.157342	-0.0712989	0.113854	0.0339124	0.0943305	-0.0950792	0.0421067	0.0339493	0.0298717	-0.118338	-0.0284309	0.0209984	-0.0434914	-0.157118	-0.098839	-0.00012948
99368_G1_19w_L.tif	0.288269	-0.0125036	-0.814933	0.133713	-0.131476	0.173898	0.220558	-0.0386744	0.205362	0.0114449	0.149962	-0.0597355	0.128674	0.0236989	0.0789858	-0.0768022	0.0532755	0.0251775	0.00859674	-0.090305	-0.0198435	0.0205408	-0.0695486	-0.115089	-0.0978831	0.00463692
99370_G1_19w_L.tif	0.2823	-0.0206364	-0.815925	0.120847	-0.122761	0.20072	0.217205	-0.0444694	0.201121	0.00774251	0.148881	-0.0629194	0.12586	0.0220307	0.0793858	-0.0789196	0.0531515	0.0276874	0.00975223	-0.0930351	-0.0187952	0.023882	-0.0658931	-0.114403	-0.0942814	0.0114727
99383_G1_19w_L.tif	0.277247	-0.00311796	-0.787473	0.146045	-0.170063	0.252022	0.222077	-0.040121	0.188976	0.0251934	0.160894	-0.0704356	0.108053	0.0286038	0.0982304	-0.09672	0.0351259	0.0257509	0.0355844	-0.119846	-0.0335403	0.0140692	-0.0330475	-0.154787	-0.102065	-0.00665603
99390_G1_19w_L.tif	0.28205	-0.0297575	-0.82136	0.127112	-0.132776	0.165981	0.218247	-0.0454627	0.205875	0.00880312	0.150966	-0.0574617	0.129203	0.0217858	0.0807684	-0.0710148	0.0564361	0.0299862	0.0103126	-0.0829787	-0.0161514	0.0278332	-0.0689412	-0.10777	-0.0946293	0.0129442
99395_G1_19w_L.tif	0.284834	-0.0271736	-0.823963	0.118214	-0.116514	0.164535	0.215054	-0.0485291	0.211112	0.0123499	0.143624	-0.0638721	0.13504	0.0259206	0.0720987	-0.0753572	0.0604231	0.03137	5.35703e-06	-0.0861697	-0.0127844	0.0305244	-0.0781824	-0.102911	-0.0907475	0.0210992
99398_G1_19w_L.tif	0.285209	-0.0102753	-0.807286	0.138655	-0.143771	0.186134	0.219159	-0.0420251	0.204021	0.0207797	0.151717	-0.0635609	0.126056	0.0296105	0.0822326	-0.0841586	0.0515827	0.0304528	0.0130057	-0.101684	-0.0222922	0.0198518	-0.0614517	-0.12618	-0.0981816	0.00239858
99399_G1_19w_L.tif	0.281921	-0.0209246	-0.813864	0.124437	-0.12745	0.194865	0.217188	-0.0445933	0.203376	0.0126455	0.148985	-0.0633097	0.128253	0.0272393	0.0801305	-0.0785602	0.0529395	0.0278834	0.00908624	-0.0957782	-0.019084	0.0236704	-0.0674081	-0.119359	-0.0940729	0.0117845
99404_G1_19w_L.tif	0.29111	-0.0151558	-0.822074	0.123077	-0.112279	0.161066	0.217021	-0.0436944	0.21358	0.0154558	0.142868	-0.0632391	0.135532	0.024523	0.0691237	-0.0778419	0.0590885	0.0264786	-0.00341548	-0.087854	-0.0154702	0.023761	-0.0810453	-0.101226	-0.0940396	0.0146496
99420_G1_19w_L.tif	0.28241	-0.0234441	-0.818373	0.122385	-0.127885	0.186365	0.216782	-0.0464505	0.204301	0.0108045	0.148795	-0.0627987	0.127044	0.0218072	0.078439	-0.0791473	0.0541066	0.0279752	0.00827555	-0.0929691	-0.0173695	0.0261295	-0.0645651	-0.107445	-0.0919604	0.0167882
99430_G1_19w_L.tif	0.281439	-0.0145482	-0.802991	0.145325	-0.154539	0.186507	0.220388	-0.0405726	0.204154	0.0272783	0.155507	-0.0606253	0.125353	0.0343299	0.0868537	-0.0831128	0.0489359	0.0297349	0.0169654	-0.105598	-0.0237065	0.0196391	-0.0582442	-0.136045	-0.100115	-0.0023125
99442_G1_19w_L.tif	0.278933	-0.012575	-0.801298	0.144211	-0.169875	0.200597	0.218416	-0.04743	0.195645	0.0208513	0.155045	-0.0721342	0.119183	0.033105	0.0930295	-0.0876021	0.0461696	0.0335892	0.0280958	-0.106224	-0.0247119	0.0231595	-0.042647	-0.135318	-0.0959848	0.00577065
99449_G1_19w_L.tif	0.28486	-0.0106044	-0.808007	0.131799	-0.135494	0.202186	0.219543	-0.0405843	0.200343	0.0134011	0.151196	-0.0638216	0.123462	0.0244219	0.0828741	-0.0818675	0.0494748	0.0261668	0.0141112	-0.0983885	-0.0222146	0.0202395	-0.0633344	-0.128524	-0.0968143	0.00557574
99450_G1_19w_L.tif	0.290072	-0.000467391	-0.806911	0.138533	-0.135753	0.190624	0.220585	-0.0374194	0.204449	0.0192044	0.150205	-0.0635795	0.125005	0.0244015	0.0798047	-0.0845372	0.0497275	0.023823	0.0104335	-0.100765	-0.0233737	0.0157705	-0.0651011	-0.125661	-0.0991422	7.24661e-05
99466_G1_19w_L.tif	0.28599	-0.0177319	-0.816836	0.129328	-0.131387	0.175427	0.218925	-0.0425878	0.205238	0.0112131	0.149179	-0.0617525	0.128519	0.0234586	0.0787434	-0.0776313	0.0541311	0.0272082	0.00859576	-0.0906775	-0.018282	0.0241104	-0.0674619	-0.110778	-0.0953548	0.0104134
99471_G1_19w_L.tif	0.262218	-0.00119724	-0.768466	0.13881	-0.183015	0.348603	0.215516	-0.05387	0.166573	0.0303523	0.164926	-0.0909716	0.0873709	0.0378051	0.114138	-0.120759	0.0186816	0.0343459	0.0616201	-0.149095	-0.044286	0.0189071	0.00893868	-0.184572	-0.104215	-0.00835868
99479_G1_19w_L.tif	0.287991	-0.0153557	-0.819239	0.121366	-0.119795	0.178802	0.217929	-0.042426	0.205367	0.0072012	0.146223	-0.0625024	0.129577	0.0209593	0.0730076	-0.0813551	0.0561562	0.0273777	0.00141432	-0.0947727	-0.0154773	0.027405	-0.0726111	-0.107205	-0.0905436	0.0205053
99480_G1_19w_L.tif	0.284936	-0.00267041	-0.800981	0.131266	-0.139005	0.219295	0.214145	-0.0494748	0.201419	0.0249062	0.148306	-0.0731184	0.121925	0.0299997	0.0816425	-0.092885	0.0479386	0.0294764	0.0169352	-0.106363	-0.0220906	0.0234214	-0.0599643	-0.140818	-0.0952082	0.00696526
99497_G1_19w_L.tif	0.283509	-0.0158785	-0.812006	0.126891	-0.13025	0.202348	0.219256	-0.0413903	0.200496	0.0104908	0.150457	-0.0634167	0.12433	0.0231368	0.0809216	-0.0819413	0.0507123	0.0263561	0.0120461	-0.0969313	-0.021704	0.0202316	-0.0612354	-0.116737	-0.0965328	0.00684002
99506_G1_19w_L.tif	0.277434	-0.0115057	-0.798278	0.136822	-0.157289	0.233384	0.219136	-0.044456	0.193123	0.0201193	0.155403	-0.0716164	0.115242	0.0292567	0.0919712	-0.0922302	0.0410938	0.0268529	0.0284797	-0.110122	-0.0279513	0.0188506	-0.0397545	-0.13622	-0.0986094	0.000863805
99527_G1_19w_L.tif	0.287694	-0.0135931	-0.814759	0.131765	-0.129843	0.173248	0.219005	-0.0412871	0.207046	0.0147994	0.148696	-0.0612095	0.130551	0.0272399	0.0766095	-0.0803349	0.0548584	0.0280481	0.00632734	-0.0932249	-0.0193421	0.0211426	-0.0708473	-0.115296	-0.0959956	0.00870171
99528_G1_19w_L.tif	0.29477	-0.00631014	-0.819481	0.135091	-0.115304	0.14444	0.220581	-0.0346129	0.215488	0.0197025	0.145095	-0.0572153	0.136102	0.0247652	0.06925	-0.0766032	0.0592364	0.0257942	-0.00521963	-0.0903458	-0.0166551	0.0202929	-0.08646	-0.111582	-0.097402	0.00658442
99529_G1_19w_L.tif	0.281526	-0.0162779	-0.809327	0.129357	-0.136814	0.209333	0.219264	-0.0423605	0.199174	0.0132654	0.152219	-0.0644306	0.12136	0.022842	0.0845822	-0.082442	0.0478489	0.0252234	0.0172538	-0.0974731	-0.0235146	0.0192607	-0.056456	-0.121652	-0.0971165	0.00535466
99542_G1_19w_L.tif	0.286587	-0.0206697	-0.821117	0.121322	-0.117547	0.176469	0.217576	-0.0436303	0.20713	0.0081042	0.146228	-0.0613342	0.131585	0.0226229	0.0748298	-0.0748997	0.0569241	0.0271093	0.00212171	-0.0891963	-0.0171305	0.0230709	-0.0733216	-0.102991	-0.0938655	0.0140231
99559_G1_19w_L.tif	0.27386	-0.00214204	-0.781861	0.138333	-0.160787	0.287558	0.219021	-0.0446903	0.18332	0.0252991	0.160142	-0.0760072	0.104781	0.0328553	0.100679	-0.101651	0.0321624	0.0289383	0.0393077	-0.127039	-0.036386	0.0148311	-0.029881	-0.167113	-0.104358	-0.00917266
99562_G1_19w_L.tif	0.280578	-0.0220895	-0.816208	0.118986	-0.123072	0.207827	0.214673	-0.0492261	0.201946	0.0115751	0.147077	-0.0678158	0.125139	0.0230508	0.079838	-0.0811323	0.0520266	0.0274487	0.0132431	-0.0911511	-0.0198144	0.0230331	-0.0601085	-0.109918	-0.0953171	0.00941171
99563_G1_19w_L.tif	0.279723	-0.0182341	-0.809737	0.126412	-0.133143	0.220557	0.218542	-0.0438646	0.198335	0.0135292	0.152877	-0.0644225	0.117949	0.0187992	0.0860752	-0.0818525	0.0462458	0.0239763	0.0193103	-0.0968353	-0.0244372	0.0186749	-0.0526096	-0.118783	-0.0991306	0.00204328
99568_G1_19w_L.tif	0.266208	0.000114833	-0.765783	0.149236	-0.18955	0.320088	0.22088	-0.045464	0.173573	0.0322327	0.168295	-0.0809977	0.0946415	0.0393579	0.114549	-0.110609	0.0240634	0.0344077	0.0551831	-0.144527	-0.0433199	0.0149549	-0.0101273	-0.192643	-0.108613	-0.0161514
99574_G1_19w_L.tif	0.290158	-0.0234384	-0.825573	0.123392	-0.108666	0.144712	0.217671	-0.0424157	0.215958	0.013266	0.1423	-0.0601468	0.140866	0.0297506	0.0680668	-0.0715039	0.0642834	0.0331415	-0.00659354	-0.0822102	-0.0136705	0.0252306	-0.087816	-0.0988314	-0.096984	0.00905356
99582_G1_19w_L.tif	0.28478	-0.0289537	-0.825486	0.117461	-0.113266	0.164382	0.215937	-0.0466897	0.209354	0.00632168	0.144704	-0.0602375	0.134767	0.0230808	0.0731158	-0.0705953	0.0610835	0.0309576	0.00141411	-0.0793892	-0.0113614	0.0324755	-0.0816251	-0.104626	-0.0934166	0.0158125
99587_G1_19w_L.tif	0.277279	0.000115562	-0.784036	0.135638	-0.152604	0.274019	0.218675	-0.042775	0.186881	0.0243516	0.156785	-0.0744681	0.109539	0.0331981	0.0939623	-0.101371	0.0379779	0.0318582	0.030901	-0.125691	-0.0308991	0.019285	-0.0445762	-0.171338	-0.0998843	-0.00282284
99589_G1_19w_L.tif	0.280027	-0.0182758	-0.80874	0.129765	-0.1434	0.200017	0.216783	-0.0469514	0.199205	0.0143926	0.151275	-0.0667851	0.124103	0.0289962	0.0837567	-0.0852117	0.0522232	0.0342626	0.0156255	-0.10235	-0.0195579	0.027051	-0.0578654	-0.126945	-0.0934339	0.0120352
99590_G1_19w_L.tif	0.276115	-0.0113846	-0.794362	0.138684	-0.163479	0.222188	0.21709	-0.0464453	0.193157	0.0221231	0.1559	-0.069755	0.118212	0.0359402	0.0906064	-0.0946047	0.0477173	0.0395019	0.0238295	-0.119339	-0.0210792	0.0312217	-0.0513621	-0.159386	-0.0923445	0.0112545
99597_G1_19w_L.tif	0.272397	-0.0118531	-0.788784	0.146173	-0.180648	0.234046	0.218693	-0.0462684	0.190449	0.0279303	0.159909	-0.0724163	0.113274	0.0378476	0.0971545	-0.0990832	0.0413458	0.036684	0.0336291	-0.123963	-0.0264609	0.0264287	-0.0352884	-0.15985	-0.095672	0.00432393
99605_G1_19w_L.tif	0.277239	-0.0221184	-0.810717	0.12208	-0.135062	0.213371	0.215557	-0.0480656	0.196528	0.0101859	0.149718	-0.0685763	0.122605	0.0263821	0.0830166	-0.0855384	0.0531518	0.0354343	0.0159533	-0.100766	-0.0176476	0.0299843	-0.0578627	-0.125672	-0.092479	0.0132992
99606_G1_19w_L.tif	0.264246	0.00309554	-0.761532	0.148337	-0.194523	0.345173	0.219784	-0.0488123	0.167259	0.0332358	0.169954	-0.0865367	0.0881826	0.0405275	0.117261	-0.120155	0.016088	0.0320126	0.062946	-0.15215	-0.0478316	0.0143606	0.00691024	-0.19356	-0.108745	-0.0155285
99609_G1_19w_L.tif	0.267914	0.0103692	-0.753025	0.156785	-0.199808	0.336631	0.223205	-0.0418983	0.171668	0.0398116	0.170618	-0.0835813	0.0925023	0.0459422	0.116975	-0.118699	0.0203068	0.0363834	0.0556673	-0.160779	-0.0473113	0.0129586	-0.0074052	-0.212315	-0.111309	-0.0216083
98452_G2_20w_L2.tif	0.290789	-0.0228241	-0.828746	0.121006	-0.108738	0.153009	0.219372	-0.0404259	0.210574	0.00101872	0.145948	-0.0542428	0.135617	0.0181784	0.0711521	-0.0674476	0.0611002	0.026485	-0.00320717	-0.0779636	-0.0156819	0.0213817	-0.0815405	-0.0886296	-0.0966391	0.0104551
98455_G2_20w_L.tif	0.28791	-0.0252477	-0.826677	0.125101	-0.123446	0.149533	0.218835	-0.0438247	0.208181	0.00290198	0.148131	-0.056432	0.133452	0.0209998	0.0758932	-0.0683819	0.0586194	0.0272869	0.00248164	-0.0811448	-0.0146488	0.0276338	-0.0750264	-0.0952543	-0.0937047	0.0168283
98462_G2_20w_L.tif	0.287855	-0.0172204	-0.819751	0.124195	-0.123789	0.16556	0.217442	-0.044051	0.20815	0.0113273	0.14532	-0.0642642	0.132169	0.0250393	0.072633	-0.0812979	0.0580481	0.0306023	0.00135618	-0.0931056	-0.0144633	0.0295921	-0.0745194	-0.108223	-0.0904506	0.0218458
98474_G2_20w_L.tif	0.287325	-0.0152733	-0.816747	0.126588	-0.124269	0.180999	0.218782	-0.0415337	0.20587	0.0109725	0.148102	-0.0613218	0.128541	0.0216185	0.0772344	-0.0769314	0.0541103	0.0254291	0.00554631	-0.0921494	-0.0188455	0.0217206	-0.0708942	-0.111638	-0.0947545	0.0115199
98475_G1_19w_L.tif	0.295726	-0.0118497	-0.826762	0.118043	-0.0970021	0.150807	0.217368	-0.0408119	0.215213	0.00725001	0.140277	-0.0595475	0.138965	0.0205588	0.063554	-0.0740253	0.0636203	0.0275865	-0.0121476	-0.0845217	-0.0117807	0.0272738	-0.0932398	-0.0974448	-0.0937921	0.0166826
98483_G2_20w_L.tif	0.278487	-0.0120333	-0.801195	0.13068	-0.147831	0.228939	0.21561	-0.048834	0.195133	0.0189691	0.152039	-0.0723815	0.119651	0.0320668	0.0871806	-0.0925293	0.0454495	0.0303821	0.0222023	-0.110221	-0.0238834	0.0235328	-0.0474384	-0.135284	-0.0954046	0.00671291
98489_G2_20w_L.tif	0.28957	-0.0122057	-0.81773	0.126791	-0.122008	0.175388	0.218755	-0.0411647	0.206421	0.00924161	0.147149	-0.0612228	0.129762	0.0213393	0.0751291	-0.0776922	0.0557394	0.0266787	0.00345416	-0.0913342	-0.0177586	0.0228239	-0.0732862	-0.109545	-0.0951972	0.0109023
98491_G2_20w_L.tif	0.289753	-0.0182849	-0.823974	0.117134	-0.103833	0.177684	0.218573	-0.0400034	0.20901	0.00523631	0.145261	-0.0571848	0.130911	0.0144691	0.0720754	-0.0703148	0.0572122	0.0221421	-0.00243735	-0.0843674	-0.0169614	0.0202353	-0.0817917	-0.101365	-0.0937991	0.0146191
98509_G2_20w_L.tif	0.281375	-0.0282244	-0.822886	0.119072	-0.126534	0.182604	0.216255	-0.04834	0.202553	0.0043614	0.148274	-0.0630653	0.127205	0.0195113	0.0800486	-0.073755	0.0544497	0.0268033	0.0104395	-0.0850319	-0.0161288	0.0277564	-0.064683	-0.102224	-0.0903677	0.0205325
98515_G2_20w_L.tif	0.289702	-0.0171755	-0.822849	0.119394	-0.113261	0.163991	0.216988	-0.0436642	0.209493	0.00775718	0.143517	-0.062533	0.13375	0.0219328	0.070332	-0.076725	0.0595524	0.0285728	-0.0037087	-0.0909711	-0.0124902	0.030884	-0.0812481	-0.105242	-0.0897774	0.0237787
98517_G2_20w_L.tif	0.295725	-0.00962	-0.825712	0.11614	-0.0958001	0.16602	0.218131	-0.0390595	0.212027	0.00386571	0.141007	-0.0597936	0.135809	0.0169016	0.0649914	-0.0745809	0.0598268	0.0214209	-0.00903478	-0.0833581	-0.0140658	0.0229876	-0.0893662	-0.0971584	-0.0935389	0.0162345
98524_G1_19w_L.tif	0.280509	-0.0332002	-0.822259	0.123562	-0.128612	0.166325	0.216588	-0.0477867	0.207092	0.00966459	0.149038	-0.0592307	0.131978	0.0256133	0.0786685	-0.0720271	0.0603298	0.0361946	0.00641832	-0.0866347	-0.0149753	0.0290157	-0.0700498	-0.104143	-0.0947247	0.0126466
98525_G2_20w_L.tif	0.282973	-0.0121123	-0.808595	0.133043	-0.148791	0.195591	0.219796	-0.0418659	0.195233	0.00719902	0.152979	-0.0653109	0.120241	0.0224209	0.0846279	-0.0863656	0.0513036	0.0338871	0.0165528	-0.104244	-0.0188954	0.0294337	-0.0555746	-0.127218	-0.09185	0.0155414
98535_G1_19w_L.tif	0.283897	-0.0196635	-0.817848	0.118303	-0.118889	0.195652	0.2154	-0.0471258	0.204753	0.0112385	0.145146	-0.0670654	0.127872	0.0224953	0.0757844	-0.0808982	0.0546416	0.0278491	0.00720785	-0.091201	-0.0175407	0.024742	-0.0683213	-0.110143	-0.0921021	0.0158169
98539_G2_20w_L.tif	0.281603	-0.0111532	-0.803964	0.133844	-0.147086	0.20961	0.219195	-0.0422413	0.195683	0.0129703	0.151609	-0.0693806	0.121783	0.0296006	0.0863874	-0.0863552	0.0509859	0.0357635	0.0170185	-0.108775	-0.0235081	0.021368	-0.0540893	-0.132234	-0.0956169	0.00698319
98565_G2_20w_L.tif	0.274792	-0.0233697	-0.808975	0.121581	-0.13773	0.220273	0.214901	-0.0491611	0.195938	0.0130176	0.149896	-0.070502	0.122271	0.0293513	0.0838629	-0.0884052	0.0510232	0.0343466	0.0180059	-0.103584	-0.0190906	0.0287673	-0.0553391	-0.129967	-0.0895557	0.0176523
98605_G2_20w_L.tif	0.295536	-0.0135519	-0.828465	0.121766	-0.103538	0.141323	0.217366	-0.0433952	0.21504	0.00659578	0.141313	-0.0602517	0.139049	0.0214519	0.0662002	-0.0711269	0.0633334	0.0281305	-0.00771116	-0.077308	-0.0124583	0.0270343	-0.089807	-0.0931982	-0.0958572	0.0125305
98607_G2_20w_L.tif	0.285366	-0.0262014	-0.824464	0.120069	-0.118618	0.167234	0.217042	-0.0456459	0.207282	0.00516888	0.147292	-0.0583053	0.132558	0.021888	0.0740579	-0.0740832	0.0590905	0.0297207	0.00194551	-0.0856071	-0.014396	0.027996	-0.0735993	-0.0976974	-0.0935559	0.0154642
98620_G1_19w_L.tif	0.287912	-0.0161516	-0.819511	0.124825	-0.125356	0.170697	0.218181	-0.0431087	0.205542	0.00740637	0.145727	-0.0653108	0.129894	0.0219379	0.0753361	-0.0783976	0.0571834	0.0302601	0.00497048	-0.0893324	-0.015367	0.0284586	-0.0721271	-0.108592	-0.0923847	0.017307
98621_G1_19w_L.tif	0.289148	-0.0186831	-0.821664	0.129537	-0.126116	0.144674	0.21841	-0.0429926	0.2116	0.0147066	0.145932	-0.0614926	0.134844	0.0273209	0.0728019	-0.0771765	0.0600184	0.032771	-0.0014582	-0.093689	-0.0139959	0.0302259	-0.0772689	-0.105048	-0.0922517	0.0198472
98625_G1_19w_L2.tif	0.2896	-0.018983	-0.82346	0.126225	-0.120264	0.156988	0.218996	-0.0418304	0.210674	0.0104986	0.1458	-0.0609211	0.132647	0.0202754	0.0739233	-0.0726824	0.0580084	0.0263902	0.00181872	-0.0830284	-0.0166477	0.0228553	-0.0762464	-0.0991592	-0.0948493	0.0133716
98627_G1_19w_L.tif	0.287857	-0.0190686	-0.820146	0.1331	-0.132964	0.151351	0.219897	-0.0411212	0.208101	0.0111375	0.148509	-0.0604913	0.132048	0.0257267	0.0767991	-0.0758845	0.0583353	0.0329484	0.00477308	-0.0898667	-0.0164945	0.0265221	-0.0708769	-0.104845	-0.0958382	0.0104909
98628_G2_20w_L.tif	0.286708	-0.0209332	-0.820188	0.134845	-0.137884	0.15275	0.221112	-0.0396984	0.206378	0.00941228	0.15059	-0.0588242	0.129261	0.0216956	0.0802755	-0.0724902	0.0559787	0.0295764	0.0088962	-0.0864821	-0.0173561	0.0259548	-0.0680979	-0.106786	-0.0956731	0.0109806
98636_G2_20w_L.tif	0.286608	-0.0207798	-0.819773	0.130413	-0.130317	0.162404	0.219468	-0.041928	0.20666	0.00897744	0.149753	-0.0579466	0.130784	0.0236277	0.0788163	-0.072096	0.056249	0.0283691	0.00611209	-0.088128	-0.0174399	0.0243443	-0.0710087	-0.107363	-0.0959111	0.0101062
98639_G2_20w_L.tif	0.281856	-0.0210051	-0.813646	0.131906	-0.142104	0.185424	0.220131	-0.0417579	0.199703	0.00814475	0.153199	-0.0605003	0.125123	0.0248085	0.083901	-0.0789373	0.0517638	0.0290107	0.0150747	-0.0940017	-0.0202495	0.023764	-0.0594191	-0.116587	-0.0953339	0.00973076
98649_G2_20w_L.tif	0.285534	-0.0157733	-0.815621	0.129816	-0.139093	0.172373	0.219519	-0.0416159	0.201287	0.00661036	0.150135	-0.0627431	0.12627	0.0225747	0.0792076	-0.0822518	0.0549236	0.032306	0.00774559	-0.100606	-0.0152598	0.032753	-0.0646154	-0.115321	-0.0900301	0.0218776
98653_G2_20w_L.tif	0.282515	-0.0177074	-0.81099	0.135307	-0.147616	0.179256	0.219121	-0.0434302	0.201796	0.0149224	0.151649	-0.0647592	0.125513	0.0278769	0.0830812	-0.0830658	0.0532505	0.0339443	0.0140374	-0.0998938	-0.0184621	0.0284211	-0.0594824	-0.122042	-0.0944124	0.0111703
98654_G2_20w_L.tif	0.282092	-0.0169021	-0.81043	0.133364	-0.144914	0.193881	0.218282	-0.0453965	0.200573	0.0146404	0.153015	-0.063556	0.123684	0.0262664	0.0849875	-0.0819523	0.049189	0.0270934	0.0166049	-0.0985706	-0.0221588	0.0215563	-0.0549902	-0.11822	-0.0959354	0.00779491
98668_G2_20w_L.tif	0.281697	-0.0164633	-0.806515	0.13776	-0.145594	0.190729	0.219571	-0.0416091	0.203189	0.0208032	0.15319	-0.062208	0.125529	0.0304397	0.0851845	-0.080779	0.0506269	0.0300726	0.0152248	-0.100873	-0.0226586	0.0202586	-0.0619118	-0.132123	-0.0975329	0.0039913
98670_G2_20w_L.tif	0.288065	-0.0320889	-0.831618	0.110432	-0.0951923	0.1446	0.213881	-0.0484202	0.217192	0.00777158	0.139805	-0.0579213	0.143604	0.0269211	0.0635242	-0.0691217	0.0688024	0.0356438	-0.0122426	-0.0778189	-0.00765127	0.0341553	-0.0971445	-0.0968327	-0.0910255	0.0226793
98686_G2_20w_L.tif	0.278762	-0.023191	-0.81162	0.132168	-0.146501	0.197639	0.21855	-0.0458506	0.199607	0.0137117	0.15423	-0.0631008	0.122176	0.0245875	0.0873603	-0.0799276	0.0488524	0.027687	0.0203249	-0.0945811	-0.0232436	0.0204017	-0.0515474	-0.1157	-0.0969506	0.00615641
98689_G2_20w_L.tif	0.293181	-0.0197578	-0.827343	0.125213	-0.10539	0.138731	0.217199	-0.0440947	0.217876	0.013854	0.143729	-0.0545337	0.139712	0.0232604	0.0695578	-0.063195	0.0625615	0.0262751	-0.00668598	-0.0754831	-0.0145419	0.0218065	-0.0928492	-0.101758	-0.0970069	0.00968235
98692_G1_19w_L.tif	0.28807	-0.0225473	-0.821451	0.137545	-0.131163	0.14595	0.220436	-0.0409329	0.212268	0.0171111	0.149613	-0.0565387	0.135504	0.0305434	0.0777028	-0.0702238	0.056469	0.0256772	0.00659035	-0.0797988	-0.020475	0.0155228	-0.0716726	-0.0987212	-0.101891	-0.00358698
98693_G2_20w_L.tif	0.286586	-0.0243797	-0.823487	0.119715	-0.115515	0.161559	0.216361	-0.0456181	0.210022	0.0088981	0.144313	-0.0614705	0.134815	0.0243682	0.0717638	-0.0743765	0.0617293	0.0334216	-0.000972345	-0.085839	-0.0125264	0.0308087	-0.0814759	-0.106734	-0.0916145	0.0196472
98696_G2_20w_L.tif	0.287889	-0.0127316	-0.815006	0.143498	-0.145729	0.145484	0.221368	-0.0379186	0.205484	0.0133609	0.151597	-0.0590039	0.129749	0.0288757	0.080449	-0.0783521	0.0558052	0.0339502	0.0100553	-0.0930914	-0.0169174	0.0297035	-0.0691206	-0.123704	-0.0956236	0.00992892
98697_G2_20w_L.tif	0.288816	-0.0132082	-0.816622	0.143044	-0.14189	0.147555	0.221024	-0.0394106	0.208561	0.018118	0.150926	-0.0593233	0.130713	0.0282185	0.0804216	-0.0750209	0.0545748	0.028192	0.00867676	-0.0916048	-0.0198039	0.0207294	-0.0671925	-0.110969	-0.0982039	0.00367983
98698_G2_20w_L.tif	0.29093	-0.0197254	-0.824814	0.134028	-0.123977	0.141069	0.221288	-0.0380383	0.212549	0.0116901	0.148142	-0.0555624	0.134677	0.0224743	0.075064	-0.0685526	0.0582399	0.0253538	0.00245045	-0.0783572	-0.0186889	0.0172542	-0.0764407	-0.0946505	-0.0994203	0.00301705
98707_G1_19w_L.tif	0.268565	-0.0122026	-0.785413	0.137875	-0.168967	0.271652	0.216007	-0.0499648	0.186066	0.027224	0.160707	-0.074701	0.108961	0.037176	0.100281	-0.100753	0.0375638	0.0356093	0.0372051	-0.127769	-0.0320985	0.0204514	-0.0296728	-0.163334	-0.0992046	-0.00126309
98718_G1_19w_L2.tif	0.285325	-0.0104794	-0.808037	0.136251	-0.140811	0.190234	0.220257	-0.0395297	0.201331	0.0143201	0.152102	-0.0621311	0.125031	0.0267515	0.0828693	-0.0817293	0.0507889	0.0282311	0.0136498	-0.0988391	-0.0215196	0.0213128	-0.0638679	-0.129304	-0.097119	0.00491119
98725_G1_19w_L.tif	0.28818	-0.0194972	-0.819807	0.128009	-0.12291	0.151339	0.216892	-0.0450984	0.211304	0.0145065	0.144926	-0.0623557	0.135783	0.0295717	0.0729809	-0.0752198	0.0613088	0.0353872	0.00137216	-0.0852896	-0.0128178	0.0322488	-0.083635	-0.119222	-0.0935776	0.0156197
98732_G2_20w_L.tif	0.283633	-0.02226	-0.816233	0.133747	-0.141063	0.166	0.219668	-0.0424789	0.204601	0.0121212	0.151182	-0.0606871	0.128583	0.0262926	0.0818968	-0.0756371	0.0552044	0.0320321	0.0106686	-0.092626	-0.0181021	0.0261279	-0.0652802	-0.11448	-0.0947597	0.0118484
98737_G2_20w_L2.tif	0.28685	-0.00640519	-0.806745	0.131873	-0.131709	0.203999	0.21975	-0.039054	0.202334	0.0167392	0.148623	-0.0671971	0.124923	0.0264028	0.0797732	-0.0857396	0.0502933	0.0268569	0.0111217	-0.101525	-0.0228344	0.0182781	-0.0637649	-0.125953	-0.0986151	0.00172514
98747_G2_20w_L.tif	0.28285	-0.0223275	-0.815239	0.129031	-0.135094	0.174064	0.218001	-0.0441782	0.207601	0.0187234	0.14767	-0.0659697	0.129229	0.0271985	0.078384	-0.080688	0.0561728	0.0331703	0.00774887	-0.0960318	-0.0173769	0.0267647	-0.0671659	-0.115175	-0.0927807	0.0154186
98748_G2_20w_L.tif	0.286386	-0.0164923	-0.816765	0.140034	-0.148435	0.152869	0.221048	-0.0407348	0.204789	0.0133534	0.151257	-0.0632275	0.128266	0.0270241	0.0820318	-0.0787531	0.053326	0.0292136	0.0125657	-0.0923501	-0.0188545	0.0257075	-0.0610924	-0.109681	-0.0945215	0.0130366
98751_G2_20w_L.tif	0.286087	-0.0150282	-0.815576	0.128201	-0.1328	0.181849	0.217218	-0.0460381	0.20432	0.0124502	0.148218	-0.0654782	0.127719	0.0247134	0.07881	-0.0808913	0.0530482	0.0271183	0.0100057	-0.0927525	-0.0186931	0.02431	-0.0643359	-0.111186	-0.0940198	0.012733
98755_G2_20w_L.tif	0.288365	-0.0225519	-0.824921	0.123641	-0.11868	0.158305	0.218548	-0.0429215	0.209663	0.00716943	0.146132	-0.0595644	0.133636	0.0216032	0.0736011	-0.0723144	0.0584724	0.026683	0.000840446	-0.0836809	-0.0151108	0.025932	-0.0750846	-0.0943878	-0.0954615	0.0120869
98764_G2_20w_L.tif	0.278216	-0.0292582	-0.818869	0.126654	-0.146356	0.18454	0.217743	-0.0485808	0.1962	0.00142872	0.153422	-0.0626989	0.122287	0.0198712	0.0876702	-0.0744645	0.0524862	0.0313457	0.0196376	-0.0883393	-0.0176012	0.0299216	-0.0534401	-0.108597	-0.0913941	0.0181782
98767_G2_20w_L.tif	0.295232	-0.0204744	-0.832061	0.12459	-0.100796	0.136371	0.220433	-0.037707	0.217489	0.00644725	0.144852	-0.0500109	0.139827	0.0180017	0.0686618	-0.0605339	0.0607717	0.0178681	-0.00803301	-0.0708486	-0.0169483	0.0141138	-0.089543	-0.0816964	-0.0998851	0.00387952
98774_G2_20w_L2.tif	0.281171	-0.0215594	-0.813596	0.130686	-0.144815	0.182336	0.219175	-0.0435161	0.198963	0.00762083	0.15269	-0.0619373	0.124086	0.0236145	0.0847002	-0.0782553	0.0529796	0.0322733	0.0141464	-0.097487	-0.017596	0.0296274	-0.0613745	-0.122926	-0.0905291	0.0195233
98805_G2_20w_L.tif	0.282381	-0.0276043	-0.821315	0.118672	-0.124716	0.16896	0.212406	-0.0543289	0.205882	0.00789435	0.144706	-0.0659315	0.133461	0.0287706	0.0752941	-0.076704	0.0651399	0.0458634	0.00403539	-0.0892841	-0.0119199	0.0347485	-0.0750441	-0.112111	-0.0903106	0.0210551
98823_G1_19w_L.tif	0.280014	-0.0237519	-0.813507	0.124825	-0.13721	0.182357	0.215246	-0.0488668	0.205664	0.0192368	0.146324	-0.0702979	0.129019	0.0308745	0.0780203	-0.0855383	0.0554472	0.0344899	0.00945052	-0.0990224	-0.0135053	0.0358156	-0.067501	-0.125135	-0.0874613	0.025013
98834_G1_19w_L.tif	0.283869	-0.0268191	-0.820872	0.13008	-0.135212	0.158994	0.218261	-0.0458173	0.206635	0.0100276	0.148806	-0.0622117	0.132035	0.0278186	0.0800241	-0.0723452	0.057722	0.0329594	0.00988028	-0.0833623	-0.0170552	0.026098	-0.0678627	-0.104997	-0.0962302	0.00957418
98837_G2_20w_L.tif	0.282896	-0.0238756	-0.821506	0.118732	-0.1274	0.183901	0.215826	-0.0487271	0.199978	0.000762852	0.148078	-0.0637708	0.126632	0.0196664	0.0784791	-0.0778755	0.0562127	0.0312164	0.00929243	-0.0890347	-0.0136855	0.0330375	-0.0649399	-0.105344	-0.0898647	0.0213114
98841_G2_20w_L.tif	0.288368	-0.015466	-0.820037	0.118221	-0.113406	0.182168	0.216368	-0.0445395	0.206618	0.00792478	0.143868	-0.0647015	0.130724	0.021207	0.0714238	-0.080559	0.0577471	0.0287173	0.00107296	-0.0902287	-0.0151531	0.0267299	-0.0761103	-0.107736	-0.0914829	0.018263
98850_G2_20w_L.tif	0.286593	-0.0322884	-0.831959	0.11097	-0.099923	0.156071	0.216501	-0.0444859	0.211553	0.000520526	0.143086	-0.0560136	0.13768	0.018997	0.0694656	-0.0646062	0.0639367	0.0288987	-0.00808887	-0.0797487	-0.00967785	0.0316469	-0.0877907	-0.0911805	-0.0913763	0.021219
98875_G2_20w_L.tif	0.287252	-0.0154387	-0.816872	0.124655	-0.123381	0.176966	0.217574	-0.0431517	0.20588	0.010159	0.146132	-0.0638661	0.130702	0.0251353	0.0747329	-0.0799731	0.0574348	0.0315016	0.00253327	-0.0957044	-0.0153759	0.0283981	-0.0734121	-0.113375	-0.0931998	0.0146951
98889_G2_20w_L.tif	0.278831	-0.0139204	-0.802064	0.132957	-0.148787	0.216026	0.216218	-0.0477304	0.19994	0.0243119	0.15207	-0.070171	0.121462	0.0320247	0.0861289	-0.0903247	0.0466672	0.0298385	0.0179937	-0.111924	-0.0224801	0.0245932	-0.0515033	-0.134412	-0.094476	0.00873166
98904_G2_20w_L.tif	0.289851	-0.00811813	-0.814404	0.137054	-0.134906	0.168928	0.220345	-0.0393957	0.208408	0.0195036	0.149063	-0.0628985	0.127697	0.0222115	0.0784821	-0.0796651	0.0520194	0.0228114	0.00790575	-0.0940901	-0.0211757	0.0176852	-0.0663509	-0.110559	-0.0969338	0.00653336
98915_G1_19w_L.tif	0.279695	-0.0150774	-0.80536	0.132807	-0.149443	0.208784	0.218493	-0.0443883	0.196612	0.0151261	0.152528	-0.0687372	0.122198	0.0309284	0.0857848	-0.0889832	0.0475175	0.0296253	0.0189769	-0.106732	-0.0221564	0.024465	-0.0510948	-0.128603	-0.0937509	0.0107862
98916_G1_19w_L.tif	0.289609	-0.00769379	-0.812954	0.127017	-0.121002	0.188008	0.217593	-0.0421279	0.206139	0.0137229	0.146455	-0.063723	0.131091	0.0284648	0.0735367	-0.0844684	0.0543846	0.0267636	0.00339854	-0.0972615	-0.0202453	0.0187677	-0.0723873	-0.116291	-0.0956185	0.00882208
98919_G1_19w_L.tif	0.290065	-0.00718507	-0.813767	0.140328	-0.137415	0.163664	0.221398	-0.0369028	0.207028	0.0166263	0.150183	-0.0606982	0.128316	0.0240057	0.0797139	-0.0774483	0.0524865	0.0241032	0.00842276	-0.0938681	-0.0204948	0.0193824	-0.0682113	-0.116423	-0.0977246	0.00441597
98930_G1_19w_L.tif	0.277919	-0.0064503	-0.793532	0.140314	-0.162013	0.245247	0.220131	-0.043184	0.190472	0.0215101	0.156854	-0.0732485	0.111887	0.0292722	0.0948489	-0.0948058	0.0385366	0.0270434	0.0321503	-0.114609	-0.0320885	0.0141714	-0.0338802	-0.140839	-0.101286	-0.0044206
98937_G1_19w_L.tif	0.290391	-0.0196471	-0.82398	0.129561	-0.121422	0.140504	0.218034	-0.0442103	0.212505	0.0117254	0.1458	-0.05892	0.137501	0.0292264	0.0726109	-0.0718393	0.0605728	0.0305161	-0.000752989	-0.0832759	-0.0146092	0.0268718	-0.0812469	-0.103221	-0.0954032	0.0127093
98938_G2_20w_L.tif	0.286271	-0.0123729	-0.813247	0.129935	-0.133563	0.191328	0.217877	-0.0447716	0.204073	0.0152121	0.148827	-0.0663049	0.125348	0.0229682	0.0801111	-0.0821534	0.0508165	0.0249717	0.0130152	-0.0923407	-0.022464	0.0177882	-0.0607644	-0.111799	-0.0963016	0.00753883
98942_G2_20w_L.tif	0.291694	-0.0140542	-0.823045	0.129055	-0.121089	0.157549	0.220775	-0.0381359	0.207981	0.00440952	0.148505	-0.0554535	0.130533	0.0156648	0.0760093	-0.0689595	0.0561226	0.0224132	0.00193088	-0.0842809	-0.0173087	0.0216923	-0.0760551	-0.100576	-0.0960525	0.0106758
98943_G1_19w_L.tif	0.285641	-0.0143499	-0.812673	0.135177	-0.13975	0.1787	0.220248	-0.0404298	0.204002	0.014667	0.15079	-0.062923	0.126171	0.0243484	0.0818151	-0.0791896	0.0519603	0.0272255	0.0124252	-0.0939779	-0.0206084	0.0216195	-0.0634021	-0.117788	-0.0966198	0.00692027
98969_G2_20w_L.tif	0.283921	-0.0181005	-0.813176	0.139839	-0.149881	0.168415	0.220371	-0.0422237	0.203216	0.0149222	0.152888	-0.0620967	0.125849	0.0260993	0.084797	-0.0778823	0.0528176	0.0315764	0.0157807	-0.093268	-0.0201531	0.0242756	-0.0586328	-0.115887	-0.0977961	0.00432989
98976_G2_20w_L.tif	0.282141	-0.0169397	-0.809386	0.135501	-0.147948	0.18223	0.216791	-0.0479701	0.20309	0.0193868	0.151189	-0.0661324	0.126535	0.031507	0.084211	-0.0818225	0.0516473	0.0314267	0.0165791	-0.0963901	-0.0195336	0.0264642	-0.0621802	-0.130791	-0.0931347	0.0135299
98995_G1_19w_L.tif	0.282225	-0.0174418	-0.810645	0.136859	-0.149578	0.186344	0.219957	-0.0428742	0.200125	0.0134454	0.153866	-0.0627913	0.123417	0.0257247	0.0866054	-0.0796849	0.0495613	0.0280084	0.0178788	-0.0971196	-0.0221123	0.0218491	-0.0548143	-0.11913	-0.0964858	0.0068107
99006_G2_20w_L.tif	0.28894	-0.00899508	-0.813034	0.133796	-0.132115	0.169773	0.217474	-0.0442273	0.208844	0.0206909	0.148081	-0.0628545	0.129382	0.025902	0.0769186	-0.0807274	0.0544169	0.0278919	0.00634443	-0.0949427	-0.0183328	0.0237251	-0.0735429	-0.124393	-0.0933762	0.0143607
99015_G2_20w_L.tif	0.288813	-0.0168738	-0.8179	0.133533	-0.127026	0.147885	0.219342	-0.0396746	0.212654	0.0201065	0.146769	-0.0598368	0.135417	0.0310597	0.0731161	-0.0781747	0.0585935	0.030705	-0.00124813	-0.0962274	-0.0151962	0.0277404	-0.0793757	-0.11502	-0.093958	0.0147777
99017_G2_20w_L.tif	0.282348	-0.0295193	-0.820947	0.120798	-0.121559	0.165115	0.21556	-0.047349	0.20874	0.0110016	0.14709	-0.0587173	0.134381	0.0278924	0.0744386	-0.0745462	0.0620712	0.0373022	0.000255373	-0.0916139	-0.0116392	0.0341191	-0.079928	-0.114804	-0.0908109	0.0203211
99031_G2_20w_L.tif	0.287896	-0.0174851	-0.818863	0.125921	-0.121755	0.167544	0.218315	-0.041865	0.209138	0.0128575	0.146504	-0.0608922	0.131092	0.0219377	0.0745466	-0.0758621	0.0570949	0.0278506	0.00233268	-0.0893852	-0.0151369	0.0276411	-0.0781858	-0.114356	-0.0929781	0.0160936
99035_G1_19w_L.tif	0.290996	-0.0188031	-0.824778	0.12779	-0.117427	0.150572	0.219728	-0.0401643	0.211972	0.00951026	0.146708	-0.0564375	0.133619	0.0186844	0.0732602	-0.0696312	0.0586323	0.0249924	0.000173906	-0.0800767	-0.0156736	0.0237625	-0.0795411	-0.0975012	-0.0976694	0.00730178
99039_G1_19w_L.tif	0.298424	-0.00690945	-0.826672	0.124305	-0.0963938	0.135179	0.218511	-0.0376971	0.217932	0.00989866	0.139934	-0.0582337	0.142408	0.025756	0.0615647	-0.0749144	0.0654108	0.0297816	-0.0143849	-0.0833997	-0.0127733	0.0237874	-0.0979755	-0.0997582	-0.0959838	0.012205
99088_G2_20w_L.tif	0.275683	-0.0190644	-0.804026	0.133174	-0.156759	0.218021	0.218494	-0.045868	0.192979	0.0141952	0.155559	-0.0683159	0.116064	0.0253988	0.0911639	-0.0876018	0.0464998	0.032539	0.0261141	-0.105348	-0.0230751	0.0255437	-0.0457347	-0.134492	-0.0929619	0.011818
99090_G2_20w_L.tif	0.284228	-0.00689777	-0.802715	0.138552	-0.146027	0.206832	0.219877	-0.0407565	0.200018	0.0199941	0.153336	-0.0650497	0.12276	0.0300989	0.0850528	-0.087263	0.0467546	0.0262669	0.0162122	-0.107988	-0.0257471	0.0161217	-0.0543866	-0.129442	-0.0993631	-0.000468752
99099_G2_20w_L.tif	0.283289	-0.0223279	-0.816096	0.13899	-0.150253	0.162562	0.220065	-0.0440256	0.203199	0.0121279	0.153602	-0.0601159	0.128097	0.0290933	0.0856176	-0.0743316	0.0511114	0.0260764	0.0167239	-0.0881574	-0.0199585	0.0241909	-0.0586589	-0.111573	-0.0967386	0.00749166
99103_G2_20w_L2.tif	0.271026	-0.0165636	-0.795644	0.129302	-0.151483	0.255702	0.213609	-0.0521507	0.191186	0.0230019	0.154856	-0.074459	0.113958	0.0329509	0.0941263	-0.0939253	0.0421107	0.0331704	0.0314281	-0.113653	-0.0266652	0.0236273	-0.0412418	-0.149995	-0.0972658	0.00299182
99121_G2_20w_L.tif	0.278613	-0.0292714	-0.816487	0.123522	-0.136122	0.17686	0.215416	-0.0491011	0.202059	0.00876719	0.148921	-0.0638638	0.130026	0.0300494	0.0806819	-0.0773374	0.0590627	0.039696	0.0088389	-0.0958327	-0.0116537	0.0385598	-0.0704634	-0.124747	-0.0888928	0.0226993
99126_G2_20w_L.tif	0.276411	-0.00828892	-0.790291	0.145679	-0.17136	0.219643	0.219024	-0.04313	0.194471	0.0284508	0.156571	-0.0712319	0.118885	0.0409962	0.0920453	-0.0968927	0.0453014	0.0378235	0.0251852	-0.124077	-0.0245017	0.0262206	-0.0485608	-0.164429	-0.0931802	0.0092368
99132_G2_20w_L.tif	0.289019	-0.0117722	-0.81725	0.118115	-0.110348	0.19246	0.21355	-0.0489552	0.20826	0.0137727	0.142737	-0.0669811	0.13091	0.0237197	0.0720896	-0.0804761	0.0564904	0.0275473	0.00190199	-0.0911291	-0.017097	0.023254	-0.0759875	-0.111404	-0.0942742	0.0118486
99135_G1_19w_L.tif	0.293153	-0.00298336	-0.813798	0.135037	-0.120795	0.160619	0.221244	-0.0323563	0.210886	0.017505	0.145612	-0.0607655	0.133651	0.0276143	0.0703984	-0.083592	0.0581034	0.0297378	-0.00347323	-0.100953	-0.017265	0.0221196	-0.0815995	-0.120288	-0.0961185	0.00830459
99142_G2_20w_L.tif	0.284585	-0.0192002	-0.81827	0.124794	-0.130868	0.18605	0.217297	-0.0464448	0.200997	0.00490147	0.149146	-0.0637935	0.126014	0.0206922	0.0812444	-0.0758536	0.0527165	0.0261796	0.0129979	-0.0863906	-0.018271	0.0251143	-0.0638228	-0.109537	-0.0937655	0.013488
99146_G1_19w_L.tif	0.28503	0.00383114	-0.794944	0.153627	-0.167146	0.20208	0.222529	-0.0359922	0.196376	0.0241161	0.157035	-0.0660026	0.11848	0.032331	0.0908953	-0.0908843	0.0437723	0.0282241	0.022735	-0.117286	-0.0273325	0.0164555	-0.0473861	-0.14573	-0.100044	-0.00476966
99148_G2_20w_L.tif	0.287867	-0.0154726	-0.816237	0.144254	-0.143609	0.145777	0.220209	-0.0418667	0.208599	0.0188074	0.150733	-0.0605367	0.132025	0.0323694	0.0808891	-0.0748485	0.0566258	0.0342304	0.0107007	-0.0876234	-0.0202834	0.0197822	-0.0670985	-0.112611	-0.100421	-0.00226094
99158_G2_20w_L.tif	0.284535	-0.0132581	-0.809303	0.138082	-0.146511	0.172099	0.218922	-0.0425433	0.205217	0.0216701	0.1503	-0.0655654	0.127984	0.0321341	0.0806003	-0.0856424	0.0532707	0.0328273	0.0104336	-0.104277	-0.0186041	0.0273323	-0.0641002	-0.12773	-0.0927439	0.0148722
99175_G1_19w_L.tif	0.283069	-0.0232521	-0.819397	0.119227	-0.121173	0.187149	0.215922	-0.0468479	0.203394	0.00652505	0.146861	-0.0634411	0.128961	0.0227602	0.0779607	-0.0753128	0.0557465	0.0287513	0.00822253	-0.0867483	-0.0157033	0.027817	-0.0725014	-0.114487	-0.0913633	0.0178607
99176_G2_20w_L.tif	0.273777	-0.0155566	-0.798239	0.133905	-0.159716	0.240523	0.217518	-0.0476884	0.19028	0.0185956	0.156185	-0.0727272	0.113549	0.029787	0.0933799	-0.0941865	0.0413354	0.0301677	0.030505	-0.112904	-0.0261597	0.0236714	-0.0356963	-0.137741	-0.0967182	0.00415371
99189_G1_19w_L.tif	0.284164	-0.0190826	-0.81387	0.130507	-0.135943	0.169065	0.217269	-0.0450756	0.206942	0.0176982	0.147201	-0.0663293	0.131077	0.0313458	0.0779184	-0.0809146	0.0567632	0.0345243	0.00757758	-0.0955872	-0.0154217	0.0310153	-0.0723009	-0.125691	-0.0913773	0.0185246
99190_G2_20w_L.tif	0.283642	-0.0176019	-0.812221	0.132787	-0.140053	0.178643	0.217641	-0.0454067	0.203264	0.0139449	0.151205	-0.0616679	0.127179	0.0271849	0.0825088	-0.0776869	0.0538818	0.0317387	0.0129069	-0.093285	-0.0183427	0.0265766	-0.0681399	-0.12868	-0.093471	0.0134539
99193_G2_20w_L.tif	0.294907	-0.00830425	-0.821609	0.137985	-0.117842	0.14168	0.221158	-0.0354429	0.214291	0.015188	0.146058	-0.0568792	0.138332	0.0304438	0.0720824	-0.0709441	0.0572134	0.0203442	-0.00126672	-0.0813467	-0.0188386	0.0148486	-0.082241	-0.101693	-0.102244	-0.00587966
99217_G1_19w_L.tif	0.269224	-0.0158454	-0.7937	0.133245	-0.164386	0.265591	0.216985	-0.0495034	0.182593	0.016505	0.158849	-0.075597	0.107633	0.0303603	0.0994637	-0.0972676	0.0377472	0.0324491	0.0398034	-0.116359	-0.0304357	0.0214647	-0.0258411	-0.14683	-0.0979369	0.00178616
99222_G2_20w_L.tif	0.275602	-0.00945066	-0.794018	0.133871	-0.152924	0.257909	0.21832	-0.0454488	0.18889	0.0198223	0.157591	-0.071271	0.111027	0.0288343	0.0947531	-0.0944265	0.0372579	0.0259286	0.0306389	-0.116772	-0.0310587	0.016898	-0.0358248	-0.143982	-0.100254	-0.00191217
99224_G2_20w_L.tif	0.29067	-0.00462613	-0.813506	0.127279	-0.12557	0.171537	0.214338	-0.0492027	0.207883	0.0168055	0.1428	-0.0712947	0.13165	0.0289879	0.072806	-0.0850094	0.0587411	0.0358793	0.00249454	-0.0972981	-0.0135149	0.0334563	-0.0779348	-0.126368	-0.0908558	0.0198547
99225_G2_20w_L.tif	0.283653	-0.0129769	-0.811354	0.119838	-0.116446	0.227205	0.217829	-0.0426259	0.197958	0.00912292	0.149642	-0.0644367	0.120299	0.0186788	0.0816443	-0.0812308	0.0459244	0.0198402	0.0138079	-0.0955573	-0.0240529	0.0170669	-0.0616011	-0.12018	-0.0973049	0.00525592
99230_G2_20w_L.tif	0.280196	-0.0294539	-0.822124	0.114736	-0.119456	0.18472	0.215035	-0.0481566	0.205479	0.00902205	0.146127	-0.0635111	0.131395	0.0258064	0.0735834	-0.08137	0.0577506	0.0312248	0.00228263	-0.094928	-0.0152207	0.0279058	-0.0685398	-0.102876	-0.0865083	0.0268811
99231_G2_20w_L.tif	0.281593	-0.0287934	-0.821118	0.121678	-0.128658	0.171191	0.216516	-0.0472473	0.205362	0.008485	0.147515	-0.0629264	0.131201	0.0260542	0.0771625	-0.0768662	0.0580893	0.0330166	0.00653882	-0.0892768	-0.0141953	0.0311946	-0.0702443	-0.10878	-0.0897622	0.0222716
99250_G2_20w_L.tif	0.280288	-0.00615821	-0.797639	0.155481	-0.182338	0.191854	0.221459	-0.0420609	0.193788	0.0221836	0.159204	-0.0680428	0.11718	0.0342173	0.0960331	-0.0890917	0.0436847	0.032416	0.0308495	-0.111531	-0.0265126	0.021238	-0.0385924	-0.142061	-0.0974037	0.00155552
99273_G2_20w_L.tif	0.287688	-0.011694	-0.813543	0.14636	-0.147952	0.140841	0.220596	-0.0395111	0.207702	0.0213515	0.150649	-0.062085	0.130675	0.0331019	0.0808329	-0.0785926	0.0559013	0.0354851	0.00906286	-0.098073	-0.0178539	0.0277211	-0.0690727	-0.127124	-0.0946852	0.0122194
99284_G2_20w_L.tif	0.286501	-0.00625564	-0.805463	0.143899	-0.147231	0.172843	0.21992	-0.0391938	0.205212	0.0240991	0.15155	-0.0628116	0.127504	0.032954	0.0812026	-0.0856059	0.0529446	0.0333501	0.0104408	-0.106799	-0.0199955	0.0244975	-0.0667667	-0.137995	-0.0958174	0.00701743
99287_G1_19w_L.tif	0.28528	-0.0151428	-0.813962	0.131113	-0.137653	0.181794	0.217974	-0.0450709	0.20261	0.0114282	0.150172	-0.0637083	0.126453	0.0246872	0.0812983	-0.0795719	0.0531654	0.0295495	0.0118539	-0.0943065	-0.0193157	0.0242312	-0.062998	-0.115701	-0.094878	0.0106981
99290_G1_19w_L.tif	0.284844	-0.00946832	-0.80741	0.13118	-0.136665	0.203784	0.218873	-0.0417496	0.200598	0.0153374	0.148774	-0.0692794	0.124605	0.0279859	0.0808566	-0.0872917	0.0504568	0.0290729	0.0141006	-0.100581	-0.0224496	0.0202331	-0.0598724	-0.124741	-0.0967108	0.00551757
99312_G2_20w_L.tif	0.27584	-0.0227234	-0.807853	0.12869	-0.146272	0.213139	0.216841	-0.0476882	0.196993	0.0151346	0.153677	-0.0664383	0.121046	0.0281078	0.0876628	-0.0848817	0.0480973	0.0303528	0.0200209	-0.103704	-0.0220542	0.024568	-0.0505846	-0.12615	-0.0934149	0.0115929
99322_G2_20w_L.tif	0.289753	-0.0187068	-0.822085	0.131537	-0.123271	0.152845	0.220306	-0.0393437	0.210746	0.0111564	0.148929	-0.0545874	0.133498	0.0229105	0.0743878	-0.0730874	0.0574479	0.0257044	0.00258631	-0.0829894	-0.0176074	0.0210418	-0.07599	-0.100786	-0.0987014	0.00430556
99325_G2_20w_L.tif	0.289186	-0.0176819	-0.822986	0.123271	-0.119832	0.16634	0.218974	-0.0416172	0.205728	0.00217159	0.147105	-0.0592031	0.131122	0.0194239	0.0746769	-0.0737366	0.0572735	0.0265327	0.00203433	-0.0867734	-0.0160529	0.0250055	-0.0742622	-0.100696	-0.0929663	0.0169635
99331_G2_20w_L.tif	0.285823	-0.0184119	-0.818067	0.130676	-0.136567	0.171547	0.219449	-0.0429387	0.202295	0.00549667	0.150789	-0.0606204	0.127005	0.0213317	0.0813638	-0.0750498	0.0542531	0.0287539	0.0116247	-0.0878841	-0.0185322	0.0245611	-0.0648701	-0.109938	-0.0945662	0.0124769
99336_G1_19w_L.tif	0.290169	-0.0150011	-0.820713	0.122254	-0.11573	0.158122	0.215688	-0.0462022	0.211511	0.0132685	0.142151	-0.0657394	0.135601	0.0269408	0.0695397	-0.0789718	0.0612909	0.0332164	-0.00278596	-0.0896457	-0.0120897	0.0323857	-0.0846068	-0.114211	-0.0900264	0.0235839
99343_G2_20w_L2.tif	0.291656	-0.00876867	-0.817472	0.137084	-0.128379	0.144474	0.219938	-0.0381794	0.21081	0.0164709	0.147139	-0.0596861	0.13332	0.0267113	0.0744162	-0.0762214	0.0583389	0.0310179	0.000191859	-0.0947012	-0.0156184	0.0274435	-0.080049	-0.119858	-0.0942926	0.0142143
99345_G1_19w_L.tif	0.290597	-0.0205169	-0.826879	0.113683	-0.0987903	0.164019	0.215063	-0.0460418	0.213645	0.00839546	0.140469	-0.0617789	0.136995	0.0205233	0.0674923	-0.0706184	0.061922	0.0267704	-0.00609541	-0.0791643	-0.0121474	0.0274157	-0.0900413	-0.101386	-0.0922292	0.0186985
99347_G2_20w_L.tif	0.289387	-0.0121696	-0.81711	0.13026	-0.12675	0.170411	0.219174	-0.0410063	0.20722	0.0120108	0.14749	-0.0621726	0.129909	0.0228179	0.07616	-0.077876	0.0553091	0.026813	0.00558994	-0.0897001	-0.0184477	0.0220095	-0.072007	-0.110741	-0.095924	0.00934442
99361_G2_20w_L.tif	0.285787	-0.0105845	-0.810671	0.136799	-0.146266	0.178644	0.220235	-0.0405795	0.200565	0.0115456	0.151356	-0.064764	0.124619	0.0252491	0.0825921	-0.0832024	0.0518131	0.0303258	0.0139562	-0.098799	-0.0189124	0.0272418	-0.0610875	-0.124038	-0.093987	0.0121622
99367_G1_19w_L.tif	0.283596	-0.0108289	-0.806609	0.149375	-0.164376	0.16054	0.221051	-0.0400427	0.201462	0.0214861	0.154457	-0.0642616	0.125356	0.0351529	0.0854851	-0.0883492	0.050724	0.0343043	0.0184164	-0.104495	-0.0195289	0.0299159	-0.0567705	-0.136478	-0.093263	0.0136808
99378_G2_20w_L.tif	0.282855	-0.010424	-0.804513	0.139756	-0.152918	0.193719	0.219045	-0.0433096	0.19944	0.01836	0.152928	-0.0667669	0.123588	0.0316626	0.086301	-0.0855545	0.0495202	0.0318717	0.0177274	-0.105808	-0.0224736	0.0227629	-0.0553328	-0.132337	-0.0961671	0.00606742
99391_G1_19W_L.tif	0.278455	-0.0127871	-0.80169	0.132664	-0.146525	0.235439	0.219241	-0.0437324	0.19238	0.014373	0.156091	-0.0669164	0.114568	0.0238224	0.0914705	-0.0869506	0.0421849	0.0254985	0.0268034	-0.104402	-0.0280635	0.0170511	-0.0442378	-0.13222	-0.100677	-0.00183942
99403_G2_20w_L.tif	0.295113	-0.0112442	-0.82483	0.129185	-0.109738	0.148256	0.219471	-0.0393109	0.213914	0.00944912	0.144767	-0.0564845	0.136385	0.0204228	0.0707822	-0.067949	0.0602293	0.0248387	-0.00328887	-0.0778787	-0.0171256	0.0177341	-0.0847073	-0.0960589	-0.100972	-0.000958986
99405_G1_19w_L.tif	0.281646	-0.0159525	-0.810088	0.128483	-0.139791	0.20512	0.218395	-0.0440916	0.197829	0.0109096	0.151679	-0.0657732	0.121698	0.023637	0.0839315	-0.084184	0.0489763	0.0274806	0.0165803	-0.0993949	-0.0212393	0.0235953	-0.0563257	-0.122323	-0.0932906	0.0124936
99408_G2_20w_L.tif	0.294166	-0.0133251	-0.826034	0.124931	-0.109265	0.153635	0.220172	-0.037838	0.211492	0.00441029	0.145584	-0.0552078	0.134113	0.0157795	0.0706057	-0.0696592	0.0588441	0.0221238	-0.00401898	-0.0815035	-0.0158551	0.0213375	-0.0823314	-0.0926703	-0.0974731	0.00798713
99410_G2_20w_L2.tif	0.288779	-0.0212543	-0.824586	0.116727	-0.106493	0.166761	0.216481	-0.0440545	0.211262	0.00832573	0.143041	-0.0606062	0.135128	0.021566	0.069796	-0.0729775	0.0601851	0.0271089	-0.00411731	-0.0850285	-0.0131249	0.0275933	-0.0845071	-0.1032	-0.0918451	0.0190389
99414_G1_19w_L.tif	0.276391	-0.00833209	-0.794712	0.132181	-0.154402	0.250444	0.216452	-0.0477032	0.190357	0.0211381	0.153953	-0.0756669	0.112947	0.0305756	0.0904141	-0.099308	0.0420221	0.0323588	0.0277841	-0.118584	-0.0267053	0.0229587	-0.0388933	-0.145304	-0.0956079	0.00524328
99438_G1_19w_L.tif	0.291138	-0.00129595	-0.812474	0.141524	-0.140528	0.160719	0.219913	-0.0399684	0.205749	0.0163031	0.149527	-0.0634848	0.128687	0.0274663	0.0784299	-0.0834502	0.053304	0.0278787	0.00850943	-0.0977663	-0.0194731	0.0226825	-0.0673767	-0.120228	-0.0954044	0.00961911
99445_G2_20w_L.tif	0.283453	-0.00609735	-0.802386	0.149034	-0.165857	0.176815	0.218796	-0.045025	0.200659	0.0256444	0.153517	-0.0695117	0.12294	0.0346591	0.0882416	-0.0875553	0.0495259	0.0354483	0.0214725	-0.106272	-0.0217001	0.0263087	-0.0541789	-0.14274	-0.0944839	0.00929206
99453_G2_20w_L.tif	0.27861	-0.0319006	-0.823109	0.117367	-0.127965	0.185706	0.215028	-0.0506131	0.201145	0.00360994	0.148509	-0.0637412	0.127738	0.0222428	0.0801033	-0.0758583	0.0558644	0.0306969	0.0108217	-0.0875059	-0.0149077	0.0305412	-0.0614032	-0.100431	-0.0904335	0.0198862
99461_G1_19w_L2.tif	0.276424	-0.00848031	-0.794266	0.1393	-0.166411	0.241736	0.218446	-0.0464225	0.187725	0.0176215	0.157378	-0.0733107	0.111667	0.029826	0.0964103	-0.0936354	0.0405123	0.0312583	0.0341572	-0.113222	-0.0290519	0.0198524	-0.0359934	-0.147444	-0.0969958	0.00292024
99464_G2_20w_L.tif	0.290468	-0.0206897	-0.825594	0.125984	-0.116068	0.150219	0.218633	-0.0425803	0.212045	0.00865914	0.145816	-0.0576979	0.136595	0.0247753	0.0727964	-0.0692664	0.0584787	0.0237941	-0.000113324	-0.0787364	-0.016671	0.0208895	-0.0802899	-0.0965382	-0.0960952	0.0111878
99472_G2_20w_L.tif	0.287432	-0.0138368	-0.815859	0.126613	-0.125972	0.18061	0.21778	-0.0433783	0.205581	0.0117122	0.146602	-0.0650077	0.129585	0.0250148	0.0764043	-0.0799045	0.0549389	0.0280389	0.00593244	-0.0932337	-0.0175984	0.0247434	-0.0703468	-0.113199	-0.0944813	0.0118278
99473_G2_20w_L.tif	0.289498	-0.0159137	-0.81734	0.123999	-0.112197	0.152636	0.214517	-0.0463763	0.213964	0.0178441	0.14095	-0.0645496	0.140887	0.0375747	0.0669432	-0.0798143	0.0662275	0.0430088	-0.0077041	-0.0948049	-0.00917301	0.0378715	-0.0941201	-0.128894	-0.0924522	0.0174184
99476_G1_19w_L.tif	0.283017	-0.0192236	-0.814695	0.12226	-0.12612	0.19262	0.21493	-0.0484007	0.204238	0.0133867	0.146371	-0.0671057	0.129987	0.0295886	0.0769511	-0.0828086	0.0550809	0.0311064	0.00769132	-0.0960377	-0.0171707	0.0267817	-0.0675027	-0.116436	-0.0927784	0.0142682
99509_G1_19w_L.tif	0.289164	-0.0146253	-0.819085	0.136949	-0.136255	0.152231	0.22076	-0.0397867	0.207037	0.0107173	0.149593	-0.0602705	0.130097	0.0232695	0.0784269	-0.0757557	0.0561505	0.0296371	0.00891382	-0.0847256	-0.0178006	0.0245608	-0.0691833	-0.107556	-0.097818	0.00535474
99516_G2_20w_L.tif	0.27333	-0.000306684	-0.779726	0.151331	-0.192609	0.262082	0.219591	-0.0460471	0.1818	0.0267216	0.162394	-0.0783592	0.10522	0.0374065	0.104188	-0.105021	0.0335644	0.0338056	0.0439486	-0.131763	-0.0324146	0.0218215	-0.021276	-0.17035	-0.0980109	-0.00132134
99517_G1_19w_L.tif	0.283345	-0.0109879	-0.807087	0.145299	-0.162221	0.18055	0.221288	-0.041031	0.198355	0.0156869	0.155589	-0.0642973	0.121984	0.0287929	0.0881353	-0.0855048	0.0479466	0.0293658	0.0210555	-0.102977	-0.0229434	0.022641	-0.0484455	-0.122199	-0.0969997	0.00466128
99523_G2_20w_L.tif	0.289827	-0.0216285	-0.826981	0.121551	-0.115307	0.154151	0.218272	-0.0432965	0.210723	0.00618266	0.145318	-0.0590736	0.133732	0.0185563	0.0713838	-0.0731028	0.0587367	0.0247768	0.000146381	-0.0790838	-0.0144306	0.0262382	-0.0787043	-0.0941318	-0.092717	0.0188612
99533_G1_19w_L.tif	0.277245	-0.00685813	-0.790956	0.144549	-0.167135	0.235945	0.220946	-0.0410398	0.191025	0.0228611	0.1594	-0.0682722	0.113592	0.0323303	0.0951639	-0.09401	0.0407684	0.0307522	0.0296602	-0.119043	-0.0286889	0.019642	-0.0406488	-0.153199	-0.100373	-0.00365722
99544_G2_20w_L (2).tif	0.287904	-0.0187125	-0.820233	0.123979	-0.118857	0.168039	0.218682	-0.0409298	0.207666	0.00783638	0.147099	-0.0583144	0.132146	0.0225235	0.0739036	-0.0749555	0.0584895	0.029511	-0.000393102	-0.0920379	-0.0155102	0.0260221	-0.0779388	-0.109233	-0.0929591	0.0162731
99554_G2_20w_L.tif	0.286556	-0.0181112	-0.819043	0.124944	-0.125234	0.178546	0.216807	-0.0464441	0.206955	0.0122353	0.147536	-0.0628617	0.129407	0.0227112	0.0770174	-0.077334	0.0537141	0.0242049	0.00672912	-0.0892178	-0.0183914	0.0226345	-0.0676718	-0.103984	-0.0943825	0.0126767
99561_G2_20w_L.tif	0.282107	-0.0205016	-0.814681	0.126469	-0.136981	0.18663	0.216398	-0.0478458	0.201674	0.0109022	0.149009	-0.0663519	0.127203	0.0273486	0.0804308	-0.0822702	0.0541442	0.0322312	0.0124079	-0.0947452	-0.0173032	0.0285981	-0.0621905	-0.116271	-0.092218	0.0158065
99566_G2_20w_L.tif	0.285896	-0.0100322	-0.81032	0.13587	-0.144448	0.183794	0.220975	-0.0388077	0.200301	0.0114698	0.151907	-0.0634965	0.122792	0.0215729	0.0828785	-0.082672	0.0515576	0.0299467	0.0124928	-0.102341	-0.020271	0.0242065	-0.0600431	-0.122107	-0.0937162	0.0125965
99573_G2_20w_L.tif	0.287163	-0.0185962	-0.818623	0.12905	-0.129038	0.159401	0.217528	-0.0448751	0.208264	0.0126988	0.147447	-0.061331	0.132584	0.0274053	0.0764655	-0.0752675	0.058053	0.0319866	0.00300141	-0.0928837	-0.015311	0.0287051	-0.0750684	-0.113973	-0.0924635	0.01768
99580_G2_20w_L.tif	0.281287	-0.0204808	-0.812976	0.123485	-0.130307	0.194744	0.215917	-0.0467479	0.201146	0.010409	0.148421	-0.06527	0.128632	0.0298144	0.0797085	-0.0813144	0.0544715	0.0321552	0.0110617	-0.0949986	-0.0173458	0.0276211	-0.0696492	-0.12791	-0.0903666	0.0184933
99584_G2_20w_L.tif	0.282662	-0.00719183	-0.802843	0.131727	-0.143953	0.222819	0.216312	-0.0474488	0.195073	0.0146862	0.151465	-0.0708074	0.119704	0.0281791	0.0871831	-0.0875374	0.0460412	0.02822	0.0221638	-0.10302	-0.024361	0.020851	-0.052919	-0.135466	-0.096528	0.00498871
99611_G2_20w_L.tif	0.275269	-0.0169927	-0.802427	0.135472	-0.164221	0.224739	0.218074	-0.0480584	0.19006	0.0138194	0.157267	-0.0699732	0.113072	0.0250485	0.094419	-0.0894689	0.0424956	0.0294274	0.030898	-0.107305	-0.0242015	0.0259298	-0.0364974	-0.13188	-0.0942068	0.00924209
99617_G1_19w_L.tif	0.296137	-0.00550367	-0.82215	0.131721	-0.110668	0.139486	0.217023	-0.0439336	0.216701	0.0184918	0.142892	-0.0598174	0.139027	0.0282912	0.0679364	-0.074046	0.0617317	0.0290743	-0.00630525	-0.0844757	-0.0153841	0.0218066	-0.0895603	-0.108203	-0.0973806	0.0071081
99624_G2_20w_L.tif	0.285781	-0.0125514	-0.811534	0.135451	-0.142296	0.173211	0.219738	-0.0406869	0.201923	0.0111528	0.150439	-0.0635139	0.127456	0.0281712	0.0811019	-0.0811399	0.054242	0.0329761	0.0106561	-0.0988708	-0.01751	0.0287779	-0.0668575	-0.127327	-0.0931401	0.0143506
99630_G2_20w_L.tif	0.289613	-0.0185992	-0.822399	0.127803	-0.121197	0.153325	0.218549	-0.0424864	0.211056	0.0116002	0.147095	-0.0574785	0.133553	0.0224406	0.0741174	-0.0718282	0.0584734	0.0274798	-7.39576e-05	-0.0871205	-0.0159859	0.0243518	-0.0787617	-0.104713	-0.0940398	0.0152249
99637_G2_20w_L.tif	0.279023	-0.0191228	-0.807992	0.130538	-0.144331	0.205357	0.218204	-0.0446958	0.198482	0.0147537	0.153395	-0.06438	0.121851	0.0264652	0.0858543	-0.0838664	0.0486374	0.0288262	0.0172788	-0.102802	-0.0208309	0.0254288	-0.0558917	-0.127931	-0.0936809	0.0114291
99647_G1_19w_L.tif	0.287239	-0.015529	-0.816281	0.1284	-0.127525	0.172237	0.218082	-0.0429143	0.206902	0.0129066	0.147848	-0.0616103	0.130687	0.0259225	0.0765994	-0.0778971	0.0557494	0.0287088	0.0038132	-0.0954356	-0.0169742	0.0256412	-0.0727712	-0.11506	-0.0933693	0.0146313
99656_G2_20w_L.tif	0.283377	-0.00912414	-0.803996	0.134474	-0.141437	0.213118	0.21961	-0.0411838	0.198762	0.0169188	0.15291	-0.0652543	0.120787	0.0257135	0.0852096	-0.0858179	0.0467351	0.0259976	0.0180079	-0.102892	-0.0243129	0.0190274	-0.0561349	-0.130769	-0.0995181	-0.000207837
99658_G2_20w_L.tif	0.286726	-0.0184255	-0.818282	0.132898	-0.135842	0.160867	0.219417	-0.0425431	0.206599	0.0121111	0.150127	-0.0596673	0.129132	0.0230672	0.0790727	-0.0760404	0.0557196	0.0298351	0.00720496	-0.0920671	-0.0173083	0.0261795	-0.0675554	-0.108069	-0.0950107	0.0118543
99659_G1_19w_L.tif	0.286995	-0.0179005	-0.81841	0.129986	-0.132223	0.161842	0.218879	-0.042596	0.20732	0.0126555	0.147904	-0.062672	0.130652	0.0251942	0.0762495	-0.0795601	0.056666	0.0306766	0.0054806	-0.0921847	-0.0166691	0.026698	-0.0704376	-0.109872	-0.0924065	0.0177325
99673_G2_20w_L.tif	0.281434	-0.0258597	-0.816316	0.131525	-0.143869	0.164561	0.21623	-0.0500581	0.205053	0.0147314	0.149992	-0.0641878	0.131043	0.033249	0.0809852	-0.0793882	0.05726	0.0376879	0.0114152	-0.0934776	-0.0166361	0.0299172	-0.0638871	-0.114865	-0.0927029	0.016164
99675_G2_20w_L.tif	0.273753	-0.0365798	-0.818803	0.119271	-0.137776	0.183911	0.212011	-0.0559555	0.203624	0.0138669	0.14782	-0.0680758	0.128915	0.0296682	0.0816339	-0.0791236	0.0581492	0.0388951	0.0139012	-0.0908244	-0.01283	0.0363623	-0.0642599	-0.118387	-0.0861392	0.0269723
99695_G2_20w_L.tif	0.288753	-0.0105242	-0.812955	0.135106	-0.131409	0.158399	0.21766	-0.0428739	0.209586	0.0202131	0.146885	-0.0630265	0.132839	0.0316595	0.0747089	-0.0818083	0.0584953	0.0356382	0.00299467	-0.0972049	-0.0143006	0.0323507	-0.0788163	-0.129969	-0.094442	0.0120404
99704_G2_20w_L.tif	0.286591	-0.0192511	-0.818083	0.133688	-0.136232	0.154441	0.218964	-0.0431829	0.206565	0.0110602	0.149921	-0.0589725	0.131141	0.0268738	0.0791548	-0.07405	0.0569766	0.0320911	0.00671047	-0.0909523	-0.015438	0.0302884	-0.0722618	-0.116372	-0.0940091	0.0143378
99709_G1_19w_L.tif	0.284815	-0.0152477	-0.812489	0.123005	-0.121274	0.196038	0.21609	-0.044819	0.205122	0.0146854	0.146199	-0.0655069	0.129283	0.0274392	0.0761313	-0.081966	0.0554222	0.0308865	0.00576083	-0.0968879	-0.0174353	0.0255359	-0.0733054	-0.12412	-0.0943189	0.0109586
99714_G2_20w_L.tif	0.283578	-0.0156075	-0.811345	0.13026	-0.135397	0.197948	0.218837	-0.0429557	0.202194	0.0145401	0.151493	-0.0629318	0.123436	0.022312	0.0827905	-0.0805214	0.0493834	0.0246201	0.0145377	-0.0948755	-0.0223989	0.0194009	-0.0604849	-0.118832	-0.096623	0.00664297
99725_G1_19w_L.tif	0.29389	-0.0074062	-0.819435	0.130903	-0.115377	0.153969	0.219623	-0.0374407	0.211497	0.0114107	0.145352	-0.0580378	0.135208	0.02464	0.0712564	-0.0739894	0.0589684	0.0268419	-0.00349004	-0.0896814	-0.0162352	0.02234	-0.0850226	-0.112985	-0.0962352	0.00943562
99727_G1_19w_L.tif	0.28242	-0.0206103	-0.813087	0.131887	-0.141955	0.17402	0.216303	-0.0485165	0.206262	0.0201874	0.149114	-0.0662558	0.129123	0.0312079	0.0804358	-0.0821017	0.0548171	0.0336697	0.010855	-0.0975323	-0.0172107	0.0290381	-0.0644512	-0.120414	-0.0926255	0.01542
99754_G2_20w_L.tif	0.289983	-0.0120303	-0.817952	0.143924	-0.140406	0.143876	0.222287	-0.0362221	0.2076	0.0130842	0.151084	-0.0577932	0.1314	0.0279416	0.0798958	-0.0740491	0.0551639	0.0281762	0.00855649	-0.0882987	-0.020008	0.0193273	-0.068313	-0.108892	-0.099291	0.000956904
99764_G2_20w_L.tif	0.277991	-0.0109927	-0.796114	0.149806	-0.174703	0.200862	0.221295	-0.040629	0.194892	0.0235203	0.159121	-0.0652003	0.118388	0.0352424	0.0934814	-0.0905809	0.0450329	0.033941	0.0261857	-0.116402	-0.0246694	0.024473	-0.0453794	-0.149896	-0.0955219	0.00585637
99767_G1_19w_L.tif	0.27972	-0.0156885	-0.803264	0.136275	-0.147599	0.205005	0.218518	-0.0435692	0.200293	0.0207376	0.153112	-0.0657648	0.123285	0.031405	0.0868879	-0.084036	0.0495799	0.0321879	0.0191392	-0.102682	-0.0225455	0.0228166	-0.0588358	-0.138682	-0.09829	0.0019951
99769_G1_19w_L.tif	0.284817	-0.0122875	-0.81009	0.137238	-0.146586	0.183378	0.220546	-0.0403703	0.200694	0.0130501	0.153419	-0.0613124	0.122893	0.0226614	0.0855518	-0.0784145	0.0488495	0.0247224	0.0149721	-0.0989537	-0.020274	0.024708	-0.0608768	-0.126633	-0.0939156	0.0122131
99775_G2_20w_L.tif	0.283526	-0.0248787	-0.819394	0.12861	-0.134307	0.16867	0.218824	-0.0439908	0.204144	0.00736838	0.151036	-0.0583305	0.129377	0.0242668	0.0806449	-0.0735283	0.0555656	0.0297468	0.00892868	-0.0893838	-0.017421	0.0259351	-0.0668702	-0.108278	-0.094054	0.0137926
99776_G2_20w_L.tif	0.284008	-0.0170385	-0.813698	0.133697	-0.14503	0.17557	0.219365	-0.0431843	0.202158	0.0124787	0.150791	-0.0651036	0.125511	0.0249096	0.0820659	-0.0820405	0.0527408	0.0306808	0.0137946	-0.0954957	-0.0185701	0.0271944	-0.060296	-0.116922	-0.0928411	0.0152538
90023_G2_20w_L.tif	0.269158	-0.00871037	-0.780929	0.141003	-0.170074	0.280096	0.218714	-0.045808	0.18527	0.0294014	0.161555	-0.0754487	0.107268	0.0378388	0.10257	-0.101175	0.0327945	0.0308865	0.0415291	-0.126846	-0.0348147	0.0177223	-0.0314026	-0.173666	-0.101638	-0.00529339
90039_G2_20w_L.tif	0.268708	-0.0155678	-0.795299	0.127842	-0.158805	0.272899	0.216379	-0.0497399	0.179671	0.0131417	0.158843	-0.0752175	0.104953	0.0271057	0.0983886	-0.0987657	0.0356207	0.0297439	0.0377272	-0.119666	-0.0277369	0.0257497	-0.0271662	-0.149202	-0.0912837	0.0116762
90044_G2_20w_L.tif	0.26805	-0.0136467	-0.787086	0.137882	-0.17271	0.267869	0.215341	-0.0517306	0.185832	0.0266402	0.159849	-0.0767467	0.107516	0.0348771	0.101366	-0.0998053	0.0365347	0.0340685	0.0414674	-0.121936	-0.0295737	0.0244435	-0.0292895	-0.163682	-0.0972968	0.00176759
90051_G2_20w_L.tif	0.285576	-0.0124368	-0.809718	0.137474	-0.141973	0.17077	0.218786	-0.0420127	0.206294	0.0213561	0.149167	-0.0654333	0.128918	0.0313868	0.0805206	-0.0813063	0.0536394	0.0312768	0.00995385	-0.0992187	-0.0179302	0.0274995	-0.0700837	-0.133469	-0.0931502	0.0141137
90052_G2_20w_L.tif	0.28301	-0.0211755	-0.816542	0.120837	-0.117483	0.199137	0.217308	-0.0437117	0.20405	0.0101601	0.148147	-0.0617639	0.129088	0.024972	0.0777253	-0.0776993	0.0535478	0.0260442	0.00692709	-0.0922701	-0.0209352	0.0186621	-0.0675456	-0.109451	-0.0972969	0.00625903
90060_G2_20w_L.tif	0.278079	-0.0185118	-0.80697	0.128204	-0.141568	0.217289	0.216094	-0.0481789	0.19697	0.0146785	0.152357	-0.0674988	0.122291	0.0296839	0.0863458	-0.0855355	0.0492105	0.0316793	0.0192686	-0.102971	-0.0246962	0.0193605	-0.0520197	-0.126144	-0.0953611	0.00794522
90067_G2_20w_L.tif	0.268364	-0.0214778	-0.801135	0.125247	-0.149512	0.261603	0.214231	-0.0525059	0.187043	0.0164631	0.156251	-0.0739645	0.10978	0.026979	0.0961085	-0.0927682	0.0381081	0.0277993	0.0352287	-0.109897	-0.0285234	0.0216434	-0.030651	-0.135901	-0.0952927	0.0067788
90069_G2_20w_L.tif	0.285436	-0.00961158	-0.809989	0.1266	-0.132039	0.205776	0.216119	-0.0467959	0.201836	0.0158842	0.148514	-0.0681484	0.123289	0.0235791	0.0793735	-0.0874217	0.0495989	0.0259473	0.0129401	-0.099093	-0.0212964	0.0217268	-0.0603693	-0.120631	-0.0934122	0.0121882
90070_G2_20w_L.tif	0.281519	-0.0150575	-0.808524	0.122898	-0.126002	0.217215	0.216885	-0.0440398	0.200186	0.0146281	0.149765	-0.06518	0.121671	0.0223777	0.0821555	-0.0822989	0.0500605	0.0278707	0.011381	-0.102688	-0.0203238	0.02384	-0.0658519	-0.131884	-0.0929213	0.0123183
90076_G2_20w_L.tif	0.284556	-0.00366303	-0.800968	0.141922	-0.152713	0.211073	0.22132	-0.0390289	0.19724	0.0187078	0.155038	-0.065766	0.117659	0.0241893	0.0886782	-0.0867706	0.0438494	0.0239616	0.0223533	-0.104946	-0.026617	0.0163822	-0.0506084	-0.134324	-0.099788	-0.00173803
90092_G2_20w_L.tif	0.276319	-0.0220905	-0.812779	0.120066	-0.139649	0.221375	0.213594	-0.053007	0.192221	0.00624006	0.150426	-0.0713655	0.119058	0.0239622	0.0861908	-0.0862927	0.0485878	0.0306068	0.0214797	-0.0995678	-0.0193712	0.0288521	-0.0468091	-0.117506	-0.0892695	0.0187272
90094_G2_20w_L.tif	0.283428	-0.0113293	-0.805273	0.136809	-0.145533	0.188554	0.217586	-0.0444482	0.20141	0.0181004	0.15044	-0.0669044	0.126905	0.0339558	0.0841302	-0.0821118	0.0529392	0.0351109	0.0147677	-0.101332	-0.019406	0.0268167	-0.0669886	-0.14313	-0.0944053	0.00990827
90099_G2_20w_L.tif	0.281089	-0.0232363	-0.813637	0.1293	-0.137856	0.181587	0.214471	-0.0517281	0.204711	0.01619	0.14979	-0.0641154	0.129823	0.0318451	0.0829167	-0.0760237	0.0551489	0.033633	0.0131855	-0.0914698	-0.0177448	0.0273704	-0.0666941	-0.123207	-0.0952039	0.00985563
90111_G2_20w_L.tif	0.276262	-0.0233211	-0.813929	0.117936	-0.128579	0.226946	0.214432	-0.0503401	0.195046	0.00860387	0.152239	-0.0653918	0.116344	0.0169794	0.0878304	-0.079068	0.045325	0.0230002	0.0194962	-0.0967663	-0.0209012	0.0248043	-0.0531661	-0.120008	-0.0904001	0.0166258
90122_G2_20w_L.tif	0.295585	-0.0147791	-0.829752	0.115067	-0.093487	0.15418	0.218587	-0.0386646	0.213191	0.00010478	0.14072	-0.0576646	0.138989	0.0183968	0.0643964	-0.0698727	0.0627014	0.0237405	-0.0117655	-0.0802547	-0.0138961	0.0214453	-0.0917904	-0.0894005	-0.0934794	0.0177026
90130_G2_20w_L.tif	0.276206	-0.0309342	-0.819845	0.112071	-0.118423	0.201307	0.210872	-0.0542862	0.204131	0.0122202	0.144241	-0.0690562	0.129661	0.0275031	0.0772458	-0.0800685	0.0566457	0.0325486	0.00986162	-0.0897053	-0.0135734	0.0319831	-0.0684845	-0.114664	-0.0885392	0.0210813
90139_G2_20w_L.tif	0.273062	-0.0127826	-0.791716	0.142099	-0.172615	0.23851	0.218681	-0.0461544	0.190214	0.0243479	0.15913	-0.0718026	0.111549	0.0318476	0.0974758	-0.0946625	0.0406759	0.0332808	0.034512	-0.11677	-0.0267571	0.0248229	-0.037531	-0.155899	-0.0966803	0.00316247
90148_G2_20w_L.tif	0.275981	-0.00485096	-0.787727	0.14587	-0.173185	0.250808	0.219426	-0.0451364	0.188318	0.0249791	0.16005	-0.0729492	0.11123	0.0351597	0.0993537	-0.0963875	0.0362216	0.0284878	0.036381	-0.120657	-0.0336911	0.0142812	-0.0301134	-0.152567	-0.102245	-0.00703733
90157_G2_20w_L.tif	0.282216	-0.0180371	-0.810728	0.132059	-0.136969	0.199031	0.219596	-0.0420455	0.201579	0.014063	0.153794	-0.0596083	0.123709	0.0237446	0.085185	-0.0775118	0.0487111	0.0241435	0.0151189	-0.0958598	-0.0242946	0.0163134	-0.0590363	-0.118692	-0.0988816	0.00240025
90166_G2_20w_L.tif	0.263122	-0.0098822	-0.780163	0.135589	-0.175108	0.314948	0.215063	-0.0536239	0.171414	0.0220565	0.164507	-0.0819036	0.0956786	0.0342098	0.110615	-0.107605	0.0263409	0.0327864	0.0539722	-0.13363	-0.0376593	0.0208429	-0.00674127	-0.170217	-0.101041	-0.00357121
90167_G2_20w_L.tif	0.266595	-0.0109934	-0.782802	0.134764	-0.162428	0.294724	0.216075	-0.0497874	0.180978	0.0250824	0.161499	-0.0768865	0.105089	0.0367489	0.103849	-0.101725	0.0327172	0.0329084	0.0433898	-0.127373	-0.0354005	0.0186743	-0.026055	-0.169224	-0.103508	-0.00691248
90180_G2_20w_L.tif	0.284516	-0.0256268	-0.821762	0.124231	-0.124911	0.168289	0.218172	-0.0440014	0.206758	0.00786896	0.149529	-0.0567893	0.130414	0.0212144	0.0780277	-0.071216	0.0560891	0.0265191	0.00516247	-0.0864935	-0.0163696	0.0256214	-0.073377	-0.107521	-0.0922495	0.0179047
90817_G2_20w_L.tif	0.283724	-0.0142959	-0.809757	0.132211	-0.13848	0.194388	0.219707	-0.0409148	0.200725	0.0127189	0.152628	-0.0609917	0.12303	0.0223627	0.0841654	-0.0787066	0.0496955	0.0258249	0.0142159	-0.0970252	-0.0209104	0.0225743	-0.064847	-0.129932	-0.0938956	0.0117862
90189_G2_19w_L.tif	0.285891	-0.0283511	-0.826976	0.113693	-0.106147	0.163483	0.213952	-0.0493403	0.21405	0.012493	0.14273	-0.0604507	0.135911	0.0217402	0.0695983	-0.0717942	0.0621441	0.0299992	-0.00551445	-0.0855082	-0.0118047	0.0296249	-0.0837282	-0.0982383	-0.0901076	0.0226493
90219_G2_20w_L.tif	0.292375	-0.0123655	-0.82101	0.126011	-0.110568	0.167834	0.221753	-0.0334762	0.211005	0.00993254	0.146049	-0.056744	0.131797	0.016572	0.0716111	-0.073168	0.0559675	0.0199071	-0.00240651	-0.0868159	-0.0185951	0.0170354	-0.0813126	-0.103476	-0.0966662	0.00875281
90227_G2_20w_L.tif	0.287778	-0.0163911	-0.818753	0.12872	-0.127495	0.173495	0.219671	-0.0410114	0.205417	0.00821578	0.150067	-0.0578522	0.127973	0.0190829	0.0787607	-0.0737754	0.0533625	0.0231153	0.00712893	-0.0882693	-0.0193893	0.0204837	-0.0698141	-0.108157	-0.0947076	0.0123442
90231_G2_20w_L.tif	0.277205	-0.0116093	-0.798536	0.135658	-0.158142	0.23169	0.219304	-0.0438978	0.190804	0.0161669	0.156483	-0.0695096	0.114528	0.0280635	0.0926368	-0.0909267	0.041794	0.0280805	0.02599	-0.114514	-0.0252884	0.0235113	-0.0422069	-0.140617	-0.0945722	0.00790459
90233_G2_20w_L.tif	0.262753	-0.00599833	-0.773732	0.14066	-0.183076	0.328741	0.218215	-0.0505885	0.169956	0.0270171	0.167596	-0.083363	0.0914177	0.0354833	0.113239	-0.113674	0.0187877	0.0284152	0.0585109	-0.14096	-0.044152	0.0155065	0.00359131	-0.174526	-0.103106	-0.00671297
90242_G2_20w_L.tif	0.279308	-0.0132809	-0.801836	0.140191	-0.155982	0.219833	0.220342	-0.0430758	0.194914	0.0170824	0.1582	-0.0638248	0.116587	0.0258457	0.0936113	-0.0832526	0.0425398	0.0249661	0.0274496	-0.102854	-0.030028	0.0125918	-0.0426052	-0.128543	-0.102501	-0.00567852
90244_G2_20w_L.tif	0.301593	-0.00273192	-0.828073	0.120713	-0.0839333	0.141008	0.21651	-0.0411373	0.222859	0.0161456	0.137693	-0.0574064	0.144088	0.0228931	0.0581688	-0.0727796	0.0654022	0.0236328	-0.0196283	-0.0822776	-0.0146874	0.0150728	-0.101944	-0.0901619	-0.0980482	0.00702969
90257_G2_20w_L.tif	0.275407	-0.0230056	-0.81002	0.125312	-0.140255	0.225794	0.217524	-0.0469019	0.193102	0.00905915	0.155231	-0.0647044	0.116762	0.0214873	0.0901026	-0.0819476	0.04437	0.0246614	0.0238801	-0.0985329	-0.0243987	0.0210705	-0.0463728	-0.120739	-0.0953326	0.00844708
90261_G2_20w_L.tif	0.28158	-0.0159667	-0.809203	0.128919	-0.140634	0.199652	0.218203	-0.0437265	0.197549	0.00981887	0.151268	-0.0654294	0.123693	0.0268153	0.0832667	-0.0839823	0.0514354	0.0316021	0.0148024	-0.100996	-0.0186699	0.0281209	-0.0618122	-0.130763	-0.0914777	0.0159362
90262_G2_20w_L.tif	0.287105	-0.0198863	-0.819707	0.127755	-0.1262	0.161971	0.217765	-0.0443375	0.209361	0.0136095	0.147357	-0.060648	0.131939	0.0243874	0.076423	-0.0736586	0.0572517	0.0289242	0.0030319	-0.0901847	-0.016105	0.0261866	-0.075001	-0.110135	-0.0932205	0.0160169
90269_G2_20w_L.tif	0.278513	-0.00678418	-0.795294	0.140102	-0.162797	0.238061	0.220465	-0.0425315	0.190765	0.0199623	0.157026	-0.0718128	0.111689	0.0268154	0.0943109	-0.0935131	0.0392483	0.0265804	0.0298619	-0.115379	-0.0296011	0.0174716	-0.03581	-0.139645	-0.0983764	0.000672389
90277_G2_20w_L.tif	0.280899	-0.0109831	-0.803849	0.133729	-0.150005	0.217155	0.219353	-0.0430826	0.194479	0.0138041	0.153002	-0.069819	0.118774	0.0270629	0.0871853	-0.0898396	0.0448848	0.0267496	0.0231552	-0.103811	-0.0239868	0.0221473	-0.0486595	-0.130794	-0.0952317	0.00768166
90284_G2_20w_L.tif	0.280444	-0.0120231	-0.804524	0.133128	-0.148317	0.223132	0.219344	-0.0437451	0.193298	0.0121184	0.155621	-0.0658758	0.11655	0.0236022	0.0895777	-0.0865725	0.0422702	0.0226619	0.0247438	-0.102408	-0.0262451	0.0185372	-0.0461008	-0.127855	-0.0966618	0.00529975
90289_G2_20w_L.tif	0.282317	-0.0224893	-0.818027	0.115346	-0.11361	0.197377	0.212488	-0.0510232	0.207027	0.0142945	0.144356	-0.0661288	0.129945	0.0249275	0.0756476	-0.0780083	0.0560157	0.0290155	0.00566616	-0.0902004	-0.0162563	0.0260822	-0.0744351	-0.116377	-0.0911339	0.0171843
90297_G2_20w_L.tif	0.274955	-0.0209286	-0.812428	0.111108	-0.118154	0.244193	0.211851	-0.0517609	0.194393	0.0115686	0.147276	-0.0723554	0.118449	0.0236142	0.0815967	-0.0897204	0.0468274	0.0274419	0.014933	-0.106258	-0.0210152	0.0250582	-0.0502921	-0.120011	-0.0883915	0.018051
90306_G2_20w_L.tif	0.279156	-0.00798605	-0.798709	0.131102	-0.149575	0.237893	0.21429	-0.0510986	0.19323	0.0195471	0.152822	-0.0733311	0.115493	0.0284947	0.0900122	-0.0920693	0.0436855	0.0301674	0.0261259	-0.109939	-0.0249304	0.0231953	-0.0470728	-0.143702	-0.0945255	0.00772637
90307_G2_20w_L.tif	0.280982	-0.012927	-0.805861	0.125867	-0.131357	0.227605	0.215134	-0.0482356	0.200802	0.0207602	0.149759	-0.0697312	0.120888	0.0262939	0.0840643	-0.0866297	0.0463244	0.0256867	0.0166286	-0.104099	-0.0258305	0.016805	-0.0532206	-0.124037	-0.0983123	0.00264206
90310_G2_20w_L.tif	0.267136	0.0108217	-0.752206	0.152876	-0.196165	0.346855	0.221069	-0.0449107	0.170673	0.040916	0.169684	-0.0861912	0.0903099	0.0455041	0.116939	-0.121294	0.0182457	0.0358535	0.0576051	-0.161473	-0.0461387	0.0163234	-0.0081475	-0.217622	-0.109005	-0.0176591
90318_G2_20w_L.tif	0.285186	-0.0130143	-0.812611	0.126908	-0.130517	0.201383	0.218389	-0.043194	0.200654	0.0103337	0.150108	-0.0640855	0.12325	0.0206628	0.0817192	-0.0802521	0.0496255	0.0239887	0.011906	-0.0968826	-0.021734	0.020021	-0.0607514	-0.115263	-0.0952248	0.0093947
90325_G2_20w_L.tif	0.268088	-0.00506125	-0.778863	0.14666	-0.189337	0.300619	0.222168	-0.0453474	0.171881	0.0202478	0.168693	-0.0771778	0.0930283	0.0282916	0.112797	-0.105218	0.0222828	0.0252279	0.0567377	-0.129989	-0.0422659	0.01288	-0.00156162	-0.162915	-0.103648	-0.00821846
90326_G2_20w_L.tif	0.266688	-0.00984954	-0.782822	0.135531	-0.165151	0.301194	0.218711	-0.0472304	0.177416	0.0224152	0.163493	-0.0768464	0.100672	0.0331238	0.10501	-0.104283	0.0284773	0.0292263	0.0461359	-0.129089	-0.0388748	0.0153204	-0.0172925	-0.16423	-0.102463	-0.00528153
90328_G2_20w_L.tif	0.286736	-0.00448735	-0.803594	0.137383	-0.13764	0.20082	0.220621	-0.0373034	0.203879	0.0226053	0.149997	-0.066356	0.124458	0.0279379	0.0815989	-0.0855133	0.0484953	0.0250095	0.0128487	-0.102931	-0.0238958	0.0169034	-0.0650272	-0.13541	-0.0984767	0.00134244
90341_G2_20w_L.tif	0.276433	-0.015663	-0.803772	0.126458	-0.141485	0.240962	0.217002	-0.0468502	0.192305	0.0145753	0.153611	-0.0703196	0.114632	0.0242147	0.0893985	-0.0896072	0.0426026	0.0263685	0.0251662	-0.10633	-0.0262832	0.0201908	-0.0434682	-0.129955	-0.0961414	0.00595503
90350_G2_20w_L.tif	0.273413	-0.00985261	-0.794231	0.127652	-0.146379	0.276751	0.215783	-0.0491077	0.186268	0.0200855	0.156226	-0.075473	0.108007	0.0285796	0.0944131	-0.0991362	0.0334819	0.0240505	0.033732	-0.118311	-0.0329138	0.016562	-0.029711	-0.143513	-0.0980889	0.00171284
90358_G2_20w_L.tif	0.26045	-0.0197981	-0.791586	0.126712	-0.158468	0.302537	0.214396	-0.0535257	0.174683	0.0171075	0.161717	-0.0787063	0.0991337	0.0298129	0.106591	-0.100622	0.0298354	0.030476	0.0471669	-0.125025	-0.0339624	0.022172	-0.0118325	-0.152959	-0.098124	0.00181803
90361_G2_20w_L.tif	0.26713	-0.014858	-0.789745	0.133749	-0.16613	0.27909	0.217471	-0.0488999	0.181284	0.0202177	0.160574	-0.0764496	0.104506	0.0311273	0.102405	-0.0993777	0.0327764	0.0293074	0.0422812	-0.122096	-0.0332325	0.0197574	-0.022829	-0.155135	-0.096492	0.00356694
90362_G2_20w_L.tif	0.259167	0.00297601	-0.754929	0.149967	-0.207345	0.362923	0.219061	-0.0512795	0.161997	0.0367091	0.171826	-0.09202	0.0835618	0.0449384	0.121875	-0.127895	0.0139431	0.0378152	0.0679159	-0.16486	-0.0500227	0.016784	0.0181842	-0.204945	-0.105235	-0.0111139
90369_G2_20w_L.tif	0.280684	-0.0114392	-0.804596	0.134042	-0.149544	0.225214	0.219967	-0.0432323	0.192315	0.0110522	0.156043	-0.0663092	0.115044	0.021735	0.0909192	-0.0858454	0.0415272	0.0221137	0.0263746	-0.101644	-0.0273646	0.0170505	-0.0425654	-0.124237	-0.0988038	0.00149933
90377_G2_20w_L.tif	0.279968	-0.0147283	-0.804866	0.135564	-0.149863	0.212612	0.221065	-0.0404191	0.195682	0.0138782	0.156295	-0.0629873	0.118198	0.0240697	0.0886053	-0.0854467	0.0452388	0.0260767	0.0216146	-0.103946	-0.0257002	0.0183436	-0.0494554	-0.128259	-0.0967831	0.00524197
90380_G2_20w_L.tif	0.285312	-0.00763927	-0.805752	0.13445	-0.138736	0.206433	0.21868	-0.0426324	0.203369	0.0224264	0.152056	-0.0643912	0.122274	0.0250306	0.0828619	-0.0859248	0.046026	0.0216666	0.0136487	-0.105017	-0.0256194	0.0147528	-0.0567977	-0.123361	-0.0973227	0.00420581
90387_G2_20w_L.tif	0.278253	-0.0163039	-0.807099	0.131304	-0.151824	0.223073	0.21828	-0.0469548	0.191926	0.0103534	0.15562	-0.0678692	0.114522	0.0210214	0.0917028	-0.0853233	0.0426461	0.0244739	0.0272216	-0.101104	-0.0262528	0.0194133	-0.0400406	-0.120814	-0.0949547	0.00872985
90403_G2_20w_L.tif	0.267252	-0.000931361	-0.770602	0.149315	-0.191429	0.315531	0.221095	-0.046457	0.172716	0.0285661	0.169202	-0.0799393	0.0928711	0.0348165	0.114908	-0.109291	0.0209413	0.028571	0.0573143	-0.139769	-0.0459319	0.0105567	-0.00102565	-0.176956	-0.107311	-0.0140118
90406_G2_20w_L.tif	0.281683	-0.0139705	-0.806331	0.135674	-0.145754	0.207982	0.220842	-0.0404315	0.198635	0.0158343	0.154954	-0.0628633	0.119967	0.0238061	0.0873986	-0.083029	0.0451547	0.0230161	0.0199363	-0.100451	-0.0256196	0.0168637	-0.0521621	-0.12432	-0.0987035	0.00188946
90414_G2_20w_L.tif	0.277666	-0.024355	-0.814938	0.121615	-0.137086	0.207445	0.216061	-0.0487969	0.196584	0.00761257	0.150819	-0.0670828	0.121449	0.0223304	0.0840091	-0.0831174	0.0502434	0.0291671	0.0167771	-0.0975426	-0.0192348	0.0269851	-0.0525192	-0.113191	-0.0898306	0.0189311
[truncated: 454 more rows]
