# Supplementary material for: An analysis of beak shape variation in two ages of domestic turkeys (Meleagris gallopavo) using landmark-based geometric morphometrics
Source: PLoS One. 2017 Sep 21;12(9):e0185159. doi: 10.1371/journal.pone.0185159 (PMC5608350; doi:10.1371/journal.pone.0185159)
Supplement: S3 Dataset — (XLSX) [file pone.0185159.s003.xlsx]

## Sheet: AdultUpperLateralSemi.txt
Id	RawCoord1	RawCoord2	RawCoord3	RawCoord4	RawCoord5	RawCoord6	RawCoord7	RawCoord8	RawCoord9	RawCoord10	RawCoord11	RawCoord12	RawCoord13	RawCoord14	RawCoord15	RawCoord16	RawCoord17	RawCoord18	RawCoord19	RawCoord20	RawCoord21	RawCoord22	RawCoord23	RawCoord24	RawCoord25	RawCoord26
90002_G2_17w_L.tif	0.276856	-0.212283	-0.766901	0.111733	-0.090353	0.0595829	0.215763	-0.125416	0.199857	0.0111963	0.141193	-0.099231	0.118151	0.0745802	0.0726688	-0.0872532	0.042641	0.11394	0.00272875	-0.0853114	-0.0281113	0.145597	-0.0707599	-0.0908667	-0.113733	0.183732
90008_G2_17w_L2.tif	0.305302	-0.189644	-0.755287	0.145136	-0.104426	0.0424502	0.226248	-0.120981	0.197988	0.00960238	0.152098	-0.0913547	0.113345	0.0742024	0.0783316	-0.08656	0.032107	0.107893	0.00481611	-0.0905951	-0.0466037	0.129997	-0.0725637	-0.10323	-0.131356	0.173084
90011_G2_17w_L.tif	0.29491	-0.178986	-0.776655	0.127008	-0.0916283	0.0571392	0.217121	-0.119672	0.198068	-0.0040156	0.143837	-0.0908545	0.121268	0.0626105	0.0696388	-0.0842557	0.0461251	0.101978	-0.00120706	-0.0797084	-0.0300791	0.12664	-0.0786983	-0.0859703	-0.1127	0.168086
90015_G2_17w_L.tif	0.290156	-0.197232	-0.767194	0.12488	-0.0934035	0.0566193	0.220564	-0.120475	0.198297	0.00508917	0.143797	-0.0967283	0.117682	0.0702105	0.0733568	-0.0859298	0.0411424	0.108915	0.00265608	-0.0837036	-0.0358307	0.132796	-0.073155	-0.0909247	-0.118067	0.176483
90021_G2_17w_L.tif	0.282518	-0.202608	-0.767543	0.116392	-0.0933632	0.0549286	0.21478	-0.125238	0.198575	0.00686347	0.141862	-0.0967788	0.121125	0.0748713	0.0730914	-0.0842879	0.0456246	0.113849	0.0012598	-0.0842656	-0.0295256	0.139469	-0.0764088	-0.0946026	-0.111995	0.181407
90025_G2_17W_L.tif	0.286146	-0.188112	-0.770409	0.118529	-0.0956269	0.048871	0.212178	-0.12366	0.206501	0.0149086	0.133821	-0.104601	0.126595	0.0752876	0.066191	-0.0891116	0.049771	0.110466	-0.00429761	-0.085813	-0.0253721	0.135286	-0.0793156	-0.0901061	-0.106182	0.178055
90029_G2_17w_L.tif	0.288979	-0.214295	-0.756681	0.121835	-0.0929345	0.0609958	0.219266	-0.131809	0.193102	0.0078451	0.147758	-0.0995938	0.11158	0.0782759	0.0785256	-0.0891365	0.03469	0.119048	0.0106453	-0.0858484	-0.0420549	0.144251	-0.0634427	-0.0949981	-0.129433	0.18343
90030_G2_17w_L.tif	0.306468	-0.21054	-0.743166	0.134495	-0.100231	0.055953	0.228125	-0.131518	0.184586	0.00308205	0.152705	-0.102963	0.101527	0.0794988	0.0831175	-0.093989	0.0221472	0.120279	0.0143429	-0.0941096	-0.0518973	0.151146	-0.0561686	-0.101799	-0.141554	0.190464
90032_G2_17w_L.tif	0.295953	-0.194874	-0.763449	0.131136	-0.0980369	0.0511241	0.22142	-0.122947	0.197289	0.00511439	0.147043	-0.0948849	0.11594	0.0714267	0.0750056	-0.0866399	0.0382712	0.109526	0.00427742	-0.0848625	-0.0392641	0.133009	-0.0707125	-0.0916455	-0.123737	0.174518
90047_G2_17w_L.tif	0.285468	-0.184591	-0.774206	0.119436	-0.0969154	0.045489	0.214603	-0.117077	0.202294	0.00456155	0.137934	-0.0956029	0.127268	0.070932	0.0651168	-0.0877697	0.052634	0.10897	-0.00662209	-0.0854382	-0.0210201	0.136112	-0.0831408	-0.0905723	-0.103415	0.17555
90049_G2_17w_L.tif	0.288096	-0.200243	-0.766256	0.116035	-0.0909271	0.0599872	0.21289	-0.131502	0.194932	0.00376552	0.143164	-0.0978724	0.117298	0.0737111	0.0721359	-0.0889684	0.042674	0.114989	0.00298312	-0.0856284	-0.0318753	0.141979	-0.0697788	-0.0898372	-0.115336	0.183584
90056_G2_17w_L.tif	0.296852	-0.194428	-0.7636	0.133971	-0.101848	0.0449588	0.222241	-0.122192	0.200227	0.00931106	0.146093	-0.096824	0.11541	0.0700957	0.0770886	-0.0833202	0.036326	0.106038	0.00413552	-0.0850328	-0.0400539	0.131542	-0.068813	-0.0881766	-0.124058	0.174057
90071_G2_17w_L.tif	0.290879	-0.188179	-0.770637	0.120937	-0.095972	0.0504281	0.212337	-0.128364	0.198803	0.00342295	0.140224	-0.0982226	0.121412	0.0705988	0.0724058	-0.0828274	0.0463409	0.110125	0.000688035	-0.081649	-0.0287232	0.136043	-0.0765401	-0.0900583	-0.111218	0.177745
90098_G2_17w_L2.tif	0.281404	-0.199978	-0.778448	0.118901	-0.0885246	0.061079	0.218038	-0.118977	0.195421	-0.00488693	0.148191	-0.0856594	0.120099	0.0639947	0.0735995	-0.0797161	0.0457975	0.104438	0.00183048	-0.0772796	-0.0294949	0.130493	-0.0740682	-0.0819429	-0.113845	0.169534
90100_G2_17w_L.tif	0.284247	-0.210588	-0.761374	0.110895	-0.0902126	0.0618833	0.213503	-0.133219	0.191695	0.00499771	0.14296	-0.101073	0.114718	0.0781138	0.0733936	-0.0913945	0.0405842	0.12066	0.00571714	-0.0877636	-0.0330396	0.148848	-0.0672575	-0.0947824	-0.114934	0.193423
90105_G2_17w_L2.tif	0.290925	-0.200694	-0.760895	0.124343	-0.096662	0.052688	0.216267	-0.129392	0.199741	0.0120177	0.144858	-0.0975419	0.118925	0.0788763	0.0710497	-0.092934	0.0405332	0.115319	0.00270724	-0.0885311	-0.0364912	0.138993	-0.0687461	-0.0911298	-0.12221	0.177987
90108_G2_17w_L2.tif	0.295335	-0.199641	-0.756368	0.121102	-0.0977915	0.0522035	0.212806	-0.137949	0.197125	0.0131207	0.140936	-0.106665	0.114967	0.0803571	0.0732217	-0.0937299	0.0377454	0.119344	0.00604728	-0.088973	-0.0376405	0.14552	-0.0655565	-0.0939184	-0.120827	0.189228
90110_G2_17w_L.tif	0.284498	-0.193736	-0.774809	0.119651	-0.0951235	0.0507983	0.213041	-0.124551	0.201293	0.00441348	0.144161	-0.0897119	0.123168	0.0685587	0.0719909	-0.0807639	0.0473966	0.106286	-0.00240471	-0.0828307	-0.0281079	0.13139	-0.0761265	-0.0843976	-0.108978	0.174895
90113_G2_17w_L.tif	0.292279	-0.179118	-0.774806	0.126591	-0.0905593	0.0576106	0.214885	-0.120534	0.206062	0.0091371	0.139718	-0.0954312	0.125528	0.0682664	0.0648945	-0.0900802	0.0481436	0.103115	-0.00537618	-0.0847571	-0.0279265	0.12738	-0.0797135	-0.0858736	-0.11313	0.163694
90116_G2_17w_L.tif	0.282462	-0.199123	-0.776855	0.117377	-0.0897591	0.0594786	0.215619	-0.12253	0.197304	-0.000867428	0.144288	-0.0914067	0.120331	0.0660186	0.0733358	-0.0806545	0.0457643	0.106096	0.00202158	-0.0780276	-0.0291817	0.132474	-0.07262	-0.0814712	-0.112709	0.172637
90123_G2_17w_L.tif	0.289964	-0.200175	-0.766521	0.125066	-0.094704	0.0553572	0.219607	-0.123566	0.19723	0.00442544	0.146245	-0.0944265	0.116773	0.070803	0.0742966	-0.0860168	0.0404871	0.110371	0.0042205	-0.0830958	-0.0363268	0.134745	-0.069981	-0.088332	-0.121289	0.174844
90153_G2_17w_L.tif	0.297719	-0.216683	-0.750774	0.129737	-0.0952272	0.061732	0.226098	-0.131219	0.187984	0.00436603	0.154082	-0.0980733	0.103756	0.0763443	0.0833791	-0.0898996	0.0243703	0.116299	0.0144253	-0.0889932	-0.0533792	0.141556	-0.0549832	-0.0934085	-0.137449	0.188242
90155_G2_17w_L.tif	0.27539	-0.236013	-0.74895	0.107007	-0.0914949	0.0635505	0.220753	-0.133001	0.185317	0.00837846	0.146844	-0.104665	0.109085	0.0885208	0.079058	-0.095038	0.0343993	0.13261	0.0114804	-0.0946526	-0.0395424	0.16096	-0.0585811	-0.102931	-0.123757	0.205274
90161_G2_17w_L.tif	0.297757	-0.183596	-0.767146	0.122407	-0.0929471	0.0570249	0.213579	-0.130283	0.198847	0.00658932	0.1379	-0.105419	0.117988	0.0707152	0.0682177	-0.0935371	0.0419118	0.109732	0.00152925	-0.0850522	-0.0326224	0.136977	-0.0706103	-0.086609	-0.114403	0.18105
90163_G2_17w_L2.tif	0.276734	-0.194783	-0.780506	0.106244	-0.0893422	0.0565871	0.207689	-0.125819	0.199946	0.00179882	0.135314	-0.0979103	0.127129	0.0702576	0.0655868	-0.0857567	0.0545516	0.110688	-0.00225752	-0.0779948	-0.0180636	0.13876	-0.076793	-0.0805309	-0.0999874	0.17846
90171_G2_17w_L.tif	0.284814	-0.189222	-0.777418	0.121051	-0.0934656	0.0523893	0.214512	-0.119967	0.204191	0.00602359	0.138488	-0.0964057	0.12637	0.0689396	0.067953	-0.0843125	0.0501575	0.105356	-0.00143785	-0.0777264	-0.0254119	0.130218	-0.0776572	-0.0818842	-0.111095	0.165539
90181_G2_17w_L.tif	0.301035	-0.215283	-0.745332	0.13039	-0.0964691	0.0607199	0.226942	-0.131591	0.184954	0.00328758	0.153513	-0.100447	0.101661	0.0780545	0.0848094	-0.0901766	0.0244228	0.121448	0.0133622	-0.0938938	-0.0520636	0.148372	-0.0584817	-0.103188	-0.138352	0.192309
90184_G2_17w_L.tif	0.279385	-0.190508	-0.780315	0.116045	-0.0920531	0.0526733	0.213079	-0.117842	0.204401	0.00477443	0.140417	-0.0898595	0.128188	0.0676465	0.0656877	-0.0842051	0.0524721	0.10355	-0.00516714	-0.0796083	-0.0218176	0.129638	-0.0820897	-0.0841065	-0.102186	0.171802
90196_G2_17w_L.tif	0.285667	-0.196873	-0.770661	0.11476	-0.088739	0.0613891	0.215209	-0.124056	0.198656	0.00569358	0.138004	-0.101784	0.120059	0.071516	0.0672662	-0.0918724	0.0449299	0.110907	0.00168958	-0.0823779	-0.0293542	0.137837	-0.0724873	-0.0870796	-0.110239	0.181939
90203_G2_17w_L.tif	0.286234	-0.206274	-0.770231	0.121487	-0.0937681	0.0569858	0.221343	-0.121874	0.188882	-0.00802833	0.1523	-0.0863318	0.114129	0.0668914	0.0766996	-0.0829785	0.0394804	0.109062	0.00813783	-0.0777245	-0.0348353	0.137385	-0.0682789	-0.0860368	-0.120093	0.177437
90211_G2_17w_L.tif	0.289749	-0.219474	-0.754135	0.121788	-0.0877793	0.069282	0.222818	-0.131315	0.189038	0.00537015	0.149958	-0.100462	0.106741	0.0774221	0.0809138	-0.0902466	0.0295343	0.119009	0.0142119	-0.0862682	-0.0469439	0.145296	-0.0606312	-0.0976078	-0.133475	0.187207
90212_G2_17w_L.tif	0.295169	-0.186192	-0.767226	0.131495	-0.0981874	0.0481148	0.219865	-0.119393	0.202002	0.00836524	0.143845	-0.0948738	0.120558	0.0705619	0.0703494	-0.0883925	0.0411678	0.103981	-0.000798382	-0.0860696	-0.031481	0.134749	-0.0763296	-0.0916729	-0.118933	0.169327
90218_G2_17w_L.tif	0.265466	-0.197669	-0.788288	0.0980699	-0.084536	0.0596925	0.20513	-0.121676	0.20367	0.00354355	0.132377	-0.0955703	0.131502	0.0681774	0.0628189	-0.0830765	0.0607982	0.108823	-0.00630634	-0.0765267	-0.0113308	0.136278	-0.0817145	-0.0787814	-0.0895862	0.178716
90236_G2_17w_L.tif	0.295758	-0.18686	-0.766708	0.125222	-0.0967449	0.0508715	0.214716	-0.128646	0.19773	0.00407496	0.144092	-0.0953651	0.118348	0.0705667	0.0711757	-0.0885788	0.0425397	0.110097	0.00054286	-0.0862792	-0.0331278	0.135596	-0.0733594	-0.0903873	-0.114962	0.179688
90243_G2_17w_L.tif	0.292477	-0.174968	-0.777578	0.131083	-0.0992344	0.0418981	0.217964	-0.113385	0.206208	0.00624052	0.139405	-0.0945135	0.126515	0.0648927	0.0667931	-0.0847413	0.0497584	0.100164	-0.00460009	-0.0799954	-0.0260665	0.124769	-0.0822505	-0.0849782	-0.109391	0.163534
90252_G2_17w_L.tif	0.294369	-0.214894	-0.749094	0.124474	-0.0964089	0.0581205	0.221365	-0.133397	0.194158	0.0142187	0.145169	-0.107346	0.109667	0.0836371	0.077277	-0.0958401	0.0302589	0.122054	0.0104979	-0.0923321	-0.0473913	0.146244	-0.057619	-0.0951541	-0.132249	0.190215
90253_G2_17w_L2.tif	0.295533	-0.201759	-0.765526	0.126969	-0.0942456	0.0587317	0.222358	-0.125704	0.192256	-0.000712597	0.14748	-0.0977058	0.110246	0.0669938	0.0785687	-0.0848338	0.0333166	0.107478	0.0107593	-0.0790502	-0.0432004	0.133404	-0.062132	-0.0834815	-0.125413	0.179671
90256_G2_17w_L.tif	0.295731	-0.194827	-0.760767	0.124871	-0.0953302	0.0551329	0.216773	-0.129614	0.19735	0.00871276	0.143396	-0.100576	0.116748	0.0764462	0.0714375	-0.0931773	0.0383774	0.113135	0.00273493	-0.0893529	-0.0372069	0.139148	-0.0688291	-0.0921886	-0.120415	0.18229
90260_G2_17w_L.tif	0.272686	-0.221222	-0.766889	0.108259	-0.0909076	0.0597482	0.214539	-0.129572	0.19713	0.0098471	0.141267	-0.101354	0.11775	0.0781238	0.0738723	-0.0884643	0.0425402	0.118591	0.00901278	-0.0806199	-0.0315957	0.145942	-0.0627145	-0.0850107	-0.11669	0.185732
90268_G2_17w_L.tif	0.286454	-0.206894	-0.763743	0.119417	-0.0889963	0.0636703	0.214613	-0.131775	0.20232	0.0153529	0.143324	-0.100074	0.117459	0.076865	0.0721288	-0.0914762	0.0376178	0.111698	0.00420082	-0.0867849	-0.0389112	0.136448	-0.064546	-0.0861374	-0.12192	0.17969
90274_G2_17w_L.tif	0.273924	-0.213008	-0.767329	0.110366	-0.094356	0.0531333	0.215243	-0.123726	0.201216	0.0124832	0.14073	-0.0979587	0.122625	0.0787179	0.0688285	-0.0905919	0.0463397	0.116273	0.000716262	-0.0859797	-0.0276315	0.143144	-0.0708446	-0.0884711	-0.109461	0.185618
90275_G2_17w_L.tif	0.285854	-0.170974	-0.780926	0.117644	-0.0903042	0.0532148	0.209452	-0.118008	0.208801	0.00896534	0.131753	-0.0992505	0.133419	0.0696439	0.0597843	-0.0889133	0.0577808	0.103825	-0.012225	-0.0852146	-0.0180532	0.126464	-0.0895736	-0.0887966	-0.0957622	0.171398
90287_G2_17w_L.tif	0.268961	-0.132873	-0.821391	0.114847	-0.0881554	0.0407159	0.195973	-0.105279	0.231739	0.0119284	0.121866	-0.0844228	0.160525	0.0518646	0.0452651	-0.0745777	0.0872213	0.0791336	-0.0310388	-0.0663088	0.0114497	0.0981311	-0.116379	-0.0658273	-0.0660356	0.132667
90294_G2_17w_L.tif	0.275082	-0.186999	-0.780858	0.106554	-0.0867742	0.0576731	0.204601	-0.124029	0.210981	0.0151713	0.129916	-0.100622	0.133569	0.0730498	0.0591791	-0.0896821	0.0593569	0.109183	-0.00998179	-0.0830741	-0.0148414	0.133888	-0.0860172	-0.0863724	-0.0942128	0.175259
90296_G2_17w_L.tif	0.292339	-0.188104	-0.766047	0.130223	-0.0993351	0.0453611	0.218257	-0.120177	0.2054	0.0145048	0.141969	-0.0965968	0.123169	0.0744574	0.0678511	-0.0914375	0.0449307	0.109191	-0.00211471	-0.0873355	-0.0322457	0.131874	-0.0770706	-0.0920947	-0.117104	0.170135
90298_G2_17w_L.tif	0.306252	-0.183498	-0.757346	0.133798	-0.0979101	0.0525846	0.220786	-0.127284	0.195304	0.00621409	0.143762	-0.103522	0.113045	0.0735159	0.0719663	-0.0958469	0.0352323	0.112189	0.00349584	-0.0915775	-0.0407558	0.138224	-0.0689276	-0.0959816	-0.124905	0.181184
90301_G2_17w_L.tif	0.284954	-0.167629	-0.788458	0.123786	-0.0947452	0.0446481	0.21112	-0.1132	0.211209	0.00570603	0.135795	-0.0901319	0.134557	0.0617071	0.0622087	-0.0806367	0.0592267	0.0959728	-0.0111684	-0.0768567	-0.0164855	0.119256	-0.0912444	-0.0818728	-0.0969687	0.15925
90302_G2_17w_L.tif	0.265926	-0.176064	-0.801672	0.0932028	-0.0796611	0.0617256	0.191302	-0.128918	0.21614	0.010655	0.118811	-0.104062	0.143811	0.0665048	0.0537606	-0.0829536	0.0723031	0.102516	-0.0129507	-0.0695667	-0.00052352	0.127597	-0.087819	-0.0658672	-0.0794265	0.16523
90309_G2_17w_L.tif	0.29226	-0.195544	-0.763952	0.118469	-0.091924	0.0590193	0.212587	-0.13295	0.198419	0.00961027	0.141464	-0.101123	0.116481	0.0736995	0.0694784	-0.0937811	0.0406104	0.113385	0.0028055	-0.0868459	-0.0335827	0.140989	-0.0695114	-0.0906	-0.115135	0.185671
90331_G2_17w_L.tif	0.279642	-0.165595	-0.793036	0.118438	-0.0964724	0.0382328	0.206635	-0.11432	0.214684	0.00836881	0.130712	-0.09358	0.140442	0.0643103	0.0583095	-0.081459	0.0652545	0.0966861	-0.0134621	-0.0736978	-0.00941706	0.120749	-0.0930599	-0.0760209	-0.0902322	0.157888
90337_G2_17w_L.tif	0.272902	-0.200028	-0.780173	0.112294	-0.0916166	0.0533345	0.214812	-0.115658	0.199738	-0.000416274	0.145085	-0.0836748	0.127574	0.0686707	0.0678307	-0.0818549	0.0540003	0.107758	-0.00613054	-0.0823288	-0.0208043	0.13295	-0.0813631	-0.0851049	-0.101855	0.174057
90338_G2_17w_L.tif	0.28964	-0.200463	-0.763152	0.124184	-0.0946877	0.0552076	0.220091	-0.122461	0.199364	0.00967452	0.142641	-0.0998077	0.118012	0.0748551	0.0724189	-0.08938	0.0404772	0.112348	0.00197557	-0.087675	-0.0351224	0.138197	-0.071144	-0.0921179	-0.120513	0.177439
90339_G2_17w_L.tif	0.286546	-0.194347	-0.770433	0.112422	-0.0908149	0.0580902	0.210195	-0.130553	0.1982	0.00557681	0.138229	-0.10091	0.121069	0.0731684	0.0664599	-0.0927468	0.0471164	0.113996	-0.000138917	-0.0847699	-0.0273347	0.140379	-0.071122	-0.0848495	-0.107972	0.184544
90343_G2_17w_L.tif	0.288514	-0.229598	-0.740831	0.115833	-0.0886576	0.0697365	0.225138	-0.133173	0.184424	0.00987153	0.147938	-0.108029	0.103699	0.0880468	0.0794522	-0.0994826	0.0279744	0.132594	0.0119617	-0.0996723	-0.0477145	0.159665	-0.0594657	-0.110946	-0.132433	0.205155
90344_G2_17w_L.tif	0.27553	-0.217025	-0.766763	0.111363	-0.0872015	0.0644457	0.217559	-0.125532	0.195674	0.00683283	0.142737	-0.0992025	0.117153	0.075949	0.0746147	-0.0869766	0.0423994	0.116999	0.00619528	-0.0833848	-0.0325483	0.143422	-0.0675026	-0.0898527	-0.117848	0.182961
90364_G2_17w_L.tif	0.279278	-0.193011	-0.78484	0.112881	-0.0870232	0.0606959	0.210048	-0.124176	0.201018	-0.000639189	0.138415	-0.0942955	0.125593	0.0642758	0.0700262	-0.0790114	0.0516676	0.103461	0.00130946	-0.0712146	-0.0231002	0.129344	-0.0754587	-0.0754009	-0.106932	0.167091
90371_G2_17w_L.tif	0.295879	-0.161108	-0.783187	0.127954	-0.0923276	0.0524782	0.211215	-0.121164	0.207878	0.00496329	0.135163	-0.0982594	0.129497	0.0629101	0.0630742	-0.0867505	0.0520995	0.095763	-0.00680053	-0.0779988	-0.0223721	0.122396	-0.0843299	-0.0808267	-0.105788	0.159643
90397_G2_17w_L.tif	0.28464	-0.192945	-0.7715	0.124882	-0.0954688	0.0500765	0.2204	-0.112677	0.203834	0.0082179	0.140766	-0.0946644	0.126256	0.0729866	0.0679692	-0.0866863	0.0488115	0.107977	-0.0039736	-0.0849109	-0.0285105	0.130164	-0.0806149	-0.0909305	-0.112609	0.168509
90399_G2_17w_L.tif	0.282756	-0.213083	-0.75908	0.117045	-0.0900757	0.0622186	0.22087	-0.123728	0.198127	0.0128659	0.14124	-0.103704	0.116502	0.0797612	0.0722476	-0.0929798	0.0394321	0.118506	0.00407829	-0.0897446	-0.0363943	0.143943	-0.0689776	-0.0965325	-0.120725	0.185433
90416_G2_17w_L.tif	0.295431	-0.197191	-0.764384	0.128976	-0.0972369	0.0528496	0.218908	-0.127885	0.197716	0.00633418	0.144908	-0.0990866	0.115814	0.0723669	0.0755566	-0.0866711	0.0378968	0.110377	0.00706571	-0.0815095	-0.0393381	0.134544	-0.0658245	-0.0852396	-0.126513	0.172135
90419_G2_17w_L.tif	0.286651	-0.205847	-0.771642	0.123908	-0.0928726	0.058415	0.219846	-0.124391	0.19709	0.00231782	0.148224	-0.0923232	0.11447	0.0658254	0.0772767	-0.0818273	0.0378635	0.105339	0.0101627	-0.0740168	-0.0394998	0.129557	-0.0649458	-0.0798285	-0.122622	0.172872
90420_G2_17w_L.tif	0.299637	-0.206575	-0.745905	0.125308	-0.0987739	0.0541902	0.219964	-0.13476	0.190787	0.0107627	0.144646	-0.107924	0.108967	0.0839593	0.0759235	-0.0979338	0.0328546	0.126888	0.00881691	-0.0952464	-0.0440094	0.15163	-0.0635327	-0.104711	-0.129376	0.194412
90423_G2_17w_L.tif	0.293368	-0.217579	-0.748391	0.120766	-0.0906754	0.0662614	0.219278	-0.137192	0.187568	0.00700062	0.149736	-0.101998	0.106958	0.0826071	0.0798256	-0.0938094	0.0301074	0.124895	0.0129619	-0.0911209	-0.0463794	0.150856	-0.0621018	-0.104461	-0.132254	0.193775
90433_G2_17w_L.tif	0.288812	-0.216294	-0.758984	0.120031	-0.0878421	0.0682019	0.219827	-0.132572	0.189429	0.00308736	0.148303	-0.100196	0.108548	0.0751582	0.0816284	-0.0863198	0.0321976	0.117138	0.0129063	-0.0841917	-0.0443872	0.143021	-0.0601629	-0.0920051	-0.130276	0.184941
90437_G2_17w_L.tif	0.295342	-0.211445	-0.750249	0.129226	-0.0992421	0.0533969	0.227874	-0.122482	0.189998	0.00546507	0.152273	-0.0956076	0.108068	0.0775118	0.0778353	-0.0931036	0.0305193	0.118282	0.00776474	-0.0935722	-0.0459386	0.144159	-0.0657358	-0.103012	-0.128509	0.191182
90440_G2_17w_L.tif	0.300694	-0.211884	-0.749044	0.131769	-0.096553	0.0596865	0.227362	-0.128707	0.188459	0.00499798	0.150837	-0.102154	0.10479	0.0775363	0.082388	-0.0907907	0.0253002	0.117084	0.0134097	-0.0899981	-0.0519688	0.142776	-0.0585354	-0.0980165	-0.137139	0.1877
90443_G2_17w_L.tif	0.299101	-0.206557	-0.749284	0.130006	-0.100899	0.0507918	0.222739	-0.130361	0.194032	0.0121693	0.147002	-0.103788	0.109314	0.0802143	0.0786588	-0.0922169	0.0296833	0.117803	0.0100636	-0.0906566	-0.0469676	0.143268	-0.0643999	-0.101912	-0.129043	0.191239
90446_G2_17w_L.tif	0.291291	-0.177443	-0.774907	0.118199	-0.0921698	0.0540441	0.209548	-0.127018	0.202027	0.00475641	0.136916	-0.098566	0.12503	0.0687758	0.065338	-0.0887135	0.0497954	0.106284	-0.00561261	-0.0852272	-0.0237836	0.133811	-0.0803884	-0.0877893	-0.103084	0.178887
90453_G2_17w_L.tif	0.290429	-0.196358	-0.766251	0.119253	-0.0942656	0.0550435	0.213788	-0.130141	0.19606	0.00404268	0.142115	-0.0990933	0.117876	0.0729389	0.0739629	-0.0854643	0.0425039	0.113129	0.00345816	-0.0837219	-0.0332115	0.138434	-0.0723712	-0.0919477	-0.114093	0.183885
90458_G2_17w_L.tif	0.284468	-0.1985	-0.771012	0.114543	-0.0883104	0.06191	0.213173	-0.126979	0.19681	0.00296	0.143349	-0.0940625	0.119221	0.0702137	0.0708197	-0.0867017	0.0448314	0.110663	0.000630547	-0.0838703	-0.0292521	0.137894	-0.0749143	-0.0905128	-0.109813	0.182443
90461_G2_17w_L.tif	0.280791	-0.217237	-0.763671	0.108981	-0.0884316	0.0646757	0.214766	-0.133095	0.188619	0.00148755	0.144248	-0.10075	0.112232	0.0761354	0.0776369	-0.0871997	0.0382949	0.119367	0.00950664	-0.0843139	-0.0348615	0.148482	-0.0627346	-0.0906016	-0.116395	0.194069
90465_G2_17w_L.tif	0.291282	-0.17785	-0.776904	0.1215	-0.0884494	0.0600827	0.209729	-0.12686	0.207593	0.0113623	0.136063	-0.0997514	0.12616	0.0680986	0.0648341	-0.0887351	0.0485584	0.102044	-0.00508884	-0.0829067	-0.0260404	0.12828	-0.0787526	-0.0828833	-0.108984	0.167618
90468_G2_17w_L.tif	0.284622	-0.202157	-0.761656	0.110252	-0.0866915	0.0646792	0.210708	-0.132116	0.200486	0.0152651	0.136642	-0.10573	0.118952	0.0791373	0.0671831	-0.0958044	0.0434198	0.118248	-0.000417781	-0.0915987	-0.0280425	0.148576	-0.0749591	-0.0998359	-0.110246	0.191086
90470_G2_17w_L.tif	0.28318	-0.217288	-0.756673	0.114525	-0.0867488	0.0676013	0.217297	-0.131687	0.194983	0.0118776	0.143696	-0.1032	0.113295	0.0809508	0.0765807	-0.090739	0.0367643	0.121316	0.00646976	-0.0910321	-0.0395751	0.146442	-0.0664272	-0.099101	-0.122841	0.190334
90472_G2_17w_L.tif	0.295116	-0.200548	-0.76303	0.130609	-0.0956801	0.0560774	0.223292	-0.123018	0.19421	0.00176166	0.148387	-0.0952976	0.113183	0.0702567	0.0791118	-0.0829163	0.0358418	0.109748	0.00716733	-0.0832862	-0.0412442	0.134552	-0.0682236	-0.0912881	-0.128131	0.173348
90475_G2_17w_L.tif	0.286786	-0.198688	-0.765844	0.11359	-0.0864604	0.0652172	0.213618	-0.128173	0.19738	0.00758994	0.139955	-0.100798	0.118392	0.0744631	0.068821	-0.0923019	0.0430075	0.113929	-0.000667261	-0.0896335	-0.0308269	0.141423	-0.0737594	-0.0944308	-0.110402	0.187814
90476_G2_17w_L.tif	0.295802	-0.198926	-0.759124	0.133563	-0.0995421	0.0496961	0.222324	-0.123727	0.199809	0.0116001	0.146177	-0.0982865	0.117204	0.0774855	0.0753052	-0.0886583	0.0368056	0.111853	0.00558336	-0.0859932	-0.0423439	0.132959	-0.0695053	-0.0940237	-0.128494	0.172457
90496_G2_17w_L.tif	0.291761	-0.212711	-0.753437	0.120522	-0.0892299	0.066511	0.216991	-0.136158	0.19311	0.0104496	0.148911	-0.0993623	0.110838	0.0809479	0.0750021	-0.0958917	0.0329562	0.120671	0.00821873	-0.091918	-0.0441674	0.145347	-0.0620888	-0.0969987	-0.128865	0.188592
90501_G2_17w_L.tif	0.293509	-0.181304	-0.768123	0.123552	-0.0964203	0.048857	0.21464	-0.123128	0.19992	0.005279	0.139733	-0.097957	0.122356	0.071435	0.0679084	-0.0892075	0.0469937	0.110012	-0.00430286	-0.0889874	-0.0269069	0.137506	-0.0807605	-0.0961637	-0.108547	0.180106
90511_G2_17w_L.tif	0.275511	-0.208212	-0.761712	0.0939933	-0.0829713	0.0671048	0.203384	-0.137242	0.198749	0.0169934	0.127374	-0.114764	0.121918	0.0858669	0.0631854	-0.0996086	0.0498838	0.128115	-0.00437459	-0.0970741	-0.0170845	0.162592	-0.074662	-0.101439	-0.0992013	0.203675
90513_G2_17w_L.tif	0.277853	-0.209321	-0.767142	0.108538	-0.0877925	0.0625288	0.215605	-0.124541	0.198737	0.0103072	0.136478	-0.104801	0.119986	0.0772183	0.0680044	-0.0930317	0.0449767	0.116884	0.00133744	-0.0869285	-0.0294905	0.1432	-0.0695239	-0.0891854	-0.109029	0.189133
90515_G2_17w_L2.tif	0.293183	-0.162312	-0.780902	0.123327	-0.0920574	0.0517386	0.209322	-0.12176	0.206908	0.0052883	0.136902	-0.0931752	0.129777	0.0644311	0.0598824	-0.0913589	0.0539109	0.099125	-0.0113148	-0.0858037	-0.0188652	0.127906	-0.0871907	-0.086453	-0.0995562	0.169046
90516_G2_17w_L.tif	0.291769	-0.215195	-0.75834	0.126307	-0.0919019	0.0638224	0.22439	-0.128091	0.189373	0.00153621	0.153173	-0.094602	0.107796	0.0734208	0.0805188	-0.0882595	0.0295195	0.113386	0.0134092	-0.0834365	-0.0466724	0.140275	-0.0590035	-0.0898849	-0.13403	0.180721
90519_G2_17w_L.tif	0.285563	-0.146475	-0.792923	0.117719	-0.0865053	0.0544511	0.204561	-0.113057	0.214548	0.00647196	0.127507	-0.0953876	0.142113	0.062796	0.0498332	-0.0930085	0.0693003	0.0980116	-0.0227351	-0.0863435	-0.00465178	0.122484	-0.100995	-0.0853277	-0.0856144	0.157665
90527_G2_17w_L2.tif	0.266641	-0.192666	-0.789053	0.0951385	-0.0844414	0.0589919	0.197283	-0.130279	0.207582	0.00855088	0.128197	-0.099565	0.134424	0.0705172	0.0607181	-0.0841697	0.0636055	0.110344	-0.00671361	-0.0750996	-0.00871018	0.137096	-0.0825626	-0.0776296	-0.0869694	0.17877
90540_G2_17w_L.tif	0.272045	-0.209355	-0.772661	0.111826	-0.0896181	0.0581955	0.215363	-0.120406	0.203822	0.0114634	0.140137	-0.095737	0.125614	0.0758049	0.0696524	-0.0855136	0.0491492	0.112318	-0.000940938	-0.0830135	-0.0277498	0.135106	-0.0756642	-0.0879521	-0.109148	0.177262
90542_G2_17w_L.tif	0.268666	-0.212552	-0.784926	0.11196	-0.0868861	0.0617679	0.214338	-0.12234	0.200478	0.0012471	0.143472	-0.091101	0.122801	0.0656136	0.0759002	-0.0756076	0.0470814	0.10355	0.00830161	-0.0674201	-0.0289219	0.128518	-0.0656096	-0.0690436	-0.114695	0.165407
90554_G2_17w_L.tif	0.284324	-0.201811	-0.772895	0.122144	-0.0948552	0.0534653	0.218477	-0.121418	0.198675	0.00262671	0.146107	-0.0912056	0.119283	0.0679016	0.0746519	-0.0813205	0.0424898	0.105648	0.00474065	-0.0770259	-0.0329024	0.131836	-0.0715221	-0.0835768	-0.116574	0.172736
90558_G2_17w_L.tif	0.288694	-0.207402	-0.759465	0.115384	-0.0899675	0.0631345	0.216536	-0.130893	0.194242	0.0085228	0.142124	-0.103673	0.113184	0.076976	0.0720345	-0.0945589	0.037586	0.118092	0.00475894	-0.0902767	-0.0360978	0.146613	-0.0653643	-0.0933653	-0.118266	0.191448
90582_G2_17w_L.tif	0.292826	-0.208083	-0.759031	0.126643	-0.0951826	0.057761	0.222424	-0.126804	0.196061	0.00901027	0.146856	-0.100041	0.112013	0.0750241	0.0760079	-0.0910598	0.0329461	0.112588	0.00932433	-0.0849592	-0.0439707	0.137701	-0.0618733	-0.088665	-0.128401	0.180885
90590_G2_17w_L.tif	0.287288	-0.218401	-0.756845	0.118026	-0.0890402	0.06653	0.222048	-0.129509	0.186249	0.000631505	0.150652	-0.0972175	0.108442	0.0769772	0.0787105	-0.0907735	0.0326762	0.119619	0.0103012	-0.0887889	-0.04217	0.147545	-0.061034	-0.0950241	-0.127277	0.190385
90611_G2_17w_L.tif	0.287018	-0.209819	-0.756726	0.118014	-0.0905229	0.0623224	0.216964	-0.13034	0.196246	0.011752	0.144595	-0.100321	0.115333	0.0805152	0.0734078	-0.0928483	0.038529	0.119954	0.00344265	-0.0924612	-0.0369012	0.145999	-0.0697088	-0.0999771	-0.121677	0.187209
90616_G2_17w_L.tif	0.2732	-0.191333	-0.779217	0.0979855	-0.0837806	0.061884	0.198315	-0.133338	0.203655	0.00877474	0.132149	-0.0981741	0.131969	0.0760723	0.0608769	-0.089212	0.0607371	0.116511	-0.0110446	-0.0880773	-0.0119073	0.143033	-0.0839353	-0.0889086	-0.0910169	0.184781
90625_G2_17w_L.tif	0.297379	-0.213776	-0.746285	0.131779	-0.0979287	0.0568012	0.22574	-0.129068	0.193388	0.0128811	0.151965	-0.0990393	0.108773	0.0830999	0.079272	-0.0942278	0.027223	0.118982	0.00975517	-0.0945048	-0.0513349	0.142257	-0.0624655	-0.103143	-0.135482	0.187957
90626_G2_17w_L.tif	0.289217	-0.198234	-0.763081	0.111392	-0.0868742	0.0653926	0.206376	-0.140101	0.196937	0.00984377	0.138198	-0.104907	0.11963	0.0804307	0.0684285	-0.0951037	0.0442282	0.120261	0.0019179	-0.0890497	-0.0311163	0.145576	-0.0696731	-0.0929303	-0.114188	0.187429
90646_G2_17w_L.tif	0.283266	-0.223022	-0.755779	0.113982	-0.0908548	0.0638222	0.215546	-0.137506	0.192656	0.0108809	0.145623	-0.103677	0.111546	0.0828944	0.0777125	-0.0924771	0.0338433	0.122769	0.0128567	-0.0864612	-0.0422382	0.14874	-0.0570808	-0.0916254	-0.127097	0.191679
90648_G2_17w_L.tif	0.290702	-0.186015	-0.774646	0.124507	-0.0945119	0.0523426	0.214697	-0.123448	0.202134	0.00467551	0.142034	-0.0939365	0.122724	0.0673104	0.0694339	-0.0852754	0.0461989	0.104299	1.25486e-05	-0.0790976	-0.0301367	0.128469	-0.0761108	-0.0839683	-0.112533	0.170137
90655_G2_17w_L.tif	0.287907	-0.18649	-0.774305	0.121475	-0.0922667	0.0547569	0.214344	-0.121347	0.203649	0.00728372	0.142198	-0.0917033	0.121973	0.0650637	0.0677754	-0.0861846	0.047365	0.104271	-0.00394898	-0.0838837	-0.026402	0.131936	-0.080562	-0.0895576	-0.107728	0.17438
90665_G2_17w_L.tif	0.280884	-0.189353	-0.783402	0.115593	-0.0877849	0.0594031	0.212888	-0.119159	0.202548	0.000884271	0.138741	-0.0930533	0.126556	0.0644155	0.0678596	-0.0812119	0.0514953	0.101691	-0.0018967	-0.0746531	-0.0236118	0.126938	-0.0797784	-0.0801693	-0.104499	0.168675
90677_G2_17w_L.tif	0.28262	-0.175904	-0.782964	0.114254	-0.0910201	0.0518338	0.208855	-0.118617	0.203817	0.000529873	0.137672	-0.0890671	0.131803	0.0665523	0.0613891	-0.0858302	0.0582414	0.104093	-0.0119895	-0.0843665	-0.0154436	0.130265	-0.0894425	-0.0880874	-0.0935371	0.174344
90678_G2_17w_L.tif	0.289594	-0.20785	-0.760042	0.123678	-0.0937048	0.0585527	0.219336	-0.128253	0.195801	0.00793171	0.150121	-0.0929327	0.113733	0.0751352	0.0746145	-0.0907257	0.0358537	0.113521	0.00600041	-0.0873439	-0.0398299	0.139861	-0.0671938	-0.0935923	-0.124282	0.182018
90683_G2_17w_L.tif	0.29165	-0.172227	-0.77904	0.1291	-0.100134	0.0388708	0.217644	-0.111297	0.204838	0.00264336	0.13808	-0.0949377	0.128054	0.0650687	0.065366	-0.0852499	0.0517965	0.100453	-0.00564057	-0.0794572	-0.0237794	0.125063	-0.0842444	-0.0856543	-0.104591	0.167625
90684_G2_17w_L.tif	0.287906	-0.171703	-0.783501	0.12564	-0.0961603	0.0445263	0.214047	-0.113488	0.208123	0.00490259	0.13807	-0.090898	0.130199	0.0623381	0.0639442	-0.0831583	0.0543005	0.0971556	-0.00866687	-0.0793409	-0.0194132	0.124604	-0.0869923	-0.0833642	-0.101856	0.162786
90689_G2_17w_L.tif	0.292271	-0.204878	-0.762259	0.130016	-0.0993698	0.0503661	0.225194	-0.119939	0.197892	0.00801155	0.1469	-0.0975293	0.11427	0.0725747	0.075498	-0.0885676	0.0341353	0.107713	0.00807896	-0.082222	-0.0414624	0.134666	-0.0648818	-0.0867652	-0.126266	0.176553
90691_G2_17w_L2.tif	0.293448	-0.207258	-0.75331	0.122322	-0.0949987	0.0577889	0.217748	-0.133109	0.198892	0.0176489	0.143125	-0.105649	0.113069	0.0815352	0.0728956	-0.0970061	0.0322294	0.116152	0.00558886	-0.0932504	-0.0418657	0.144676	-0.062958	-0.0948971	-0.123863	0.191048
90698_G2_17w_L.tif	0.287107	-0.211326	-0.757725	0.118557	-0.0963317	0.0545627	0.219201	-0.127989	0.193277	0.00723895	0.14487	-0.100497	0.113297	0.0777117	0.0769778	-0.0881563	0.0374099	0.118708	0.00660012	-0.088268	-0.0370654	0.146296	-0.0682677	-0.0981298	-0.119349	0.191292
90699_G2_17w_L.tif	0.273259	-0.18406	-0.791919	0.103601	-0.0881433	0.0544692	0.204427	-0.121407	0.208057	0.00465035	0.13002	-0.0975496	0.132592	0.0627014	0.060971	-0.0825578	0.0597265	0.100138	-0.00767515	-0.073143	-0.0113321	0.129736	-0.0823077	-0.0715353	-0.0876747	0.174957
90701_G2_17w_L.tif	0.290882	-0.176259	-0.775857	0.118865	-0.0910361	0.0554393	0.208995	-0.126814	0.204621	0.00777806	0.133595	-0.103023	0.127594	0.0709685	0.0640999	-0.0894987	0.0515461	0.106844	-0.00512966	-0.0828165	-0.0234026	0.13203	-0.0806836	-0.0861244	-0.105225	0.172611
90716_G2_17w_L.tif	0.293559	-0.237566	-0.738102	0.12606	-0.0940241	0.0669943	0.228665	-0.137831	0.183923	0.0103423	0.156028	-0.105001	0.0970726	0.0857733	0.0884013	-0.0948881	0.0162759	0.126755	0.0228536	-0.0926785	-0.0608559	0.153875	-0.0457482	-0.101146	-0.148048	0.199311
90721_G2_17w_L.tif	0.295389	-0.204742	-0.75898	0.129509	-0.0956055	0.0572961	0.223409	-0.125562	0.197078	0.00971528	0.147005	-0.0999154	0.111224	0.0729774	0.0771932	-0.0891377	0.0315787	0.109735	0.00808961	-0.0862739	-0.0443012	0.136508	-0.0631203	-0.0895786	-0.12896	0.179468
90731_G2_17w_L.tif	0.282238	-0.194765	-0.771524	0.11274	-0.0901938	0.0574041	0.209804	-0.127454	0.204643	0.0129846	0.136433	-0.100467	0.125157	0.0748373	0.0650494	-0.0914664	0.0490286	0.111374	-0.00280649	-0.0848605	-0.0251559	0.137633	-0.0768697	-0.0885768	-0.105804	0.180617
90735_G2_17w_L.tif	0.301056	-0.212856	-0.748508	0.134001	-0.0985871	0.0571115	0.224862	-0.133296	0.191458	0.00928943	0.150712	-0.103035	0.106007	0.0796851	0.0852137	-0.0871709	0.0244449	0.116445	0.0151795	-0.0878872	-0.0537148	0.141009	-0.0572256	-0.0965766	-0.140897	0.183281
90739_G2_17w_L.tif	0.293348	-0.193133	-0.76342	0.124531	-0.0984642	0.0486384	0.216796	-0.126369	0.198251	0.0075788	0.142368	-0.0994185	0.118518	0.0745526	0.0712574	-0.0902685	0.0420455	0.113265	0.00234536	-0.0859801	-0.034168	0.137822	-0.072779	-0.0932346	-0.116098	0.182016
90758_G2_17w_L.tif	0.297109	-0.209759	-0.75134	0.130115	-0.0977017	0.0560069	0.225378	-0.126929	0.189947	0.00474264	0.153188	-0.0947404	0.107584	0.0764025	0.0799845	-0.0901493	0.0296026	0.116782	0.00919381	-0.091448	-0.0466355	0.143239	-0.0651967	-0.101956	-0.131113	0.187695
90767_G2_17w_L.tif	0.291157	-0.201823	-0.760911	0.126113	-0.0943141	0.0567233	0.22452	-0.118127	0.193848	0.00280836	0.149059	-0.0921271	0.113951	0.0715754	0.0734641	-0.0899012	0.0387913	0.113279	0.00255756	-0.08925	-0.0375835	0.138301	-0.0743209	-0.0999573	-0.120219	0.182386
90769_G2_17w_L.tif	0.291035	-0.190988	-0.773985	0.123365	-0.0901621	0.060394	0.219346	-0.119614	0.197004	-0.00116343	0.144336	-0.0932976	0.118128	0.0644556	0.071374	-0.085397	0.0415007	0.10234	0.00140271	-0.0807859	-0.0331351	0.129719	-0.0727661	-0.08366	-0.114078	0.174632
90772_G2_17w_L.tif	0.306029	-0.193829	-0.757408	0.136707	-0.0964969	0.0575743	0.224914	-0.126596	0.191702	0.00132438	0.149542	-0.0986662	0.108262	0.0699946	0.0801167	-0.0868345	0.0291535	0.108508	0.00933362	-0.0864827	-0.0476279	0.13458	-0.0646852	-0.0941378	-0.132835	0.177859
90774_G2_17w_L.tif	0.296475	-0.165433	-0.780556	0.134153	-0.0972541	0.0449405	0.215736	-0.116598	0.207424	0.00531151	0.141446	-0.0897775	0.127085	0.0616492	0.0668474	-0.0828814	0.048731	0.0937406	-0.00674838	-0.0811598	-0.0272047	0.118352	-0.0841087	-0.0841991	-0.107874	0.161903
90790_G2_17w_L.tif	0.273442	-0.203332	-0.782595	0.1106	-0.0834207	0.0655503	0.213564	-0.120996	0.202136	0.00401624	0.139447	-0.0945939	0.123764	0.0663242	0.0698206	-0.0820464	0.0484869	0.104064	0.00176788	-0.0746114	-0.0264561	0.129781	-0.0721536	-0.0763398	-0.107804	0.171585
90793_G2_17w_L.tif	0.287365	-0.209556	-0.765225	0.12273	-0.0946334	0.0569541	0.222361	-0.123302	0.195878	0.00539979	0.144566	-0.100114	0.113421	0.0712788	0.0771763	-0.0855983	0.03613	0.11042	0.00997781	-0.0793719	-0.0405548	0.135542	-0.0633185	-0.0846584	-0.123144	0.180275
90801_G2_17w_L.tif	0.284342	-0.195967	-0.77956	0.121491	-0.0884779	0.0614037	0.214945	-0.123546	0.202612	0.00383868	0.143354	-0.0923993	0.122007	0.0649962	0.0732055	-0.0796819	0.0434272	0.0993964	0.0035809	-0.0736658	-0.0320929	0.125339	-0.0710437	-0.0758521	-0.1163	0.164647
90808_G2_17w_L.tif	0.303152	-0.192386	-0.758225	0.14059	-0.101969	0.0468562	0.225942	-0.121116	0.197814	0.00836557	0.149855	-0.0948746	0.112794	0.0719748	0.0761609	-0.0896203	0.0330236	0.108235	0.00586985	-0.0877013	-0.0455582	0.130745	-0.067818	-0.0934845	-0.131041	0.172417
90816_G2_17w_L.tif	0.28169	-0.176362	-0.788331	0.116154	-0.0927054	0.0489891	0.21159	-0.113921	0.207224	0.00209027	0.133745	-0.0949315	0.132065	0.0621601	0.0622598	-0.0827239	0.057574	0.0982672	-0.00903353	-0.0765217	-0.0160628	0.125024	-0.0844957	-0.075231	-0.0955186	0.167006
90821_G2_17w_L.tif	0.276508	-0.16244	-0.804045	0.118033	-0.0923336	0.0439438	0.205564	-0.111444	0.216818	0.00296849	0.133008	-0.0844958	0.142915	0.0556075	0.0597048	-0.0720733	0.0670394	0.0856989	-0.0152481	-0.0674275	-0.00755162	0.110065	-0.0957219	-0.0675033	-0.0866559	0.149067
90824_G2_17w_L.tif	0.280954	-0.177983	-0.793146	0.119328	-0.0945038	0.0463066	0.212825	-0.112583	0.20519	-0.00516896	0.139631	-0.0852138	0.13167	0.0573726	0.0658468	-0.0757391	0.05711	0.0937427	-0.00656413	-0.0701303	-0.0171112	0.120206	-0.0835437	-0.0697653	-0.0983579	0.159628
90827_G2_17w_L.tif	0.287581	-0.165311	-0.789122	0.12291	-0.0955138	0.0438457	0.209328	-0.118128	0.208578	0.00157136	0.135107	-0.092795	0.133823	0.0619257	0.0635918	-0.0795166	0.0586065	0.0968632	-0.00912189	-0.0746408	-0.017909	0.118922	-0.0874825	-0.0768273	-0.0974677	0.16118
90829_G2_17w_L.tif	0.280487	-0.148648	-0.803151	0.114107	-0.087077	0.0516723	0.200569	-0.116451	0.218526	0.00658481	0.126503	-0.0932291	0.144039	0.0558924	0.0533695	-0.0808745	0.069565	0.0870918	-0.0199984	-0.0735587	-0.00173718	0.116501	-0.0997309	-0.0722118	-0.0813633	0.153124
90836_G2_17w_L.tif	0.299827	-0.203603	-0.756318	0.131678	-0.102805	0.0472686	0.223582	-0.12832	0.191084	0.00267309	0.150602	-0.0969369	0.109194	0.0740178	0.0798626	-0.0878725	0.0293912	0.111194	0.011329	-0.0846792	-0.045767	0.139465	-0.0612255	-0.0909464	-0.128756	0.186062
90842_G2_17w_L.tif	0.28716	-0.187859	-0.775897	0.121727	-0.0958546	0.0491104	0.216775	-0.117632	0.20129	0.00262103	0.140111	-0.0950616	0.124333	0.0678196	0.0676501	-0.0861983	0.0488931	0.105814	-0.00215194	-0.0804971	-0.0275871	0.129294	-0.0767232	-0.0824956	-0.107998	0.173357
90854_G2_17w_L.tif	0.275285	-0.19502	-0.781539	0.106515	-0.0861945	0.0605315	0.208935	-0.123017	0.201433	0.00310128	0.136915	-0.0947275	0.127877	0.0697648	0.0613468	-0.0907672	0.0555376	0.110212	-0.00388982	-0.0792157	-0.0181191	0.136678	-0.0768791	-0.0792644	-0.100707	0.17521
90857_G2_17w_L.tif	0.280549	-0.203775	-0.771492	0.116355	-0.0938625	0.0538725	0.217307	-0.120789	0.199348	0.00557664	0.142588	-0.0948268	0.121475	0.0721474	0.0705049	-0.0865866	0.045171	0.109805	0.000839274	-0.0826656	-0.0297518	0.135906	-0.0717738	-0.0846201	-0.110903	0.1796
90858_G2_17w_L2.tif	0.297495	-0.187435	-0.761775	0.120977	-0.0949837	0.0544285	0.212342	-0.133966	0.19741	0.00866023	0.137814	-0.107398	0.117635	0.0761723	0.0692772	-0.0946942	0.0414448	0.115366	0.002623	-0.0875067	-0.0332986	0.142065	-0.0712072	-0.0936842	-0.114777	0.187015
90863_G2_17w_L.tif	0.283658	-0.20037	-0.772448	0.120971	-0.0939141	0.0541732	0.216229	-0.123168	0.200006	0.00465334	0.142307	-0.0956279	0.122819	0.0723774	0.0729126	-0.082835	0.0464881	0.110309	0.00307293	-0.078505	-0.031034	0.132977	-0.0720362	-0.0833137	-0.11806	0.168358
90867_G2_17w_L.tif	0.284105	-0.191763	-0.780005	0.121387	-0.0951001	0.0503041	0.213547	-0.122564	0.203482	0.00372432	0.14311	-0.0898591	0.124944	0.0658827	0.0700682	-0.0812805	0.0478594	0.10132	0.0010212	-0.0737382	-0.0276625	0.126655	-0.074639	-0.076562	-0.11073	0.166494
90876_G2_17w_L.tif	0.290499	-0.217928	-0.754262	0.12334	-0.0973087	0.0563485	0.223008	-0.129905	0.192299	0.0087659	0.147436	-0.102857	0.108367	0.0779134	0.0803834	-0.0895565	0.0298079	0.117306	0.0129327	-0.086178	-0.0453565	0.145165	-0.0577866	-0.0915589	-0.13002	0.189145
90887_G2_17w_L.tif	0.289694	-0.196909	-0.774291	0.126264	-0.0950856	0.0540272	0.221473	-0.118858	0.196027	-0.00294711	0.14754	-0.0902974	0.117535	0.064558	0.0744071	-0.0823983	0.0403725	0.102424	0.00556862	-0.075873	-0.0357618	0.128109	-0.0684554	-0.0784818	-0.119022	0.170383
90894_G2_17w_L.tif	0.28635	-0.184938	-0.778644	0.120427	-0.0925564	0.0533486	0.212941	-0.121319	0.203416	0.0039018	0.140835	-0.0917241	0.125464	0.0658494	0.066772	-0.0850453	0.0502186	0.103456	-0.00336383	-0.0793277	-0.0248864	0.128901	-0.0796052	-0.0830827	-0.106941	0.169552
90896_G2_17w_L.tif	0.279334	-0.198071	-0.779319	0.110998	-0.092225	0.0543441	0.210167	-0.126743	0.197346	-0.00142778	0.138713	-0.0965166	0.122543	0.0666232	0.0720967	-0.0795371	0.0508617	0.1098	0.00495754	-0.0707322	-0.022145	0.138239	-0.0754099	-0.0822221	-0.10692	0.175245
90908_G2_17w_L.tif	0.294712	-0.201842	-0.757579	0.127743	-0.098186	0.052139	0.223953	-0.121787	0.196698	0.00971461	0.144964	-0.100941	0.11318	0.0750092	0.0736528	-0.0927864	0.0353527	0.113539	0.00430331	-0.0905212	-0.0417173	0.13774	-0.0671258	-0.0941396	-0.122207	0.186132
90912_G2_17w_L.tif	0.294582	-0.207223	-0.758826	0.127222	-0.0925413	0.062025	0.224011	-0.125705	0.193147	0.00509746	0.148546	-0.0985458	0.110234	0.0734328	0.0780693	-0.0890137	0.0303008	0.110146	0.00940012	-0.0858866	-0.045467	0.137168	-0.0633305	-0.0920079	-0.128124	0.18329
90918_G2_17w_L.tif	0.298389	-0.199588	-0.752745	0.127575	-0.0934087	0.0601993	0.218655	-0.131748	0.193599	0.0083483	0.149432	-0.0959995	0.112489	0.0788673	0.0737158	-0.0952137	0.0349882	0.118374	0.00465871	-0.0935305	-0.0409532	0.144324	-0.0717577	-0.106207	-0.127062	0.1846
90921_G2_17w_L.tif	0.293865	-0.185243	-0.763951	0.123462	-0.096368	0.0500753	0.212852	-0.128517	0.202493	0.0130368	0.141178	-0.0978205	0.121593	0.0755029	0.0665572	-0.0944322	0.0440992	0.111177	-0.00446329	-0.0932246	-0.0297484	0.138824	-0.0770362	-0.0954574	-0.111071	0.182617
90922_G2_17w_L.tif	0.282679	-0.201993	-0.769175	0.119978	-0.0926292	0.056023	0.220363	-0.117167	0.200774	0.00788236	0.143566	-0.0940698	0.120588	0.0715594	0.0694604	-0.0887633	0.0439055	0.108918	-0.00022266	-0.0849127	-0.0316068	0.134315	-0.0749305	-0.0900318	-0.112771	0.178263
90927_G2_17w_L.tif	0.286226	-0.206461	-0.759986	0.113154	-0.0915441	0.0597377	0.211854	-0.134643	0.195649	0.00992032	0.141359	-0.102471	0.117652	0.0810838	0.0707072	-0.0942345	0.0414773	0.120494	0.00485326	-0.0878037	-0.0329312	0.147427	-0.0697356	-0.0968225	-0.115581	0.190618
90931_G2_17w_L.tif	0.294519	-0.214411	-0.752697	0.121037	-0.0885613	0.0688069	0.220771	-0.134436	0.189912	0.00763228	0.144321	-0.108428	0.106196	0.0782258	0.0795452	-0.0926883	0.0282505	0.118898	0.0142506	-0.0870956	-0.0455443	0.148667	-0.0587419	-0.0965653	-0.132222	0.190358
90933_G2_17w_L.tif	0.286748	-0.198879	-0.772503	0.114666	-0.0871585	0.0645147	0.212676	-0.130058	0.196961	0.00332568	0.139168	-0.101887	0.117768	0.0695661	0.0731011	-0.0851712	0.0417197	0.108399	0.00517116	-0.0790991	-0.0323072	0.136226	-0.0678305	-0.0822589	-0.113514	0.180656
90936_G2_17w_L.tif	0.289947	-0.184798	-0.775321	0.124116	-0.0943582	0.0519464	0.215703	-0.120329	0.201729	0.00318046	0.141213	-0.0940084	0.123659	0.0670604	0.0693578	-0.084042	0.0470756	0.10351	-0.00177686	-0.080412	-0.0283455	0.128931	-0.0785552	-0.0859479	-0.110328	0.170794
90938_G2_17w_L.tif	0.288153	-0.173715	-0.785435	0.121934	-0.0909476	0.0541183	0.213675	-0.115554	0.203419	-0.00258328	0.138074	-0.0918864	0.12802	0.0600361	0.0671077	-0.0788221	0.05281	0.0964929	-0.00666205	-0.0770951	-0.0208198	0.124184	-0.0853883	-0.0820753	-0.102007	0.164966
90950_G2_17w_L2.tif	0.273891	-0.204209	-0.783204	0.111842	-0.0935868	0.05211	0.21221	-0.123107	0.201322	0.00190272	0.139148	-0.0950861	0.124854	0.0667403	0.0731927	-0.0767375	0.049384	0.104271	0.0054874	-0.0681197	-0.0241006	0.132181	-0.0704673	-0.072072	-0.108131	0.170283
90953_G2_17w_L.tif	0.273838	-0.188519	-0.791039	0.109551	-0.0896282	0.0537469	0.208579	-0.118692	0.204844	-0.000443072	0.136987	-0.0897474	0.131224	0.062225	0.0663363	-0.0768457	0.0574908	0.0994848	-0.00578939	-0.0725138	-0.0163649	0.125677	-0.0815632	-0.0726895	-0.0949137	0.168765
90955_G2_17w_L.tif	0.275908	-0.205808	-0.776952	0.104785	-0.0887521	0.059825	0.211396	-0.126658	0.195689	0.00112764	0.139036	-0.097995	0.119834	0.0692529	0.0686969	-0.0876762	0.0468066	0.110691	0.00333948	-0.0781934	-0.0248977	0.140639	-0.0681168	-0.078959	-0.101989	0.18897
90960_G2_17w_L.tif	0.290837	-0.179454	-0.785409	0.118334	-0.0902417	0.0577232	0.209393	-0.128491	0.197295	-0.00858303	0.138974	-0.0954969	0.123237	0.0599153	0.0716894	-0.0771194	0.0498601	0.101085	0.00122757	-0.0710005	-0.025105	0.127422	-0.0728618	-0.0702305	-0.108894	0.165895
90965_G2_17w_L.tif	0.288751	-0.190129	-0.77859	0.125216	-0.0934739	0.0544049	0.217087	-0.120622	0.200981	0.000634067	0.143642	-0.091916	0.121333	0.0630789	0.074051	-0.0778566	0.0446279	0.100218	0.00173447	-0.0755771	-0.0325684	0.123632	-0.0731612	-0.0776655	-0.114413	0.166582
90988_G2_17w_L.tif	0.292236	-0.166513	-0.780535	0.128396	-0.0919676	0.052533	0.21461	-0.113886	0.207412	0.0050226	0.135326	-0.0969184	0.131358	0.0667262	0.0640033	-0.0845028	0.0546504	0.10052	-0.0101402	-0.0837838	-0.0221186	0.122703	-0.0888012	-0.0890257	-0.106032	0.158728
90990_G2_17w_L.tif	0.290255	-0.188266	-0.775243	0.116664	-0.0869067	0.0640229	0.212424	-0.127392	0.194994	-0.00336421	0.142165	-0.0946432	0.119482	0.0660315	0.0697253	-0.0863586	0.044839	0.106039	0.000846103	-0.0804607	-0.0285461	0.134601	-0.074542	-0.0854146	-0.109492	0.178541
91003_G2_17w_L.tif	0.293075	-0.200951	-0.763623	0.12701	-0.0980952	0.0515254	0.219061	-0.127592	0.19615	0.00499838	0.148317	-0.0939048	0.114967	0.072325	0.0763707	-0.085849	0.0372156	0.110562	0.00645571	-0.0832828	-0.0406782	0.133599	-0.066928	-0.0882665	-0.122287	0.179827
91012_G2_17w_L.tif	0.296503	-0.187953	-0.765317	0.130075	-0.0999627	0.0460512	0.219065	-0.123028	0.200062	0.00778492	0.143279	-0.0979467	0.118169	0.0708567	0.072332	-0.0876891	0.0397336	0.106473	0.00243223	-0.0840296	-0.0349958	0.133915	-0.0737992	-0.0919957	-0.117501	0.177486
91018_G2_17w_L2.tif	0.269588	-0.164725	-0.807152	0.10542	-0.0881815	0.0483856	0.201412	-0.111967	0.215087	9.2346e-05	0.125934	-0.0915173	0.145325	0.0566935	0.0552518	-0.0754782	0.0735755	0.0919787	-0.0166447	-0.0660393	0.000439902	0.117353	-0.0972807	-0.0664809	-0.0773557	0.156285
91033_G2_17w_L.tif	0.292866	-0.198528	-0.765514	0.129176	-0.0955897	0.0547851	0.221334	-0.122652	0.199075	0.00702669	0.146694	-0.0950188	0.116758	0.0714396	0.0741733	-0.0872954	0.0370653	0.106352	0.00428884	-0.083946	-0.0383824	0.133189	-0.0680574	-0.0862882	-0.124711	0.171759
91034_G2_17w_L.tif	0.280129	-0.168467	-0.794143	0.109338	-0.0901087	0.0505831	0.203541	-0.121059	0.207621	-0.000898083	0.130992	-0.0942503	0.135828	0.0608654	0.0586763	-0.082962	0.0628857	0.097694	-0.0110988	-0.0731875	-0.0088157	0.12679	-0.0879166	-0.0723685	-0.0875889	0.167922
91045_G2_17w_L.tif	0.283652	-0.16945	-0.797247	0.123048	-0.0914581	0.0505826	0.213283	-0.109751	0.208442	-0.00448456	0.13624	-0.0887857	0.134039	0.0547373	0.0642813	-0.0750999	0.0591369	0.0900755	-0.00762065	-0.0671369	-0.0164355	0.114431	-0.0857291	-0.0665877	-0.100585	0.148421
91046_G2_17w_L.tif	0.274467	-0.207889	-0.777032	0.110265	-0.0889155	0.0597278	0.214885	-0.122316	0.199271	0.00419443	0.138539	-0.0987522	0.122044	0.0703388	0.0715081	-0.0834275	0.0476228	0.110062	0.00358105	-0.0769081	-0.0269746	0.136389	-0.068962	-0.0784598	-0.110033	0.176776
91051_G2_17w_L.tif	0.278063	-0.199474	-0.773419	0.100586	-0.0836599	0.0656538	0.204507	-0.133575	0.203706	0.0144725	0.126599	-0.113341	0.125212	0.0781037	0.060509	-0.098082	0.050844	0.116831	-0.000744402	-0.0838916	-0.0217925	0.144626	-0.0680439	-0.079932	-0.10178	0.188023
91056_G2_17w_L2.tif	0.284966	-0.200842	-0.773286	0.114278	-0.0873956	0.0639686	0.213008	-0.129276	0.196469	0.00230091	0.140269	-0.100044	0.118129	0.0695404	0.0729773	-0.0850508	0.0421856	0.108453	0.00595009	-0.0776403	-0.0314339	0.136834	-0.0677497	-0.0816561	-0.114089	0.179133
91058_G2_17w_L.tif	0.285539	-0.198004	-0.777496	0.125331	-0.0952937	0.0523967	0.218375	-0.120561	0.203018	0.00507164	0.144317	-0.0925595	0.120788	0.0648287	0.0753016	-0.0779304	0.0415831	0.0987366	0.00519016	-0.0726207	-0.0344437	0.124269	-0.0695167	-0.0750913	-0.117362	0.166133
91060_G2_17w_L.tif	0.291393	-0.190397	-0.775478	0.128343	-0.0962465	0.0511478	0.218413	-0.121128	0.199779	0.000412191	0.145291	-0.091481	0.120394	0.0649289	0.0734278	-0.0811946	0.0437771	0.102951	0.00366413	-0.0753161	-0.0337692	0.126075	-0.0716279	-0.0787764	-0.119018	0.164435
91064_G2_17w_L.tif	0.279475	-0.19322	-0.779473	0.121162	-0.0970305	0.0456403	0.216914	-0.113546	0.206037	0.00668128	0.14149	-0.0893791	0.127685	0.0669976	0.0689391	-0.0800611	0.051081	0.102043	-0.0030409	-0.0768948	-0.025281	0.125358	-0.0818541	-0.0841114	-0.104942	0.169329
91065_G2_17w_L.tif	0.295914	-0.175886	-0.772168	0.132339	-0.0968955	0.047934	0.218021	-0.117309	0.206112	0.0104168	0.140136	-0.0967056	0.124376	0.0683711	0.0664241	-0.0897359	0.0466036	0.10297	-0.00521671	-0.0867614	-0.0303767	0.125866	-0.0792208	-0.0873038	-0.113709	0.165804
91091_G2_17w_L.tif	0.308867	-0.195541	-0.74792	0.140826	-0.101434	0.0509498	0.227987	-0.124964	0.196968	0.0158445	0.143702	-0.111823	0.108028	0.0782478	0.0771171	-0.0964481	0.0260439	0.112798	0.0104163	-0.0911565	-0.0499548	0.140111	-0.0622637	-0.0991951	-0.137557	0.180351
91092_G2_17w_L.tif	0.308283	-0.218006	-0.732226	0.136348	-0.102395	0.0552078	0.227781	-0.137847	0.187548	0.0151847	0.154042	-0.106382	0.0979322	0.0859827	0.0846761	-0.0986108	0.0177131	0.127054	0.0163542	-0.100247	-0.0594702	0.153464	-0.054075	-0.11113	-0.146165	0.198981
91093_G2_17w_L.tif	0.299208	-0.221189	-0.744092	0.129427	-0.0999426	0.0565631	0.226143	-0.134688	0.185929	0.00646919	0.153324	-0.10245	0.101763	0.0812914	0.0838467	-0.0936017	0.0226336	0.122513	0.0184338	-0.0891452	-0.0537593	0.149776	-0.052881	-0.0984708	-0.140606	0.193506
91101_G2_17w_L.tif	0.298812	-0.17221	-0.768085	0.126215	-0.096917	0.0479793	0.212141	-0.12828	0.20135	0.00729181	0.138485	-0.100772	0.122409	0.0712809	0.0669932	-0.0912368	0.045892	0.108007	-0.00435649	-0.0894017	-0.0287042	0.134515	-0.0796147	-0.0942775	-0.108406	0.180889
91109_G2_17w_L.tif	0.295373	-0.193137	-0.767554	0.126606	-0.102446	0.0427874	0.216716	-0.129051	0.195273	0.00037583	0.145142	-0.0964704	0.116127	0.0692835	0.0774264	-0.0807775	0.0392019	0.108085	0.00721823	-0.0777922	-0.0370131	0.133388	-0.068403	-0.0850669	-0.117062	0.18177
91117_G2_17w_L.tif	0.307794	-0.179463	-0.761496	0.140771	-0.098812	0.0509433	0.224396	-0.120936	0.196787	0.00373464	0.146613	-0.0980111	0.113373	0.0681338	0.0736451	-0.0910839	0.0350534	0.106076	0.00322933	-0.0885589	-0.041948	0.130954	-0.0705706	-0.0932168	-0.128064	0.170657
91118_G2_17w_L.tif	0.309574	-0.194207	-0.751818	0.138175	-0.100309	0.0528665	0.2237	-0.132158	0.19403	0.00953034	0.148309	-0.104017	0.106372	0.0738775	0.0776699	-0.0950074	0.0254974	0.110363	0.0113501	-0.0886427	-0.0489675	0.140424	-0.0589894	-0.0922139	-0.136418	0.18101
91123_G2_17w_L.tif	0.285055	-0.168888	-0.786205	0.124367	-0.0951475	0.0442566	0.212349	-0.111745	0.210643	0.00623559	0.13751	-0.0878276	0.133966	0.0628515	0.0622934	-0.0815951	0.0577876	0.0957821	-0.0126254	-0.0810372	-0.0174306	0.119911	-0.0920359	-0.0855291	-0.0961592	0.163219
91130_G2_17w_L.tif	0.295171	-0.175908	-0.775398	0.134825	-0.0972989	0.0470381	0.221363	-0.11099	0.208458	0.0114018	0.137817	-0.100075	0.125011	0.0655661	0.0671117	-0.0870094	0.0455456	0.09716	-0.00330132	-0.0808769	-0.0301877	0.122565	-0.0793337	-0.0836527	-0.114958	0.159956
91137_G2_17w_L.tif	0.303057	-0.189604	-0.762816	0.140351	-0.100547	0.0486241	0.225388	-0.120548	0.197459	0.00439585	0.148891	-0.0949265	0.113316	0.0681316	0.0776947	-0.084667	0.0338997	0.104643	0.00636615	-0.0834811	-0.0434957	0.12927	-0.0683399	-0.0895479	-0.130874	0.167359
91155_G2_17w_L.tif	0.303064	-0.186818	-0.763052	0.137522	-0.0988546	0.050697	0.226033	-0.117621	0.194914	0.000248581	0.147951	-0.0951175	0.11334	0.0674018	0.0748876	-0.0882184	0.0352936	0.105649	0.00427451	-0.0859322	-0.0409559	0.131786	-0.0705908	-0.0922761	-0.126305	0.172678
91168_G2_17w_L.tif	0.290289	-0.189557	-0.774975	0.124118	-0.0950283	0.0523053	0.214976	-0.124784	0.199546	0.00117784	0.143732	-0.0927151	0.121773	0.0674939	0.0710724	-0.0841563	0.0455658	0.105554	0.00189218	-0.0777856	-0.0311016	0.12955	-0.0721976	-0.0797463	-0.115544	0.168546
91174_G2_17w_L.tif	0.294087	-0.182374	-0.766612	0.124213	-0.0957523	0.0505169	0.213456	-0.126246	0.201261	0.00863331	0.138971	-0.100223	0.123539	0.0752974	0.0665637	-0.0926459	0.0465296	0.111433	-0.00233522	-0.0871711	-0.0282162	0.137611	-0.0792276	-0.0955575	-0.112265	0.176513
91176_G2_17w_L.tif	0.298754	-0.207796	-0.754824	0.126046	-0.0952273	0.0598218	0.221234	-0.133448	0.187919	0.00151074	0.148683	-0.101699	0.106388	0.0745322	0.0825696	-0.0865292	0.0292014	0.116217	0.0114608	-0.0881666	-0.046603	0.14345	-0.0592667	-0.0931554	-0.130289	0.189216
91179_G2_17w_L.tif	0.30337	-0.222052	-0.736447	0.13638	-0.10071	0.057186	0.230679	-0.132186	0.187356	0.0116468	0.15624	-0.101739	0.100179	0.0847881	0.0853848	-0.0953773	0.0189303	0.124099	0.0163319	-0.0970266	-0.0599448	0.148256	-0.0547123	-0.107395	-0.146658	0.19342
91180_G2_17w_L.tif	0.298812	-0.20771	-0.752548	0.126999	-0.0928093	0.0632433	0.227358	-0.124533	0.1858	-0.000631688	0.147975	-0.102811	0.106158	0.07518	0.0784459	-0.0929039	0.0303907	0.118865	0.00951668	-0.0915856	-0.0453054	0.146161	-0.0623595	-0.0986087	-0.131433	0.188334
91184_G2_17w_L.tif	0.296787	-0.201279	-0.758415	0.128496	-0.100943	0.0483819	0.220998	-0.128002	0.194403	0.00614881	0.145897	-0.1008	0.111908	0.0738759	0.0761553	-0.0900282	0.0354025	0.114998	0.00975568	-0.083003	-0.0406167	0.141147	-0.0649165	-0.0917445	-0.126415	0.181809
91195_G2_17w_L.tif	0.284093	-0.170305	-0.786037	0.115926	-0.090356	0.0523022	0.209575	-0.115853	0.207178	0.00294473	0.13147	-0.0978327	0.13366	0.0651775	0.0602145	-0.0855728	0.0600676	0.102304	-0.0112188	-0.0799135	-0.015442	0.125483	-0.0892094	-0.0831431	-0.0939948	0.168484
91202_G2_17w_L.tif	0.280433	-0.201174	-0.776073	0.120932	-0.0910462	0.0574404	0.216116	-0.1214	0.206249	0.0109319	0.142729	-0.0931992	0.122846	0.0681801	0.0732287	-0.0801181	0.0437902	0.101715	0.0014409	-0.0778471	-0.0317592	0.127275	-0.0730211	-0.0805861	-0.114934	0.16785
91204_G2_17w_L.tif	0.300547	-0.169211	-0.773612	0.132629	-0.0948841	0.0519819	0.219723	-0.115428	0.202773	0.00408718	0.136679	-0.103829	0.122363	0.0648648	0.0669391	-0.0895671	0.0451007	0.100718	-0.0032237	-0.0837521	-0.0302446	0.126809	-0.0783783	-0.0861001	-0.113782	0.166797
91213_G2_17w_L.tif	0.294225	-0.216283	-0.751932	0.128037	-0.0961813	0.0589395	0.226134	-0.12777	0.192181	0.00899913	0.148092	-0.103755	0.107646	0.0785587	0.0809583	-0.0904677	0.0271968	0.115978	0.0141717	-0.0861935	-0.0489001	0.142974	-0.05875	-0.0949272	-0.134842	0.18591
91214_G2_17w_L.tif	0.306031	-0.216935	-0.737944	0.126524	-0.0973825	0.0614931	0.224119	-0.14053	0.182263	0.00667416	0.148229	-0.112738	0.0976737	0.0833691	0.0831685	-0.0987328	0.0208393	0.128612	0.0188156	-0.0943873	-0.0543994	0.157452	-0.0518256	-0.105128	-0.139588	0.204327
91216_G2_17w_L.tif	0.279041	-0.181172	-0.788097	0.112983	-0.0911725	0.0515559	0.208223	-0.119549	0.208256	0.00514625	0.131726	-0.0982466	0.132759	0.0650541	0.0643955	-0.0799177	0.0579638	0.100698	-0.00636479	-0.0734409	-0.0169609	0.125212	-0.0832928	-0.0753219	-0.0964776	0.167
91222_G2_17w_L.tif	0.29195	-0.18725	-0.771179	0.120248	-0.0914802	0.0577595	0.217162	-0.121096	0.195334	-0.00186227	0.139464	-0.0996971	0.120194	0.0690232	0.0688635	-0.0888582	0.0456341	0.109463	-0.000209743	-0.0835081	-0.0288914	0.136348	-0.0757062	-0.0891749	-0.111135	0.178606
91225_G2_17w_L.tif	0.275411	-0.178249	-0.794375	0.116447	-0.0963302	0.0406622	0.21062	-0.110525	0.210561	0.00187762	0.13469	-0.0888485	0.136865	0.060802	0.0622799	-0.0769977	0.063167	0.0968954	-0.00907665	-0.069126	-0.0121306	0.120519	-0.0882721	-0.0714546	-0.0934097	0.157997
91226_G2_17w_L.tif	0.280617	-0.164067	-0.803421	0.124808	-0.0925901	0.0460255	0.211718	-0.106303	0.213896	-0.00204357	0.135903	-0.0838657	0.13945	0.0527286	0.0629327	-0.0704303	0.0631974	0.0840004	-0.0120232	-0.0656667	-0.0120145	0.108534	-0.0913037	-0.0639102	-0.0963614	0.140189
91238_G2_17w_L.tif	0.290124	-0.188228	-0.776826	0.125728	-0.0948742	0.0522098	0.216184	-0.122064	0.202429	0.00378475	0.143346	-0.0924566	0.122281	0.0655519	0.0705895	-0.0835906	0.0439245	0.099991	0.00124316	-0.076858	-0.0310376	0.126788	-0.0726156	-0.0775805	-0.114767	0.166724
91240_G2_17w_L.tif	0.272448	-0.190419	-0.789825	0.107597	-0.087188	0.0571615	0.207741	-0.119792	0.206957	0.00416874	0.135506	-0.0920601	0.131608	0.0645048	0.0632759	-0.0819629	0.0569445	0.100324	-0.00595792	-0.0739348	-0.0163173	0.127161	-0.0802264	-0.0726677	-0.0949669	0.16992
91241_G2_17w_L.tif	0.274871	-0.177119	-0.791882	0.10302	-0.0825298	0.0616058	0.201662	-0.122668	0.208079	0.00384189	0.129503	-0.0959577	0.135648	0.064863	0.0577232	-0.0851445	0.0637001	0.102806	-0.0126024	-0.0781531	-0.00942585	0.128741	-0.0884607	-0.0780295	-0.0862844	0.172194
91245_G2_17w_L.tif	0.287819	-0.186667	-0.777143	0.125985	-0.0985236	0.0446225	0.218724	-0.114431	0.200238	-0.0014134	0.142535	-0.0909	0.124483	0.0655449	0.0706218	-0.0805224	0.0499952	0.105267	-0.00212006	-0.0789154	-0.0264875	0.128973	-0.0789315	-0.0836207	-0.111212	0.166078
91426_G2_17w_L.tif	0.287832	-0.180158	-0.783931	0.123334	-0.0916883	0.0543641	0.215458	-0.116275	0.203325	-0.000846195	0.140939	-0.0901897	0.125358	0.059749	0.0682988	-0.0801058	0.0500493	0.0971146	-0.00365507	-0.0758428	-0.0253765	0.122411	-0.0802349	-0.0781814	-0.106374	0.164625
91247_G2_17w_L.tif	0.286309	-0.196735	-0.772805	0.117106	-0.0917701	0.0573708	0.215217	-0.124696	0.198939	0.00430544	0.13783	-0.10246	0.119617	0.0690849	0.0717757	-0.085017	0.0449252	0.109413	0.00344174	-0.0788365	-0.0307025	0.134728	-0.0703549	-0.0822029	-0.112422	0.177939
91249_G2_17w_L.tif	0.281209	-0.217201	-0.766715	0.117732	-0.0870471	0.0668278	0.222286	-0.124304	0.194344	0.00470519	0.144511	-0.100645	0.112735	0.0723226	0.0786802	-0.084907	0.035131	0.111251	0.0103126	-0.0809469	-0.0407745	0.137576	-0.0596988	-0.082626	-0.124973	0.180216
91254_G2_17w_L.tif	0.279117	-0.207163	-0.769408	0.111744	-0.0882788	0.0619368	0.213994	-0.126581	0.200205	0.00994465	0.138941	-0.101134	0.120638	0.0752572	0.0692762	-0.0903107	0.0446177	0.113596	0.00341102	-0.0822834	-0.0298757	0.140152	-0.07004	-0.0870002	-0.112598	0.181843
91263_G2_17w_L.tif	0.292041	-0.197381	-0.766875	0.12308	-0.0934042	0.0573817	0.219812	-0.123375	0.193322	-0.000894554	0.146852	-0.0936646	0.115271	0.0692906	0.0738727	-0.0869673	0.0389878	0.108881	0.00296733	-0.0854845	-0.0359334	0.136053	-0.0697858	-0.088775	-0.117128	0.181856
91265_G2_17w_L.tif	0.297268	-0.193715	-0.768802	0.133856	-0.0956019	0.0555027	0.223301	-0.121119	0.19684	0.00066182	0.148102	-0.0936397	0.115741	0.0673063	0.0768251	-0.0830863	0.0355349	0.101915	0.00697187	-0.0786865	-0.0416605	0.126733	-0.0668765	-0.0821461	-0.127644	0.166418
91270_G2_17w_L.tif	0.306068	-0.195035	-0.757449	0.136899	-0.100263	0.0517926	0.224133	-0.128673	0.192715	0.00325915	0.148175	-0.10158	0.108417	0.0710408	0.0797733	-0.0880269	0.0289565	0.109175	0.0116136	-0.0835122	-0.0471897	0.136377	-0.0604933	-0.0882423	-0.134456	0.176526
91276_G2_17w_L.tif	0.272822	-0.162227	-0.801087	0.102585	-0.0861665	0.052273	0.198345	-0.118335	0.21598	0.00687736	0.124006	-0.096338	0.14405	0.0613982	0.0513683	-0.0849028	0.0710642	0.0948015	-0.0191247	-0.0747794	-0.0007144	0.122022	-0.0958899	-0.0709786	-0.0746534	0.167603
91280-G2_17w_L.tif	0.277278	-0.1852	-0.775537	0.110319	-0.0958096	0.0438484	0.205091	-0.124384	0.210705	0.0175469	0.130129	-0.101811	0.135266	0.0787589	0.0599432	-0.0901767	0.0597847	0.112835	-0.0107648	-0.0862083	-0.0133446	0.139066	-0.0880116	-0.0919814	-0.0947292	0.177387
91285_G2_17w_L.tif	0.285517	-0.204834	-0.765679	0.120792	-0.0986311	0.0487267	0.220058	-0.121296	0.195322	0.00296773	0.145232	-0.0949022	0.117352	0.0725347	0.0746163	-0.0849974	0.0420026	0.112971	0.00467168	-0.0823856	-0.0330224	0.139494	-0.0721381	-0.0921111	-0.115301	0.183042
91289_G2_17w_L.tif	0.279916	-0.165891	-0.787571	0.105722	-0.0878264	0.0532996	0.20067	-0.123315	0.210174	0.00783671	0.125177	-0.102576	0.138957	0.0699957	0.0539284	-0.0909106	0.065854	0.105588	-0.0161582	-0.0832043	-0.00714271	0.131337	-0.092782	-0.0838502	-0.083196	0.175968
91292_G2_17w_L.tif	0.280376	-0.213957	-0.764128	0.114454	-0.0894334	0.0625119	0.218584	-0.125706	0.195894	0.00783347	0.144542	-0.0981225	0.115772	0.0758257	0.0730268	-0.0903592	0.0397221	0.115668	0.0055422	-0.0856308	-0.035311	0.142202	-0.0668379	-0.0906644	-0.117749	0.185944
91294_G2_17w_L.tif	0.281761	-0.217345	-0.760696	0.111832	-0.0882027	0.0653222	0.216838	-0.131204	0.192233	0.00692652	0.142444	-0.103831	0.11268	0.0779808	0.0766241	-0.0893697	0.0376411	0.120001	0.00896399	-0.0860689	-0.0361021	0.148437	-0.0638583	-0.0934365	-0.120327	0.190755
91295_G2_17w_L.tif	0.278019	-0.2228	-0.758316	0.107544	-0.0879514	0.0655464	0.211264	-0.138681	0.18965	0.00661922	0.144585	-0.101758	0.113895	0.0831659	0.0783505	-0.0887397	0.0410468	0.127953	0.0107147	-0.0863764	-0.0346895	0.153562	-0.0649243	-0.0985438	-0.121644	0.192508
91297_G2_17w_L.tif	0.287115	-0.213485	-0.762671	0.116204	-0.0947862	0.0575307	0.215339	-0.1352	0.189956	0.00154965	0.144096	-0.102816	0.110887	0.0740051	0.0817475	-0.0823246	0.0367822	0.118087	0.0138418	-0.078526	-0.0378412	0.145997	-0.061036	-0.0879757	-0.12343	0.186954
91306_G2_17w_L.tif	0.287449	-0.183739	-0.779551	0.123641	-0.0974784	0.045409	0.216309	-0.116303	0.201489	-0.000801789	0.138027	-0.0966144	0.126574	0.066215	0.0702012	-0.079156	0.0513472	0.104083	-0.00148945	-0.0753956	-0.0245549	0.128463	-0.0794421	-0.0813416	-0.108881	0.165539
91337_G2_17w_L.tif	0.279295	-0.205049	-0.766855	0.108976	-0.0917851	0.0564786	0.210329	-0.130031	0.201918	0.0140892	0.135386	-0.105121	0.122021	0.0782132	0.0686283	-0.0906724	0.0469257	0.117199	0.00053174	-0.0861407	-0.026007	0.145337	-0.0724586	-0.0907223	-0.107929	0.187444
91339_G2_17w_L.tif	0.310466	-0.204937	-0.733195	0.123928	-0.096322	0.0615197	0.218712	-0.145047	0.183886	0.0111933	0.143407	-0.117645	0.102014	0.0905489	0.0756304	-0.108435	0.0255262	0.135129	0.00976685	-0.107072	-0.0494889	0.163118	-0.0572395	-0.113185	-0.133163	0.210885
91342_G2_17w_L2.tif	0.269616	-0.20317	-0.783776	0.105756	-0.0908692	0.0540317	0.208662	-0.123664	0.204592	0.00681298	0.137056	-0.0946533	0.127969	0.0691801	0.0671698	-0.0824647	0.0524402	0.105251	-8.27433e-05	-0.0735794	-0.019397	0.134426	-0.0738025	-0.0744123	-0.0995773	0.176486
91343_G2_17w_L.tif	0.263514	-0.198313	-0.795249	0.106956	-0.0925345	0.0482187	0.211552	-0.111508	0.209047	0.00345795	0.134661	-0.0906738	0.134074	0.0622655	0.064839	-0.076344	0.0601016	0.0983584	-0.00287534	-0.0650568	-0.0134139	0.124696	-0.0797934	-0.0660251	-0.0939214	0.163968
91350_G2_17w_L.tif	0.291603	-0.190053	-0.778045	0.126854	-0.0912533	0.0589873	0.219441	-0.119789	0.198173	-0.00286575	0.14557	-0.0912284	0.118332	0.0608876	0.0752804	-0.0782919	0.0408569	0.097705	0.00378097	-0.0748989	-0.035282	0.123316	-0.0714407	-0.0779482	-0.117016	0.167326
91352_G2_17w_L.tif	0.291952	-0.190402	-0.769924	0.123057	-0.0911058	0.0591116	0.21697	-0.123422	0.201024	0.00744859	0.140033	-0.100343	0.11986	0.0700943	0.0700693	-0.0885101	0.0409802	0.104479	0.000694072	-0.0837538	-0.0331223	0.132398	-0.0728383	-0.0866593	-0.114593	0.176501
91357_G2_17w_L2.tif	0.298849	-0.19125	-0.756651	0.12655	-0.0961809	0.0540517	0.216526	-0.130767	0.196288	0.00923312	0.142636	-0.102642	0.115896	0.0780354	0.0725414	-0.0928102	0.0384904	0.116318	0.00285369	-0.0911913	-0.0370209	0.14227	-0.0738813	-0.103156	-0.120347	0.185359
91360_G2_17w_L.tif	0.294652	-0.172171	-0.777047	0.135333	-0.0962874	0.0476187	0.219721	-0.111103	0.20483	0.00275295	0.145224	-0.0845912	0.126104	0.0634137	0.0672359	-0.0840613	0.0490754	0.09851	-0.00822076	-0.0862305	-0.0277244	0.121703	-0.0856848	-0.0904984	-0.111877	0.159324
91362_G2_17w_L.tif	0.307182	-0.191246	-0.754998	0.143528	-0.100946	0.0500747	0.231387	-0.115346	0.193256	0.00292538	0.149054	-0.0991713	0.110627	0.0727666	0.0773706	-0.0908272	0.0304464	0.109333	0.00663152	-0.0902775	-0.0476739	0.133095	-0.0675029	-0.0978673	-0.134833	0.173013
91365_G2_17w_L.tif	0.298667	-0.152773	-0.782208	0.13106	-0.094317	0.0483192	0.210711	-0.121526	0.208873	0.00655271	0.13505	-0.0982566	0.130563	0.0637842	0.0622634	-0.0878777	0.0525185	0.0947992	-0.00976983	-0.0827769	-0.0222146	0.120847	-0.0868349	-0.0842972	-0.103302	0.162144
91371_G2_17w_L.tif	0.293837	-0.1788	-0.781374	0.130211	-0.0955094	0.0504715	0.217492	-0.118371	0.203215	0.000161147	0.142775	-0.0915322	0.123048	0.0601223	0.069726	-0.0819902	0.0455025	0.095427	0.00106639	-0.0723229	-0.030117	0.121438	-0.0750224	-0.074448	-0.114638	0.159633
91373_G2_17w_L.tif	0.274669	-0.183181	-0.790122	0.105978	-0.089285	0.0530969	0.206722	-0.118693	0.206307	0.0023384	0.130691	-0.0972507	0.133282	0.0645408	0.0611019	-0.0830257	0.0601296	0.101768	-0.00839376	-0.0748999	-0.0113928	0.130837	-0.0836692	-0.0743439	-0.0900405	0.172836
91381_G2_17w_L.tif	0.295058	-0.185097	-0.77036	0.122823	-0.0954996	0.052216	0.21684	-0.123469	0.196121	-0.000566126	0.137392	-0.10486	0.119312	0.0689478	0.070881	-0.0871317	0.0443101	0.109353	0.00251176	-0.0805247	-0.0299556	0.137057	-0.0727189	-0.0859467	-0.113892	0.177198
91389_G2_17w_L.tif	0.272113	-0.204785	-0.7764	0.102946	-0.0873758	0.0599518	0.209633	-0.125152	0.201181	0.0081088	0.134151	-0.101556	0.124976	0.0736231	0.0663828	-0.0879488	0.0513258	0.112987	-0.000561236	-0.0806596	-0.0216252	0.140416	-0.0747998	-0.0849224	-0.0990005	0.186991
91392_G2_17w_L.tif	0.284202	-0.154613	-0.795224	0.123495	-0.0910252	0.0477997	0.207219	-0.112094	0.220446	0.0152784	0.126781	-0.0995402	0.141522	0.0612709	0.056912	-0.0817831	0.0646214	0.0902358	-0.0168747	-0.0765604	-0.0111689	0.112466	-0.0956495	-0.0757354	-0.0917609	0.14978
91394_G2_17w_L.tif	0.288444	-0.175447	-0.785404	0.122418	-0.0902326	0.0558172	0.211526	-0.120443	0.206899	0.00354572	0.138475	-0.0922968	0.127367	0.0601445	0.0656415	-0.0823296	0.0517281	0.096317	-0.00418964	-0.0741986	-0.0239345	0.120903	-0.0815365	-0.0771046	-0.104783	0.162673
91407_G2_17w_L.tif	0.288404	-0.195985	-0.769751	0.121411	-0.0934462	0.0555138	0.219234	-0.120032	0.197838	0.00328861	0.143175	-0.0956485	0.119374	0.0702073	0.0702617	-0.088508	0.0423104	0.107386	0.00102203	-0.0837937	-0.0332693	0.132968	-0.0725988	-0.0871603	-0.112554	0.180353
91408_G2_17w_L.tif	0.300676	-0.205897	-0.750453	0.124231	-0.086306	0.0722026	0.221558	-0.133236	0.187804	0.00461102	0.148664	-0.102403	0.105969	0.0777194	0.0761698	-0.0971899	0.0286657	0.119213	0.00815744	-0.0952464	-0.0478404	0.145223	-0.0632522	-0.102533	-0.129812	0.193306
91436_G2_17w_L.tif	0.285226	-0.179721	-0.776406	0.117804	-0.0930535	0.0505313	0.209422	-0.122427	0.207847	0.0116776	0.133446	-0.100232	0.130845	0.0727587	0.0626297	-0.0888326	0.0546653	0.107322	-0.00711024	-0.0826809	-0.0202505	0.131931	-0.0856396	-0.0901934	-0.101621	0.172062
91438_G2_17w_L.tif	0.279809	-0.173304	-0.794627	0.119206	-0.0932532	0.0466366	0.21082	-0.111904	0.211559	0.00307091	0.135006	-0.0895742	0.135552	0.0588876	0.0619186	-0.078597	0.0599076	0.0922392	-0.00862249	-0.0691314	-0.0156796	0.115822	-0.0875134	-0.0707943	-0.0948758	0.157444
91443_G2_17w_L.tif	0.283835	-0.159102	-0.79823	0.128213	-0.0946258	0.0423158	0.214938	-0.100548	0.213803	0.000363111	0.136516	-0.0833785	0.138309	0.0537343	0.059248	-0.078465	0.0630044	0.0866499	-0.0152426	-0.0736059	-0.0128694	0.109696	-0.0950797	-0.0737233	-0.0936065	0.147851
99783_G2_17w_L.tif	0.292814	-0.169365	-0.78071	0.127594	-0.092969	0.0517893	0.216259	-0.113373	0.205079	0.00202837	0.138016	-0.0941405	0.128238	0.0637693	0.0631462	-0.0880225	0.0521864	0.0994229	-0.00753322	-0.0815167	-0.0243764	0.122365	-0.0845369	-0.0843898	-0.105613	0.163838
99791_G2_17w_L.tif	0.285511	-0.193381	-0.769908	0.110942	-0.0885286	0.0606869	0.212197	-0.125888	0.199788	0.00813519	0.133493	-0.106592	0.122302	0.0743681	0.0647817	-0.0941105	0.047241	0.113016	-0.00156442	-0.0859715	-0.0261584	0.140565	-0.0746834	-0.0893289	-0.10447	0.18756
99794_G2_17w_L.tif	0.296814	-0.21884	-0.754467	0.134412	-0.0988455	0.0569944	0.230015	-0.126423	0.186151	-0.00160545	0.156241	-0.0951326	0.102926	0.071712	0.0891383	-0.0808656	0.0247664	0.113789	0.0186558	-0.081089	-0.0541357	0.137962	-0.0545805	-0.0896066	-0.142679	0.178693
99801_G2_17w_L.tif	0.276463	-0.182896	-0.791908	0.105709	-0.0855069	0.0593896	0.205004	-0.122873	0.201563	-0.00483456	0.135721	-0.0908142	0.130203	0.0606886	0.0647972	-0.0785674	0.0588448	0.101112	-0.00707044	-0.0740524	-0.0139534	0.12856	-0.083048	-0.074721	-0.0911099	0.173299
99811_G2_17w_L.tif	0.292264	-0.16666	-0.788472	0.13035	-0.0894743	0.0570242	0.215663	-0.112783	0.205487	-0.00390472	0.143331	-0.0828681	0.128445	0.0554792	0.0662894	-0.0787561	0.0524011	0.0908924	-0.00793147	-0.0763067	-0.0233969	0.115702	-0.0871012	-0.0801187	-0.107504	0.151949
99812_G2_17w_L.tif	0.285572	-0.193638	-0.775083	0.115651	-0.0898541	0.0591227	0.213806	-0.124265	0.200019	0.00420641	0.137809	-0.100317	0.121037	0.0678816	0.0701599	-0.0850154	0.0456778	0.106485	0.00046484	-0.0804025	-0.0284476	0.133696	-0.0727605	-0.0821392	-0.108402	0.178735
99814_G2_17w_L.tif	0.284669	-0.181362	-0.787647	0.118707	-0.0896912	0.056427	0.214745	-0.11514	0.201354	-0.00525666	0.138106	-0.0927316	0.12594	0.0579562	0.0674663	-0.0793392	0.0531953	0.0986779	-0.00248421	-0.0715835	-0.0213951	0.12498	-0.0798565	-0.0745844	-0.104401	0.163249
99820_G2_17w_L.tif	0.288422	-0.162539	-0.792133	0.122924	-0.0918916	0.0501694	0.211863	-0.112817	0.206211	-0.00496688	0.135968	-0.0903369	0.13297	0.057335	0.0627274	-0.0796808	0.058486	0.0934797	-0.00969821	-0.0736151	-0.0175076	0.116701	-0.0890957	-0.0767313	-0.0963211	0.160078
99823_G2_17w_L.tif	0.282247	-0.181464	-0.78851	0.122763	-0.0930066	0.0502858	0.218149	-0.107388	0.202605	-0.00632046	0.142003	-0.0844335	0.128859	0.0580094	0.0680545	-0.0756988	0.0544655	0.0955933	-0.00555361	-0.07289	-0.0207327	0.120817	-0.0860986	-0.0797218	-0.102481	0.160448
99826_G2_17w_L.tif	0.276656	-0.213355	-0.769451	0.11331	-0.0861461	0.0653733	0.217624	-0.124159	0.201085	0.0113412	0.140022	-0.10144	0.118374	0.0739258	0.0731345	-0.0870037	0.0404427	0.110551	0.00508714	-0.0821466	-0.033061	0.138892	-0.0663672	-0.0846041	-0.1174	0.179315
99836_G2_17w_L.tif	0.295146	-0.197042	-0.759694	0.1297	-0.0983952	0.0506747	0.220747	-0.12428	0.200316	0.0127152	0.147037	-0.0954499	0.114979	0.0732937	0.0733138	-0.0906007	0.0356253	0.108697	0.00215891	-0.0903777	-0.0391379	0.136299	-0.0710971	-0.0955632	-0.120998	0.181933
99838_G2_17w_L.tif	0.270108	-0.188114	-0.790687	0.0998827	-0.0810033	0.0639888	0.202306	-0.123758	0.208794	0.00784822	0.127733	-0.100282	0.134019	0.0674157	0.0592111	-0.0856705	0.0611535	0.104634	-0.00846018	-0.0761675	-0.0115591	0.131257	-0.0820301	-0.0745591	-0.0895844	0.173524
99846_G2_17w_L2.tif	0.290242	-0.207383	-0.755319	0.12185	-0.0932003	0.0592261	0.21939	-0.128088	0.196981	0.0127692	0.143219	-0.103182	0.114951	0.0805174	0.0736244	-0.0933194	0.0376658	0.11961	0.00470668	-0.0913803	-0.0393438	0.14361	-0.0695155	-0.100403	-0.123399	0.186173
99850_G2_17w_L2.tif	0.286433	-0.150196	-0.798206	0.124457	-0.0935198	0.0432414	0.207999	-0.111447	0.212242	-0.00202063	0.133238	-0.0880459	0.13973	0.0559321	0.0587732	-0.0781963	0.0658368	0.0907852	-0.0160048	-0.0741376	-0.00879521	0.115599	-0.0965713	-0.0757367	-0.0911555	0.149765
99853_G2_17w_L.tif	0.293519	-0.199999	-0.756855	0.119983	-0.09246	0.059684	0.218527	-0.12759	0.194415	0.00834459	0.14219	-0.103347	0.115108	0.0790584	0.0692908	-0.0983008	0.0378939	0.117691	0.00188639	-0.0939176	-0.0357708	0.146247	-0.0695274	-0.0984458	-0.118217	0.190592
99857_G2_17w_L.tif	0.286858	-0.221303	-0.747084	0.118882	-0.0949827	0.0589779	0.221574	-0.130672	0.193773	0.0154376	0.144622	-0.106298	0.112019	0.08773	0.07496	-0.098068	0.0343939	0.127889	0.00833583	-0.0951619	-0.0419184	0.153304	-0.0633093	-0.103783	-0.129241	0.193065
99867_G2_17w_L.tif	0.29052	-0.220911	-0.751538	0.124697	-0.0958405	0.059257	0.225544	-0.128478	0.189931	0.0071264	0.151165	-0.0994825	0.10669	0.0785858	0.0810307	-0.0908024	0.0288079	0.119532	0.0131698	-0.0884842	-0.0478835	0.145534	-0.0586901	-0.0962327	-0.132906	0.189659
99872_G2_17w_L.tif	0.297079	-0.195614	-0.765469	0.138713	-0.101358	0.0464665	0.224221	-0.120313	0.201288	0.0085951	0.147264	-0.0956413	0.117076	0.0707326	0.0781904	-0.081544	0.0371458	0.105838	0.00718592	-0.0791848	-0.0438579	0.124371	-0.0677486	-0.0846776	-0.131017	0.162258
99876_G2_17w_L.tif	0.294692	-0.200285	-0.756326	0.125165	-0.0970119	0.0534404	0.215978	-0.132925	0.197027	0.011407	0.146665	-0.0975451	0.114561	0.077914	0.0748205	-0.0906312	0.037555	0.117296	0.00311871	-0.0924164	-0.0384618	0.142708	-0.0699649	-0.0990497	-0.122653	0.184921
99893_G2_17w_L.tif	0.28157	-0.185017	-0.783064	0.111623	-0.088639	0.0573037	0.213685	-0.115561	0.197733	-0.00586371	0.136565	-0.0946408	0.125878	0.0628815	0.0643201	-0.0851853	0.0544308	0.104895	-0.00401455	-0.0766388	-0.016146	0.136413	-0.0835835	-0.0849496	-0.098735	0.17474
99902_G2_17w_L.tif	0.286557	-0.167203	-0.784773	0.11944	-0.0933463	0.047584	0.209726	-0.116654	0.207666	0.00375877	0.133159	-0.0960726	0.133183	0.0648944	0.0615089	-0.0842412	0.0586439	0.100721	-0.0112461	-0.0807269	-0.0163746	0.124895	-0.0901068	-0.0854222	-0.0945975	0.169026
99908_G2_17w_L.tif	0.282547	-0.171487	-0.791912	0.117748	-0.0904123	0.0520376	0.21102	-0.113049	0.207393	-0.0011363	0.135277	-0.0905599	0.133155	0.0589236	0.0630749	-0.0787521	0.058177	0.0937774	-0.00960106	-0.0737847	-0.0160438	0.119624	-0.0887973	-0.0771906	-0.093879	0.163849
99913_G2_17w_L.tif	0.302411	-0.190929	-0.762447	0.129567	-0.0953634	0.05707	0.222147	-0.12564	0.191148	-0.00203626	0.147221	-0.0979142	0.110615	0.0680626	0.0749208	-0.0904877	0.0325101	0.106576	0.00730527	-0.084452	-0.0416808	0.135922	-0.066267	-0.090202	-0.122521	0.184464
99953_G2_17w_L.tif	0.275468	-0.188071	-0.784405	0.115854	-0.0965143	0.0432164	0.211458	-0.114946	0.209246	0.00810196	0.137634	-0.0894348	0.133445	0.0680271	0.0633042	-0.0825708	0.0571599	0.101391	-0.00740553	-0.0763819	-0.0155666	0.129378	-0.0854544	-0.0806035	-0.0983691	0.16604
99964_G2_17w_L2.tif	0.281214	-0.181733	-0.788445	0.122489	-0.0924519	0.0508032	0.215039	-0.111587	0.21024	0.00579794	0.136603	-0.0924575	0.131585	0.0617279	0.0660641	-0.0782564	0.0544852	0.0946891	-0.00554227	-0.0721886	-0.0216487	0.118247	-0.0829821	-0.0738976	-0.10416	0.156366
99980_G2_17w_L.tif	0.281965	-0.212644	-0.762196	0.120059	-0.0954628	0.054445	0.224265	-0.117654	0.192384	0.00183076	0.148228	-0.0927665	0.116177	0.075218	0.0753191	-0.0867406	0.0416018	0.117204	0.00425411	-0.0865646	-0.0345938	0.142199	-0.0728639	-0.0977326	-0.119077	0.183146
99983_G2_17w_L.tif	0.296454	-0.220577	-0.747542	0.129437	-0.0974303	0.0591023	0.228855	-0.12847	0.185283	0.00279865	0.154144	-0.0991447	0.10332	0.0789261	0.0837878	-0.0909806	0.024953	0.120588	0.0154778	-0.0898384	-0.0524445	0.146305	-0.0560915	-0.0982555	-0.138766	0.19011
99990_G2_17w_L.tif	0.295552	-0.16963	-0.771026	0.122504	-0.0943182	0.050377	0.209982	-0.126741	0.204425	0.0100261	0.134499	-0.103345	0.125648	0.0711019	0.0640735	-0.091656	0.0499826	0.107797	-0.00759889	-0.0897037	-0.02463	0.133454	-0.0836805	-0.0947765	-0.102908	0.180591
99972_G2_20w_L.tif	0.276672	-0.186984	-0.775049	0.104545	-0.0916106	0.0508572	0.206702	-0.121937	0.201639	0.00548257	0.131943	-0.0991106	0.13103	0.0748684	0.0613834	-0.0888652	0.0604296	0.116664	-0.010499	-0.0876118	-0.0110154	0.145215	-0.0917927	-0.100738	-0.0898338	0.187615
99961_G2_20w_L.tif	0.271895	-0.146134	-0.809301	0.110457	-0.0814686	0.0564311	0.20131	-0.103623	0.220613	0.00293373	0.125025	-0.0858728	0.152034	0.0559129	0.0473882	-0.0806164	0.0802258	0.0886653	-0.028669	-0.0763256	0.00721191	0.113265	-0.113473	-0.0808328	-0.0727899	0.14574
99958_G2_20w_L.tif	0.282952	-0.180883	-0.778005	0.124084	-0.100222	0.0373433	0.214663	-0.112204	0.208538	0.00960964	0.138608	-0.0902609	0.131365	0.0689644	0.0650771	-0.0825506	0.0561679	0.104807	-0.00965314	-0.0837487	-0.0195408	0.12815	-0.0894097	-0.0919423	-0.100541	0.168631
99954_G2_20w_L.tif	0.289493	-0.161632	-0.7936	0.125406	-0.0908886	0.0523052	0.211905	-0.113558	0.207559	-0.00410121	0.137213	-0.0885427	0.132045	0.0543007	0.0639241	-0.0774919	0.0575439	0.0907284	-0.00820659	-0.0703898	-0.0182433	0.114715	-0.0893416	-0.0759796	-0.0994029	0.154241
99942_G2_20w_L.tif	0.281288	-0.206633	-0.760769	0.115877	-0.0937757	0.0547721	0.217862	-0.121888	0.195881	0.00718775	0.142223	-0.0976225	0.121218	0.0804402	0.073278	-0.0864749	0.0465806	0.120838	-0.00205071	-0.092736	-0.0276542	0.147481	-0.0805856	-0.106022	-0.113496	0.18478
99938_G2_20w_L.tif	0.288262	-0.186274	-0.771762	0.127923	-0.0972224	0.046805	0.21895	-0.114038	0.203915	0.00722645	0.142518	-0.0912043	0.125353	0.0698948	0.0689193	-0.0843034	0.048245	0.105144	-0.00485485	-0.085195	-0.0263704	0.131616	-0.0842992	-0.0952964	-0.111654	0.167702
99934_G2_20w_L.tif	0.275408	-0.151728	-0.795449	0.111771	-0.0885201	0.046993	0.202809	-0.107693	0.216386	0.00689024	0.127803	-0.0877736	0.146776	0.06345	0.0500758	-0.0853719	0.074765	0.0975451	-0.0277238	-0.0876931	0.00326724	0.124992	-0.111602	-0.0955599	-0.0739955	0.164179
99914_G2_20w_L.tif	0.296371	-0.19942	-0.758354	0.125	-0.0970915	0.053828	0.22015	-0.127679	0.188397	-0.00258076	0.147708	-0.0967663	0.111761	0.0734982	0.0797968	-0.0834894	0.0357786	0.114869	0.00632111	-0.0878203	-0.0375828	0.144742	-0.0722199	-0.102716	-0.121034	0.188534
99910_G2_20w_L.tif	0.288469	-0.15566	-0.79394	0.11895	-0.0889411	0.0536754	0.206231	-0.118748	0.207047	-0.00489464	0.133895	-0.0906652	0.133692	0.054785	0.0613221	-0.0787808	0.0616808	0.0941143	-0.0122684	-0.0744918	-0.0110628	0.122421	-0.0938152	-0.0807684	-0.0923098	0.160064
99907_G2_20w_L.tif	0.284851	-0.164949	-0.793917	0.120537	-0.0853622	0.0597042	0.21187	-0.110198	0.2059	-0.00638647	0.138358	-0.0839748	0.133291	0.0551096	0.0618402	-0.0786788	0.0600055	0.0924127	-0.0127694	-0.0760668	-0.0138756	0.118858	-0.0942658	-0.08206	-0.0959254	0.155693
99905_G2_20w_L.tif	0.288382	-0.160501	-0.787774	0.127885	-0.0964643	0.0410565	0.213888	-0.107881	0.21027	0.00332327	0.137735	-0.0864605	0.134048	0.059753	0.0606112	-0.0834724	0.057483	0.09159	-0.0140297	-0.0817952	-0.0154985	0.120076	-0.0936996	-0.085727	-0.0949515	0.162153
99904_G2_20w_L.tif	0.298135	-0.143969	-0.784629	0.138665	-0.0976561	0.0391475	0.213725	-0.111532	0.213128	0.0103976	0.136144	-0.0929202	0.132329	0.0587311	0.061103	-0.0860836	0.0549676	0.0895769	-0.0142188	-0.086167	-0.0177122	0.119979	-0.09422	-0.0911715	-0.101094	0.155346
99899_G2_20w_L.tif	0.295679	-0.155915	-0.784921	0.135228	-0.0962753	0.0439544	0.215055	-0.111797	0.207189	-0.000700131	0.143045	-0.081163	0.130624	0.0586274	0.0639021	-0.0822928	0.0541046	0.0923786	-0.0126214	-0.0847705	-0.0213167	0.117328	-0.091682	-0.088516	-0.102783	0.157637
99896_G2_20w_L.tif	0.290324	-0.176703	-0.782425	0.127626	-0.0941323	0.0506185	0.217948	-0.112539	0.200425	-0.00626093	0.143523	-0.0861451	0.125735	0.0600394	0.0692916	-0.0785754	0.051226	0.0989562	-0.00461691	-0.0774338	-0.0248865	0.123231	-0.0842288	-0.0846585	-0.108184	0.161845
99892_G2_20w_L.tif	0.285532	-0.197518	-0.77595	0.126893	-0.0953024	0.0522237	0.223016	-0.113116	0.195332	-0.00648863	0.149279	-0.0847248	0.120325	0.0641038	0.0772926	-0.0746848	0.0438824	0.102092	0.00307837	-0.075686	-0.0318571	0.127958	-0.0777506	-0.087536	-0.116878	0.166484
99889_G2_20w_L2.tif	0.285065	-0.190464	-0.777542	0.120644	-0.0927029	0.0540174	0.213452	-0.122659	0.201933	0.00298574	0.142636	-0.0908291	0.123167	0.0650797	0.0722957	-0.0785121	0.048327	0.103948	-0.000748695	-0.0777394	-0.0267899	0.1297	-0.0794803	-0.0860275	-0.109611	0.169857
99885_G2_20w_L.tif	0.271717	-0.188041	-0.79013	0.117378	-0.0905461	0.0515029	0.214113	-0.108276	0.211542	0.0064443	0.139001	-0.0847021	0.134784	0.0627543	0.0639484	-0.0777428	0.0601211	0.098084	-0.00969273	-0.0747348	-0.0159999	0.120819	-0.0891338	-0.0790234	-0.0997246	0.155537
99884_G2_20w_L.tif	0.289428	-0.145258	-0.788911	0.127397	-0.0920716	0.0460937	0.206829	-0.113921	0.216142	0.0115703	0.130517	-0.094338	0.140115	0.0635711	0.0562201	-0.0856981	0.0647909	0.0953872	-0.0192818	-0.084937	-0.0102838	0.118577	-0.102574	-0.0943649	-0.0909206	0.155921
99881_G2_20w_L.tif	0.298777	-0.173077	-0.768823	0.126322	-0.0910086	0.0582465	0.211927	-0.128256	0.203477	0.0100232	0.138075	-0.101014	0.121481	0.0687867	0.0673025	-0.0901098	0.0457557	0.106975	-0.00384746	-0.0876727	-0.0301553	0.131366	-0.0822399	-0.0976051	-0.110722	0.176015
99874_G2_20w_L.tif	0.289696	-0.171424	-0.77849	0.127148	-0.0957818	0.0458318	0.213911	-0.11521	0.209313	0.0103132	0.137002	-0.0943439	0.130169	0.0669209	0.0642943	-0.0848446	0.0536832	0.10104	-0.00996753	-0.0849616	-0.0229291	0.123237	-0.0882588	-0.0903378	-0.10264	0.166633
99843_G2_20w_L.tif	0.303344	-0.164151	-0.769321	0.146408	-0.103325	0.0355642	0.222468	-0.111003	0.207034	0.0124211	0.143593	-0.0925737	0.123309	0.0669605	0.068121	-0.0890223	0.0433508	0.0976478	-0.00537194	-0.0893842	-0.0318325	0.124498	-0.08412	-0.0985247	-0.11725	0.161159
99834_G2_20w_L.tif	0.290125	-0.197091	-0.761283	0.122754	-0.0916227	0.0589868	0.219598	-0.121425	0.199055	0.0100095	0.145514	-0.0942209	0.117209	0.0736687	0.0680718	-0.0949409	0.0416613	0.11354	-0.00112111	-0.0916913	-0.0340786	0.13868	-0.0783225	-0.10252	-0.114806	0.184251
99832_G2_20w_L.tif	0.298099	-0.163456	-0.775203	0.134406	-0.0964683	0.0464961	0.217583	-0.113396	0.204824	0.00418126	0.140072	-0.0930309	0.126051	0.0642198	0.0662938	-0.085581	0.0495194	0.0996602	-0.00899913	-0.0882414	-0.0257578	0.125069	-0.0883947	-0.0966571	-0.107619	0.166329
99831_G2_20w_L.tif	0.294914	-0.193649	-0.760905	0.126226	-0.0936838	0.0570573	0.219873	-0.123329	0.199424	0.0107314	0.143934	-0.0984571	0.116838	0.0744273	0.0688431	-0.0957064	0.038563	0.110879	0.000241646	-0.0914143	-0.0369216	0.136891	-0.0727706	-0.0959984	-0.11835	0.182343
99803_G2_20w_L.tif	0.291339	-0.163123	-0.788497	0.127404	-0.0912252	0.0528254	0.211795	-0.116388	0.206603	-0.00215131	0.139927	-0.0862161	0.130782	0.0577046	0.0657032	-0.0775756	0.0552528	0.0930016	-0.00907344	-0.0762444	-0.0202478	0.11761	-0.0902184	-0.0834295	-0.10214	0.156582
99798_G2_20w_L.tif	0.282364	-0.153966	-0.79238	0.110907	-0.0878934	0.0518979	0.199966	-0.121589	0.210812	0.00257317	0.130236	-0.0908212	0.139715	0.0620319	0.0549011	-0.0848073	0.0673387	0.0980139	-0.0197401	-0.0829078	-0.00281073	0.129012	-0.101391	-0.0893802	-0.0811167	0.169036
99797_G2_20w_L.tif	0.291138	-0.199328	-0.757268	0.117405	-0.0915298	0.059866	0.214107	-0.13143	0.196012	0.0103536	0.141542	-0.102162	0.116795	0.0797213	0.071455	-0.0930761	0.0410473	0.119694	0.000108494	-0.094508	-0.0336584	0.146154	-0.0753465	-0.104791	-0.114402	0.192102
99793_G2_20w_L.tif	0.29479	-0.178707	-0.775473	0.122813	-0.0880178	0.06243	0.21056	-0.129455	0.201668	0.00382151	0.140062	-0.0966568	0.12199	0.065766	0.0698197	-0.0842595	0.0446516	0.101323	-0.00122193	-0.0806995	-0.0289146	0.129829	-0.0782542	-0.0869658	-0.111661	0.170761
99785_G2_20w_L.tif	0.282949	-0.17673	-0.791726	0.117213	-0.0911154	0.0523902	0.210071	-0.118229	0.20133	-0.00924606	0.139855	-0.0860405	0.129458	0.0568516	0.0693097	-0.0717404	0.0570352	0.0969736	-0.00574009	-0.0711173	-0.0171788	0.123395	-0.0853918	-0.076117	-0.0988554	0.162397
99782_G2_20w_L.tif	0.289179	-0.158598	-0.800057	0.128198	-0.090213	0.0528991	0.21265	-0.110678	0.206465	-0.0119994	0.140563	-0.0806126	0.132777	0.0478628	0.0663615	-0.0697416	0.059147	0.0855972	-0.00833643	-0.0653868	-0.0155184	0.11202	-0.0914919	-0.0721332	-0.101527	0.142573
90535_G2_20w_L.tif	0.300704	-0.187582	-0.760462	0.129722	-0.0944034	0.0569343	0.219482	-0.126004	0.195579	0.00466649	0.143306	-0.101145	0.114978	0.0725525	0.0740729	-0.0890022	0.0378575	0.111422	0.0027286	-0.0889676	-0.0377795	0.137619	-0.0742503	-0.0999265	-0.121812	0.179712
91444_G2_20w_L.tif	0.304601	-0.176505	-0.763876	0.137034	-0.0976293	0.0507241	0.223858	-0.116537	0.198016	0.00364937	0.142358	-0.101142	0.116035	0.0674077	0.0728628	-0.0879224	0.0379343	0.104137	0.000379178	-0.0885157	-0.037863	0.130246	-0.0772876	-0.0989119	-0.119388	0.176337
91442_G2_20w_L.tif	0.288203	-0.159034	-0.788028	0.129385	-0.0962376	0.0410127	0.214322	-0.106017	0.212284	0.0061091	0.135696	-0.0894689	0.135459	0.0606521	0.0601844	-0.0832114	0.0593964	0.0931587	-0.0146652	-0.0816286	-0.0161177	0.116722	-0.0950851	-0.0865142	-0.0954102	0.158835
91435_G2_20w_L.tif	0.282029	-0.16221	-0.79333	0.119567	-0.0900893	0.050117	0.20824	-0.111793	0.210766	0.000657067	0.136704	-0.0829808	0.137489	0.0585583	0.0589471	-0.0802308	0.0642284	0.0946035	-0.0171032	-0.0800249	-0.00972294	0.120122	-0.0978582	-0.0842778	-0.0903012	0.157893
91416_G2_20w_L.tif	0.287325	-0.144983	-0.79261	0.126096	-0.0927362	0.0437078	0.205674	-0.113887	0.216876	0.00999166	0.129614	-0.0940049	0.142296	0.063056	0.0561054	-0.0831351	0.0672469	0.0947594	-0.0202371	-0.0831647	-0.00806639	0.117337	-0.101663	-0.0875	-0.0898259	0.151727
91415_G2_20w_L.tif	0.28892	-0.147556	-0.791527	0.134736	-0.0955026	0.0397711	0.211859	-0.105454	0.216074	0.00788267	0.134066	-0.0881942	0.140549	0.0610071	0.059683	-0.0785615	0.0649014	0.0927732	-0.0183961	-0.0818819	-0.0113586	0.114392	-0.103007	-0.0926428	-0.096261	0.143728
91413_G2_20w_L.tif	0.282144	-0.164673	-0.796403	0.117618	-0.0849395	0.059092	0.207982	-0.113675	0.210552	-0.000303176	0.134622	-0.0876711	0.136575	0.0571483	0.0591071	-0.0805363	0.0627756	0.0927413	-0.013238	-0.073798	-0.0130281	0.115585	-0.0928083	-0.0758759	-0.0933402	0.154348
91410_G2_20w_L.tif	0.302489	-0.140157	-0.779744	0.137425	-0.0955405	0.0449715	0.211183	-0.119869	0.209474	0.00790476	0.134541	-0.0992234	0.131576	0.0649543	0.062141	-0.0878969	0.0542169	0.0965265	-0.013588	-0.0904723	-0.0209941	0.121374	-0.0928789	-0.0962759	-0.102875	0.160738
91405_G2_20w_L.tif	0.283635	-0.190412	-0.778285	0.119145	-0.0926574	0.0534712	0.217558	-0.114901	0.199798	-0.000738605	0.141414	-0.0915674	0.123545	0.06442	0.0688308	-0.082721	0.0493666	0.103876	-0.00281715	-0.0797005	-0.0238639	0.132279	-0.0799302	-0.0852637	-0.106593	0.172112
91404_G2_20w_L.tif	0.298938	-0.167399	-0.776415	0.128831	-0.0907133	0.0578614	0.215712	-0.119418	0.201842	0.000684095	0.13797	-0.0986345	0.123604	0.0633784	0.0662521	-0.087746	0.0483814	0.101912	-0.00503612	-0.0835103	-0.0282832	0.125272	-0.0819211	-0.0881142	-0.110331	0.166883
91397_G2_20w_L.tif	0.27329	-0.183425	-0.790336	0.114869	-0.0867638	0.056537	0.212986	-0.108574	0.207982	0.00131069	0.140232	-0.0818024	0.134324	0.0615883	0.0613786	-0.0807153	0.0615709	0.0993255	-0.0125327	-0.0782364	-0.0136643	0.123056	-0.0926801	-0.0836401	-0.0957878	0.159707
91396_G2_20w_L.tif	0.282146	-0.156939	-0.792624	0.115095	-0.085515	0.0564498	0.206444	-0.111383	0.211834	0.00320244	0.13025	-0.0915424	0.139755	0.0614672	0.0537029	-0.0870815	0.067032	0.0972929	-0.0197604	-0.0827032	-0.00656937	0.122528	-0.101259	-0.0884104	-0.0854376	0.162024
91390_G2_20w_L.tif	0.28577	-0.171717	-0.795629	0.122208	-0.0854884	0.0613844	0.214796	-0.11081	0.205644	-0.00615593	0.13891	-0.0872596	0.127977	0.0499788	0.066526	-0.0749119	0.0538015	0.0874257	-0.00580243	-0.0685914	-0.0197347	0.115479	-0.0849584	-0.0711175	-0.101811	0.154089
91387_G2_20w_L.tif	0.25887	-0.176521	-0.80019	0.0975908	-0.0927338	0.0389778	0.200173	-0.109461	0.217326	0.00918272	0.125376	-0.0894645	0.147686	0.0645944	0.0524696	-0.0790771	0.077963	0.101553	-0.022842	-0.0772584	0.00869119	0.131491	-0.103684	-0.0802304	-0.0691048	0.168623
91382_G2_20w_L.tif	0.286644	-0.161261	-0.791104	0.123997	-0.0965347	0.0403074	0.209803	-0.114158	0.211139	0.00345294	0.134906	-0.0904882	0.134654	0.0583442	0.0620441	-0.0790903	0.0598612	0.0931494	-0.0116802	-0.0752298	-0.0141421	0.11954	-0.0916279	-0.0790159	-0.0939609	0.160452
91378_G2_20w_L.tif	0.283698	-0.168075	-0.780021	0.119001	-0.0976796	0.0381922	0.208427	-0.116207	0.21048	0.0113243	0.131757	-0.0970064	0.135893	0.0711603	0.058165	-0.0895057	0.0620295	0.107211	-0.0148708	-0.0873203	-0.0115314	0.13307	-0.0936192	-0.092667	-0.0927281	0.170823
91375_G2_20w_L.tif	0.284258	-0.150131	-0.796284	0.12378	-0.0960755	0.0367341	0.207167	-0.110573	0.212735	-0.000339175	0.136037	-0.0805237	0.138893	0.0536814	0.059537	-0.0752242	0.0662134	0.0901579	-0.0187839	-0.0786966	-0.00635598	0.1185	-0.102788	-0.0874584	-0.0845524	0.160094
91361_G2_20w_L.tif	0.310446	-0.16377	-0.777134	0.151453	-0.0995533	0.0474694	0.226371	-0.112601	0.198912	-0.00824973	0.150555	-0.0852894	0.117488	0.0549836	0.0770616	-0.0756891	0.0375411	0.088954	0.00320286	-0.0748926	-0.0398305	0.114074	-0.0766704	-0.0844683	-0.128388	0.148025
91355_G2_20w_L.tif	0.295815	-0.194641	-0.765027	0.134632	-0.0978926	0.0513592	0.228084	-0.112269	0.197146	0.00265641	0.149506	-0.0906559	0.11449	0.0664902	0.0747645	-0.0861433	0.0357212	0.10291	0.0024942	-0.0861225	-0.0397856	0.129932	-0.0726809	-0.092279	-0.122635	0.174131
91346_G2_20w_L.tif	0.268857	-0.172273	-0.791644	0.101825	-0.0928655	0.041564	0.194388	-0.126506	0.217936	0.0169184	0.123645	-0.0989701	0.146111	0.0734428	0.0546045	-0.0830888	0.0733967	0.107476	-0.0175249	-0.0777424	-5.5395e-05	0.131324	-0.0982147	-0.0833008	-0.0786335	0.169332
91335_G2_20w_L.tif	0.30646	-0.191904	-0.75489	0.138243	-0.0951139	0.0593945	0.224209	-0.126841	0.194836	0.0068983	0.148153	-0.100273	0.110268	0.0733967	0.0783921	-0.0892065	0.0304902	0.110543	0.0068948	-0.090199	-0.0472204	0.134863	-0.0681056	-0.0996222	-0.134373	0.174707
91333_G2_20w_L.tif	0.295558	-0.158458	-0.780585	0.126971	-0.0959777	0.0448257	0.210843	-0.120466	0.204882	0.00110596	0.132407	-0.102954	0.130585	0.0661369	0.0639552	-0.0849176	0.0564034	0.104357	-0.00717253	-0.0788605	-0.0192912	0.12808	-0.0882688	-0.089122	-0.103339	0.163302
91322_G2_20w_L.tif	0.292624	-0.183073	-0.770684	0.118494	-0.0924941	0.0553903	0.211317	-0.128458	0.198574	0.00332287	0.139137	-0.0988165	0.119854	0.0675883	0.0701043	-0.0856073	0.0457038	0.108104	-0.00190494	-0.0850294	-0.0267277	0.1379	-0.0795717	-0.0941978	-0.105931	0.184382
91317_G2_20w_L.tif	0.295299	-0.185566	-0.773102	0.131653	-0.0974079	0.0495355	0.218202	-0.122369	0.198897	-0.000467213	0.14656	-0.0900332	0.119264	0.0642455	0.0773554	-0.0753835	0.0420625	0.101543	0.00306587	-0.0771435	-0.0355638	0.124495	-0.0771859	-0.0891387	-0.117447	0.16863
91315_G2_20w_L.tif	0.282174	-0.192543	-0.77934	0.125189	-0.0978804	0.0452146	0.218536	-0.113217	0.205287	0.00506193	0.143005	-0.0886663	0.125465	0.0641371	0.0717622	-0.0769319	0.0493239	0.100646	-0.000815759	-0.0744904	-0.0258433	0.126416	-0.0810961	-0.0839622	-0.110578	0.163146
91311_G2_20w_L.tif	0.301383	-0.176908	-0.768196	0.138232	-0.0986514	0.0476505	0.222217	-0.116529	0.198213	-0.000384725	0.144683	-0.0942567	0.118962	0.0659754	0.0754383	-0.0796382	0.0427635	0.105335	0.000166049	-0.0839197	-0.0350576	0.127767	-0.081183	-0.0990026	-0.120737	0.165679
91309_G2_20w_L.tif	0.297338	-0.163792	-0.791634	0.142698	-0.0968583	0.0462718	0.220944	-0.10813	0.205625	-0.00834046	0.145283	-0.0823086	0.126321	0.0488592	0.0750588	-0.0643428	0.0496999	0.0849974	-0.00121206	-0.0643254	-0.0277078	0.108492	-0.0860544	-0.0772002	-0.116803	0.137121
91308_G2_20w_L.tif	0.293046	-0.200495	-0.766296	0.129733	-0.0950256	0.056297	0.21839	-0.128678	0.195805	0.00197632	0.151666	-0.0887207	0.114544	0.068802	0.0798574	-0.0797471	0.0372935	0.107958	0.00834951	-0.0787851	-0.0396721	0.132863	-0.0698968	-0.0901124	-0.128062	0.168908
91291_G2_20w_L.tif	0.293615	-0.177441	-0.775049	0.122074	-0.0874964	0.0623959	0.215661	-0.119343	0.198927	-0.000806399	0.14032	-0.0946591	0.120646	0.0622571	0.0677685	-0.0860257	0.0471295	0.10326	-0.00500312	-0.0851941	-0.0263307	0.131523	-0.0837504	-0.0940098	-0.106437	0.17597
91286_G2_20w_L.tif	0.289327	-0.14817	-0.790268	0.127968	-0.0987936	0.0327873	0.209632	-0.111076	0.210699	0.000883279	0.134737	-0.0882237	0.136985	0.0589578	0.0598414	-0.0807089	0.0632569	0.094884	-0.0168122	-0.0825834	-0.0108159	0.120747	-0.0981876	-0.0884875	-0.0896004	0.163022
91282_G2_20w_L.tif	0.282532	-0.18872	-0.779364	0.118813	-0.0936691	0.0509829	0.212489	-0.120619	0.200176	-0.0015657	0.144168	-0.0853897	0.125488	0.0647301	0.0724568	-0.0750037	0.0513574	0.103664	-0.00395309	-0.0790958	-0.0215598	0.132293	-0.0854311	-0.0908886	-0.10469	0.170799
91277_G2_20w_L.tif	0.298796	-0.183381	-0.770194	0.130971	-0.0964175	0.0520617	0.218138	-0.124535	0.196359	-0.0018675	0.146327	-0.0923474	0.11694	0.0647717	0.0750098	-0.0818147	0.0399261	0.102917	0.00290638	-0.0807792	-0.0333945	0.133157	-0.0744611	-0.0892224	-0.119935	0.170068
91259_G2_20w_L.tif	0.279148	-0.196716	-0.774059	0.118109	-0.0906208	0.0562481	0.218021	-0.114234	0.20182	0.00499159	0.14344	-0.0888073	0.124559	0.0688774	0.0685126	-0.084071	0.0503412	0.108006	-0.00543293	-0.0852393	-0.02366	0.134778	-0.0843822	-0.0945183	-0.107687	0.172576
91243_G2_20w_L.tif	0.285654	-0.174649	-0.792023	0.12753	-0.095587	0.0457156	0.219627	-0.103958	0.205308	-0.00621861	0.142036	-0.0832884	0.128328	0.0519198	0.0681779	-0.0733887	0.0531902	0.0883526	-0.00668062	-0.0715032	-0.0203097	0.116953	-0.0854087	-0.0736842	-0.102312	0.156219
91239_G2_20w_L.tif	0.291687	-0.177053	-0.781174	0.120305	-0.0815868	0.0699955	0.212266	-0.122588	0.198556	-0.00472927	0.140152	-0.0929147	0.123375	0.0614199	0.0686943	-0.0818052	0.0503672	0.102562	-0.00532684	-0.0816844	-0.0253457	0.127369	-0.0819883	-0.0856354	-0.109676	0.164759
91234_G2_20w_L.tif	0.295697	-0.177523	-0.777682	0.131987	-0.0910896	0.0581307	0.219252	-0.116368	0.202387	0.000681852	0.144889	-0.0889792	0.12132	0.0600129	0.0699741	-0.0829122	0.0444352	0.0966769	-0.00232862	-0.0799884	-0.0309028	0.123113	-0.0796492	-0.084998	-0.116303	0.160167
91230_G2_20w_L.tif	0.302396	-0.185336	-0.76908	0.138264	-0.0962753	0.0545504	0.224254	-0.119527	0.195377	-0.00344528	0.149891	-0.0904507	0.114051	0.0627099	0.0774691	-0.0813271	0.0357852	0.10041	0.00600289	-0.0790419	-0.0408925	0.126192	-0.0712193	-0.0873788	-0.127759	0.164381
91221_G2_20w_L.tif	0.297607	-0.187806	-0.769461	0.130755	-0.0977873	0.0504205	0.220472	-0.122082	0.19388	-0.00486335	0.148121	-0.0906469	0.115029	0.0636309	0.0773652	-0.0793557	0.038423	0.102871	0.00564988	-0.0779442	-0.0349456	0.133176	-0.075046	-0.0923611	-0.119308	0.174205
91208_G2_20w_L.tif	0.291439	-0.194548	-0.771209	0.132712	-0.10325	0.0403266	0.220599	-0.119809	0.200185	0.0030573	0.14798	-0.0889228	0.119776	0.06747	0.0775236	-0.0765917	0.0416567	0.103628	0.00481216	-0.0761211	-0.0354507	0.127574	-0.0732372	-0.0850746	-0.120825	0.1663
91196_G2_20w_L.tif	0.285745	-0.17461	-0.774977	0.11211	-0.0934379	0.0485591	0.204974	-0.127156	0.204622	0.00831153	0.130211	-0.10395	0.13098	0.0738184	0.0617358	-0.0892357	0.0583284	0.113279	-0.00994352	-0.0869489	-0.0139678	0.141389	-0.0888209	-0.0957949	-0.0954491	0.180228
91191_G2_20w_L.tif	0.274418	-0.163332	-0.798985	0.102642	-0.0826753	0.0585649	0.200788	-0.116065	0.21095	0.000740036	0.125487	-0.0953261	0.141071	0.0600911	0.0545334	-0.0816881	0.0699246	0.0970449	-0.019944	-0.0788697	-0.00123651	0.125305	-0.0978934	-0.0782397	-0.0764383	0.169133
91189_G2_20w_L.tif	0.282038	-0.161135	-0.799966	0.117518	-0.0874232	0.0545032	0.206632	-0.114183	0.210526	-0.00335141	0.134285	-0.0864754	0.137315	0.0538745	0.0607244	-0.0754567	0.0638145	0.089513	-0.0136669	-0.0711989	-0.00957201	0.116378	-0.0935341	-0.0724224	-0.0911728	0.152436
91178_G2_20w_L.tif	0.281657	-0.173409	-0.793213	0.121513	-0.0903376	0.0523621	0.211638	-0.112568	0.207917	-0.00221247	0.138951	-0.0846379	0.133858	0.0580783	0.0648758	-0.0753764	0.0596439	0.0944447	-0.00854821	-0.071016	-0.0167287	0.117115	-0.0898202	-0.0770543	-0.0998917	0.15276
91171_G2_20w_L.tif	0.279752	-0.167079	-0.796546	0.112765	-0.0868153	0.0555411	0.206037	-0.115737	0.208367	-0.0026544	0.135301	-0.0858261	0.135255	0.0558313	0.06002	-0.078746	0.0626189	0.092931	-0.0147825	-0.0764792	-0.00849452	0.123069	-0.0920992	-0.0753199	-0.0886142	0.161705
91157_G2_20w_L.tif	0.302953	-0.161407	-0.779571	0.141837	-0.0970088	0.0477315	0.220629	-0.112884	0.20084	-0.00700325	0.147836	-0.0819294	0.122092	0.0552555	0.0724366	-0.0761962	0.045712	0.0927953	-0.00442768	-0.0806413	-0.0306461	0.117805	-0.0862683	-0.0924866	-0.114577	0.157124
91124_G2_20w_L.tif	0.294475	-0.158678	-0.78481	0.128924	-0.0944409	0.047448	0.213391	-0.114633	0.205262	-0.00224927	0.140796	-0.0856271	0.128759	0.0573526	0.063216	-0.0839804	0.0536714	0.0936887	-0.0110373	-0.0826053	-0.0193118	0.122899	-0.0899924	-0.0869876	-0.0999781	0.164449
91120_G2_20w_L.tif	0.298985	-0.169202	-0.777792	0.129614	-0.0937968	0.0532013	0.216309	-0.119876	0.196725	-0.0089186	0.142472	-0.0919133	0.121488	0.0597731	0.0719814	-0.0785578	0.0472951	0.100643	-0.00308549	-0.0807552	-0.0268579	0.128784	-0.0823721	-0.0894259	-0.111351	0.166633
91116_G2_20w_L.tif	0.305163	-0.169797	-0.772968	0.13739	-0.0952132	0.0538579	0.221614	-0.117735	0.199093	-0.00157469	0.142494	-0.0979499	0.117715	0.0605975	0.0721555	-0.0845177	0.0402648	0.097875	-0.000192714	-0.0827173	-0.0349336	0.125379	-0.0750452	-0.0850846	-0.120146	0.164278
91111_G2_20w_L.tif	0.316118	-0.186865	-0.746911	0.149007	-0.107945	0.0396097	0.228183	-0.127522	0.19192	0.00754806	0.15123	-0.101793	0.105637	0.0759573	0.0804464	-0.093217	0.0246231	0.112668	0.0108675	-0.0928163	-0.0525345	0.138499	-0.0622207	-0.101882	-0.139415	0.180807
91098_G2_20w_L.tif	0.29887	-0.143298	-0.773223	0.140776	-0.102538	0.027179	0.214227	-0.111315	0.209478	0.0128999	0.136933	-0.0936794	0.131385	0.0689539	0.0601899	-0.0937347	0.0557188	0.103326	-0.0157737	-0.0988887	-0.0191875	0.127844	-0.0971808	-0.111579	-0.0988986	0.171515
91090_G2_20w_L.tif	0.316348	-0.187796	-0.738807	0.152798	-0.108307	0.0390613	0.232048	-0.120624	0.19008	0.00844292	0.15618	-0.0933209	0.103643	0.0774841	0.0810046	-0.0941127	0.024807	0.118222	0.00536171	-0.106458	-0.0519927	0.144227	-0.0717013	-0.124785	-0.138664	0.186861
91083_G2_20w_L.tif	0.300881	-0.192035	-0.76382	0.133263	-0.0977618	0.0529581	0.222529	-0.124427	0.192928	-0.0016143	0.149267	-0.0938358	0.110209	0.0642645	0.0808691	-0.079502	0.0338904	0.105575	0.00852134	-0.0803789	-0.0415503	0.133098	-0.0715564	-0.0957094	-0.124405	0.178343
91077_G2_20w_L.tif	0.273564	-0.133251	-0.813608	0.112884	-0.0860624	0.0470492	0.20071	-0.100449	0.221937	0.000197162	0.121769	-0.089137	0.154212	0.0514422	0.047138	-0.0771974	0.0843337	0.0869095	-0.0317486	-0.0767356	0.0114238	0.111724	-0.116085	-0.0779384	-0.0675838	0.144501
91076_G2_20w_L.tif	0.292648	-0.16145	-0.785149	0.128297	-0.0939504	0.0481461	0.217023	-0.107338	0.203704	-0.00535951	0.137743	-0.0908303	0.12998	0.059016	0.0623573	-0.0849277	0.0563634	0.0978847	-0.0103123	-0.0805047	-0.0194346	0.121726	-0.0903412	-0.0867144	-0.100631	0.162054
91063_G2_20w_L.tif	0.295952	-0.169262	-0.783033	0.135627	-0.0977989	0.0448772	0.217075	-0.116064	0.205871	0.00083733	0.142523	-0.089103	0.126342	0.059492	0.0689405	-0.0797145	0.0492515	0.0946569	-0.00239971	-0.0732566	-0.0270868	0.119184	-0.0811985	-0.0783846	-0.114437	0.151111
91062_G2_20w_L.tif	0.296628	-0.176304	-0.775416	0.129816	-0.0948648	0.0519726	0.215276	-0.123139	0.200428	-0.000308062	0.141925	-0.0942742	0.122677	0.0650174	0.0722402	-0.0800376	0.0464471	0.102699	-0.00189091	-0.0810398	-0.0295273	0.127744	-0.0785701	-0.0859735	-0.115353	0.163827
91053_G2_20w_L.tif	0.295045	-0.179908	-0.775223	0.129061	-0.0973411	0.0479299	0.21586	-0.122665	0.199092	-0.00200391	0.144161	-0.0909063	0.121886	0.0646456	0.0724475	-0.0802646	0.0456962	0.102537	0.000246206	-0.0781408	-0.0293538	0.129202	-0.0782192	-0.0864233	-0.114296	0.166937
91037_G2_20w_L.tif	0.2814	-0.17935	-0.779558	0.110972	-0.0924475	0.0497046	0.210496	-0.116437	0.203046	0.00274859	0.133838	-0.0961563	0.129578	0.0672301	0.0611673	-0.0878769	0.0573948	0.107045	-0.0120453	-0.0872232	-0.0124868	0.139078	-0.0886936	-0.0910865	-0.0916885	0.181352
91023_G2_20w_L.tif	0.300802	-0.174161	-0.777129	0.140769	-0.100178	0.0441159	0.222137	-0.11513	0.199512	-0.00544787	0.148379	-0.0854791	0.120744	0.0598977	0.075008	-0.0764367	0.0430604	0.0964069	0.000601627	-0.0770605	-0.0346546	0.11956	-0.0772683	-0.0829808	-0.121015	0.155947
91021_G2_20w_L.tif	0.302019	-0.185239	-0.756258	0.131965	-0.105062	0.0378609	0.218265	-0.128428	0.195979	0.00784508	0.145401	-0.0981993	0.114924	0.075588	0.0719484	-0.0940434	0.038293	0.115231	0.00231663	-0.0920028	-0.0366675	0.142216	-0.0730059	-0.101606	-0.118153	0.188813
91014_G2_20w_L.tif	0.283591	-0.14248	-0.804917	0.122164	-0.0934708	0.0399233	0.20508	-0.110165	0.216394	-0.000593383	0.130691	-0.0868856	0.143733	0.0520059	0.0556253	-0.0769921	0.0697742	0.0846666	-0.0187977	-0.0701695	-0.00407328	0.1104	-0.101404	-0.0727346	-0.0822258	0.15086
91011_G2_20w_L.tif	0.286804	-0.185852	-0.774785	0.123862	-0.0931439	0.0528004	0.218854	-0.112808	0.202674	0.00407643	0.140241	-0.0935332	0.125827	0.068483	0.065086	-0.088882	0.0508791	0.106796	-0.00516949	-0.0837539	-0.0248034	0.131343	-0.0821534	-0.0892783	-0.110311	0.166747
91010_G2_20w_L.tif	0.281202	-0.151205	-0.797869	0.120756	-0.0947742	0.0381282	0.208273	-0.104983	0.21327	-0.0007006	0.132988	-0.0839044	0.140531	0.0535856	0.0577089	-0.0759837	0.0681474	0.0895976	-0.0202365	-0.0781913	-0.0030312	0.120048	-0.10519	-0.0880122	-0.0810186	0.160866
91009_G2_20w_L.tif	0.271419	-0.183316	-0.792013	0.108827	-0.089214	0.0520092	0.207986	-0.113988	0.207643	0.00120238	0.13529	-0.0876425	0.134663	0.0614855	0.0628072	-0.0772585	0.0635241	0.101047	-0.0105772	-0.0741934	-0.00949877	0.127605	-0.092249	-0.0820614	-0.0897781	0.166284
91004_G2_20w_L.tif	0.275234	-0.156821	-0.806241	0.117694	-0.0940184	0.0385362	0.208998	-0.100382	0.213139	-0.00705087	0.134334	-0.0779654	0.143132	0.0497026	0.0576813	-0.0712308	0.0719114	0.0869903	-0.0199288	-0.0706796	-0.00118616	0.113561	-0.103668	-0.0752501	-0.0793879	0.152895
90971_G2_20w_L.tif	0.286854	-0.192615	-0.77473	0.118374	-0.0947581	0.0520087	0.215829	-0.121727	0.196068	-0.00262383	0.142812	-0.0930969	0.119701	0.065241	0.072821	-0.0809211	0.0462627	0.107039	0.000469011	-0.080128	-0.0284631	0.133541	-0.0756954	-0.085994	-0.107169	0.180901
90966_G2_20w_L.tif	0.287157	-0.176258	-0.789675	0.116837	-0.084916	0.0634578	0.209252	-0.122994	0.201366	-0.00587697	0.138384	-0.0916389	0.125949	0.0568164	0.0686339	-0.0767839	0.0524779	0.0961637	-0.00383813	-0.0727923	-0.0222797	0.122142	-0.0801002	-0.0737636	-0.10241	0.164691
90948_G2_20w_L.tif	0.268622	-0.18916	-0.790248	0.102508	-0.0885209	0.0532984	0.203538	-0.121427	0.203876	-0.000565753	0.135233	-0.088904	0.13469	0.066392	0.0648833	-0.0763554	0.0636638	0.106113	-0.0100364	-0.0767146	-0.00824085	0.133967	-0.0888481	-0.0818163	-0.0886122	0.172665
90943_G2_20w_L.tif	0.28914	-0.137355	-0.789198	0.129723	-0.0949422	0.0379832	0.207046	-0.110005	0.217502	0.0134707	0.128587	-0.0962699	0.142998	0.0658861	0.0541164	-0.0878047	0.0672009	0.095252	-0.0228602	-0.0899824	-0.00796229	0.117552	-0.105408	-0.0973185	-0.0862211	0.158867
90932_G2_20w_L.tif	0.300752	-0.183647	-0.767232	0.139455	-0.100836	0.0453736	0.222153	-0.120139	0.199362	0.00310936	0.147499	-0.0921354	0.118184	0.0680817	0.0752331	-0.0829892	0.04006	0.105071	0.00356258	-0.0811797	-0.0378683	0.127956	-0.0742253	-0.0905596	-0.126644	0.161603
90929_G2_20w_L.tif	0.29902	-0.179146	-0.770266	0.130661	-0.0957989	0.0520746	0.215833	-0.126131	0.200165	0.00373186	0.144079	-0.0942029	0.118808	0.0657192	0.0725697	-0.0839653	0.0413727	0.10242	0.000809066	-0.0821987	-0.0331565	0.130231	-0.0770343	-0.0910981	-0.116402	0.171904
90928_G2_20w_L.tif	0.280601	-0.181503	-0.786506	0.109853	-0.0850312	0.0613881	0.205495	-0.125007	0.200242	-0.00432937	0.136905	-0.0915348	0.128937	0.0632176	0.0680617	-0.0765752	0.057193	0.103883	-0.0063459	-0.0765921	-0.0148106	0.132834	-0.087122	-0.0855969	-0.0976182	0.169963
90925_G2_20w_L.tif	0.296298	-0.190498	-0.757417	0.128011	-0.105645	0.035863	0.219065	-0.123674	0.198533	0.0116078	0.142559	-0.100629	0.11674	0.0761858	0.0702394	-0.0944126	0.0403352	0.115224	0.000997692	-0.0915504	-0.0336768	0.143269	-0.0743536	-0.100718	-0.113675	0.191321
90914_G2_20w_L.tif	0.292109	-0.165402	-0.77418	0.124301	-0.0943516	0.0476966	0.21099	-0.119067	0.206749	0.00928721	0.13448	-0.0983445	0.130047	0.0700694	0.0628158	-0.0879885	0.0553045	0.106716	-0.0130396	-0.0922148	-0.0189526	0.132336	-0.0923905	-0.100909	-0.0995798	0.17352
90890_G2_20w_L.tif	0.276042	-0.17868	-0.791965	0.111015	-0.0869289	0.0562613	0.209801	-0.112798	0.206683	-0.000451832	0.134071	-0.0907469	0.133945	0.0610239	0.0603575	-0.0820734	0.0618582	0.0996668	-0.0114026	-0.0763933	-0.0110584	0.126782	-0.0884838	-0.0771803	-0.0929201	0.163575
90882_G2_20w_L.tif	0.291579	-0.163907	-0.784933	0.127105	-0.093562	0.0489201	0.215962	-0.1095	0.207606	0.00238705	0.135621	-0.094778	0.12919	0.0583377	0.0621963	-0.0854028	0.0552997	0.0966713	-0.0103904	-0.0810245	-0.0203017	0.120847	-0.0877943	-0.0826795	-0.100472	0.163022
90865_G2_20w_L.tif	0.283717	-0.158638	-0.796182	0.118572	-0.0922626	0.0462717	0.20851	-0.111435	0.20731	-0.00716558	0.133944	-0.0878063	0.136954	0.0558897	0.0623894	-0.073573	0.0639608	0.0925642	-0.0146529	-0.0748676	-0.00909112	0.11999	-0.096813	-0.0811125	-0.0877834	0.16131
90850_G2_20w_L.tif	0.266197	-0.185368	-0.796352	0.0994293	-0.0858041	0.0554092	0.198586	-0.124351	0.208845	0.00292314	0.133216	-0.0880891	0.13677	0.0627368	0.0620007	-0.0761778	0.0656408	0.10108	-0.0109342	-0.0725409	-0.00444107	0.131129	-0.0896611	-0.07581	-0.084063	0.169629
90849_G2_20w_L.tif	0.284447	-0.202777	-0.766192	0.116023	-0.0893131	0.0614551	0.217174	-0.12376	0.198807	0.00877192	0.139604	-0.101668	0.118814	0.0744053	0.0711827	-0.0890591	0.0421481	0.112284	0.00167324	-0.0861335	-0.03208	0.139469	-0.0733179	-0.0932902	-0.112948	0.184279
90845_G2_20w_L.tif	0.294755	-0.175543	-0.783648	0.130538	-0.0933701	0.0537211	0.2192	-0.114597	0.200473	-0.00637379	0.143937	-0.0886487	0.122268	0.0561336	0.0700868	-0.0800303	0.0461181	0.0936008	0.00017984	-0.0719183	-0.0289453	0.120608	-0.0778047	-0.0764476	-0.113249	0.158957
90844_G2_20w_L.tif	0.296298	-0.180603	-0.773035	0.126218	-0.0945074	0.0533786	0.218785	-0.119094	0.193871	-0.0077258	0.146939	-0.0877617	0.117204	0.0609325	0.0717145	-0.0836676	0.0436794	0.103601	-0.00232565	-0.0854498	-0.030711	0.131295	-0.0782736	-0.0906522	-0.109639	0.179528
90841_G2_20w_L.tif	0.28737	-0.175988	-0.782634	0.117276	-0.0904896	0.0548676	0.20898	-0.123421	0.202956	0.000190614	0.138386	-0.0919072	0.127251	0.0629603	0.0656219	-0.0827568	0.053765	0.102164	-0.00738823	-0.0808592	-0.0204313	0.128476	-0.0833541	-0.0827488	-0.100033	0.171746
90840_G2_20w_L.tif	0.306477	-0.165997	-0.775744	0.14392	-0.0974724	0.0497485	0.222643	-0.11575	0.2016	-0.00110316	0.147229	-0.0888449	0.118257	0.0566841	0.0723812	-0.0825934	0.0401446	0.0928675	0.000162839	-0.0793246	-0.0364551	0.118339	-0.077291	-0.0847818	-0.121932	0.156836
90823_G2_20w_L.tif	0.272734	-0.153493	-0.806741	0.11173	-0.0918338	0.040411	0.201529	-0.109217	0.215684	-0.00245096	0.130525	-0.0810691	0.147268	0.0545062	0.0542999	-0.0739022	0.076293	0.0905888	-0.0222049	-0.0713571	0.00413367	0.117768	-0.10671	-0.0771019	-0.0749768	0.153587
90813_G2_20w_L.tif	0.260285	-0.149366	-0.819517	0.107821	-0.0940051	0.0284787	0.198364	-0.0989136	0.22572	0.002818	0.124942	-0.0773596	0.159813	0.0536048	0.0487834	-0.0676817	0.0883293	0.084083	-0.0297025	-0.0650462	0.0149506	0.107223	-0.117995	-0.0719194	-0.0599679	0.146259
90791_G2_20w_L.tif	0.285695	-0.134463	-0.800777	0.130944	-0.0953069	0.0347945	0.205669	-0.108198	0.221011	0.00988324	0.129791	-0.0885989	0.147741	0.0603449	0.0531115	-0.0823813	0.0716055	0.0876971	-0.0225686	-0.0781663	-0.00482884	0.107537	-0.105965	-0.082452	-0.0851789	0.14306
90776_G2_20w_L.tif	0.286931	-0.144626	-0.805525	0.125088	-0.0879825	0.0528136	0.207443	-0.109862	0.212819	-0.00732597	0.134742	-0.0822786	0.139986	0.0475451	0.0596601	-0.0721104	0.0670959	0.0837296	-0.0169677	-0.0696045	-0.00817436	0.107597	-0.100049	-0.0732909	-0.0899781	0.142325
90773_G2_20w_L.tif	0.31383	-0.189623	-0.7435	0.139676	-0.102194	0.0499739	0.226616	-0.128499	0.186257	0.00175061	0.152169	-0.0991443	0.10294	0.0750511	0.0788118	-0.0962527	0.0261739	0.118674	0.00710711	-0.100788	-0.0484417	0.148117	-0.0675386	-0.114038	-0.13223	0.195103
90771_G2_20w_L.tif	0.341747	-0.200157	-0.713382	0.155643	-0.096162	0.0741176	0.238368	-0.142417	0.174691	0.00780843	0.159217	-0.116217	0.0784898	0.0813061	0.0906985	-0.108783	-0.00316669	0.126237	0.0215421	-0.11532	-0.0791384	0.157489	-0.0459835	-0.127703	-0.166922	0.207994
90768_G2_20w_L.tif	0.306296	-0.173251	-0.763769	0.143927	-0.101333	0.0439052	0.225245	-0.114202	0.197642	0.00108655	0.152662	-0.0824143	0.114595	0.0628049	0.0730814	-0.087353	0.0362819	0.099296	-0.00160745	-0.0916863	-0.0386034	0.12746	-0.0816071	-0.106017	-0.118884	0.176446
90763_G2_20w_L.tif	0.304119	-0.161339	-0.772025	0.142154	-0.0980252	0.0460754	0.222573	-0.109929	0.202581	0.00198508	0.14556	-0.0876104	0.121132	0.0604489	0.0677637	-0.0880375	0.044195	0.0969743	-0.00761278	-0.0915042	-0.0309915	0.123682	-0.0859775	-0.0991078	-0.113292	0.166209
90761_G2_20w_L.tif	0.301952	-0.169383	-0.772165	0.145021	-0.104193	0.0348662	0.220638	-0.116322	0.202542	0.00203556	0.149232	-0.0823473	0.121524	0.0627238	0.074043	-0.0776433	0.0443497	0.0996251	-0.00172132	-0.0820047	-0.0330261	0.122591	-0.0843916	-0.0983932	-0.118784	0.159231
90745_G2_20w_L.tif	0.295765	-0.16855	-0.76475	0.123424	-0.098398	0.0424623	0.211799	-0.123279	0.20091	0.00770079	0.135873	-0.10148	0.124655	0.0738039	0.0630325	-0.0952479	0.0519782	0.115744	-0.0094685	-0.096149	-0.0206565	0.14445	-0.0891492	-0.109531	-0.101588	0.186651
90742_G2_20w_L.tif	0.284937	-0.156407	-0.80187	0.123213	-0.0929106	0.0454086	0.208611	-0.112106	0.209739	-0.00806682	0.136354	-0.0833334	0.137114	0.0503842	0.0645085	-0.0680537	0.063247	0.0859259	-0.0109462	-0.0647566	-0.0121848	0.109839	-0.0957783	-0.0738967	-0.0908218	0.15185
90727_G2_20w_L.tif	0.280404	-0.204084	-0.767764	0.118878	-0.0955538	0.051303	0.217058	-0.120934	0.199358	0.00660817	0.146044	-0.0897059	0.121906	0.073888	0.0721384	-0.0844448	0.0469372	0.113399	-0.000697691	-0.0855002	-0.0277418	0.139674	-0.0788882	-0.0960229	-0.1132	0.176942
90726_G2_20w_L.tif	0.308936	-0.164158	-0.768879	0.150812	-0.104591	0.0359615	0.223045	-0.117223	0.203685	0.00747129	0.145237	-0.0952264	0.119626	0.0654465	0.0753312	-0.0801005	0.0393292	0.0976372	-3.97908e-05	-0.0847335	-0.038238	0.121006	-0.0781843	-0.0936872	-0.125258	0.156794
90725_G2_20w_L.tif	0.282388	-0.173469	-0.790445	0.116633	-0.0873659	0.0571829	0.208952	-0.11726	0.20551	-0.00243379	0.138328	-0.0864429	0.131077	0.0580264	0.0647042	-0.0773737	0.058659	0.0972346	-0.009411	-0.0752662	-0.0155633	0.123033	-0.090576	-0.0825579	-0.0962568	0.162694
90724_G2_20w_L.tif	0.30879	-0.178593	-0.756803	0.139972	-0.0970308	0.0541035	0.225335	-0.119409	0.193463	0.00119919	0.14853	-0.0951108	0.111444	0.0686406	0.0745917	-0.0907131	0.0347306	0.109296	0.000625007	-0.0954172	-0.0415224	0.135092	-0.0773306	-0.108687	-0.124821	0.179626
90715_G2_20w_L.tif	0.290558	-0.200883	-0.763551	0.126424	-0.0911678	0.0609126	0.221567	-0.121781	0.200734	0.010996	0.143171	-0.0999665	0.116984	0.0733458	0.0741068	-0.087625	0.0385103	0.109983	0.00329115	-0.08622	-0.040065	0.131917	-0.0711943	-0.0925254	-0.122944	0.175422
90713_G2_20w_L.tif	0.280484	-0.183329	-0.782847	0.115063	-0.0942387	0.0476703	0.211773	-0.116342	0.204923	0.00311117	0.138059	-0.0904672	0.1287	0.0636809	0.0648067	-0.0822407	0.0551939	0.102055	-0.00756753	-0.0792911	-0.0181269	0.129265	-0.0861157	-0.085196	-0.0950441	0.176021
90712_G2_20w_L.tif	0.293059	-0.178518	-0.774611	0.131542	-0.095616	0.0496462	0.2178	-0.116393	0.207136	0.01003	0.141617	-0.0927789	0.12468	0.0658699	0.0684324	-0.0844453	0.046571	0.099628	-0.00479015	-0.0835988	-0.0299135	0.123419	-0.0820551	-0.0889945	-0.112309	0.164595
90703_G2_20w_L.tif	0.296711	-0.150796	-0.786197	0.129243	-0.0948433	0.0458969	0.210952	-0.118031	0.207246	-4.08371e-06	0.135952	-0.0937874	0.131384	0.0598265	0.0612695	-0.0865165	0.0552998	0.0937874	-0.0108391	-0.0805488	-0.018892	0.120675	-0.0888777	-0.0824451	-0.0991661	0.1627
90700_G2_20w_L.tif	0.301155	-0.163415	-0.778057	0.142829	-0.100162	0.0411251	0.221072	-0.111126	0.204034	-0.000333429	0.146415	-0.0839666	0.12302	0.0571971	0.0715867	-0.0774441	0.0454824	0.0922131	-0.00411619	-0.0800373	-0.0295435	0.119559	-0.0871695	-0.0946894	-0.113717	0.158089
90681_G2_20w_L.tif	0.29451	-0.182399	-0.772509	0.126106	-0.101835	0.0400653	0.215707	-0.123712	0.196821	-0.00296771	0.143704	-0.0925772	0.118283	0.0623384	0.0752086	-0.0769701	0.0452329	0.10592	0.00070238	-0.0800005	-0.0285107	0.134645	-0.0780246	-0.0902281	-0.10929	0.17978
90658_G2_20w_L.tif	0.284476	-0.127979	-0.79709	0.128868	-0.095665	0.0309042	0.204909	-0.104849	0.21892	0.00784542	0.127972	-0.0895861	0.147958	0.0611612	0.0502885	-0.0870378	0.0756334	0.0955132	-0.0271262	-0.0878746	0.000970322	0.117867	-0.112166	-0.0969725	-0.0790792	0.152141
90650_G2_20w_L.tif	0.28953	-0.185173	-0.781931	0.129171	-0.0952759	0.0506898	0.21933	-0.114919	0.201922	-0.00213642	0.146545	-0.0850068	0.121845	0.0577782	0.0736965	-0.0751077	0.0448495	0.0939237	0.000828976	-0.0724879	-0.0306658	0.120044	-0.0785256	-0.0799161	-0.11215	0.163139
90637_G2_20w_L.tif	0.289197	-0.180412	-0.779272	0.125744	-0.0996389	0.041288	0.217463	-0.114016	0.198147	-0.00740969	0.141908	-0.0898144	0.124471	0.0617977	0.0719308	-0.0756256	0.0520949	0.104663	-0.00228539	-0.0760816	-0.022316	0.131623	-0.0841699	-0.0887204	-0.107529	0.166964
90630_G2_20w_L.tif	0.295965	-0.202263	-0.759177	0.120561	-0.0892439	0.0658298	0.210874	-0.142448	0.194597	0.00861079	0.142729	-0.105437	0.112452	0.0771828	0.0781501	-0.0879977	0.0354188	0.117338	0.00906036	-0.0860021	-0.040118	0.144029	-0.0625334	-0.091015	-0.128173	0.181611
90618_G2_20w_L.tif	0.273076	-0.203703	-0.778942	0.109396	-0.088482	0.058737	0.211981	-0.122403	0.200225	0.00326653	0.140012	-0.0934748	0.124641	0.0692703	0.0702032	-0.0816193	0.0522031	0.110595	-0.000234872	-0.0779175	-0.0216099	0.137419	-0.0763077	-0.0832188	-0.106766	0.173653
90613_G2_20w_L.tif	0.27747	-0.15693	-0.802223	0.115369	-0.0924695	0.0424765	0.204485	-0.111038	0.212434	-0.00379328	0.133619	-0.0815954	0.142056	0.0541337	0.058288	-0.073366	0.0702826	0.0908389	-0.018589	-0.0727397	-0.00245461	0.117923	-0.101521	-0.0776923	-0.0813779	0.156414
90610_G2_20w_L.tif	0.287704	-0.18488	-0.772363	0.124925	-0.0992516	0.0425042	0.216463	-0.116489	0.203264	0.00641939	0.138558	-0.0966695	0.125745	0.0700359	0.0688648	-0.0833765	0.0515618	0.109677	-0.00422362	-0.0833245	-0.0229417	0.13596	-0.0836971	-0.0936433	-0.109684	0.168863
90603_G2_20w_L.tif	0.284516	-0.168789	-0.785449	0.120214	-0.0910476	0.0510368	0.211642	-0.112041	0.202961	-0.00558178	0.140857	-0.081537	0.132937	0.062268	0.0617927	-0.08224	0.0609312	0.102079	-0.014563	-0.0845359	-0.0124568	0.128958	-0.0963122	-0.0936056	-0.095808	0.163775
90593_G2_20w_L.tif	0.301203	-0.162639	-0.774854	0.132345	-0.0971518	0.0465075	0.214829	-0.121776	0.200344	-0.00198983	0.141612	-0.0928787	0.122209	0.0613032	0.0693588	-0.0829033	0.0474654	0.101047	-0.00460196	-0.0837446	-0.0267832	0.128812	-0.085121	-0.0954192	-0.108509	0.171336
90574_G2_20w_L.tif	0.294405	-0.182156	-0.763692	0.121917	-0.0889809	0.0611899	0.217213	-0.119794	0.196249	0.0027956	0.141762	-0.0955757	0.120021	0.0719308	0.0687161	-0.0895526	0.0456237	0.112133	-0.0082433	-0.0976888	-0.0292223	0.137812	-0.0880888	-0.111516	-0.105762	0.188505
90563_G2_20w_L.tif	0.295315	-0.190865	-0.760796	0.125921	-0.0951466	0.0542015	0.218198	-0.12455	0.192806	3.43641e-05	0.146272	-0.0936451	0.116334	0.0726165	0.0754907	-0.084245	0.0426903	0.115939	-0.00081962	-0.0921333	-0.0319962	0.142916	-0.0809248	-0.107803	-0.117423	0.181612
90560_G2_20w_L.tif	0.295629	-0.182992	-0.774116	0.133365	-0.0971496	0.0494615	0.221068	-0.116427	0.198698	-0.00250267	0.147679	-0.0870289	0.120288	0.0634234	0.0721691	-0.0826253	0.0439423	0.101869	7.00214e-05	-0.0802476	-0.0329224	0.126036	-0.0764735	-0.0853349	-0.118883	0.163003
90557_G2_20w_L.tif	0.265449	-0.225191	-0.770717	0.11106	-0.0939389	0.0545976	0.218816	-0.1212	0.200548	0.0102624	0.147361	-0.0908122	0.119318	0.0739923	0.075646	-0.0826831	0.0441277	0.113727	0.00555498	-0.0804307	-0.0296932	0.141366	-0.0667548	-0.0838629	-0.115716	0.179176
90055_G2_20w_L.tif	0.285306	-0.183749	-0.777555	0.118594	-0.0923241	0.0528799	0.211602	-0.121517	0.200618	-8.24796e-06	0.141675	-0.088946	0.126046	0.0664055	0.0699309	-0.0788877	0.0519573	0.105225	-0.00678708	-0.083905	-0.0207073	0.134054	-0.086196	-0.0928759	-0.103566	0.172731
90548_G2_20w_L.tif	0.29134	-0.179873	-0.78036	0.130461	-0.098509	0.0443333	0.217641	-0.116026	0.203856	0.00104682	0.142717	-0.0899934	0.124709	0.0616091	0.0715267	-0.0773467	0.0482718	0.0981424	-0.00138938	-0.0749388	-0.0283598	0.121949	-0.0795812	-0.0805185	-0.111863	0.161154
90546_G2_20w_L.tif	0.289855	-0.191585	-0.769064	0.127025	-0.0924547	0.0565544	0.219335	-0.118614	0.20335	0.0096136	0.14459	-0.0922609	0.121002	0.0695744	0.0695262	-0.0879924	0.0434673	0.105703	-0.00268102	-0.0871746	-0.0329633	0.129967	-0.0776274	-0.09162	-0.116336	0.17081
90543_G2_20w_L.tif	0.275647	-0.170312	-0.794533	0.118428	-0.0929794	0.0443208	0.208864	-0.108871	0.21276	0.00299585	0.136591	-0.0816802	0.140064	0.0607576	0.0606615	-0.0755264	0.066551	0.0958106	-0.0160247	-0.0760621	-0.0084467	0.119249	-0.0992252	-0.0839998	-0.0899292	0.154889
90541_G2_20w_L.tif	0.291699	-0.172386	-0.788489	0.131989	-0.0938963	0.0508147	0.216947	-0.11364	0.207137	-0.000460931	0.142542	-0.0866336	0.127163	0.0555805	0.0686236	-0.0771048	0.0493458	0.0888723	-0.00178565	-0.0681881	-0.0266504	0.113937	-0.0817572	-0.0737514	-0.110879	0.150971
90536_G2_20w_L.tif	0.281119	-0.163835	-0.791636	0.122516	-0.0937858	0.0435483	0.212058	-0.105036	0.208887	-0.00262048	0.137254	-0.0820054	0.137627	0.0590068	0.0613141	-0.0761958	0.0660166	0.0981033	-0.0177691	-0.0816128	-0.00851936	0.122602	-0.100992	-0.0903955	-0.0915737	0.155925
90529_G2_20w_L.tif	0.286517	-0.1954	-0.772808	0.117489	-0.0936837	0.0542353	0.209624	-0.132517	0.197284	0.00132761	0.14536	-0.0905275	0.120198	0.0690445	0.0729724	-0.0824775	0.0466138	0.110884	0.00273779	-0.0789881	-0.027962	0.137659	-0.0737478	-0.0861817	-0.113106	0.175452
90525_G2_20w_L.tif	0.289188	-0.158757	-0.790839	0.117198	-0.0923064	0.048709	0.203632	-0.126283	0.204252	-0.00635878	0.132063	-0.0966084	0.133543	0.060223	0.0654413	-0.0745194	0.0613538	0.0999865	-0.00884279	-0.072612	-0.0126547	0.126118	-0.0904497	-0.0806975	-0.0943813	0.1636
90512_G2_20w_L.tif	0.287409	-0.166198	-0.781752	0.128906	-0.0976023	0.0398698	0.215091	-0.107558	0.208829	0.00499091	0.138263	-0.0874452	0.132954	0.0638266	0.0623106	-0.0831568	0.0597615	0.102452	-0.0138298	-0.0855908	-0.0160379	0.125421	-0.0958675	-0.0958313	-0.0995274	0.160314
90507_G2_20w_L.tif	0.282212	-0.170536	-0.786494	0.120521	-0.0969186	0.0400267	0.211739	-0.110536	0.206682	-0.00050597	0.138322	-0.0846383	0.134118	0.0623519	0.0619014	-0.0808891	0.061705	0.101301	-0.0140938	-0.0824825	-0.0120982	0.127412	-0.0938254	-0.0876255	-0.0932488	0.165601
90499_G2_20w_L.tif	0.29047	-0.186574	-0.780713	0.120192	-0.079983	0.0732482	0.213685	-0.125015	0.197871	-0.0031767	0.141702	-0.0945245	0.118782	0.0599925	0.071176	-0.0823568	0.0446198	0.100666	0.00331983	-0.0737985	-0.0300228	0.127838	-0.074795	-0.0808968	-0.116112	0.164406
90498_G2_20w_L.tif	0.305929	-0.181565	-0.760974	0.143049	-0.0986203	0.0510013	0.225491	-0.118338	0.197028	0.0032616	0.149959	-0.0914842	0.114723	0.0690711	0.0763139	-0.0855235	0.0356819	0.105574	0.000549746	-0.0920387	-0.0420655	0.12914	-0.075175	-0.0996655	-0.128841	0.167518
90495_G2_20w_L.tif	0.289721	-0.17911	-0.77701	0.119557	-0.0928074	0.0528267	0.212835	-0.121186	0.203033	0.00448239	0.134765	-0.101557	0.125387	0.0669011	0.0667547	-0.0853399	0.0504287	0.10482	-0.00458719	-0.081899	-0.0243541	0.130527	-0.080316	-0.0852353	-0.103851	0.175213
90489_G2_20w_L.tif	0.284868	-0.193206	-0.770317	0.111916	-0.0932693	0.0533984	0.213656	-0.123006	0.192702	-0.00359808	0.139699	-0.0968157	0.120752	0.0705984	0.0723055	-0.0819701	0.0484695	0.113305	-0.00360616	-0.0879689	-0.0224953	0.144579	-0.0814409	-0.0980093	-0.101323	0.190776
90487_G2_20w_L.tif	0.290471	-0.168133	-0.791477	0.123217	-0.0922127	0.0519573	0.211934	-0.118211	0.201635	-0.0103218	0.139788	-0.0881757	0.127322	0.0533258	0.0696937	-0.0722709	0.0539515	0.093037	-0.00459912	-0.070119	-0.0210306	0.118977	-0.0838671	-0.0742187	-0.10161	0.160937
90480_G2_20w_L.tif	0.307297	-0.176998	-0.768366	0.141609	-0.100003	0.0481444	0.22296	-0.122086	0.193735	-0.00705195	0.150887	-0.0886075	0.112929	0.0604314	0.0792564	-0.0780342	0.0363552	0.101275	0.00511626	-0.0806259	-0.040438	0.126861	-0.0732919	-0.0913822	-0.126437	0.166465
90473_G2_20w_L.tif	0.279938	-0.174638	-0.782798	0.110586	-0.0938364	0.0454729	0.205546	-0.120558	0.207332	0.00636206	0.133673	-0.0929069	0.13245	0.0657086	0.0592517	-0.0870178	0.0620399	0.107451	-0.0131199	-0.0840033	-0.0101782	0.135303	-0.0921198	-0.0901672	-0.0881793	0.178408
90467_G2_20w_L.tif	0.291626	-0.175862	-0.774593	0.13214	-0.0964963	0.0467044	0.219597	-0.110044	0.204895	0.00494524	0.143566	-0.0867877	0.126979	0.0666657	0.0656028	-0.0867184	0.0509429	0.103008	-0.00924789	-0.0884386	-0.025409	0.126447	-0.0875003	-0.0949088	-0.109963	0.162849
90451_G2_20w_L.tif	0.293618	-0.154456	-0.783608	0.129389	-0.0949571	0.0448812	0.210997	-0.115868	0.207029	0.000538687	0.136906	-0.0903891	0.132311	0.0617183	0.0645997	-0.078862	0.0578938	0.0983066	-0.0133413	-0.0846876	-0.0171921	0.122848	-0.0961917	-0.0963393	-0.0980652	0.16292
90449_G2_20w_L.tif	0.289986	-0.183914	-0.778588	0.127452	-0.0958847	0.0493716	0.218553	-0.115479	0.19919	-0.0042676	0.143705	-0.0893915	0.122826	0.0618202	0.0738659	-0.0752209	0.0483865	0.101871	-0.000580407	-0.0760247	-0.0283271	0.125534	-0.0815787	-0.0872007	-0.111553	0.165449
90435_G2_20w_L.tif	0.29218	-0.199519	-0.7666	0.1225	-0.0922161	0.0597219	0.216573	-0.129703	0.194836	0.00239976	0.14475	-0.0981218	0.114227	0.0696503	0.0774949	-0.0830096	0.0375004	0.109012	0.00727203	-0.0807409	-0.0365701	0.137657	-0.0683076	-0.08871	-0.12114	0.178864
90432_G2_20w_L.tif	0.291801	-0.18763	-0.772969	0.123598	-0.0919481	0.0571993	0.214486	-0.125651	0.200992	0.00487099	0.143395	-0.0935588	0.119185	0.0651448	0.073035	-0.0817419	0.0424475	0.10237	-0.000700572	-0.083005	-0.0316497	0.130288	-0.0758125	-0.0872015	-0.112263	0.175318
90431_G2_20w_L.tif	0.278299	-0.148005	-0.798361	0.114699	-0.0914386	0.0422366	0.199515	-0.116164	0.219211	0.0103791	0.127661	-0.0896211	0.146808	0.0621856	0.0515202	-0.0837214	0.073329	0.0941736	-0.0240341	-0.081192	0.000367895	0.119764	-0.105318	-0.083343	-0.0775607	0.158608
90429_G2_20w_L.tif	0.300546	-0.145093	-0.782836	0.137371	-0.0938447	0.0485877	0.214895	-0.111796	0.20838	0.00256955	0.13931	-0.088427	0.129938	0.0580842	0.0617896	-0.0869217	0.0534409	0.0916867	-0.0137934	-0.0880112	-0.0219207	0.11657	-0.0947869	-0.0960525	-0.101117	0.161433
90426_G2_20w_L.tif	0.2913	-0.152182	-0.789515	0.129013	-0.0949844	0.0432177	0.212077	-0.110147	0.205795	-0.0074497	0.140118	-0.080588	0.133389	0.0554964	0.0627265	-0.0779144	0.0605267	0.0942419	-0.0143988	-0.0806129	-0.0132706	0.121247	-0.0993659	-0.0941552	-0.0943969	0.159833
90421_G2_20w_L.tif	0.284594	-0.17536	-0.781966	0.123476	-0.0945524	0.0468045	0.211735	-0.115948	0.209839	0.00875528	0.138925	-0.0883027	0.131383	0.0647674	0.0645019	-0.0814217	0.0562661	0.100447	-0.0107006	-0.0824343	-0.01907	0.124565	-0.090419	-0.0892334	-0.100536	0.163885
90414_G2_20w_L.tif	0.289865	-0.215757	-0.748635	0.114645	-0.0864733	0.0698041	0.219248	-0.133063	0.192599	0.014184	0.142241	-0.108837	0.108981	0.083678	0.0724312	-0.100979	0.0329304	0.125701	0.00489169	-0.0995071	-0.0397084	0.155819	-0.0634791	-0.103982	-0.124893	0.198293
90406_G2_20w_L.tif	0.300156	-0.162836	-0.774961	0.136806	-0.0963364	0.0476616	0.221185	-0.108741	0.201483	-0.0019669	0.142695	-0.089766	0.123851	0.0613583	0.0664078	-0.0869038	0.0487233	0.100111	-0.00819849	-0.0882582	-0.0273696	0.124442	-0.0881155	-0.0977915	-0.10952	0.165886
90403_G2_20w_L.tif	0.294655	-0.19302	-0.759083	0.130221	-0.0915746	0.0599907	0.22316	-0.117775	0.19844	0.00843857	0.14758	-0.09235	0.118644	0.0760154	0.069847	-0.0933929	0.0406892	0.112848	-0.00403249	-0.0969773	-0.037339	0.134963	-0.0796993	-0.105326	-0.121286	0.176364
90387_G2_20w_L.tif	0.295331	-0.167722	-0.77468	0.126941	-0.0944044	0.0498502	0.212742	-0.12101	0.203464	0.00400305	0.139355	-0.093548	0.126431	0.0669852	0.0647129	-0.0882907	0.0511767	0.104302	-0.00833682	-0.0874487	-0.0240366	0.129261	-0.0869798	-0.0952718	-0.104776	0.171949
90380_G2_20w_L.tif	0.29842	-0.155528	-0.786499	0.133894	-0.0931975	0.0511483	0.21416	-0.116284	0.20768	0.000546064	0.138693	-0.0917811	0.128817	0.0569949	0.0647894	-0.0824625	0.051886	0.0908864	-0.00756898	-0.0768363	-0.0241804	0.115197	-0.0863394	-0.0802361	-0.106659	0.154461
90377_G2_20w_L.tif	0.285254	-0.157822	-0.785408	0.115024	-0.0874709	0.0546772	0.20549	-0.116598	0.211791	0.00924605	0.128941	-0.0974262	0.136468	0.0647029	0.0542604	-0.0911022	0.0643531	0.102495	-0.0193377	-0.0887649	-0.00867897	0.128725	-0.0987718	-0.0935089	-0.0868892	0.170353
90369_G2_20w_L.tif	0.292956	-0.185591	-0.764401	0.128255	-0.0982351	0.0466879	0.219767	-0.116492	0.201839	0.00986228	0.140178	-0.0989069	0.122472	0.0742524	0.067342	-0.0920524	0.0461014	0.111711	-0.00343903	-0.0897758	-0.0293369	0.136878	-0.0817098	-0.100623	-0.113533	0.175795
90362_G2_20w_L.tif	0.285651	-0.196289	-0.774419	0.124183	-0.0942031	0.0535194	0.217495	-0.120678	0.203628	0.0076665	0.141773	-0.0956899	0.121767	0.0676281	0.0738215	-0.0799942	0.0441919	0.103567	0.00237534	-0.0772865	-0.0317671	0.12871	-0.0736246	-0.0823738	-0.11669	0.167036
90361_G2_20w_L.tif	0.282774	-0.174385	-0.785189	0.114924	-0.0905378	0.0523829	0.209302	-0.117296	0.203269	-0.00221415	0.136706	-0.0899679	0.130406	0.0618047	0.064626	-0.0793914	0.0591056	0.102955	-0.0110889	-0.0812134	-0.0130129	0.131818	-0.0917071	-0.0893639	-0.0946528	0.169948
90358_G2_20w_L.tif	0.2739	-0.183709	-0.784294	0.108167	-0.0859231	0.0577561	0.207834	-0.116376	0.206186	0.00446693	0.134098	-0.0917792	0.134718	0.0690429	0.0617541	-0.0824884	0.0623213	0.107104	-0.0143054	-0.0850625	-0.0102297	0.134094	-0.09375	-0.0918257	-0.0923074	0.17061
90350_G2_20w_L.tif	0.274573	-0.188261	-0.785613	0.113946	-0.0939669	0.04714	0.213888	-0.110587	0.205096	0.0012457	0.138522	-0.0875812	0.131167	0.0637909	0.0650648	-0.0792838	0.0581372	0.102159	-0.0085275	-0.0776432	-0.014481	0.130148	-0.088362	-0.0845685	-0.0954971	0.169495
90341_G2_20w_L.tif	0.282773	-0.185815	-0.777625	0.116115	-0.0884542	0.0581941	0.213181	-0.117821	0.203819	0.00542193	0.135085	-0.0982731	0.12836	0.0697685	0.0652026	-0.0856301	0.0538097	0.107433	-0.00626193	-0.0824537	-0.0208475	0.132788	-0.0849504	-0.0902811	-0.10409	0.170552
90328_G2_20w_L.tif	0.290703	-0.170571	-0.780031	0.135211	-0.0969726	0.0441105	0.215896	-0.112755	0.211309	0.0105758	0.140786	-0.0880395	0.132243	0.0672499	0.0661065	-0.0810677	0.0541324	0.0988854	-0.0086793	-0.0810386	-0.0250425	0.117109	-0.0902355	-0.0909196	-0.110216	0.151249
90325_G2_20w_L.tif	0.288785	-0.147442	-0.792707	0.127863	-0.0947425	0.0411481	0.208626	-0.111526	0.212259	0.00141594	0.134651	-0.0867176	0.13845	0.058018	0.0595827	-0.0788962	0.0642365	0.092505	-0.0164968	-0.0785375	-0.0108369	0.116262	-0.101646	-0.0908759	-0.090161	0.156783
90318_G2_20w_L.tif	0.278555	-0.137823	-0.80786	0.113812	-0.086552	0.0495292	0.195917	-0.117992	0.221684	0.00667188	0.124322	-0.0910618	0.150389	0.0564357	0.0515355	-0.0767728	0.0772551	0.0877701	-0.0244555	-0.0725389	0.00276818	0.110353	-0.109096	-0.0775286	-0.0744614	0.149145
90310_G2_20w_L.tif	0.302967	-0.160432	-0.772416	0.133692	-0.0932087	0.0540145	0.215539	-0.120551	0.201964	0.00223882	0.140632	-0.0949384	0.121932	0.0622819	0.0674326	-0.0870083	0.0467144	0.101091	-0.00726261	-0.0894321	-0.0261863	0.131193	-0.0870902	-0.100084	-0.111017	0.167934
90307_G2_20w_L.tif	0.279094	-0.167888	-0.796808	0.108332	-0.0897325	0.0506584	0.206042	-0.115525	0.204394	-0.00813716	0.133654	-0.088519	0.1344	0.0556742	0.059307	-0.0802923	0.0625464	0.0939963	-0.0125689	-0.0735436	-0.00658865	0.127365	-0.0903891	-0.0736396	-0.0833497	0.17152
90306_G2_20w_L.tif	0.295463	-0.18331	-0.769637	0.135136	-0.100453	0.0434908	0.221507	-0.115286	0.199648	0.00126308	0.146528	-0.0889242	0.121692	0.0683288	0.0736157	-0.0807848	0.0444009	0.10498	-0.00183514	-0.0850199	-0.032265	0.129061	-0.0804815	-0.0947182	-0.118183	0.165784
90289_G2_20w_L.tif	0.27678	-0.191329	-0.782281	0.111094	-0.0900869	0.0547626	0.208569	-0.122713	0.204053	0.00424453	0.136921	-0.0936823	0.129398	0.0684574	0.0667314	-0.0813402	0.0560608	0.107349	-0.00512677	-0.0783499	-0.0182746	0.132948	-0.081461	-0.0819368	-0.101282	0.170495
90284_G2_20w_L.tif	0.290445	-0.192286	-0.76949	0.126924	-0.0960467	0.0513776	0.218941	-0.120089	0.200395	0.00533563	0.144168	-0.0936211	0.120524	0.0696313	0.0725687	-0.0839901	0.0437758	0.107234	9.72014e-05	-0.0836952	-0.0327241	0.131496	-0.0758929	-0.0898946	-0.11676	0.171578
90277_G2_20w_L.tif	0.289498	-0.171606	-0.786421	0.129111	-0.0943006	0.0487468	0.21359	-0.11632	0.208518	0.00311257	0.140606	-0.0876947	0.129865	0.0599714	0.0675112	-0.0773138	0.0531307	0.0940863	-0.00489959	-0.0723206	-0.0245165	0.115411	-0.0862671	-0.0807149	-0.106313	0.155531
90269_G2_20w_L.tif	0.297797	-0.17721	-0.762113	0.123736	-0.0927374	0.0556906	0.213373	-0.126704	0.201348	0.0118698	0.137643	-0.103082	0.120158	0.0734106	0.0666868	-0.0938737	0.0443392	0.111519	-0.00702832	-0.0974446	-0.0272035	0.142729	-0.0832074	-0.105925	-0.109055	0.185285
90261_G2_20w_L.tif	0.300244	-0.218601	-0.746656	0.131699	-0.0990761	0.0576078	0.226072	-0.134316	0.187733	0.00669089	0.153271	-0.101849	0.101939	0.0785295	0.0851109	-0.0905064	0.0227588	0.119613	0.0178155	-0.088011	-0.0546006	0.145677	-0.0524074	-0.0947733	-0.142204	0.188239
90257_G2_20w_L.tif	0.279363	-0.173517	-0.790453	0.112755	-0.0917312	0.0487991	0.206471	-0.118264	0.206848	-0.000247244	0.134605	-0.0900677	0.134934	0.0627551	0.0608203	-0.0815839	0.0618843	0.100009	-0.010926	-0.0757175	-0.00972761	0.129442	-0.0896674	-0.0790326	-0.0924199	0.16467
90244_G2_20w_L.tif	0.280084	-0.190766	-0.779333	0.122013	-0.0962449	0.0464402	0.219448	-0.108544	0.207467	0.00837407	0.137801	-0.0944077	0.128334	0.0668393	0.0668809	-0.0824205	0.0522419	0.102405	-0.00505963	-0.0790305	-0.0241389	0.12554	-0.0825488	-0.0838824	-0.104931	0.167439
90242_G2_20w_L.tif	0.2933	-0.186907	-0.768741	0.130215	-0.0960753	0.0510852	0.220699	-0.116686	0.200865	0.0052858	0.145244	-0.0913571	0.121099	0.0693606	0.0707883	-0.0861972	0.0426518	0.104045	-0.00281665	-0.087576	-0.0323908	0.130624	-0.0787885	-0.0933954	-0.115835	0.171504
90233_G2_20w_L.tif	0.285536	-0.16151	-0.784083	0.116445	-0.0938047	0.0446127	0.208263	-0.114714	0.209346	0.00667154	0.129226	-0.0999345	0.135458	0.0664334	0.05721	-0.0890002	0.0620501	0.102854	-0.0170738	-0.0883626	-0.0111668	0.129279	-0.09312	-0.0876311	-0.0878417	0.174857
90231_G2_20w_L.tif	0.292049	-0.164738	-0.788057	0.128908	-0.0966655	0.0438148	0.215082	-0.112589	0.205873	-0.00290143	0.139241	-0.0891917	0.129298	0.0568397	0.0656157	-0.0794942	0.0536866	0.0926158	-0.00725379	-0.0748931	-0.0212415	0.118644	-0.0851161	-0.076513	-0.102511	0.159498
90227_G2_20w_L.tif	0.289836	-0.190978	-0.771712	0.126528	-0.0968909	0.0494242	0.217512	-0.121021	0.20375	0.00908962	0.142009	-0.0958356	0.12128	0.0682208	0.0712521	-0.0845135	0.0436708	0.104067	0.00120584	-0.0798668	-0.0313879	0.130534	-0.0750261	-0.0857344	-0.115499	0.170086
90219_G2_20w_L.tif	0.28279	-0.178038	-0.785318	0.121838	-0.0921165	0.0509198	0.213161	-0.113571	0.211176	0.00916091	0.136062	-0.0928327	0.131294	0.0627593	0.0633874	-0.082591	0.0558871	0.0980408	-0.00849166	-0.07751	-0.0194649	0.122383	-0.086266	-0.0804081	-0.102101	0.159848
90189_G2_19w_L.tif	0.277586	-0.185414	-0.79011	0.121907	-0.0936296	0.0484242	0.217038	-0.107295	0.205725	-0.00265359	0.143367	-0.0806309	0.129108	0.0557485	0.070389	-0.0701285	0.0557588	0.0943857	-0.00612939	-0.0715367	-0.0187701	0.120419	-0.0892302	-0.0817168	-0.101103	0.158492
90817_G2_20w_L.tif	0.287667	-0.170639	-0.782216	0.120999	-0.0962468	0.0437915	0.205524	-0.127514	0.208126	0.00703362	0.138942	-0.0886684	0.131413	0.0663326	0.0656691	-0.0800789	0.0552469	0.100194	-0.00980068	-0.0820862	-0.0192402	0.125724	-0.0872732	-0.0854091	-0.0978118	0.170321
90180_G2_20w_L.tif	0.289517	-0.173297	-0.781829	0.123206	-0.0938038	0.0497844	0.216335	-0.112021	0.202661	-0.00176639	0.140646	-0.0886286	0.125439	0.0587129	0.0649373	-0.0841081	0.0518466	0.0981935	-0.0091565	-0.083676	-0.0214385	0.126479	-0.0855509	-0.0856366	-0.0996022	0.172758
90167_G2_20w_L.tif	0.279545	-0.184843	-0.782594	0.121646	-0.0960551	0.0447851	0.219484	-0.103961	0.20264	-0.00280905	0.141832	-0.0842038	0.129029	0.0617751	0.0680353	-0.0762714	0.0561338	0.101321	-0.00871473	-0.0797738	-0.0176331	0.128156	-0.0926227	-0.0935568	-0.0990789	0.167736
90166_G2_20w_L.tif	0.295331	-0.160012	-0.782096	0.132449	-0.0960568	0.0451533	0.215773	-0.111977	0.208571	0.00541908	0.137267	-0.0939581	0.128792	0.0599896	0.0636925	-0.0849677	0.0531391	0.0957919	-0.0097607	-0.0824707	-0.0224507	0.120308	-0.0886378	-0.0873433	-0.103564	0.161617
90157_G2_20w_L.tif	0.291742	-0.185305	-0.775274	0.129573	-0.0945011	0.052747	0.21974	-0.116153	0.200202	-0.000346018	0.146081	-0.0878137	0.121708	0.0639069	0.0712582	-0.082181	0.0456922	0.102068	-0.000930616	-0.0798483	-0.0309874	0.126116	-0.0790975	-0.087279	-0.115633	0.164516
90148_G2_20w_L.tif	0.301717	-0.145805	-0.780617	0.133481	-0.0941596	0.0486074	0.210093	-0.123137	0.204301	-0.0020276	0.139067	-0.0905872	0.129039	0.0614122	0.0644149	-0.0840972	0.05428	0.0989064	-0.0118233	-0.0876539	-0.020817	0.124186	-0.0923076	-0.0962423	-0.103187	0.162958
90139_G2_20w_L.tif	0.289281	-0.173956	-0.775151	0.117734	-0.0935506	0.0499369	0.209496	-0.123137	0.202895	0.00463665	0.136515	-0.0959782	0.128211	0.0701624	0.0617926	-0.0913995	0.0543482	0.108748	-0.00982144	-0.0886425	-0.0194109	0.135287	-0.0857646	-0.0922993	-0.0988406	0.178908
90130_G2_20w_L.tif	0.273686	-0.214357	-0.768503	0.10867	-0.0922218	0.0564456	0.213878	-0.126541	0.196597	0.00656464	0.142658	-0.096126	0.119763	0.0757471	0.0733554	-0.0852577	0.0461754	0.117264	0.00317332	-0.0836168	-0.026246	0.14638	-0.0715574	-0.090709	-0.110758	0.185536
90122_G2_20w_L.tif	0.272511	-0.145798	-0.80964	0.11464	-0.0915626	0.0387659	0.202602	-0.102824	0.22153	0.00402019	0.124724	-0.0884558	0.152124	0.0559387	0.0500305	-0.0773992	0.0799237	0.0885221	-0.0257356	-0.0720068	0.00604592	0.112147	-0.109144	-0.0735081	-0.0734075	0.145958
90111_G2_20w_L.tif	0.275333	-0.170005	-0.794869	0.105157	-0.0877729	0.0525364	0.202947	-0.117587	0.208259	-0.000213959	0.129361	-0.0934075	0.136752	0.0596806	0.0589859	-0.0792609	0.0664689	0.0995098	-0.0153456	-0.0771444	-0.00391395	0.129746	-0.094523	-0.0800355	-0.0816818	0.171025
90099_G2_20w_L.tif	0.286697	-0.193323	-0.774642	0.12346	-0.0940797	0.0533078	0.217912	-0.119061	0.194581	-0.00645507	0.147884	-0.0855079	0.120914	0.0655557	0.0767278	-0.0746847	0.0462816	0.105707	4.12859e-07	-0.080096	-0.0281065	0.133066	-0.0808031	-0.0924746	-0.113367	0.170504
90094_G2_20w_L.tif	0.282515	-0.173546	-0.78603	0.117503	-0.0923345	0.0491643	0.210528	-0.114687	0.205136	-0.000896318	0.136375	-0.0898687	0.131517	0.0613263	0.0664387	-0.0752414	0.0586704	0.0998617	-0.0108406	-0.0792768	-0.0138093	0.12829	-0.0940381	-0.0911163	-0.0941279	0.168488
90092_G2_20w_L.tif	0.284106	-0.204613	-0.764721	0.115685	-0.0879893	0.0635263	0.216211	-0.125995	0.193952	0.00321612	0.14547	-0.0942768	0.117535	0.0744898	0.0734665	-0.0869616	0.0430604	0.115663	0.000563078	-0.0891213	-0.0302385	0.144168	-0.0758904	-0.0988309	-0.115525	0.183051
90070_G2_20w_L.tif	0.283835	-0.177582	-0.782906	0.115457	-0.0909057	0.053008	0.210135	-0.118831	0.20373	0.000922206	0.136743	-0.0924403	0.129569	0.0647092	0.0642335	-0.0829572	0.0556336	0.102344	-0.00935236	-0.0819027	-0.0172602	0.130245	-0.0867893	-0.0858945	-0.0966658	0.172921
90069_G2_20w_L.tif	0.298	-0.192664	-0.767375	0.120757	-0.0878745	0.0666664	0.214818	-0.133413	0.192288	-0.000753457	0.141924	-0.103245	0.111825	0.0673953	0.0741472	-0.0889712	0.036505	0.109166	0.00840048	-0.0802153	-0.0378463	0.137555	-0.0646424	-0.0847196	-0.12017	0.182442
90067_G2_20w_L.tif	0.276281	-0.164249	-0.800833	0.114355	-0.0866806	0.0537158	0.207974	-0.107594	0.208366	-0.00788885	0.136707	-0.0789992	0.138308	0.052206	0.0612744	-0.071228	0.0674978	0.0910021	-0.0172424	-0.0736688	-0.00417975	0.11984	-0.102474	-0.0833279	-0.0849993	0.155838
90060_G2_20w_L.tif	0.288824	-0.169175	-0.783137	0.126059	-0.0936334	0.0487611	0.215261	-0.110767	0.206244	0.00137561	0.139439	-0.0879785	0.129657	0.0608408	0.0646821	-0.0813289	0.0546128	0.0969904	-0.0117042	-0.0841028	-0.0193386	0.123887	-0.090715	-0.0892347	-0.100191	0.164674
90052_G2_20w_L.tif	0.270982	-0.17195	-0.799943	0.113563	-0.0920885	0.0443241	0.205755	-0.110473	0.217687	0.00820421	0.131986	-0.0862992	0.14221	0.0588747	0.0593154	-0.0741091	0.0680373	0.0917769	-0.0160968	-0.071576	-0.00552534	0.117233	-0.0964516	-0.0732796	-0.0858689	0.153711
90051_G2_20w_L.tif	0.307716	-0.19658	-0.756488	0.143321	-0.102768	0.0488	0.227173	-0.1265	0.192858	0.00292274	0.155005	-0.0923602	0.106065	0.0679526	0.0828439	-0.0846387	0.0263972	0.106642	0.0116754	-0.0848569	-0.051347	0.13188	-0.0606367	-0.089773	-0.138493	0.17319
90044_G2_20w_L.tif	0.281859	-0.217986	-0.756027	0.118383	-0.0926601	0.0596646	0.222388	-0.123927	0.191965	0.00644021	0.148209	-0.0962527	0.114284	0.0801429	0.078402	-0.086954	0.0389628	0.12188	0.0037962	-0.0929318	-0.0353333	0.149635	-0.0714029	-0.103467	-0.124443	0.185374
90039_G2_20w_L.tif	0.284419	-0.188343	-0.777633	0.111474	-0.0816076	0.0687897	0.208638	-0.127339	0.199146	0.00156637	0.137665	-0.0968835	0.12508	0.0698462	0.0665728	-0.0867162	0.050337	0.108047	-0.0050702	-0.0846485	-0.0232519	0.135249	-0.0785234	-0.0861603	-0.105772	0.175118
90023_G2_20w_L.tif	0.284021	-0.212279	-0.754255	0.119571	-0.098502	0.0503166	0.221951	-0.121504	0.192744	0.00697903	0.147737	-0.0944779	0.116539	0.0817644	0.0751924	-0.0892239	0.0414538	0.123134	0.000343801	-0.0961132	-0.0329118	0.15026	-0.0766054	-0.109168	-0.117708	0.190741
90013_G2_20w_L.tif	0.275429	-0.143978	-0.811772	0.123232	-0.0887567	0.0455301	0.208574	-0.0940836	0.224369	0.00574873	0.129401	-0.0808967	0.149663	0.0483299	0.0521858	-0.0735522	0.0753681	0.0778845	-0.0266449	-0.0728613	0.000586207	0.100848	-0.111266	-0.0753294	-0.0771373	0.139128
90019_G2_20w_L.tif	0.279261	-0.168399	-0.789331	0.114202	-0.0959728	0.0396828	0.207514	-0.113443	0.207472	-0.000495135	0.132874	-0.090646	0.136832	0.063139	0.060515	-0.079602	0.0655427	0.102688	-0.0148125	-0.0797051	-0.0070336	0.130149	-0.0956994	-0.0861998	-0.0871618	0.168629
90031_G2_20w_L.tif	0.289571	-0.181578	-0.773646	0.125879	-0.0953638	0.0491988	0.21615	-0.11712	0.206007	0.00976539	0.13953	-0.0948625	0.125676	0.068507	0.0658321	-0.0880142	0.049375	0.104634	-0.00600031	-0.0854366	-0.0256834	0.130156	-0.0823284	-0.0899261	-0.109119	0.168797
90038_G2_20w_L.tif	0.288246	-0.162855	-0.783282	0.122355	-0.094447	0.0452301	0.208364	-0.118671	0.212473	0.0124168	0.132393	-0.0972994	0.134519	0.0668628	0.0582283	-0.0899677	0.0584944	0.0997771	-0.0137373	-0.0849254	-0.0158477	0.125056	-0.0894309	-0.0836801	-0.0959727	0.165701
90043_G2_20w_L.tif	0.29086	-0.18639	-0.764928	0.123003	-0.0948906	0.051543	0.214413	-0.123545	0.202596	0.0116497	0.14131	-0.095597	0.122699	0.0743572	0.066824	-0.0916906	0.0472844	0.112788	-0.00563894	-0.0924315	-0.0285911	0.136792	-0.0829708	-0.101822	-0.108967	0.181342
90048_G2_20w_L.tif	0.287023	-0.16826	-0.786152	0.128562	-0.101823	0.0318864	0.214728	-0.109369	0.206658	-0.00141369	0.141479	-0.0819275	0.131035	0.0581897	0.0659587	-0.0762598	0.057491	0.0967587	-0.0106347	-0.0790163	-0.015762	0.125197	-0.0914668	-0.0862346	-0.0985336	0.161888
90062_G2_20w_L.tif	0.286691	-0.178425	-0.78076	0.116847	-0.0889754	0.0574398	0.209689	-0.122762	0.204905	0.00487934	0.136521	-0.0955313	0.127129	0.0649143	0.0639736	-0.0863865	0.0527735	0.102813	-0.00732275	-0.0821917	-0.0203423	0.130774	-0.0822468	-0.0831498	-0.102037	0.170778
90077_G2_20w_L.tif	0.291692	-0.169502	-0.784557	0.127399	-0.094778	0.048276	0.213655	-0.117166	0.203999	-0.00258522	0.141656	-0.0868139	0.127105	0.0582081	0.0688109	-0.0765033	0.0522053	0.095747	-0.00782864	-0.0796837	-0.021817	0.123333	-0.0852727	-0.0821697	-0.10487	0.161461
90089_G2_20w_L.tif	0.304464	-0.205434	-0.744037	0.135097	-0.105293	0.0452019	0.226458	-0.128673	0.189349	0.00798532	0.151121	-0.100959	0.105329	0.0799468	0.0802167	-0.0939359	0.0273164	0.121273	0.00983524	-0.0962005	-0.0486061	0.148346	-0.0626309	-0.105874	-0.133523	0.193227
90097_G2_20w_L.tif	0.301243	-0.156055	-0.778914	0.134873	-0.0975382	0.0441992	0.21559	-0.117326	0.202255	-0.00330882	0.141285	-0.0905817	0.125209	0.0597489	0.0679051	-0.0817692	0.0491145	0.0961282	-0.00758235	-0.084366	-0.02557	0.123062	-0.0873195	-0.092663	-0.105677	0.168059
90117_G2_20w_L.tif	0.279223	-0.170827	-0.790083	0.115959	-0.0954427	0.041492	0.208287	-0.113621	0.211329	0.00585061	0.134922	-0.0881	0.136408	0.0625598	0.0593753	-0.0824548	0.0615686	0.0962661	-0.0144527	-0.0796261	-0.0117933	0.122701	-0.0919243	-0.0798848	-0.0874176	0.169686
90124_G2_20w_L.tif	0.283695	-0.193344	-0.771412	0.113826	-0.0950209	0.050282	0.211001	-0.126204	0.198437	0.00346779	0.140035	-0.0953764	0.123839	0.0728953	0.0694378	-0.0850481	0.0500125	0.113032	-0.00397902	-0.0867653	-0.0231337	0.140998	-0.0785158	-0.0909903	-0.104396	0.183227
90127_G2_20w_L.tif	0.272506	-0.139486	-0.811312	0.115347	-0.0931896	0.0334831	0.199666	-0.105788	0.222836	0.0043582	0.125319	-0.0849917	0.154145	0.0554904	0.0506079	-0.0733487	0.0812654	0.0857178	-0.0280184	-0.0731188	0.00828635	0.110932	-0.113086	-0.0767776	-0.0690258	0.148182
90128_G2_20w_L.tif	0.281839	-0.178346	-0.792161	0.113838	-0.086259	0.059694	0.211827	-0.11519	0.199967	-0.00981639	0.140089	-0.0858402	0.127675	0.0554113	0.0661278	-0.077355	0.0553501	0.0953928	-0.00736411	-0.0744933	-0.0181283	0.122739	-0.0838998	-0.0750329	-0.0950616	0.168999
90131_G2_20w_L.tif	0.281429	-0.168198	-0.78848	0.117934	-0.0906563	0.0501768	0.208821	-0.113318	0.211784	0.00701311	0.132501	-0.0927575	0.136433	0.0634993	0.0599519	-0.0819735	0.0619592	0.098072	-0.0149581	-0.0811236	-0.0108939	0.125394	-0.094808	-0.0858144	-0.0930834	0.161097
90132_G2_20w_L.tif	0.256855	-0.147677	-0.811495	0.0877409	-0.0894533	0.0348775	0.185323	-0.117003	0.22749	0.0163931	0.111972	-0.0980848	0.161049	0.0644446	0.0393645	-0.0850469	0.0919016	0.0968868	-0.0351625	-0.0783668	0.0255018	0.130392	-0.116394	-0.0756803	-0.0469508	0.171125
90137_G2_20w_L.tif	0.26997	-0.173431	-0.806924	0.109954	-0.0838418	0.0574667	0.204525	-0.112797	0.215288	0.00151906	0.131489	-0.087033	0.140401	0.0535497	0.0604812	-0.0718932	0.0669393	0.0879375	-0.012465	-0.0647371	-0.00732258	0.112653	-0.0901919	-0.0616412	-0.0883487	0.148452
90147_G2_20w_L.tif	0.269838	-0.177951	-0.800312	0.106183	-0.0850901	0.0563619	0.206541	-0.111832	0.212744	0.00359878	0.12769	-0.0951411	0.138385	0.0586124	0.0588938	-0.0781303	0.0650311	0.0936103	-0.0118428	-0.0694957	-0.00659989	0.121995	-0.0887678	-0.0677892	-0.0865097	0.159979
90154_G2_20w_L.tif	0.278457	-0.201516	-0.76937	0.10983	-0.0919992	0.0549639	0.213202	-0.123067	0.201204	0.0103479	0.135536	-0.102447	0.124118	0.0764894	0.068286	-0.0880918	0.0486598	0.114139	-0.00310856	-0.0874664	-0.0243384	0.14193	-0.0775605	-0.0928509	-0.103086	0.18774
90159_G2_20w_L.tif	0.284572	-0.18157	-0.78104	0.114152	-0.0855894	0.0621922	0.20782	-0.125167	0.204366	0.0047466	0.137111	-0.0943831	0.126666	0.0650167	0.0652243	-0.0844564	0.0526914	0.103361	-0.00645584	-0.0811558	-0.0197782	0.13206	-0.0837098	-0.0861539	-0.101876	0.171358
90160_G2_20w_L.tif	0.284807	-0.184765	-0.781961	0.127428	-0.0981439	0.0435451	0.217007	-0.113358	0.207702	0.00603503	0.142388	-0.0874736	0.127849	0.063223	0.0691954	-0.0782198	0.0506731	0.0973974	-0.00392475	-0.0757719	-0.025257	0.12181	-0.0818033	-0.080051	-0.108531	0.160201
90165_G2_20w_L.tif	0.281413	-0.148775	-0.80488	0.127528	-0.0975635	0.0318755	0.210039	-0.101283	0.216272	-0.00217508	0.134913	-0.0790659	0.143974	0.0516966	0.0570646	-0.0745315	0.070201	0.0852531	-0.0187107	-0.0700332	-0.00468627	0.109336	-0.101854	-0.0732186	-0.0861824	0.143393
90169_G2_20w_L.tif	0.271016	-0.139619	-0.808829	0.105108	-0.0882768	0.0425709	0.196998	-0.107711	0.220594	0.00383556	0.120606	-0.0920208	0.153205	0.0567885	0.0456072	-0.0825388	0.0831886	0.0916727	-0.0315085	-0.0805518	0.0122317	0.119472	-0.112748	-0.0782545	-0.0620843	0.161249
90173_G2_20w_L.tif	0.278622	-0.172578	-0.786099	0.109078	-0.0908554	0.0494475	0.203109	-0.122003	0.208365	0.00558941	0.132699	-0.0922228	0.135823	0.0671375	0.059256	-0.0842077	0.0635288	0.104937	-0.0158337	-0.0850296	-0.00896521	0.132042	-0.0929441	-0.0869419	-0.0867046	0.174752
90187_G2_20w_L.tif	0.290642	-0.152043	-0.787954	0.126058	-0.0944186	0.0438233	0.211888	-0.109304	0.206936	-0.0034441	0.135847	-0.0882886	0.134205	0.0584885	0.0602024	-0.0827048	0.0608866	0.0958673	-0.0171467	-0.0863964	-0.0114937	0.125148	-0.0970544	-0.0906028	-0.0925392	0.163399
90198_G2_20w_L.tif	0.272389	-0.167609	-0.809179	0.111885	-0.0891908	0.0489315	0.206512	-0.108585	0.210774	-0.00869106	0.13606	-0.0783497	0.140551	0.0495638	0.0604452	-0.0697258	0.0671886	0.0838352	-0.0135834	-0.0632041	-0.00517385	0.111853	-0.0940929	-0.0629621	-0.0826998	0.153057
90200_G2_20w_L.tif	0.285294	-0.167512	-0.783667	0.122955	-0.0968882	0.0405672	0.211623	-0.112247	0.204787	-0.00237149	0.139538	-0.0837479	0.133721	0.0643996	0.0638127	-0.0791428	0.0605932	0.102529	-0.0147084	-0.0859511	-0.0135056	0.128245	-0.0959229	-0.0945709	-0.0946761	0.166848
90202_G2_20w_L.tif	0.2678	-0.16276	-0.80299	0.100824	-0.0810654	0.0580016	0.199621	-0.111051	0.217519	0.00688351	0.123923	-0.0918717	0.147644	0.061962	0.048096	-0.0854552	0.0759471	0.0960383	-0.0246276	-0.078728	0.00297913	0.120428	-0.103645	-0.077899	-0.0712016	0.163627
90214_G2_20w_L.tif	0.283202	-0.184544	-0.77667	0.1104	-0.0898075	0.0558963	0.208171	-0.124831	0.203352	0.00708413	0.132285	-0.102454	0.127364	0.0706572	0.0638738	-0.0881514	0.0539823	0.109817	-0.00719143	-0.0851234	-0.018228	0.138478	-0.0818905	-0.0877612	-0.0984417	0.180532
90221_G2_20w_L.tif	0.294613	-0.14037	-0.788985	0.137344	-0.101512	0.0266989	0.213241	-0.107126	0.211136	0.00186635	0.136891	-0.0869175	0.134993	0.0565683	0.0604365	-0.0828772	0.0600949	0.0912728	-0.0154804	-0.0833935	-0.0140678	0.118088	-0.0977146	-0.0916756	-0.0936452	0.160522
90234_G2_20w_L.tif	0.277681	-0.200293	-0.770449	0.116162	-0.0972411	0.0464303	0.219039	-0.112653	0.203183	0.0099283	0.140331	-0.0938586	0.12497	0.0729705	0.0660743	-0.089015	0.0503777	0.11154	-0.00564434	-0.0878484	-0.0239754	0.137467	-0.0811974	-0.093292	-0.103149	0.182461
90237_G2_20w_L.tif	0.283072	-0.162679	-0.780675	0.112926	-0.0936128	0.0438775	0.202177	-0.123231	0.212334	0.0146527	0.129856	-0.0970064	0.137072	0.0710005	0.0548257	-0.0924954	0.063565	0.106323	-0.0189631	-0.091839	-0.00736499	0.135993	-0.0969514	-0.0956788	-0.0853347	0.178157
90240_G2_20w_L.tif	0.298242	-0.189878	-0.762245	0.129874	-0.102824	0.042173	0.222908	-0.11922	0.191746	-0.00329478	0.148161	-0.0921453	0.113474	0.068028	0.0739975	-0.0880514	0.0386438	0.110587	0.00271664	-0.0876957	-0.0345632	0.140877	-0.073619	-0.0973121	-0.116638	0.186058
90247_G2_20w_L.tif	0.313128	-0.17237	-0.753232	0.138794	-0.099132	0.0507278	0.220792	-0.128693	0.196137	0.00970547	0.139988	-0.112192	0.11231	0.0751605	0.0716028	-0.098728	0.0347062	0.114494	0.00203103	-0.0969094	-0.0408143	0.14133	-0.0703376	-0.101886	-0.127179	0.180567
90251_G2_20w_L.tif	0.295121	-0.183103	-0.769478	0.130385	-0.0983637	0.046924	0.218032	-0.120618	0.204168	0.0104915	0.139978	-0.0998488	0.12243	0.0708903	0.0689269	-0.0889505	0.043998	0.105331	-0.000754382	-0.0836592	-0.0326591	0.129123	-0.0752413	-0.0867306	-0.116158	0.169765
90254_G2_20w_L.tif	0.287637	-0.192367	-0.769183	0.117763	-0.0979767	0.0468186	0.212814	-0.126673	0.203055	0.0119638	0.134621	-0.106759	0.122503	0.0738503	0.0700312	-0.0867193	0.0456322	0.110124	0.000199926	-0.0830567	-0.0278615	0.138159	-0.0734188	-0.0862982	-0.108055	0.183195
90259_G2_20w_L.tif	0.300205	-0.190641	-0.756133	0.127432	-0.0953966	0.055735	0.216248	-0.132177	0.198262	0.0127507	0.143049	-0.102765	0.115091	0.0776573	0.0702601	-0.0972755	0.0372546	0.115547	0.00146886	-0.0942973	-0.0373846	0.143075	-0.0700242	-0.0980093	-0.1229	0.182968
90288_G2_20w_L.tif	0.276778	-0.145716	-0.791356	0.104562	-0.0923039	0.0385616	0.195253	-0.120899	0.218117	0.015814	0.117966	-0.107032	0.14835	0.0718816	0.045358	-0.0964438	0.0766925	0.105897	-0.0267656	-0.0895293	0.00602145	0.134255	-0.104882	-0.0881734	-0.0692296	0.176824
90291_G2_20w_L.tif	0.277975	-0.161259	-0.790886	0.108153	-0.093291	0.0418494	0.202038	-0.117436	0.21497	0.0119831	0.1261	-0.0982713	0.13917	0.0628849	0.053487	-0.0878532	0.0656106	0.0964816	-0.0189188	-0.0824754	-0.0017878	0.13226	-0.0974006	-0.0839116	-0.0770665	0.177595
90312_G2_20w_L.tif	0.275666	-0.175583	-0.789084	0.111546	-0.0947432	0.0424675	0.206722	-0.115137	0.212638	0.00973403	0.131695	-0.0929203	0.135946	0.0632554	0.059968	-0.0812367	0.0618123	0.0978089	-0.0134013	-0.0782306	-0.00796918	0.129783	-0.0929906	-0.0829534	-0.0862585	0.171467
90315_G2_20w_L.tif	0.268573	-0.161699	-0.800129	0.10375	-0.0941596	0.0359569	0.197273	-0.116291	0.217818	0.0087001	0.126116	-0.089564	0.147516	0.0630279	0.0511826	-0.0819551	0.0759248	0.0974301	-0.022335	-0.0762093	0.0069526	0.129282	-0.103552	-0.0788009	-0.0711813	0.166372
90317_G2_20w_L.tif	0.262552	-0.158186	-0.813424	0.0998635	-0.0836148	0.0511104	0.198127	-0.106201	0.220594	0.00308826	0.1232	-0.0865536	0.151747	0.0543381	0.0491505	-0.0754965	0.0817097	0.0891567	-0.0267854	-0.0712469	0.00979694	0.114856	-0.108887	-0.0712738	-0.064167	0.156545
90322_G2_20w_L.tif	0.268685	-0.196968	-0.783952	0.103047	-0.0886947	0.0550018	0.203665	-0.125851	0.209618	0.0128809	0.133174	-0.0962198	0.132541	0.0718218	0.0620589	-0.0858637	0.0587014	0.108752	-0.00637374	-0.0783933	-0.0148215	0.134613	-0.0799536	-0.0783621	-0.0946483	0.175542
90323_G2_20w_L.tif	0.269924	-0.12983	-0.818825	0.109911	-0.0909114	0.0343323	0.196397	-0.104497	0.223599	-0.00121634	0.122067	-0.0848142	0.158385	0.0517143	0.0457532	-0.0753341	0.0871923	0.0831345	-0.0318101	-0.0708004	0.0146598	0.108486	-0.116765	-0.0708719	-0.059666	0.149786
90333_G2_20w_L.tif	0.291143	-0.159642	-0.779696	0.130479	-0.0972271	0.0404397	0.211897	-0.114012	0.214125	0.0166622	0.134631	-0.0950096	0.133448	0.0666104	0.0593086	-0.0899842	0.0570416	0.0992121	-0.0142599	-0.0880306	-0.0172525	0.124963	-0.0933868	-0.0933856	-0.0997723	0.161698
90334_G2_20w_L.tif	0.266488	-0.180809	-0.802868	0.111719	-0.0880334	0.0515035	0.20905	-0.106987	0.216083	0.0048037	0.135095	-0.0826357	0.138802	0.0541345	0.0624212	-0.0705232	0.0644802	0.0874819	-0.0126841	-0.0673016	-0.00744745	0.11573	-0.0936127	-0.070012	-0.0877737	0.152895
90335_G2_20w_L.tif	0.296131	-0.207796	-0.762528	0.135969	-0.0930688	0.0623171	0.22574	-0.125571	0.198756	0.00891852	0.15159	-0.095456	0.109561	0.0687182	0.0807816	-0.0850632	0.0284299	0.104606	0.0133197	-0.0787606	-0.0507381	0.127819	-0.0576725	-0.0806939	-0.140301	0.164993
90353_G2_20w_L.tif	0.24977	-0.211026	-0.788974	0.0825804	-0.0755234	0.0679228	0.198344	-0.126739	0.20616	0.0119328	0.125836	-0.101512	0.134556	0.0766099	0.0586834	-0.0883809	0.0647315	0.116829	-0.00671915	-0.0798706	-0.00448939	0.1462	-0.0798222	-0.0820699	-0.082553	0.187523
90365_G2_20w_L.tif	0.269282	-0.167572	-0.799097	0.108492	-0.0907149	0.0445148	0.206423	-0.104494	0.21617	0.00618947	0.128368	-0.0887672	0.143343	0.0588307	0.0544605	-0.0791825	0.0722897	0.0954613	-0.0224976	-0.0795981	0.000700407	0.123133	-0.102134	-0.080102	-0.0765932	0.163095
90373_G2_20w_L.tif	0.296142	-0.157108	-0.781891	0.133085	-0.0954998	0.0458641	0.212896	-0.116776	0.207556	0.00319233	0.140029	-0.0880904	0.130312	0.0621593	0.0632092	-0.0853441	0.0549757	0.0983533	-0.0113085	-0.0848351	-0.0216666	0.120709	-0.0902203	-0.0896286	-0.104536	0.15842
90375_G2_20w_L.tif	0.300702	-0.179591	-0.763737	0.125914	-0.0913144	0.059915	0.214535	-0.129218	0.198799	0.00747538	0.139687	-0.103032	0.117857	0.071851	0.0688188	-0.0932858	0.0416287	0.110725	-0.00216875	-0.0920786	-0.0334523	0.13705	-0.0756092	-0.0961367	-0.115747	0.180411
90379_G2_20w_L.tif	0.282027	-0.196439	-0.772928	0.113648	-0.0887194	0.059912	0.214506	-0.121621	0.20061	0.00636086	0.138931	-0.097496	0.1222	0.0702844	0.0681501	-0.0873639	0.0469267	0.108458	-0.00270284	-0.0849428	-0.0256855	0.137321	-0.0774794	-0.0895129	-0.105836	0.181391
90385_G2_20w_L.tif	0.283325	-0.179189	-0.785241	0.12477	-0.0965854	0.0439406	0.214106	-0.113255	0.208557	0.00455028	0.13994	-0.0873667	0.131224	0.0628468	0.0677602	-0.0760099	0.0543588	0.0960509	-0.00751881	-0.0764579	-0.0198516	0.122653	-0.0869596	-0.0819918	-0.103116	0.159458
90390_G2_20w_L.tif	0.267111	-0.165576	-0.800881	0.102956	-0.0907934	0.0427493	0.201458	-0.109281	0.214997	0.0036697	0.128356	-0.0859225	0.145982	0.0607822	0.0518775	-0.0809085	0.0740318	0.0947576	-0.0231084	-0.0779217	0.00536939	0.126754	-0.10466	-0.0813222	-0.0697404	0.169264
90391_G2_20w_L.tif	0.260855	-0.178398	-0.80169	0.0973654	-0.0833366	0.0551872	0.199288	-0.114343	0.216119	0.00788791	0.12596	-0.0910637	0.14537	0.0639445	0.0541492	-0.0792365	0.0745094	0.100067	-0.0191959	-0.0746652	0.00130323	0.124291	-0.0983264	-0.0758507	-0.0750046	0.164815
90395_G2_20w_L.tif	0.29719	-0.183672	-0.764267	0.135546	-0.100255	0.0445831	0.220916	-0.118037	0.203397	0.0117532	0.144095	-0.0949841	0.120695	0.0721102	0.0692921	-0.0910473	0.0429403	0.108345	-0.00153101	-0.0884108	-0.0335814	0.132542	-0.0783972	-0.0966882	-0.120494	0.16796
90407_G2_20w_L.tif	0.28117	-0.168833	-0.787528	0.115934	-0.0910538	0.0494787	0.206651	-0.116983	0.21365	0.011521	0.131342	-0.0948726	0.137339	0.0665719	0.0565959	-0.0881905	0.0619454	0.0995142	-0.014606	-0.0814423	-0.0124755	0.123982	-0.0915759	-0.0817678	-0.0914544	0.165088
90438_G2_20w_L.tif	0.28487	-0.173469	-0.774671	0.116136	-0.0925024	0.0495108	0.208696	-0.119323	0.207317	0.0109784	0.135294	-0.0939083	0.130891	0.0706566	0.0597682	-0.0907746	0.0569281	0.107489	-0.0158698	-0.0946372	-0.0121602	0.140934	-0.0940295	-0.101431	-0.0945318	0.177839
90456_G2_20w_L.tif	0.289557	-0.167274	-0.787507	0.122864	-0.0944137	0.0473117	0.211639	-0.117076	0.202247	-0.00746699	0.140783	-0.0852757	0.12863	0.0569621	0.0671003	-0.0763116	0.0550807	0.0958218	-0.00854629	-0.0773465	-0.0185063	0.123602	-0.0881028	-0.0827707	-0.0979612	0.16696
90460_G2_20w_L.tif	0.263996	-0.167282	-0.801035	0.087584	-0.0799806	0.0585384	0.192022	-0.12093	0.214066	0.00692984	0.119176	-0.0982618	0.145397	0.0640136	0.048675	-0.0852566	0.0756276	0.100314	-0.024862	-0.0817069	0.01182	0.137553	-0.102724	-0.0815212	-0.0621786	0.180026
90482_G2_20w_L.tif	0.278261	-0.15698	-0.803371	0.115546	-0.0892058	0.0488298	0.20551	-0.109917	0.212462	-0.00409302	0.132721	-0.083847	0.141835	0.0536785	0.0574287	-0.0753105	0.0694598	0.0894881	-0.0179524	-0.0717148	-0.00378218	0.115807	-0.0995368	-0.0740248	-0.0838295	0.152537
90491_G2_20w_L.tif	0.29231	-0.164967	-0.779037	0.129501	-0.0996359	0.0378038	0.212473	-0.117493	0.207232	0.00589041	0.139605	-0.0892404	0.129897	0.0651906	0.064017	-0.0850215	0.0549216	0.101924	-0.0107872	-0.0861347	-0.0203352	0.12649	-0.0886222	-0.0902183	-0.102038	0.166275
90493_G2_20w_L.tif	0.280598	-0.150585	-0.790651	0.107288	-0.09207	0.0424521	0.19877	-0.120873	0.212807	0.00746909	0.123929	-0.100544	0.142579	0.0668705	0.0502801	-0.0920748	0.0706205	0.102496	-0.0217215	-0.085605	-0.000117116	0.131855	-0.100816	-0.087584	-0.0742078	0.178834
90497_G2_20w_L.tif	0.262912	-0.152947	-0.817719	0.103333	-0.0906422	0.0378479	0.198088	-0.104298	0.22198	0.000421249	0.126932	-0.0779491	0.153142	0.0491813	0.0494728	-0.071637	0.0820029	0.0817071	-0.0279986	-0.0684244	0.0128272	0.113034	-0.110151	-0.0657489	-0.0608449	0.155479
90509_G2_20w_L.tif	0.287962	-0.168891	-0.779776	0.114272	-0.0958085	0.0439928	0.207523	-0.122769	0.204684	0.00448866	0.133254	-0.0984214	0.127651	0.0631772	0.0618552	-0.0875315	0.0536118	0.100333	-0.00940669	-0.0831864	-0.012327	0.140522	-0.0883485	-0.0906106	-0.0908744	0.184624
90518_G2_20w_L.tif	0.28524	-0.156132	-0.794471	0.114696	-0.0873698	0.0547861	0.204371	-0.118293	0.209466	-0.00071545	0.131162	-0.0926	0.136151	0.0570953	0.0573773	-0.0831597	0.0642049	0.0953284	-0.0163917	-0.0792559	-0.00766215	0.124338	-0.0940733	-0.0784532	-0.0880049	0.162366
90523_G2_20w_L.tif	0.263415	-0.179103	-0.801697	0.108804	-0.0911527	0.0447095	0.206763	-0.10588	0.218289	0.0083367	0.130732	-0.0858727	0.144605	0.0606195	0.0585753	-0.0731874	0.0712645	0.0940194	-0.0174411	-0.071533	-0.00371977	0.116556	-0.0977379	-0.0730052	-0.0818941	0.155536
90524_G2_20w_L.tif	0.269216	-0.166799	-0.805322	0.10534	-0.0891077	0.0471566	0.195033	-0.12341	0.215694	0.00257868	0.131267	-0.0833386	0.145497	0.0591006	0.058511	-0.0711181	0.0737949	0.0946485	-0.0176675	-0.06931	0.000486921	0.119707	-0.0973194	-0.0687429	-0.0800829	0.154187
90531_G2_20w_L.tif	0.279188	-0.147687	-0.794543	0.118632	-0.0937437	0.0379168	0.202073	-0.112404	0.219165	0.0124497	0.12746	-0.0913183	0.146793	0.0650483	0.0522099	-0.0841268	0.0741354	0.0989004	-0.0249601	-0.0854252	-0.000973622	0.120228	-0.107214	-0.0902672	-0.0795901	0.158054
90534_G2_20w_L.tif	0.306872	-0.191016	-0.753544	0.137026	-0.0980471	0.054585	0.222747	-0.128997	0.193241	0.00568608	0.148357	-0.0999611	0.109745	0.0740301	0.0781906	-0.0898959	0.0317706	0.113934	0.00580116	-0.0929163	-0.0449349	0.139569	-0.0674155	-0.100057	-0.132783	0.178014
90537_G2_20w_L.tif	0.304515	-0.192233	-0.759619	0.144368	-0.102914	0.0458696	0.227795	-0.119524	0.194047	0.00039963	0.152872	-0.0907457	0.111313	0.0684766	0.0822107	-0.0797893	0.0332891	0.108266	0.00798534	-0.0840619	-0.0458432	0.13035	-0.0701788	-0.0969133	-0.135472	0.165538
90539_G2_20w_L.tif	0.272708	-0.141043	-0.805848	0.10995	-0.0917062	0.0369299	0.197321	-0.110659	0.221082	0.00673657	0.121885	-0.0927395	0.151997	0.0582638	0.0505486	-0.0758854	0.080806	0.091843	-0.0281064	-0.0775592	0.0100185	0.120708	-0.113681	-0.0847831	-0.0670232	0.158238
90544_G2_20w_L.tif	0.287441	-0.169072	-0.783615	0.123861	-0.0960118	0.0437634	0.21259	-0.113887	0.207673	0.00388777	0.136727	-0.0916103	0.131816	0.0638101	0.0630938	-0.0831244	0.0566721	0.0992817	-0.0108892	-0.0817645	-0.0182295	0.12416	-0.0891752	-0.0855379	-0.0980915	0.166232
90551_G2_20w_L.tif	0.25686	-0.172639	-0.814967	0.0976226	-0.0891029	0.0435651	0.198324	-0.109135	0.21614	-0.0027764	0.128686	-0.0803085	0.148574	0.052591	0.055301	-0.0683441	0.0803358	0.091218	-0.0186968	-0.0613441	0.00929662	0.118795	-0.102392	-0.0646992	-0.068359	0.155455
90573_G2_20w_L.tif	0.288511	-0.171869	-0.773825	0.118361	-0.0937702	0.0486076	0.210744	-0.118893	0.207638	0.01265	0.133773	-0.099105	0.129673	0.0713712	0.0602643	-0.0926059	0.0530383	0.104501	-0.0126449	-0.0920949	-0.0208397	0.130392	-0.0899872	-0.0979939	-0.0925739	0.186678
90576_G2_20w_L.tif	0.292171	-0.167152	-0.778151	0.124037	-0.0996287	0.0383149	0.210793	-0.121461	0.203798	0.00218073	0.136086	-0.0969257	0.127831	0.0650135	0.0678506	-0.0793226	0.0529461	0.102054	-0.00764793	-0.082598	-0.0190101	0.132722	-0.087901	-0.09252	-0.0991366	0.175657
90592_G2_20w_L.tif	0.274205	-0.166028	-0.790708	0.104669	-0.092478	0.0428533	0.200854	-0.117716	0.212082	0.00738164	0.129484	-0.0907568	0.139101	0.0628694	0.057626	-0.0794372	0.0675298	0.0994926	-0.0223697	-0.0878087	-0.00197374	0.130667	-0.101562	-0.0909185	-0.0717912	0.184733
90594_G2_20w_L.tif	0.251939	-0.156628	-0.816947	0.0870249	-0.0859969	0.0418043	0.185544	-0.115178	0.229896	0.0164882	0.115124	-0.0905042	0.159196	0.0574989	0.0428592	-0.0767172	0.0927351	0.0946165	-0.0341469	-0.0738715	0.0239125	0.123198	-0.114881	-0.0700118	-0.0492344	0.16228
90600_G2_20w_L.tif	0.286063	-0.154101	-0.784964	0.122797	-0.0986849	0.0328664	0.209191	-0.110252	0.210651	0.00586068	0.134305	-0.0883113	0.136709	0.0634293	0.0563238	-0.0885895	0.0631629	0.0989532	-0.0201329	-0.0915205	-0.00808035	0.129538	-0.0990154	-0.0942534	-0.0855275	0.173583
90602_G2_20w_L.tif	0.269405	-0.180037	-0.791959	0.106162	-0.085572	0.0557276	0.206837	-0.111749	0.210534	0.00506707	0.134301	-0.0860136	0.138253	0.0642371	0.0570084	-0.083096	0.0661834	0.1011	-0.0181391	-0.0826553	-0.00668131	0.127052	-0.0962734	-0.084804	-0.0838976	0.16901
90617_G2_20w_L.tif	0.291082	-0.164979	-0.788125	0.128043	-0.0905818	0.0542183	0.210423	-0.119502	0.210024	0.00411518	0.136965	-0.0920323	0.132072	0.0607017	0.0655775	-0.078443	0.0558684	0.0950666	-0.00853104	-0.0759673	-0.02124	0.117025	-0.0863248	-0.0773926	-0.10721	0.149147
90622_G2_20w_L.tif	0.274802	-0.152174	-0.807343	0.110244	-0.0830547	0.0563633	0.200196	-0.112137	0.21819	0.0026479	0.125361	-0.0907864	0.147295	0.0557858	0.0517716	-0.0790125	0.0760723	0.0914765	-0.0218687	-0.0716182	0.00125123	0.113904	-0.102975	-0.0715892	-0.0796983	0.146895
90629_G2_20w_L.tif	0.285795	-0.191512	-0.775716	0.112968	-0.0878538	0.0615295	0.210827	-0.127476	0.195302	-0.00257105	0.139883	-0.0963382	0.121515	0.0681992	0.0698827	-0.0846934	0.0486814	0.110152	-9.3374e-05	-0.0806059	-0.0251601	0.137491	-0.07584	-0.0861286	-0.107223	0.178986
90631_G2_20w_L.tif	0.290035	-0.18901	-0.772254	0.12459	-0.0947741	0.0523739	0.214767	-0.124353	0.203362	0.00838281	0.141264	-0.0961959	0.12256	0.0696636	0.0701574	-0.0855272	0.0458711	0.10667	-0.00105707	-0.0827813	-0.0304538	0.130891	-0.0742759	-0.0837917	-0.115202	0.169087
90633_G2_20w_L.tif	0.272165	-0.183337	-0.78312	0.108015	-0.0915587	0.0483549	0.208812	-0.112651	0.211448	0.0125188	0.12977	-0.0969262	0.136539	0.0706762	0.0584381	-0.0861434	0.0632912	0.1068	-0.0153015	-0.0853503	-0.0094295	0.133148	-0.0943472	-0.0913954	-0.0867069	0.176291
90639_G2_20w_L.tif	0.283249	-0.19518	-0.767733	0.111254	-0.0941359	0.0518493	0.208645	-0.130154	0.199539	0.00838492	0.138095	-0.0990571	0.1231	0.0756833	0.0675399	-0.0895098	0.0505699	0.11778	-0.00288423	-0.0875925	-0.0216814	0.14676	-0.0794431	-0.0962763	-0.10486	0.186058
90640_G2_20w_L.tif	0.27864	-0.212687	-0.77021	0.114248	-0.0931098	0.0566993	0.215841	-0.12715	0.196284	0.00444679	0.146287	-0.0934203	0.116505	0.0710527	0.0767063	-0.0821627	0.0404102	0.110262	0.00774404	-0.0782008	-0.0342848	0.137242	-0.0673862	-0.0852597	-0.113427	0.18493
90642_G2_20w_L.tif	0.286706	-0.1758	-0.788538	0.122567	-0.0875781	0.05933	0.213221	-0.116314	0.205473	-0.00121658	0.138529	-0.090828	0.129392	0.0598969	0.0661072	-0.0796806	0.053373	0.0951546	-0.00515894	-0.073233	-0.022978	0.118706	-0.0824175	-0.0749892	-0.10613	0.156407
90645_G2_20w_L.tif	0.265405	-0.179912	-0.800764	0.0970464	-0.0814621	0.0599501	0.196057	-0.124017	0.213092	0.00612018	0.130538	-0.088604	0.139313	0.0609485	0.0567653	-0.0799644	0.0674308	0.0970655	-0.0140266	-0.0724292	-0.00347305	0.125394	-0.0908412	-0.0716116	-0.0780341	0.170013
90647_G2_20w_L.tif	0.278052	-0.142558	-0.804764	0.121448	-0.0935976	0.0365485	0.204959	-0.103296	0.220321	0.00515343	0.127313	-0.0881182	0.149056	0.0565035	0.0525841	-0.0774779	0.0758663	0.0886006	-0.0237597	-0.074102	0.00118524	0.111335	-0.109419	-0.0817851	-0.0777967	0.147747
90649_G2_20w_L.tif	0.282756	-0.155886	-0.799529	0.125767	-0.0914733	0.0467907	0.20907	-0.108214	0.218642	0.00793054	0.130608	-0.0915734	0.142744	0.0586481	0.0594345	-0.075239	0.0652652	0.0865761	-0.0162518	-0.072285	-0.0111918	0.108006	-0.0969971	-0.0734672	-0.0930767	0.142947
90651_G2_20w_L.tif	0.277544	-0.16982	-0.792168	0.112313	-0.0928407	0.0450859	0.20803	-0.111583	0.210165	0.00279668	0.132824	-0.0896787	0.136916	0.0609975	0.0581504	-0.0824022	0.0633741	0.0962428	-0.0159731	-0.0798525	-0.00840418	0.124949	-0.0936037	-0.0800081	-0.0840136	0.17096
90652_G2_20w_L.tif	0.28269	-0.160429	-0.789253	0.115607	-0.0929673	0.0446328	0.206557	-0.114252	0.210492	0.00415247	0.131331	-0.092682	0.137101	0.0621709	0.0567572	-0.0855187	0.064528	0.0991633	-0.0173907	-0.0832729	-0.00738816	0.127773	-0.0967975	-0.0867075	-0.0856601	0.169363
90657_G2_20w_L.tif	0.281891	-0.168509	-0.785435	0.12344	-0.0996572	0.0337651	0.21129	-0.109718	0.215456	0.0150719	0.133628	-0.0920544	0.137232	0.0664603	0.05801	-0.0869449	0.0609056	0.0977324	-0.0147384	-0.0824142	-0.0136171	0.122309	-0.0929926	-0.0843991	-0.0919721	0.16526
90664_G2_20w_L.tif	0.274118	-0.186763	-0.783491	0.113513	-0.0866246	0.0576595	0.211016	-0.114002	0.211072	0.0110746	0.135093	-0.0920181	0.133637	0.0679272	0.0640157	-0.0805054	0.0581935	0.102232	-0.011698	-0.0822514	-0.0154753	0.128154	-0.0926496	-0.0910516	-0.0972073	0.166032
90667_G2_20w_L.tif	0.281618	-0.167546	-0.79132	0.116074	-0.0913459	0.0489891	0.209163	-0.112694	0.207366	-0.00166562	0.134725	-0.088814	0.135938	0.0613333	0.0609081	-0.0798967	0.0610475	0.0952084	-0.0141692	-0.0790026	-0.0112405	0.12367	-0.0934054	-0.082173	-0.0892838	0.166517
90669_G2_20w_L.tif	0.257478	-0.164034	-0.814402	0.0962069	-0.0825252	0.0518941	0.19794	-0.104921	0.223352	0.00768541	0.122463	-0.0863304	0.152366	0.0550193	0.0455871	-0.0800631	0.0823401	0.0892802	-0.0271127	-0.0709364	0.0118796	0.116764	-0.106742	-0.0673519	-0.0626243	0.156787
90674_G2_20w_L.tif	0.293442	-0.155572	-0.786048	0.129533	-0.0920032	0.0506875	0.212544	-0.113108	0.208205	0.000946551	0.13828	-0.0876668	0.132459	0.0599462	0.0617752	-0.0835758	0.0571942	0.0950589	-0.0143593	-0.0850555	-0.0192515	0.117376	-0.0932649	-0.0882775	-0.098972	0.159707
90676_G2_20w_L.tif	0.278855	-0.181498	-0.781132	0.122477	-0.0985117	0.0389746	0.214466	-0.108868	0.214378	0.0164971	0.136574	-0.0904587	0.134007	0.0679523	0.0622442	-0.083616	0.056954	0.0995586	-0.0120333	-0.0831224	-0.0182376	0.123389	-0.0914991	-0.0893994	-0.0960649	0.168114
90693_G2_20w_L.tif	0.295934	-0.178814	-0.772316	0.129878	-0.0997313	0.0436134	0.217541	-0.119938	0.201362	0.00365249	0.140369	-0.0979365	0.121904	0.0668042	0.0712368	-0.0831236	0.0448064	0.103073	-0.000664965	-0.0810597	-0.0301361	0.129742	-0.0780155	-0.0882076	-0.112289	0.172316
90694_G2_20w_L.tif	0.28669	-0.170464	-0.784068	0.122858	-0.0945718	0.0464164	0.209299	-0.119641	0.209114	0.00637205	0.138271	-0.0887886	0.132695	0.0652864	0.0624917	-0.0840622	0.0565747	0.0990408	-0.0105036	-0.0809226	-0.0181155	0.124291	-0.0879636	-0.0832582	-0.0999134	0.162872
90708_G2_20w_L.tif	0.294206	-0.147393	-0.783097	0.134061	-0.0962952	0.040637	0.214555	-0.105891	0.212311	0.00933725	0.134988	-0.0921618	0.13438	0.0621549	0.0576518	-0.0906055	0.0581282	0.0942036	-0.0185872	-0.0929106	-0.0154077	0.121597	-0.0971736	-0.0952253	-0.0956593	0.162197
90711_G2_20w_L.tif	0.30093	-0.189891	-0.763132	0.128483	-0.099364	0.0495592	0.221186	-0.125084	0.190025	-0.00494961	0.146453	-0.0974447	0.112853	0.0696651	0.0756025	-0.0876595	0.0357121	0.109096	0.00591367	-0.0847799	-0.0392418	0.136864	-0.06784	-0.0904449	-0.119098	0.186586
90717_G2_20w_L.tif	0.27921	-0.198593	-0.771682	0.116368	-0.091232	0.0557786	0.215168	-0.119439	0.205876	0.013217	0.139348	-0.0958652	0.12418	0.0715754	0.0675282	-0.0871216	0.0492548	0.109904	-0.00334991	-0.0845155	-0.0252492	0.135864	-0.0810062	-0.0928907	-0.108045	0.175718
90720_G2_20w_L.tif	0.29152	-0.14452	-0.791219	0.135665	-0.0972071	0.0366754	0.211132	-0.108955	0.216251	0.00965775	0.134003	-0.0902627	0.139035	0.0602478	0.059113	-0.0817997	0.0629501	0.0915791	-0.0173183	-0.0821574	-0.0130481	0.113969	-0.0987193	-0.086849	-0.0964914	0.14675
90722_G2_20w_L.tif	0.270019	-0.168642	-0.805228	0.107576	-0.0867745	0.0518223	0.203397	-0.111434	0.212751	-0.00209203	0.130307	-0.0865269	0.143172	0.0565449	0.0583849	-0.0729317	0.0710795	0.0920601	-0.0159199	-0.0680186	-0.00301656	0.116252	-0.0973006	-0.0705259	-0.0808706	0.155916
90723_G2_20w_L.tif	0.30733	-0.169467	-0.769389	0.142981	-0.101424	0.0433136	0.221225	-0.121234	0.199508	0.00097591	0.14676	-0.0926214	0.116973	0.062731	0.0746575	-0.0825933	0.0390484	0.0999029	0.00126898	-0.0834528	-0.0380904	0.124134	-0.0753017	-0.0898817	-0.122565	0.165211
90729_G2_20w_L.tif	0.277483	-0.142877	-0.79584	0.115315	-0.0936494	0.0356927	0.201869	-0.108109	0.218397	0.00963424	0.127422	-0.0877026	0.146912	0.0611178	0.0497356	-0.0856265	0.0749615	0.0949599	-0.0289747	-0.0899403	0.00422103	0.12442	-0.112094	-0.0957954	-0.0704435	0.16891
90740_G2_20w_L.tif	0.294471	-0.142845	-0.783696	0.129985	-0.0979118	0.0358502	0.210067	-0.113615	0.207773	0.000514521	0.134156	-0.0930086	0.135201	0.0639531	0.0587202	-0.0880462	0.061513	0.100861	-0.0172013	-0.0902557	-0.0135081	0.124646	-0.0974884	-0.0964337	-0.0920953	0.168395
90741_G2_20w_L.tif	0.302499	-0.192548	-0.758952	0.13801	-0.102662	0.0453477	0.225179	-0.121733	0.192621	-0.000184151	0.152264	-0.090282	0.111555	0.0698491	0.0785751	-0.0851721	0.0332916	0.108441	0.0071168	-0.0853558	-0.0424365	0.1356	-0.0713119	-0.0993071	-0.12774	0.177336
90746_G2_20w_L.tif	0.299753	-0.162261	-0.773452	0.14275	-0.105437	0.0280663	0.221907	-0.10656	0.206334	0.00784041	0.142867	-0.0896207	0.123871	0.0613451	0.0670117	-0.0866533	0.0477169	0.0983013	-0.00786224	-0.0891633	-0.0271033	0.125244	-0.086513	-0.0966604	-0.109093	0.167372
90766_G2_20w_L.tif	0.262685	-0.125002	-0.828096	0.104028	-0.0849311	0.0419128	0.193315	-0.0981234	0.229359	0.000904152	0.11935	-0.079142	0.164404	0.0460464	0.0396548	-0.0751984	0.0941161	0.0757758	-0.0388522	-0.0699268	0.0238362	0.104212	-0.126463	-0.0711813	-0.0483776	0.145696
90778_G2_20w_L.tif	0.275612	-0.125573	-0.811939	0.119712	-0.0927582	0.0321326	0.199657	-0.10341	0.222746	0.00160781	0.127327	-0.0783947	0.154989	0.0527252	0.0474667	-0.077968	0.0832041	0.084543	-0.0325611	-0.0805086	0.00988186	0.108985	-0.118083	-0.0839451	-0.0655421	0.150094
90787_G2_20w_L.tif	0.299078	-0.167912	-0.777532	0.137164	-0.100548	0.0405219	0.220556	-0.112077	0.201355	-0.00322312	0.144568	-0.0878006	0.122403	0.0586356	0.0705533	-0.0802533	0.0463107	0.0963263	-0.00301622	-0.0793265	-0.0286027	0.123524	-0.0837978	-0.0902914	-0.111328	0.164713
90788_G2_20w_L.tif	0.258765	-0.176612	-0.801733	0.0862796	-0.0862155	0.0494096	0.191026	-0.123307	0.21772	0.0129129	0.119459	-0.0985514	0.145992	0.0658324	0.050335	-0.0834726	0.0744045	0.0996111	-0.0197508	-0.0747564	0.00837527	0.133621	-0.0973331	-0.0743268	-0.0610439	0.183359
90799_G2_20w_L.tif	0.274557	-0.159326	-0.803663	0.120721	-0.09436	0.0382716	0.207737	-0.103465	0.219569	0.00595369	0.13366	-0.079895	0.145707	0.0559811	0.0551352	-0.0768152	0.071108	0.0870816	-0.0200513	-0.0719628	-0.00345468	0.110906	-0.101962	-0.0734955	-0.0839816	0.146045
90807_G2_20w_L.tif	0.294466	-0.145937	-0.785452	0.135683	-0.099946	0.0323314	0.209925	-0.116418	0.214439	0.0127532	0.134762	-0.0933153	0.135663	0.0633539	0.0604274	-0.085063	0.0589314	0.0944093	-0.013944	-0.0829948	-0.0163136	0.118577	-0.0949618	-0.0898443	-0.0979968	0.156466
90811_G2_20w_L.tif	0.257139	-0.169163	-0.809342	0.0878346	-0.0781129	0.0589149	0.190231	-0.118552	0.219864	0.00917938	0.117667	-0.0956894	0.151772	0.0636863	0.0476075	-0.080949	0.0818034	0.0984099	-0.024346	-0.0733044	0.012579	0.127009	-0.103193	-0.0720618	-0.0636672	0.164685
90828_G2_20w_L.tif	0.267455	-0.14131	-0.82115	0.103682	-0.0811425	0.0542074	0.197388	-0.103475	0.221653	-0.00326668	0.1235	-0.0821945	0.1539	0.0460401	0.045116	-0.0767875	0.0848761	0.0818218	-0.0302515	-0.0688912	0.0136257	0.109082	-0.112689	-0.0656111	-0.0622804	0.146702
90830_G2_20w_L.tif	0.279631	-0.185053	-0.783267	0.1188	-0.0978415	0.0417396	0.215123	-0.111068	0.205218	0.00207669	0.13969	-0.0878017	0.129514	0.0633899	0.0657894	-0.0802419	0.0554776	0.101082	-0.00721432	-0.0778415	-0.0180486	0.128262	-0.0864581	-0.0843068	-0.0976141	0.170963
90839_G2_20w_L.tif	0.254231	-0.166056	-0.820864	0.0899243	-0.0757248	0.0606744	0.192891	-0.110849	0.219221	-0.000155594	0.124243	-0.082095	0.152066	0.0523714	0.0483282	-0.0740161	0.0822672	0.0864758	-0.0253754	-0.0664307	0.0131924	0.115511	-0.104885	-0.0626452	-0.0595899	0.157292
90843_G2_20w_L.tif	0.304218	-0.161208	-0.780793	0.137114	-0.093976	0.0538349	0.218938	-0.117059	0.199142	-0.00885616	0.145488	-0.0873852	0.121133	0.0553925	0.0695509	-0.0827236	0.0449098	0.0934501	-0.00280544	-0.0788637	-0.0317542	0.117991	-0.0799313	-0.0821883	-0.114118	0.160501
90855_G2_20w_L.tif	0.284086	-0.170422	-0.780959	0.114701	-0.090709	0.0515483	0.209451	-0.115712	0.208337	0.00837768	0.131329	-0.0982599	0.133441	0.0686945	0.0557122	-0.0943126	0.0597246	0.105371	-0.0137258	-0.0863942	-0.0134727	0.131908	-0.0911933	-0.0901599	-0.0920221	0.174659
90856_G2_20w_L.tif	0.283227	-0.164775	-0.790832	0.115049	-0.0899533	0.0513612	0.20643	-0.117342	0.208516	0.000972822	0.133174	-0.0915234	0.13542	0.0611774	0.057938	-0.0852399	0.0629497	0.0991796	-0.0137555	-0.0787215	-0.010687	0.125217	-0.0916413	-0.0798287	-0.0907855	0.164474
90859_G2_20w_L.tif	0.280086	-0.144885	-0.803823	0.112955	-0.0874663	0.0499824	0.198566	-0.117942	0.218984	0.00658174	0.124505	-0.0951946	0.146686	0.0583206	0.0515167	-0.0824064	0.0726362	0.0894814	-0.0212044	-0.0735115	4.96444e-06	0.116106	-0.101447	-0.0724761	-0.0790433	0.152989
90871_G2_20w_L.tif	0.270061	-0.162009	-0.808925	0.109614	-0.0863356	0.0510949	0.205524	-0.104189	0.214648	-0.00361714	0.133198	-0.0782832	0.144757	0.0517977	0.0537667	-0.0761839	0.0721103	0.0854126	-0.0217078	-0.071833	0.00015542	0.112952	-0.101336	-0.0693422	-0.0759152	0.154586
90885_G2_20w_L.tif	0.282484	-0.157954	-0.795961	0.118484	-0.0959125	0.0384536	0.205564	-0.115539	0.21181	0.000706693	0.131529	-0.0912759	0.139105	0.0585783	0.0607298	-0.0753605	0.0655035	0.0936771	-0.0142077	-0.07276	-0.00808188	0.11991	-0.095804	-0.0778199	-0.0867583	0.160899
90888_G2_20w_L.tif	0.290553	-0.203104	-0.757055	0.12149	-0.0976136	0.0515704	0.216017	-0.130544	0.198403	0.0134676	0.143573	-0.100544	0.116027	0.0789558	0.0740451	-0.0902695	0.0384655	0.116788	0.00344508	-0.0904089	-0.0359744	0.144125	-0.0722235	-0.100922	-0.117662	0.189395
90900_G2_20w_L.tif	0.293641	-0.194516	-0.763493	0.129542	-0.100225	0.0463109	0.219853	-0.122762	0.196933	0.00411452	0.148587	-0.0901673	0.117175	0.0715489	0.0744791	-0.0854477	0.0407103	0.110755	0.00209768	-0.0863467	-0.0348354	0.136863	-0.0752046	-0.0966671	-0.119718	0.176771
90901_G2_20w_L.tif	0.303645	-0.177088	-0.772157	0.136092	-0.0959295	0.0536471	0.223684	-0.116756	0.193518	-0.00929425	0.147608	-0.0911141	0.114591	0.058786	0.0758522	-0.0805322	0.0389137	0.0998798	0.00221732	-0.0814065	-0.0372339	0.126032	-0.0742909	-0.08755	-0.120418	0.169304
90930_G2_20w_L.tif	0.259245	-0.176678	-0.805437	0.0938172	-0.0802896	0.0584292	0.196914	-0.115356	0.216917	0.00742984	0.123077	-0.0931231	0.14668	0.0627916	0.0532248	-0.0783303	0.0745942	0.0964375	-0.0202723	-0.0736112	0.00520872	0.125854	-0.0978143	-0.0718772	-0.0720486	0.164216
90939_G2_20w_L.tif	0.305775	-0.165419	-0.771381	0.137351	-0.0944415	0.0544128	0.217724	-0.122746	0.199308	-0.000875238	0.141354	-0.0985866	0.121039	0.0659452	0.0719105	-0.0837303	0.0432061	0.101862	-0.00109211	-0.0833331	-0.0334706	0.126188	-0.0802528	-0.0935944	-0.119679	0.162526
90940_G2_20w_L.tif	0.283799	-0.173492	-0.779613	0.119605	-0.0906013	0.0524216	0.212766	-0.111879	0.210626	0.0117454	0.134491	-0.0941056	0.133417	0.0690536	0.0582118	-0.0909344	0.0573889	0.102431	-0.0155784	-0.0901631	-0.0168736	0.127595	-0.0920619	-0.0922381	-0.095971	0.169961
90941_G2_20w_L.tif	0.292503	-0.171687	-0.773096	0.126609	-0.0924644	0.0527898	0.213697	-0.118229	0.205176	0.00747978	0.140606	-0.0906067	0.127353	0.0686421	0.0642778	-0.0883148	0.0519592	0.105369	-0.0114919	-0.0922674	-0.0237877	0.129151	-0.0900887	-0.1001	-0.104643	0.171165
90951_G2_20w_L.tif	0.263443	-0.157293	-0.802165	0.090341	-0.087638	0.0440203	0.188689	-0.121966	0.220538	0.0133583	0.116981	-0.098376	0.15195	0.0661906	0.0442054	-0.0877686	0.0831339	0.102601	-0.0289052	-0.0818249	0.0159158	0.1351	-0.107839	-0.0803311	-0.0583081	0.175949
90956_G2_20w_L.tif	0.281866	-0.193993	-0.770767	0.110214	-0.0960212	0.0480115	0.207114	-0.130695	0.204008	0.0132287	0.133263	-0.104851	0.126449	0.0774002	0.0643439	-0.092317	0.0522278	0.116383	-0.00319953	-0.0852761	-0.0210288	0.143686	-0.0744488	-0.0847511	-0.103806	0.182959
90973_G2_20w_L.tif	0.279254	-0.157285	-0.798068	0.117366	-0.0947129	0.039032	0.204525	-0.113255	0.214259	0.00263963	0.130812	-0.0889863	0.142715	0.0600592	0.0577116	-0.0771584	0.0697003	0.0950508	-0.0183078	-0.0758777	-0.00489014	0.118772	-0.0981038	-0.076226	-0.0848946	0.15587
90976_G2_20w_L.tif	0.275979	-0.189595	-0.784789	0.104037	-0.0896109	0.0546203	0.204348	-0.127048	0.200121	-0.0012175	0.137257	-0.0916912	0.127472	0.0650314	0.0660396	-0.0811574	0.0554554	0.105258	-0.00523002	-0.077486	-0.0124353	0.14	-0.0818598	-0.0816185	-0.0927483	0.180866
90979_G2_20w_L.tif	0.273661	-0.176657	-0.797187	0.105825	-0.0892953	0.0511684	0.206185	-0.114952	0.20489	-0.00600972	0.13316	-0.0891887	0.134758	0.0573554	0.062004	-0.0760567	0.0638969	0.0970116	-0.0105952	-0.0709157	-0.00834142	0.124817	-0.0901019	-0.074253	-0.0830336	0.171854
90981_G2_20w_L.tif	0.271924	-0.184399	-0.791185	0.100274	-0.0915889	0.0486131	0.202311	-0.123478	0.205214	0.00122977	0.131597	-0.0943594	0.132771	0.0633434	0.0609036	-0.0821324	0.0612173	0.102379	-0.00869424	-0.0743631	-0.00726549	0.135679	-0.0842097	-0.0742934	-0.0829948	0.181507
90983_G2_20w_L.tif	0.28627	-0.19029	-0.76911	0.115848	-0.0998322	0.0423026	0.211953	-0.125337	0.199831	0.00643379	0.139642	-0.0964868	0.122196	0.0714988	0.0668078	-0.0899469	0.0495159	0.11377	-0.00258183	-0.0854891	-0.0234743	0.142086	-0.078913	-0.0929008	-0.102303	0.188512
90991_G2_20w_L.tif	0.31355	-0.169067	-0.76302	0.151245	-0.105655	0.0376231	0.226496	-0.118476	0.197949	0.00300003	0.149694	-0.0933811	0.112162	0.063085	0.0768636	-0.0855452	0.0329865	0.0999668	0.00384948	-0.0872948	-0.0444817	0.124465	-0.0716147	-0.0939979	-0.12878	0.168377
90993_G2_20w_L.tif	0.265098	-0.196473	-0.785323	0.103792	-0.0838217	0.0602383	0.211602	-0.111901	0.208289	0.00881262	0.134518	-0.0917774	0.133554	0.0692739	0.0598941	-0.0859822	0.0607054	0.106733	-0.0122069	-0.0831891	-0.0128302	0.132191	-0.0885991	-0.0863347	-0.0908785	0.174617
90995_G2_20w_L.tif	0.289704	-0.198574	-0.763777	0.107618	-0.086438	0.0661917	0.203642	-0.144457	0.19419	0.00717593	0.139871	-0.103071	0.115297	0.0759848	0.0709127	-0.092406	0.0419993	0.118922	0.00251077	-0.0894346	-0.0297575	0.149295	-0.0687439	-0.0933823	-0.109409	0.196138
91001_G2_20w_L.tif	0.295921	-0.194656	-0.76019	0.130251	-0.0979826	0.051008	0.223665	-0.118904	0.194843	0.0032757	0.148327	-0.0927413	0.114448	0.0712422	0.0725966	-0.0910131	0.0393971	0.113319	0.00170582	-0.0901767	-0.0366314	0.138839	-0.074614	-0.0999405	-0.121485	0.179497
91007_G2_20w_L.tif	0.266111	-0.145679	-0.814784	0.10135	-0.0879484	0.0423554	0.194581	-0.109882	0.220929	0.000762376	0.120522	-0.0894928	0.155064	0.0548951	0.0469074	-0.076674	0.0860687	0.091045	-0.0284012	-0.0701571	0.0148279	0.11807	-0.11144	-0.0699809	-0.0624392	0.153387
91016_G2_20w_L.tif	0.304699	-0.191564	-0.757451	0.129996	-0.0959504	0.0571453	0.22089	-0.130029	0.188597	-0.00241988	0.149116	-0.0971565	0.108887	0.0708938	0.0754184	-0.0927925	0.0327654	0.1132	0.00755816	-0.088256	-0.0421908	0.141353	-0.0665278	-0.0964608	-0.125811	0.186091
91020_G2_20w_L.tif	0.280127	-0.147775	-0.792479	0.115112	-0.0945738	0.0365568	0.201754	-0.114134	0.218535	0.0145788	0.125626	-0.0963448	0.144526	0.0648932	0.0496944	-0.0913499	0.0709201	0.0970133	-0.0239527	-0.0865414	5.90384e-05	0.126754	-0.103315	-0.0868964	-0.0769214	0.168133
91032_G2_20w_L.tif	0.284842	-0.170514	-0.792875	0.122864	-0.0872845	0.0579351	0.212064	-0.113354	0.209243	0.000257205	0.136843	-0.0892776	0.132872	0.0575869	0.0631389	-0.079359	0.057691	0.0928244	-0.00831909	-0.0718447	-0.0178833	0.117116	-0.0868369	-0.0735335	-0.103496	0.149299
91040_G2_20w_L.tif	0.277958	-0.164453	-0.803244	0.109152	-0.0838779	0.0588279	0.204791	-0.114521	0.207956	-0.00715935	0.133164	-0.0863644	0.135445	0.0499796	0.0591627	-0.0764035	0.0653402	0.0903002	-0.0144531	-0.0710579	-0.00619115	0.119483	-0.0918894	-0.0684611	-0.0841603	0.160678
91041_G2_20w_L.tif	0.294847	-0.190851	-0.76532	0.116656	-0.0885738	0.063842	0.209545	-0.137027	0.199071	0.0103007	0.135194	-0.110143	0.11625	0.0727679	0.0695551	-0.0932107	0.0416673	0.11425	0.00397327	-0.0845714	-0.0309759	0.144115	-0.0682252	-0.0880226	-0.117008	0.181894
91042_G2_20w_L.tif	0.280882	-0.174206	-0.786646	0.103828	-0.0879219	0.0554621	0.204175	-0.123051	0.202708	-0.000714548	0.128627	-0.101334	0.130351	0.0631555	0.0589698	-0.0877211	0.0609621	0.106402	-0.0102937	-0.0798741	-0.0089707	0.137845	-0.0862636	-0.0813436	-0.086579	0.181551
91055_G2_20w_L.tif	0.254201	-0.149204	-0.827348	0.0848526	-0.0784474	0.0535807	0.184998	-0.113911	0.222207	-0.0025914	0.116913	-0.0851146	0.160096	0.0511052	0.0433167	-0.0722837	0.0926169	0.0860637	-0.0314458	-0.063927	0.0251247	0.11701	-0.11507	-0.0626067	-0.0471623	0.157025
91061_G2_20w_L.tif	0.290654	-0.175374	-0.780123	0.12684	-0.0922835	0.0534046	0.213469	-0.119381	0.207571	0.00718928	0.139559	-0.0924597	0.127305	0.0639793	0.0667691	-0.0828926	0.0496401	0.0973169	-0.00523335	-0.0790101	-0.0245847	0.124425	-0.0839793	-0.0853161	-0.108764	0.161277
91066_G2_20w_L.tif	0.285848	-0.161939	-0.779084	0.110923	-0.0963507	0.0397119	0.201225	-0.128297	0.2083	0.0104434	0.127893	-0.103674	0.134705	0.0718249	0.0565149	-0.0929601	0.0622137	0.109853	-0.0150697	-0.0890643	-0.00905791	0.13931	-0.0916254	-0.0914714	-0.0855124	0.185339
91073_G2_20w_L.tif	0.26623	-0.153106	-0.802704	0.106529	-0.0940414	0.0322044	0.197154	-0.109305	0.226109	0.0192031	0.118363	-0.0983092	0.155631	0.0679746	0.0457353	-0.0853035	0.0830766	0.098321	-0.028028	-0.0781908	0.0098375	0.121424	-0.109838	-0.0790843	-0.0675254	0.157643
91079_G2_20w_L.tif	0.291653	-0.163728	-0.785828	0.131597	-0.100511	0.0355459	0.215018	-0.111748	0.207637	0.00083004	0.138727	-0.0896314	0.131171	0.0604032	0.0660898	-0.0781752	0.0549093	0.0945933	-0.00835162	-0.076787	-0.0204593	0.119533	-0.087959	-0.081875	-0.102097	0.159442
91085_G2_20w_L.tif	0.29353	-0.177041	-0.775387	0.130846	-0.0945527	0.0512865	0.217054	-0.117267	0.204029	0.0043364	0.143386	-0.089414	0.125332	0.066305	0.067684	-0.0852845	0.0481641	0.10156	-0.00518304	-0.0837155	-0.0285292	0.124965	-0.0826326	-0.0892473	-0.112895	0.162671
91086_G2_20w_L.tif	0.265801	-0.142827	-0.820484	0.100858	-0.0784516	0.0578522	0.196122	-0.104238	0.222378	-0.000890021	0.122714	-0.0824926	0.154083	0.0471039	0.0446734	-0.0767552	0.0844162	0.081176	-0.0312235	-0.0703074	0.0140462	0.10934	-0.115295	-0.0704576	-0.05878	0.151639
91096_G2_20w_L.tif	0.296415	-0.168241	-0.773211	0.126719	-0.0965732	0.0465399	0.213653	-0.121006	0.201064	0.00140593	0.139747	-0.0943301	0.12409	0.0656508	0.0664415	-0.0870493	0.0496735	0.104942	-0.00796918	-0.0892561	-0.0231447	0.134385	-0.0852224	-0.0953811	-0.104963	0.175621
91106_G2_20w_L.tif	0.295864	-0.16947	-0.779828	0.131289	-0.0948224	0.0500973	0.218727	-0.112571	0.202962	-0.00102046	0.138435	-0.0963838	0.125124	0.0609876	0.0680472	-0.0822374	0.0493458	0.0982323	-0.00381596	-0.0778803	-0.0262443	0.12357	-0.0835807	-0.0860468	-0.110213	0.161434
91129_G2_20w_L.tif	0.27261	-0.124095	-0.816767	0.114608	-0.0895015	0.037543	0.197409	-0.102787	0.22615	0.00470689	0.123969	-0.0810711	0.15749	0.0501624	0.0425186	-0.083169	0.086022	0.0811048	-0.0341568	-0.0766536	0.0144856	0.108846	-0.118876	-0.0762267	-0.0613528	0.147032
91140_G2_20w_L.tif	0.307948	-0.183652	-0.75477	0.140262	-0.10221	0.0458073	0.225672	-0.120921	0.195023	0.00619995	0.149126	-0.0960193	0.11068	0.0710875	0.0740056	-0.0942846	0.0317832	0.108497	0.00285394	-0.094798	-0.043265	0.13661	-0.0714396	-0.102726	-0.125406	0.183937
91143_G2_20w_L.tif	0.287354	-0.138519	-0.798452	0.127067	-0.094784	0.037973	0.207745	-0.107354	0.21571	0.00250562	0.130988	-0.0891944	0.141969	0.0548618	0.0547308	-0.082839	0.0686856	0.0896501	-0.0211943	-0.080497	-0.00547044	0.114822	-0.102077	-0.0812779	-0.0852043	0.152802
91172_G2_20w_L.tif	0.302293	-0.153097	-0.782889	0.138581	-0.095248	0.0487165	0.216802	-0.114744	0.205432	-0.00138041	0.140325	-0.0917819	0.126995	0.058073	0.0659059	-0.0838547	0.0505689	0.0939114	-0.00787502	-0.0816316	-0.0262984	0.117069	-0.0852056	-0.0833243	-0.110806	0.153462
91177_G2_20w_L.tif	0.28367	-0.15838	-0.793065	0.119739	-0.092833	0.0450376	0.208812	-0.110519	0.211118	0.00137744	0.133768	-0.0880651	0.13759	0.0586808	0.057362	-0.0832181	0.064216	0.0944911	-0.0175943	-0.0812021	-0.00913052	0.121109	-0.0957956	-0.0807721	-0.0881179	0.161722
91188_G2_20w_L.tif	0.29478	-0.165223	-0.780834	0.126498	-0.0934862	0.0507844	0.213368	-0.118212	0.205288	0.00271784	0.13706	-0.0958123	0.126219	0.0603875	0.0651541	-0.0845712	0.050539	0.0965822	-0.00795944	-0.0824499	-0.0210335	0.12831	-0.085062	-0.085571	-0.104034	0.16656
91192_G2_20w_L.tif	0.28846	-0.188726	-0.77465	0.116621	-0.0875021	0.0625232	0.211611	-0.127182	0.199282	0.0028224	0.138912	-0.0983766	0.121874	0.0685999	0.0687576	-0.0867349	0.0464331	0.106971	-0.000998987	-0.0821233	-0.0269408	0.135262	-0.075059	-0.0849515	-0.110178	0.175295
91197_G2_20w_L.tif	0.272087	-0.168571	-0.795221	0.106539	-0.091253	0.0449735	0.201656	-0.11582	0.216114	0.010526	0.129018	-0.0907116	0.139532	0.0592003	0.0558765	-0.0807298	0.0681337	0.0960986	-0.0187718	-0.0785257	0.000210126	0.130153	-0.0992309	-0.0823515	-0.0781511	0.16922
91201_G2_20w_L.tif	0.284291	-0.163323	-0.788731	0.113843	-0.0886093	0.0536529	0.204578	-0.120505	0.210998	0.00701954	0.128944	-0.0989948	0.135832	0.0639643	0.0581368	-0.0855624	0.0609039	0.0976631	-0.0137246	-0.0799151	-0.0105445	0.127222	-0.0922412	-0.0828564	-0.0898333	0.167792
91215_G2_20w_L.tif	0.272621	-0.186656	-0.796661	0.109374	-0.0896226	0.0529328	0.209274	-0.115667	0.205402	-0.00349844	0.136965	-0.0877574	0.131122	0.0564841	0.065665	-0.0749407	0.0581625	0.0944377	-0.00417776	-0.0659774	-0.0144664	0.122556	-0.0815362	-0.0668469	-0.0927479	0.165558
91219_G2_20w_L.tif	0.283626	-0.192338	-0.781659	0.122036	-0.0958592	0.049117	0.216143	-0.118509	0.199442	-0.00381264	0.145384	-0.0861397	0.123538	0.0622878	0.0735521	-0.0753421	0.0481846	0.100489	0.00149218	-0.07214	-0.0267924	0.126837	-0.077048	-0.0789912	-0.110002	0.166505
91235_G2_20w_L.tif	0.277735	-0.145072	-0.80507	0.113694	-0.0866488	0.050341	0.201276	-0.110141	0.218911	0.00421391	0.124287	-0.093168	0.148043	0.0569354	0.05118	-0.0802896	0.0760269	0.0911784	-0.0241486	-0.0757224	0.00208423	0.115024	-0.105864	-0.0765113	-0.0778118	0.149517
91237_G2_20w_L.tif	0.281988	-0.191277	-0.769667	0.114887	-0.0967688	0.0460537	0.210871	-0.123357	0.208645	0.0190749	0.134375	-0.101895	0.127478	0.0763827	0.0620704	-0.0943523	0.0512577	0.111773	-0.00686496	-0.0889289	-0.0208487	0.140815	-0.0799908	-0.0904888	-0.102544	0.181312
91267_G2_20w_L.tif	0.292181	-0.193262	-0.775035	0.129342	-0.094278	0.0554052	0.219789	-0.121667	0.198484	-0.00065832	0.148409	-0.0888888	0.117113	0.0622932	0.0761448	-0.0792552	0.0388122	0.0985126	0.00654053	-0.0734035	-0.036087	0.126345	-0.070742	-0.0804502	-0.121331	0.165688
91268_G2_20w_L.tif	0.265859	-0.174037	-0.800167	0.103073	-0.0928332	0.0411657	0.201281	-0.113467	0.214739	0.00521326	0.128435	-0.0890096	0.143757	0.0614326	0.0563496	-0.0767728	0.0725493	0.0978081	-0.0161508	-0.0701582	0.000322221	0.124226	-0.0992504	-0.077128	-0.0748918	0.167652
91287_G2_20w_L.tif	0.299491	-0.159717	-0.783143	0.13113	-0.0933987	0.0521179	0.213986	-0.119782	0.20179	-0.00589953	0.141729	-0.0891192	0.124346	0.0556946	0.0683615	-0.0797265	0.0493598	0.0940841	-0.00512583	-0.0775594	-0.0254316	0.120911	-0.0857574	-0.0863768	-0.106206	0.164244
91299_G2_20w_L.tif	0.264698	-0.149996	-0.805775	0.0986106	-0.0917947	0.034962	0.19272	-0.11392	0.223604	0.0134087	0.117431	-0.0968429	0.155106	0.0638752	0.0450573	-0.0835003	0.084537	0.0968768	-0.0300747	-0.0789394	0.0149212	0.126214	-0.11125	-0.0781738	-0.0591806	0.167425
91304_G2_20w_L.tif	0.265469	-0.152279	-0.805582	0.102591	-0.0922528	0.0352545	0.197353	-0.107399	0.221603	0.00912011	0.122248	-0.0893053	0.152752	0.0601757	0.0470835	-0.081052	0.0815786	0.0928005	-0.0294228	-0.0789467	0.0131152	0.124861	-0.1128	-0.0823803	-0.0611446	0.166559
91307_G2_20w_L.tif	0.27452	-0.182696	-0.784461	0.113289	-0.093872	0.045533	0.209626	-0.113455	0.214104	0.0151214	0.133829	-0.0920351	0.13494	0.0671491	0.060663	-0.0834537	0.0599863	0.101281	-0.0165498	-0.0876293	-0.0129542	0.12805	-0.089192	-0.0826321	-0.0906388	0.171477
91312_G2_20w_L.tif	0.28024	-0.15918	-0.794617	0.114962	-0.0938248	0.0416415	0.20372	-0.116474	0.214557	0.00710109	0.13067	-0.0910368	0.13868	0.0580567	0.0584554	-0.0785235	0.0651041	0.0924097	-0.0171363	-0.077598	-0.00504166	0.124308	-0.0980105	-0.0817232	-0.0827958	0.166056
91323_G2_20w_L.tif	0.269409	-0.16647	-0.812713	0.109593	-0.0820527	0.0584912	0.203008	-0.110649	0.21679	-0.00116306	0.130302	-0.0847681	0.142502	0.0484492	0.0602992	-0.0669798	0.0696586	0.082548	-0.0145841	-0.0613193	-0.00253876	0.11014	-0.0962756	-0.0620495	-0.0838054	0.144178
91336_G2_20w_L.tif	0.269101	-0.165726	-0.802915	0.105247	-0.0891224	0.0467053	0.202735	-0.109545	0.215562	0.00349335	0.128121	-0.0880267	0.143572	0.0566685	0.0538038	-0.0787993	0.0722224	0.0924698	-0.0208715	-0.0748575	0.00303464	0.124118	-0.100239	-0.0742141	-0.0750036	0.162467
91353_G2_20w_L.tif	0.299439	-0.13565	-0.788302	0.141565	-0.0982959	0.036291	0.214891	-0.107132	0.212184	0.00458405	0.136937	-0.0897095	0.133244	0.0548869	0.0609175	-0.0843027	0.0570425	0.0877451	-0.0151175	-0.0849724	-0.0188335	0.111329	-0.0968023	-0.0921221	-0.0973031	0.157487
91356_G2_20w_L.tif	0.278421	-0.14265	-0.802054	0.121939	-0.0934944	0.0368965	0.203672	-0.106259	0.222735	0.0121568	0.129961	-0.0830801	0.148324	0.057473	0.0510879	-0.081557	0.0728693	0.084884	-0.0262297	-0.0808314	0.000452462	0.112121	-0.109647	-0.0846898	-0.0760971	0.153596
91364_G2_20w_L.tif	0.303711	-0.206959	-0.739909	0.134775	-0.100271	0.0536196	0.226548	-0.128752	0.194461	0.0181037	0.15055	-0.102257	0.105658	0.0829627	0.0767666	-0.100173	0.0260762	0.121789	0.00620389	-0.103204	-0.0504925	0.147649	-0.0652618	-0.112125	-0.134042	0.194571
91368_G2_20w_L.tif	0.269126	-0.175782	-0.798283	0.106489	-0.0852389	0.0552745	0.20528	-0.111556	0.213655	0.00514223	0.130696	-0.088946	0.140773	0.0612402	0.0558613	-0.0813145	0.0681318	0.0966262	-0.0165455	-0.0752852	-0.00533254	0.121736	-0.0944263	-0.0749495	-0.0836969	0.161324
91385_G2_20w_L.tif	0.280296	-0.181695	-0.774257	0.119785	-0.0907684	0.0525607	0.213518	-0.112055	0.207946	0.0105838	0.140304	-0.0860625	0.133448	0.0735627	0.0607294	-0.0886793	0.0590996	0.109978	-0.0162012	-0.0938556	-0.0167965	0.132376	-0.0978612	-0.105729	-0.0994578	0.169231
91399_G2_20w_L.tif	0.305251	-0.161022	-0.777488	0.140612	-0.0945909	0.0531638	0.219761	-0.116576	0.200047	-0.00580169	0.147104	-0.0853364	0.120883	0.0571124	0.0709522	-0.0814139	0.0438074	0.0938653	-0.00378632	-0.0824267	-0.032223	0.119622	-0.0832064	-0.0906606	-0.11651	0.158862
91411_G2_20w_L.tif	0.318494	-0.196327	-0.731069	0.136588	-0.101237	0.0551446	0.223598	-0.141384	0.186357	0.0137046	0.144105	-0.120151	0.100233	0.0881926	0.0805877	-0.103023	0.0209552	0.129523	0.0118442	-0.105794	-0.0556938	0.155726	-0.058802	-0.117162	-0.139372	0.204961
91412_G2_20w_L.tif	0.306265	-0.170523	-0.767543	0.148899	-0.101766	0.0424553	0.224959	-0.113543	0.203948	0.00838653	0.148351	-0.0890259	0.119087	0.0652196	0.0721148	-0.0866731	0.0395872	0.0992494	-0.00112457	-0.0869011	-0.0397862	0.119231	-0.0790112	-0.0953744	-0.125081	0.1586
91425_G2_20w_L.tif	0.286523	-0.190383	-0.772885	0.119703	-0.0899535	0.0585796	0.216097	-0.119667	0.200351	0.00395199	0.139445	-0.0969414	0.122952	0.0692651	0.0699744	-0.0841812	0.0482	0.10845	-0.00368342	-0.0853241	-0.0267703	0.13423	-0.0797591	-0.0909505	-0.11049	0.173267
91430_G2_20w_L.tif	0.279329	-0.18141	-0.779265	0.104066	-0.0880616	0.0560779	0.20166	-0.129091	0.207483	0.0120435	0.130483	-0.100558	0.131023	0.0716137	0.0567939	-0.0945454	0.0589779	0.111061	-0.0106663	-0.0856808	-0.0124795	0.139774	-0.0851791	-0.0872651	-0.090099	0.183913
91439_G2_20w_L.tif	0.284254	-0.135686	-0.816031	0.133796	-0.0926006	0.0410296	0.210291	-0.09776	0.219268	-0.00795562	0.136274	-0.0723544	0.146554	0.0414148	0.0587163	-0.0642739	0.0718902	0.072616	-0.0205735	-0.0635027	-0.00425058	0.0949831	-0.10672	-0.0679953	-0.0870721	0.125688
91440_G2_20w_L.tif	0.294383	-0.15965	-0.776097	0.125416	-0.0898164	0.0554289	0.210105	-0.119641	0.208955	0.0110369	0.13422	-0.097681	0.131106	0.0689142	0.0597507	-0.0918764	0.055164	0.103192	-0.0153063	-0.0939317	-0.0197606	0.12768	-0.0928708	-0.0984796	-0.0998329	0.169592
91441_G2_20w_L.tif	0.274654	-0.170955	-0.795761	0.10149	-0.0849152	0.0568199	0.203807	-0.115833	0.20842	0.00097089	0.127931	-0.0953888	0.134479	0.0570235	0.0562258	-0.08376	0.0622592	0.0935461	-0.0157161	-0.0781212	-0.000596062	0.135324	-0.0924534	-0.0775582	-0.0783333	0.176443
99787_G2_20w_L.tif	0.277674	-0.158571	-0.802635	0.116034	-0.0914165	0.0450082	0.205501	-0.110331	0.215768	0.00229723	0.131468	-0.0864663	0.14169	0.0540998	0.056559	-0.0773352	0.0680188	0.087683	-0.0177495	-0.071927	-0.0035323	0.117125	-0.0970337	-0.0702472	-0.0843115	0.15263
99796_G2_20w_L.tif	0.264914	-0.152181	-0.817256	0.102689	-0.0831756	0.0517308	0.198671	-0.104557	0.219493	-0.00259382	0.12532	-0.0820423	0.152069	0.0499109	0.0503893	-0.0714398	0.0813976	0.083613	-0.0271874	-0.068749	0.0102282	0.111003	-0.111004	-0.06996	-0.063859	0.152576
99819_G2_20w_L.tif	0.2741	-0.17998	-0.785218	0.108662	-0.0945073	0.0433594	0.206002	-0.117031	0.211151	0.010819	0.132947	-0.0917612	0.136017	0.0681184	0.0572233	-0.087689	0.0628397	0.104377	-0.014913	-0.0838186	-0.00836424	0.133478	-0.09121	-0.0846781	-0.0860674	0.176144
99822_G2_20w_L.tif	0.290474	-0.184413	-0.77613	0.127255	-0.0955317	0.0502315	0.219629	-0.114361	0.202636	0.00323866	0.143851	-0.0898785	0.122063	0.0630192	0.0695525	-0.0834981	0.0447922	0.0985288	-0.00367524	-0.0828287	-0.029922	0.125399	-0.0785067	-0.0845896	-0.109233	0.171897
99837_G2_20w_L.tif	0.271173	-0.177599	-0.795711	0.0998458	-0.0797294	0.0640472	0.199243	-0.123007	0.209401	0.00383001	0.129057	-0.0938924	0.136613	0.062457	0.0576196	-0.0823777	0.0653094	0.100426	-0.0143648	-0.0774085	-0.00411299	0.131313	-0.0901555	-0.0764563	-0.0843415	0.168822
99848_G2_20w_L.tif	0.302493	-0.17032	-0.764568	0.130094	-0.0990178	0.0453124	0.212929	-0.130343	0.201388	0.00985747	0.138944	-0.102984	0.120939	0.0731536	0.0672252	-0.094217	0.0436873	0.109405	-0.00252193	-0.0900799	-0.0312037	0.13578	-0.0777476	-0.0959592	-0.112546	0.180301
99849_G2_20w_L.tif	0.283003	-0.188361	-0.777806	0.109871	-0.0912032	0.0546897	0.207485	-0.128097	0.201881	0.0052537	0.134729	-0.100413	0.124785	0.0683686	0.0661051	-0.0864095	0.051226	0.107936	-0.00220144	-0.0792077	-0.0207823	0.137331	-0.0779025	-0.08367	-0.0993188	0.182708
99856_G2_20w_L.tif	0.279089	-0.178001	-0.781632	0.110958	-0.0885331	0.0546381	0.206172	-0.120307	0.21212	0.014788	0.129153	-0.100797	0.134673	0.070941	0.0566452	-0.0918699	0.0608229	0.107173	-0.0124539	-0.0840065	-0.0125258	0.133165	-0.0892492	-0.0870881	-0.094282	0.170406
99888_G2_20w_L.tif	0.296879	-0.185917	-0.753454	0.122972	-0.0964302	0.0511324	0.215076	-0.127583	0.200207	0.0169386	0.138068	-0.106066	0.119502	0.0824743	0.0661279	-0.100056	0.0426105	0.119721	-0.00645901	-0.103812	-0.0316285	0.146317	-0.0801574	-0.111178	-0.110342	0.195056
99900_G2_20w_L.tif	0.270284	-0.157642	-0.809157	0.106407	-0.0877926	0.0476456	0.201802	-0.107999	0.212943	-0.00680479	0.130604	-0.0806323	0.14508	0.0507804	0.0541079	-0.0739152	0.0764568	0.090605	-0.0217986	-0.0703517	0.00478659	0.118235	-0.105	-0.0737374	-0.0723153	0.15741
99901_G2_20w_L.tif	0.278403	-0.151167	-0.795042	0.111778	-0.0924333	0.041031	0.201109	-0.114633	0.216785	0.00969118	0.126417	-0.0937261	0.144274	0.0628575	0.0500691	-0.0891566	0.0720483	0.097635	-0.0239161	-0.0848357	0.000993957	0.126718	-0.10198	-0.082514	-0.0767281	0.166323
99911_G2_20w_L.tif	0.265488	-0.165651	-0.807716	0.0985578	-0.0839489	0.0534102	0.198712	-0.112285	0.214306	-0.000267673	0.127487	-0.0858169	0.143278	0.0524749	0.0538518	-0.0753925	0.0746972	0.091524	-0.0212278	-0.0717341	0.00746707	0.12529	-0.103306	-0.0748743	-0.0690888	0.164765
99918_G2_20w_L.tif	0.277273	-0.169089	-0.7912	0.115007	-0.0936081	0.0434042	0.209569	-0.108197	0.212586	0.00637931	0.130666	-0.0928648	0.138271	0.0622366	0.0575526	-0.0827709	0.0652224	0.0981498	-0.0159989	-0.079044	-0.00756579	0.125075	-0.0962207	-0.0833762	-0.0865466	0.16509
99926_G2_20w_L.tif	0.282584	-0.170546	-0.780076	0.107383	-0.0949807	0.0432888	0.204886	-0.121997	0.205163	0.00557551	0.129905	-0.100109	0.132082	0.0685747	0.057208	-0.0920714	0.060299	0.108022	-0.0141635	-0.088212	-0.00986257	0.139236	-0.0902842	-0.0905465	-0.0827595	0.191402
99944_G2_20w_L.tif	0.280365	-0.174566	-0.789368	0.113627	-0.0887152	0.054372	0.208596	-0.116293	0.20601	-0.000519986	0.135344	-0.0901795	0.132568	0.0609205	0.0629615	-0.0795448	0.0600177	0.0993998	-0.0109647	-0.0775522	-0.0135728	0.125722	-0.090755	-0.0830629	-0.0924854	0.167677
99947_G2_20w_L.tif	0.266116	-0.165098	-0.799989	0.101333	-0.084403	0.0526655	0.198065	-0.113223	0.221101	0.0141165	0.122608	-0.0940123	0.148446	0.0647202	0.0495404	-0.0835961	0.0760601	0.0975138	-0.0251598	-0.0804317	0.00572125	0.125877	-0.105477	-0.0821567	-0.0726282	0.162292
99949_G2_20w_L.tif	0.291491	-0.171835	-0.783309	0.130065	-0.0948521	0.0486903	0.217561	-0.111507	0.206075	0.00136595	0.139808	-0.0910498	0.127911	0.0606065	0.0670953	-0.0804862	0.0513403	0.0955723	-0.00720461	-0.0795272	-0.0242453	0.120629	-0.0836248	-0.0803889	-0.108046	0.157866
99950_G2_20w_L.tif	0.273956	-0.187249	-0.782771	0.102697	-0.0872167	0.0566215	0.206841	-0.119786	0.207248	0.0096623	0.128101	-0.1026	0.132035	0.0703049	0.0582954	-0.090359	0.0586384	0.107349	-0.0110363	-0.084031	-0.0105329	0.139287	-0.0841687	-0.0829999	-0.0893884	0.181104
99955_G2_20w_L.tif	0.276357	-0.13661	-0.804189	0.119211	-0.0952532	0.0297938	0.202471	-0.103324	0.221953	0.00864193	0.12469	-0.0902892	0.151911	0.0595355	0.0486525	-0.0827526	0.0787595	0.0899514	-0.0282292	-0.0805894	0.00589719	0.115576	-0.111839	-0.0836062	-0.0711813	0.154462
99962_G2_20w_L.tif	0.298357	-0.168647	-0.769418	0.137342	-0.103046	0.034864	0.217866	-0.116289	0.205093	0.00964901	0.141839	-0.0930681	0.125158	0.0700418	0.0669281	-0.0889323	0.0479235	0.104987	-0.00597779	-0.0885964	-0.0284508	0.128382	-0.0852979	-0.099167	-0.110975	0.169434
99982_G2_20w_L.tif	0.256689	-0.167411	-0.811548	0.0880377	-0.0838667	0.0500807	0.192397	-0.114386	0.216808	0.00240172	0.121043	-0.0897527	0.150246	0.0579663	0.0495039	-0.0763894	0.0821032	0.0952253	-0.0253246	-0.0721964	0.0159086	0.128878	-0.10568	-0.0718821	-0.0582804	0.169428
99986_G2_20w_L.tif	0.270999	-0.150381	-0.802625	0.113669	-0.0934947	0.0351034	0.204293	-0.0998149	0.22002	0.00659951	0.128429	-0.0820609	0.149765	0.05797	0.0496325	-0.0805566	0.0772218	0.089765	-0.0292083	-0.0829924	0.0075413	0.120987	-0.113209	-0.08798	-0.0693644	0.159692
90001_G2_17w_L.tif	0.280727	-0.190689	-0.787052	0.122386	-0.0880243	0.0595629	0.219564	-0.110576	0.204044	-0.00088356	0.143328	-0.0867649	0.12467	0.057635	0.0698576	-0.0775809	0.0486484	0.0940444	-0.00183721	-0.072586	-0.0260243	0.120743	-0.0776914	-0.0735041	-0.11021	0.158214
90006_G2_17w_L.tif	0.274382	-0.158637	-0.808221	0.122715	-0.0957118	0.0354794	0.208124	-0.102534	0.218975	0.00100934	0.133123	-0.0802808	0.147083	0.0539404	0.0584196	-0.0689912	0.0731603	0.0863875	-0.0183253	-0.0658337	-0.0036022	0.106505	-0.100735	-0.066646	-0.0866712	0.136886
90010_G2_17w_L.tif	0.289071	-0.174356	-0.779277	0.131769	-0.0961797	0.0457952	0.217519	-0.110274	0.206088	0.00284076	0.145248	-0.0806957	0.129451	0.0643182	0.0660198	-0.0820358	0.0534048	0.0997351	-0.0094782	-0.0836777	-0.0231627	0.122589	-0.0914037	-0.0947369	-0.107301	0.158729
90012_G2_17w_L.tif	0.290362	-0.207888	-0.760317	0.122081	-0.0915126	0.0619325	0.221762	-0.125585	0.195668	0.00844242	0.145622	-0.100091	0.111727	0.073533	0.0745962	-0.0915603	0.0336746	0.111916	0.00700445	-0.0869568	-0.0417662	0.138699	-0.0648965	-0.0917072	-0.121924	0.187185
90026_G2_17w_L.tif	0.280633	-0.208208	-0.769339	0.109462	-0.0843474	0.0677864	0.213096	-0.129811	0.194487	0.00402809	0.14205	-0.0987413	0.116504	0.0728599	0.0719194	-0.0888856	0.0426171	0.114638	0.00323595	-0.08526	-0.0310346	0.142557	-0.0673556	-0.0870496	-0.112465	0.186624
90027_G2_17w_L.tif	0.282588	-0.213358	-0.76488	0.121572	-0.09023	0.0622743	0.221891	-0.122943	0.20212	0.0139293	0.14397	-0.0999266	0.1161	0.0744563	0.0725542	-0.0912732	0.0367929	0.110529	0.00774144	-0.0821017	-0.0405229	0.134659	-0.0625679	-0.0834062	-0.125556	0.175588
90035_G2_17w_L.tif	0.262101	-0.186525	-0.799047	0.0942016	-0.0788189	0.0634739	0.199091	-0.120548	0.211051	0.00591411	0.126721	-0.0950947	0.139051	0.0645804	0.0572073	-0.0812711	0.0672273	0.101047	-0.0122728	-0.0730544	-0.00464599	0.12778	-0.0885547	-0.0730144	-0.0791107	0.17251
90042_G2_17w_L.tif	0.295999	-0.201367	-0.765918	0.129426	-0.0966155	0.055295	0.218016	-0.132549	0.195862	0.00367899	0.149981	-0.0939132	0.111433	0.0676484	0.0796699	-0.0828195	0.0321344	0.104635	0.011693	-0.0768959	-0.0402346	0.137049	-0.061071	-0.0806901	-0.130949	0.170502
90065_G2_17w_L.tif	0.26816	-0.174699	-0.806675	0.105515	-0.0830953	0.0579742	0.202546	-0.114661	0.214471	0.00165415	0.131223	-0.0867417	0.13988	0.0538847	0.0592612	-0.0735925	0.0668232	0.0884954	-0.0135569	-0.066775	-0.00550493	0.115702	-0.0903341	-0.0628849	-0.0831989	0.156128
90068_G2_17w_L.tif	0.275784	-0.183379	-0.787873	0.108364	-0.0860236	0.058416	0.205505	-0.121647	0.206787	0.00401789	0.134419	-0.0925174	0.133162	0.0660837	0.0623451	-0.0823076	0.0597245	0.103208	-0.00976027	-0.0784966	-0.0139239	0.129139	-0.0860944	-0.08011	-0.094052	0.169228
90073_G2_17w_L.tif	0.282678	-0.182755	-0.780895	0.117295	-0.0900229	0.0551703	0.214242	-0.114334	0.203517	0.0019587	0.136781	-0.0940305	0.128759	0.0659975	0.0647755	-0.0839464	0.0548547	0.104234	-0.00718567	-0.0806253	-0.0198428	0.129508	-0.086646	-0.0884212	-0.101014	0.169949
90074_G2_17w_L.tif	0.272273	-0.193471	-0.784088	0.100321	-0.0820485	0.0644697	0.20134	-0.129879	0.203518	0.00572867	0.133981	-0.0959923	0.12948	0.069773	0.0635116	-0.0851049	0.0571664	0.109087	-0.00543717	-0.0789401	-0.0140524	0.138153	-0.0818875	-0.0836805	-0.0937557	0.179536
90075_G2_17w_L.tif	0.281182	-0.170513	-0.799298	0.120006	-0.0873399	0.0563701	0.208944	-0.115041	0.209294	-0.00378771	0.138211	-0.0839255	0.134939	0.0543521	0.0652129	-0.072044	0.0595579	0.0883573	-0.00832214	-0.0667096	-0.0158366	0.112735	-0.0879909	-0.0684586	-0.0985534	0.148659
90079_G2_17w_L.tif	0.282976	-0.177393	-0.775947	0.113152	-0.0908919	0.0523267	0.211005	-0.115826	0.203371	0.00473255	0.133109	-0.0976747	0.130468	0.0704859	0.0603379	-0.0899269	0.0591575	0.111725	-0.0126178	-0.0893056	-0.0133955	0.139248	-0.0935246	-0.100711	-0.094047	0.179167
90083_G2_17w_L.tif	0.277968	-0.212716	-0.759695	0.108058	-0.0919179	0.0576931	0.211225	-0.132091	0.197138	0.012689	0.137711	-0.105013	0.121135	0.0849509	0.0711084	-0.0917089	0.0466889	0.125718	0.00336241	-0.0883978	-0.0269632	0.152892	-0.0747318	-0.10238	-0.113029	0.190305
90088_G2_17w_L.tif	0.260237	-0.205528	-0.790709	0.0997316	-0.0854174	0.0587473	0.205843	-0.121832	0.204615	0.00374548	0.138578	-0.0881323	0.131183	0.067101	0.0665981	-0.0785563	0.058268	0.105146	-0.00372116	-0.0733413	-0.0136765	0.133192	-0.0777754	-0.0735521	-0.0940224	0.173278
90090_G2_17w_L.tif	0.277672	-0.179535	-0.782158	0.101539	-0.0807723	0.0653492	0.201587	-0.125983	0.20288	0.00343643	0.131147	-0.0969073	0.132383	0.0702714	0.0579102	-0.0899128	0.0625099	0.111999	-0.0130799	-0.0861782	-0.00868288	0.140548	-0.0928787	-0.0950277	-0.0885164	0.180401
90093_G2_17w_L.tif	0.29731	-0.202979	-0.760265	0.128558	-0.0984384	0.0532472	0.21618	-0.137241	0.193915	0.00493498	0.149594	-0.0963882	0.111361	0.073438	0.0824368	-0.0813987	0.0326708	0.111742	0.0124261	-0.0798881	-0.0451761	0.13558	-0.0633553	-0.0901451	-0.128659	0.18054
90119_G2_17w_L.tif	0.252647	-0.187483	-0.801762	0.0892071	-0.0818245	0.0561589	0.197489	-0.115194	0.219568	0.0150424	0.1193	-0.0991278	0.146687	0.0680895	0.0517763	-0.0825019	0.0753421	0.102921	-0.0181598	-0.074311	0.00488859	0.130256	-0.094291	-0.0727309	-0.0716615	0.169674
90126_G2_17w_L.tif	0.277235	-0.199629	-0.777998	0.114502	-0.0896311	0.0577309	0.212856	-0.122145	0.202659	0.00557743	0.140329	-0.0935918	0.125418	0.0695909	0.071202	-0.080288	0.0497561	0.106775	-0.000352286	-0.0777511	-0.0250793	0.132513	-0.0775336	-0.0841863	-0.108861	0.170901
90129_G2_17w_L.tif	0.275398	-0.197508	-0.780622	0.113564	-0.0901519	0.0557701	0.212166	-0.120191	0.204652	0.00623539	0.138429	-0.0937604	0.127732	0.0687849	0.0696373	-0.0795747	0.0521892	0.105281	-0.00163011	-0.0760109	-0.0217904	0.13188	-0.0801534	-0.0833744	-0.105855	0.168904
90135_G2_17w_L.tif	0.285729	-0.210428	-0.758763	0.116997	-0.0948455	0.0559564	0.216739	-0.129798	0.195266	0.00943129	0.142628	-0.102294	0.115844	0.0796774	0.0748018	-0.0898613	0.0402799	0.120612	0.00525292	-0.0886201	-0.0348086	0.14703	-0.0680474	-0.0958949	-0.120077	0.187193
90144_G2_17w_L.tif	0.286712	-0.217444	-0.755203	0.124882	-0.0954538	0.0575188	0.222496	-0.127354	0.193423	0.00793754	0.152797	-0.0925691	0.112626	0.0793318	0.0792962	-0.0879409	0.034331	0.118175	0.00902454	-0.0878578	-0.0427484	0.142961	-0.0668663	-0.0993694	-0.130434	0.181729
90146_G2_17w_L.tif	0.28741	-0.18539	-0.785033	0.122395	-0.0939174	0.0520046	0.213616	-0.122126	0.20118	-0.00344655	0.142277	-0.0903786	0.123489	0.059246	0.0723122	-0.075977	0.0477234	0.0967534	0.00285049	-0.0678849	-0.0272693	0.123286	-0.0747789	-0.0723583	-0.10986	0.163877
90149_G2_17w_L.tif	0.273259	-0.185836	-0.793163	0.105007	-0.0861346	0.0579037	0.205595	-0.120887	0.204255	-0.00154202	0.13245	-0.0947377	0.131918	0.0618163	0.0640516	-0.0786885	0.0599027	0.100925	-0.00543965	-0.0704769	-0.0119459	0.129622	-0.0821024	-0.0718569	-0.0926465	0.168751
90152_G2_17w_L.tif	0.289223	-0.185839	-0.781036	0.119039	-0.0895915	0.0593863	0.208971	-0.130872	0.196905	-0.00567004	0.144982	-0.0880938	0.120896	0.0612087	0.0731567	-0.0777251	0.0478747	0.103327	0.00246879	-0.0729852	-0.0267784	0.130201	-0.0756841	-0.0800522	-0.111388	0.168076
90162_G2_17w_L.tif	0.283485	-0.19386	-0.777976	0.113928	-0.0904494	0.0575198	0.214392	-0.121705	0.194777	-0.00521107	0.139042	-0.0969828	0.121888	0.0663662	0.0710415	-0.0819048	0.0490159	0.108198	0.00215764	-0.0756217	-0.0236713	0.137385	-0.0758605	-0.0837576	-0.107843	0.175645
90164_G2_17w_L.tif	0.287624	-0.184593	-0.785908	0.131475	-0.100951	0.0398923	0.220443	-0.110584	0.202858	-0.00484193	0.147389	-0.0809335	0.124832	0.0566438	0.0726152	-0.0734396	0.0481572	0.0927394	0.000863569	-0.0677028	-0.0277371	0.118249	-0.0782651	-0.0731581	-0.111921	0.156253
90170_G2_17w_L.tif	0.278699	-0.200247	-0.773093	0.114756	-0.0902161	0.0574924	0.20973	-0.127982	0.202924	0.00898646	0.140522	-0.0947393	0.125526	0.0740007	0.071849	-0.0814629	0.0506965	0.112687	0.000348709	-0.0797694	-0.0250863	0.13697	-0.0796657	-0.0915571	-0.112233	0.170866
90177_G2_17w_L.tif	0.292333	-0.192966	-0.771229	0.128008	-0.0931006	0.0570508	0.222168	-0.11768	0.195715	-0.0023899	0.145879	-0.0928984	0.116544	0.0642213	0.0757826	-0.0806211	0.0414371	0.105185	0.00271648	-0.0809388	-0.0331458	0.133094	-0.0739242	-0.0880076	-0.121175	0.167944
90178_G2_17w_L.tif	0.277602	-0.207284	-0.774142	0.1187	-0.100596	0.0434648	0.219015	-0.11747	0.199733	0.00355886	0.145106	-0.0901632	0.121681	0.0691241	0.0731758	-0.0810796	0.046858	0.108872	0.00323671	-0.0767024	-0.0280582	0.135156	-0.0715514	-0.0806792	-0.112061	0.174502
90183_G2_17_L.tif	0.292641	-0.209574	-0.760768	0.133556	-0.0992058	0.0522401	0.229111	-0.117755	0.194312	0.00340953	0.1536	-0.0903445	0.109696	0.0685205	0.0817639	-0.081945	0.0317346	0.1081	0.00987603	-0.0825256	-0.047406	0.130443	-0.0659845	-0.0919005	-0.129372	0.177774
90186_G2_17w_L.tif	0.277935	-0.190126	-0.784667	0.112735	-0.0883992	0.0574952	0.210077	-0.12104	0.205403	0.00457999	0.134879	-0.0969398	0.129156	0.0664505	0.0676064	-0.0798147	0.054243	0.103248	-0.00473047	-0.0769859	-0.0197275	0.12974	-0.0780667	-0.0754842	-0.103708	0.166143
90194_G2_17w_L.tif	0.266623	-0.188604	-0.7976	0.10468	-0.0851201	0.0574921	0.206933	-0.115043	0.20809	0.000493817	0.135674	-0.0866178	0.134778	0.0598038	0.0627352	-0.0766347	0.0618223	0.0964321	-0.0100929	-0.0723371	-0.0103972	0.124129	-0.0845513	-0.0690745	-0.0888937	0.16528
90207_G2_17w_L.tif	0.277811	-0.182526	-0.789642	0.115684	-0.089128	0.0546644	0.209718	-0.117079	0.207066	0.00137565	0.140129	-0.0847412	0.131581	0.0609859	0.0648807	-0.0784226	0.0575338	0.097862	-0.00675153	-0.0727982	-0.0183816	0.121104	-0.0875383	-0.0799573	-0.0972798	0.163848
90208_G2_17w_L.tif	0.281685	-0.182882	-0.784193	0.123809	-0.0947766	0.0473924	0.215779	-0.111199	0.20969	0.00742098	0.137104	-0.0926844	0.131696	0.0652317	0.0671162	-0.0780761	0.0546234	0.0983656	-0.00624624	-0.0755833	-0.0224836	0.120173	-0.0856949	-0.0815717	-0.1043	0.159604
90215_G2_17w_L.tif	0.275225	-0.192075	-0.784659	0.112693	-0.0890125	0.0560168	0.210649	-0.118951	0.205431	0.00416014	0.138903	-0.0899879	0.129183	0.0653151	0.0671836	-0.0794355	0.054653	0.102307	-0.00497775	-0.0762455	-0.018074	0.130406	-0.0829917	-0.0814361	-0.101513	0.167233
90216_G2_17w_L.tif	0.275507	-0.187718	-0.788259	0.114667	-0.0904221	0.0530354	0.208806	-0.119418	0.20967	0.00689602	0.137724	-0.0894302	0.131389	0.063052	0.0664085	-0.0774146	0.0572359	0.100008	-0.00574427	-0.0730864	-0.0179276	0.124447	-0.0837291	-0.0766136	-0.100659	0.161576
90220_G2_17w_L.tif	0.273605	-0.176062	-0.79877	0.109183	-0.0869048	0.0548097	0.204367	-0.117622	0.209357	-0.00100427	0.134835	-0.0861776	0.136028	0.056861	0.0620996	-0.0750342	0.0640255	0.0946933	-0.0102796	-0.068915	-0.00948241	0.120713	-0.0904065	-0.0723578	-0.0884757	0.160913
90222_G2_17w_L.tif	0.276441	-0.202963	-0.781079	0.115298	-0.0927246	0.0539976	0.211956	-0.124979	0.202012	0.00332772	0.142488	-0.0915057	0.123976	0.066774	0.0745224	-0.0760159	0.0483536	0.104543	0.00403773	-0.0714683	-0.0266322	0.130578	-0.0715384	-0.0751028	-0.111812	0.167517
90223_G2_17w_L.tif	0.279574	-0.155236	-0.79846	0.115434	-0.0887927	0.0495866	0.202518	-0.115341	0.216649	0.00671911	0.13005	-0.0890871	0.142852	0.0593753	0.055554	-0.0800049	0.0687824	0.0920303	-0.0207214	-0.0790734	-0.00490373	0.117135	-0.0996634	-0.0779899	-0.083438	0.156453
90226_G2_17w_L.tif	0.272712	-0.228919	-0.757564	0.110953	-0.0944163	0.0571649	0.219298	-0.128011	0.198362	0.0166401	0.141475	-0.10524	0.116646	0.0851902	0.0762072	-0.0906761	0.0378965	0.122354	0.008597	-0.087929	-0.0367186	0.149417	-0.0611413	-0.0921059	-0.121355	0.191162
90228_G2_17w_L.tif	0.275562	-0.198184	-0.787187	0.119013	-0.0964426	0.0467941	0.213716	-0.118674	0.206168	0.00322107	0.145377	-0.0832031	0.126826	0.0615567	0.0720806	-0.074069	0.0499517	0.0964367	0.000494561	-0.0691837	-0.0258199	0.121234	-0.0737702	-0.0679585	-0.106957	0.163017
90235_G2_17w_L.tif	0.278168	-0.165957	-0.7934	0.114769	-0.0911745	0.0473017	0.205789	-0.113933	0.210817	0.00163046	0.133999	-0.0861919	0.139971	0.0628011	0.0577079	-0.0812399	0.0663805	0.0975687	-0.0162176	-0.0776674	-0.0066937	0.124012	-0.0976813	-0.0834424	-0.0876649	0.160349
90238_G2_17w_L.tif	0.28582	-0.178863	-0.78197	0.125758	-0.0946738	0.0482012	0.215505	-0.113184	0.20674	0.0039653	0.141513	-0.0868051	0.129908	0.0647338	0.06518	-0.0829196	0.0532703	0.0989798	-0.00707066	-0.0789583	-0.022708	0.122772	-0.0862269	-0.0851045	-0.105288	0.161424
90241_G2_17w_L.tif	0.285738	-0.188731	-0.785063	0.128118	-0.0946813	0.051103	0.221655	-0.11005	0.199765	-0.00747155	0.14603	-0.0847699	0.123791	0.0580012	0.0735188	-0.0739132	0.0482565	0.0961687	0.00137811	-0.0695168	-0.0283635	0.120521	-0.0773746	-0.075032	-0.114651	0.155573
90250_G2_17w_L.tif	0.26416	-0.198157	-0.794419	0.112289	-0.0953057	0.0442084	0.212316	-0.110595	0.209994	0.00340887	0.139946	-0.0829378	0.135462	0.0627381	0.0666891	-0.0731371	0.0611241	0.0984419	-0.00455675	-0.0663809	-0.0146629	0.121704	-0.0826677	-0.0684152	-0.0980804	0.156832
90258_G2_17w_L.tif	0.279507	-0.177398	-0.786368	0.11812	-0.0994856	0.0360891	0.209434	-0.115816	0.210333	0.00740791	0.134643	-0.0922751	0.136094	0.0680815	0.0615924	-0.0827435	0.0605846	0.101796	-0.0101845	-0.0771882	-0.0145799	0.125546	-0.0865891	-0.0770283	-0.0949798	0.165409
90264_G2_17w_L.tif	0.275427	-0.179165	-0.786039	0.114753	-0.0897619	0.0516718	0.208411	-0.114355	0.212783	0.010926	0.132391	-0.0932098	0.137605	0.0685642	0.0604071	-0.0823417	0.0642421	0.104992	-0.0137097	-0.0809197	-0.011414	0.127447	-0.0940744	-0.0875325	-0.0962679	0.159168
90265_G2_17w_L.tif	0.282476	-0.195864	-0.771115	0.112499	-0.0866577	0.062735	0.211471	-0.125907	0.203158	0.0113532	0.136181	-0.101518	0.124126	0.0746048	0.0648099	-0.0926153	0.0481982	0.111778	-0.00213635	-0.0850579	-0.0258229	0.138407	-0.076733	-0.0899558	-0.107955	0.179541
90271_G2_17w_L.tif	0.282416	-0.19494	-0.778576	0.118803	-0.0935338	0.0528711	0.214667	-0.121118	0.202679	0.00435352	0.141966	-0.0921871	0.124069	0.0669279	0.069473	-0.0832232	0.0472267	0.10284	0.000368629	-0.0764959	-0.0276767	0.128974	-0.0737082	-0.0777728	-0.109371	0.170966
90272_G2_17w_L.tif	0.267858	-0.152453	-0.800368	0.10245	-0.0875593	0.0451754	0.196036	-0.111691	0.222808	0.0152936	0.119791	-0.0954093	0.15331	0.0672506	0.0448172	-0.0878129	0.0811308	0.0985712	-0.0297984	-0.0836006	0.00904894	0.123478	-0.112457	-0.0876761	-0.0646164	0.166425
91284_G2_17w_L.tif	0.272513	-0.209176	-0.775348	0.111775	-0.0976758	0.0467151	0.215323	-0.11987	0.201312	0.00655249	0.143148	-0.0908545	0.124177	0.0718826	0.0706742	-0.0829994	0.0480019	0.108604	0.000952437	-0.0786979	-0.0259257	0.135546	-0.0732148	-0.0820273	-0.103939	0.18255
90285_G2_17w_L.tif	0.281092	-0.184066	-0.785665	0.122137	-0.0956085	0.046098	0.213904	-0.114423	0.207168	0.00309306	0.138279	-0.0908614	0.132577	0.066518	0.068004	-0.0766501	0.056119	0.100713	-0.00744183	-0.0774967	-0.021632	0.121526	-0.081199	-0.0740913	-0.105597	0.157503
90293_G2_17w_L.tif	0.285257	-0.199065	-0.773143	0.120915	-0.0913749	0.0582196	0.215127	-0.125566	0.20131	0.00650819	0.142767	-0.0955555	0.120218	0.068884	0.0739238	-0.0819227	0.0435128	0.106527	0.00366567	-0.0781847	-0.0326695	0.131394	-0.071299	-0.0827985	-0.117296	0.170645
90299_G2_17w_L.tif	0.260966	-0.147862	-0.816178	0.103651	-0.0898529	0.0367824	0.194035	-0.106526	0.22971	0.0138859	0.11871	-0.0891461	0.160892	0.0594449	0.0435466	-0.0786486	0.0894324	0.0896658	-0.0319025	-0.0713638	0.0162234	0.112461	-0.113706	-0.0671616	-0.0618773	0.144817
90304_G2_17w_L.tif	0.271193	-0.182566	-0.79669	0.10962	-0.0875413	0.0544039	0.204732	-0.118645	0.214042	0.00792487	0.132345	-0.091532	0.136705	0.0609619	0.0616814	-0.0776374	0.0622478	0.0954846	-0.00841111	-0.0686488	-0.0118578	0.120719	-0.0852024	-0.0678497	-0.0932427	0.157764
90305_G2_17w_L.tif	0.2763	-0.207045	-0.774469	0.117034	-0.0934724	0.0538699	0.213639	-0.124774	0.208258	0.0158973	0.140079	-0.0971394	0.124032	0.0723771	0.0706573	-0.0846019	0.046208	0.107593	0.0033887	-0.0766312	-0.029704	0.13233	-0.069064	-0.0774713	-0.115852	0.168562
90510_G2_17w_L.tif	0.275333	-0.167567	-0.799053	0.115059	-0.0956878	0.0384501	0.207701	-0.108979	0.210349	-0.00370817	0.133728	-0.0848724	0.140415	0.0576063	0.0601405	-0.0741473	0.0689231	0.0958055	-0.0149805	-0.0713322	-0.00461763	0.121715	-0.0958019	-0.0741014	-0.0864491	0.156072
90316_G2_17w_L.tif	0.27452	-0.179761	-0.793562	0.114148	-0.0888912	0.0530253	0.207217	-0.116234	0.214275	0.00904756	0.132478	-0.0925177	0.137818	0.0640331	0.0620553	-0.0781401	0.0611907	0.0955215	-0.0104672	-0.072901	-0.0138901	0.119455	-0.0868429	-0.0715675	-0.0959013	0.155891
90329_G2_17w_L.tif	0.248759	-0.200258	-0.794144	0.0871099	-0.0865631	0.0515431	0.196808	-0.120483	0.219775	0.0214783	0.123897	-0.0969178	0.143108	0.0731192	0.053669	-0.0854911	0.0716624	0.108992	-0.0154335	-0.0782871	0.00168452	0.137016	-0.0896114	-0.0771418	-0.0736103	0.179321
90330_G2_17w_L.tif	0.265935	-0.18643	-0.797995	0.104606	-0.0881656	0.052295	0.202106	-0.119951	0.21072	0.00308162	0.135162	-0.0853883	0.137735	0.0614445	0.0621485	-0.0753409	0.0660126	0.0992552	-0.00825008	-0.0670724	-0.00788125	0.124219	-0.0890904	-0.072389	-0.0884372	0.161669
90346_G2_17w_L.tif	0.269046	-0.19165	-0.792689	0.101814	-0.0869484	0.0564422	0.196354	-0.133824	0.20507	0.00121263	0.136476	-0.0888708	0.133598	0.0659001	0.0683921	-0.0729664	0.0620542	0.1055	-0.00308348	-0.0682176	-0.0107764	0.132466	-0.0825243	-0.0742779	-0.0949678	0.166473
90347_G2_17w_L.tif	0.258857	-0.192507	-0.791165	0.0961513	-0.0827888	0.0582998	0.197485	-0.123324	0.216683	0.0170578	0.128628	-0.0933858	0.142428	0.0735602	0.0565498	-0.0839382	0.0691304	0.108076	-0.0148815	-0.0794741	-0.00382906	0.133002	-0.0924871	-0.0826999	-0.0846107	0.169182
90354_G2_17w_L.tif	0.286408	-0.179289	-0.783889	0.127504	-0.0956532	0.0470128	0.213507	-0.117634	0.21041	0.00878916	0.140241	-0.0896056	0.129447	0.0629203	0.0676858	-0.0789186	0.0521425	0.0964223	-0.00393107	-0.073403	-0.0248258	0.118957	-0.0830249	-0.0789178	-0.108517	0.156161
90356_G2_17w_L.tif	0.306707	-0.193446	-0.757516	0.142342	-0.0994806	0.0530475	0.227495	-0.123043	0.191693	-0.00050312	0.152461	-0.0941913	0.109409	0.0701969	0.0812002	-0.0847985	0.0301096	0.108646	0.00993017	-0.0847482	-0.0478745	0.133073	-0.0661681	-0.0951929	-0.137967	0.168619
90370_G2_17w_L.tif	0.293032	-0.209498	-0.761732	0.137229	-0.100815	0.0499426	0.227091	-0.121098	0.200468	0.0110568	0.150996	-0.0942849	0.113331	0.0722419	0.0817109	-0.0815472	0.0313485	0.105909	0.0106656	-0.080348	-0.048452	0.127486	-0.0611546	-0.0829596	-0.13649	0.165871
90372_G2_17w_L.tif	0.270758	-0.192834	-0.784896	0.106545	-0.0847789	0.0602732	0.203984	-0.12487	0.211477	0.0134905	0.135635	-0.0921293	0.133024	0.0699662	0.0617655	-0.0851804	0.0575306	0.104504	-0.0074464	-0.0782546	-0.0165306	0.129759	-0.0843296	-0.0821082	-0.0961928	0.170837
90374_G2_17w_L.tif	0.279828	-0.201496	-0.775287	0.115384	-0.0873043	0.0623475	0.212443	-0.126191	0.201415	0.00628879	0.141317	-0.0952381	0.122773	0.0706021	0.0708684	-0.0842391	0.0475251	0.109391	0.00324763	-0.0768999	-0.0284078	0.134073	-0.0735045	-0.0838537	-0.114914	0.169832
90378_G2_17w_L.tif	0.281478	-0.224298	-0.758054	0.116416	-0.087095	0.06835	0.220522	-0.13111	0.193806	0.0103649	0.147645	-0.100918	0.110003	0.0786437	0.0786804	-0.0906162	0.0314302	0.117562	0.0120511	-0.0863788	-0.0442115	0.144428	-0.0577031	-0.0906255	-0.128552	0.188182
90384_G2_17w_L.tif	0.275506	-0.167797	-0.800382	0.116018	-0.0875844	0.0527777	0.210098	-0.105558	0.209195	-0.00619426	0.136455	-0.0806191	0.138922	0.0543048	0.0607455	-0.073228	0.0672775	0.0921222	-0.0154522	-0.0718092	-0.0067674	0.117301	-0.0994407	-0.0794951	-0.0885724	0.152176
90401_G2_17w_L.tif	0.281176	-0.199764	-0.770255	0.121419	-0.0934286	0.0536893	0.216297	-0.1203	0.205003	0.0119752	0.145524	-0.0887278	0.124151	0.0728164	0.0691127	-0.0865363	0.0470205	0.1087	-0.00301635	-0.0856677	-0.0291075	0.132834	-0.0791944	-0.0919454	-0.113282	0.171508
90413_G2_17w_L.tif	0.27443	-0.196027	-0.778499	0.110687	-0.0892775	0.0561334	0.211624	-0.118919	0.206148	0.00977148	0.136231	-0.0955156	0.128763	0.0708144	0.0642063	-0.0865386	0.0550101	0.109192	-0.00642079	-0.0825606	-0.0177968	0.13684	-0.0818649	-0.0859874	-0.102552	0.172109
90415_G2_17w_L.tif	0.270552	-0.203773	-0.776296	0.106939	-0.0875431	0.0589664	0.211593	-0.120664	0.208773	0.0163046	0.133488	-0.100802	0.127918	0.0741634	0.0631496	-0.0902576	0.0530726	0.111408	-0.00459988	-0.0834192	-0.0209837	0.137211	-0.0767491	-0.0838769	-0.102374	0.1778
90424_G2_17w_L.tif	0.254286	-0.191532	-0.80592	0.0920886	-0.0824729	0.0570963	0.195604	-0.122109	0.211079	0.00210742	0.131498	-0.0857072	0.141934	0.0623712	0.0596308	-0.0743438	0.0710343	0.0992491	-0.0111868	-0.0668585	0.000753961	0.127937	-0.0870075	-0.064549	-0.0792336	0.164251
90427_G2_17w_L.tif	0.279256	-0.147141	-0.80264	0.116272	-0.0890714	0.0471846	0.203372	-0.109405	0.215831	0.000441562	0.12804	-0.0889319	0.146298	0.0576499	0.0529418	-0.0800346	0.0741402	0.0925633	-0.0225787	-0.0763475	-0.000426339	0.115672	-0.104928	-0.0792254	-0.0802354	0.151302
90436_G2_17w_L.tif	0.278397	-0.193312	-0.786492	0.116374	-0.09064	0.0553565	0.211648	-0.1214	0.202001	-0.00175338	0.141763	-0.0886531	0.127869	0.0644374	0.0714272	-0.0754765	0.0508228	0.0989626	0.000736809	-0.0697043	-0.0235784	0.125586	-0.0764615	-0.073466	-0.107492	0.163049
90439_G2_17w_L.tif	0.267307	-0.218362	-0.77275	0.104691	-0.0849097	0.064788	0.21172	-0.127796	0.201051	0.0113202	0.14117	-0.0969723	0.121368	0.0759263	0.0718428	-0.0861981	0.0454731	0.114007	0.00418836	-0.0811764	-0.0287795	0.140494	-0.0689739	-0.0859235	-0.108708	0.185202
90447_G2_17w_L.tif	0.262045	-0.166373	-0.812454	0.100045	-0.0844852	0.0514415	0.19882	-0.109531	0.218108	0.00145783	0.124454	-0.0881127	0.149528	0.0560268	0.0531828	-0.0729929	0.0784505	0.0904442	-0.0206871	-0.0661168	0.00574928	0.115479	-0.102102	-0.0663323	-0.0706104	0.154564
90457_G2_17w_L.tif	0.264362	-0.210142	-0.789504	0.105095	-0.0860064	0.0607311	0.209703	-0.123341	0.199081	-0.00216493	0.141048	-0.0901868	0.125826	0.0650359	0.0746754	-0.0731471	0.0520455	0.103968	0.0055907	-0.0665431	-0.0211395	0.131682	-0.0703364	-0.0699546	-0.105346	0.168966
90462_G2_17w_L.tif	0.267949	-0.192916	-0.785828	0.0986965	-0.0840123	0.0601129	0.203687	-0.122608	0.20841	0.0105524	0.130323	-0.0976722	0.132937	0.0701096	0.0588587	-0.0879614	0.0604897	0.108031	-0.0103502	-0.0816138	-0.0114859	0.135422	-0.0841781	-0.0817387	-0.0868002	0.181585
90469_G2_17w_L.tif	0.28385	-0.188317	-0.779342	0.122507	-0.101535	0.0379578	0.215629	-0.116373	0.199877	-0.0034412	0.14265	-0.0880086	0.126615	0.0659281	0.071413	-0.0763764	0.0534461	0.10697	-0.00217699	-0.0759259	-0.0225867	0.130846	-0.0812931	-0.0838981	-0.106546	0.168131
90478_G2_17w_L.tif	0.276679	-0.186417	-0.78982	0.115375	-0.0899828	0.0539005	0.208862	-0.119763	0.207675	0.00288949	0.139068	-0.0875787	0.132019	0.0630827	0.067069	-0.0762974	0.0555476	0.0966735	-0.00405156	-0.0700635	-0.0186475	0.122808	-0.0835459	-0.0754976	-0.100871	0.160888
90488_G2_17w_L.tif	0.286988	-0.194115	-0.774043	0.126769	-0.103183	0.0382984	0.216298	-0.12205	0.203446	0.00699915	0.1461	-0.0880436	0.122855	0.0682427	0.0713045	-0.0830124	0.0457782	0.104639	0.00255815	-0.0755591	-0.0311348	0.128004	-0.0733885	-0.0801859	-0.113578	0.170013
90502_G2_17w_L.tif	0.285563	-0.196041	-0.777699	0.121372	-0.0903142	0.0592462	0.21635	-0.122451	0.198095	-0.00137569	0.144034	-0.0922702	0.120407	0.0647635	0.0746071	-0.0787381	0.0444932	0.103267	0.00530011	-0.0726286	-0.0314591	0.128583	-0.0734404	-0.0814442	-0.115937	0.167718
90503_G2_17w_L.tif	0.286738	-0.195737	-0.780014	0.122852	-0.0852965	0.0666781	0.217641	-0.121881	0.19921	-0.000870732	0.143891	-0.0933939	0.119246	0.0624273	0.0749145	-0.0789328	0.0419917	0.0994769	0.00520181	-0.0730729	-0.0355497	0.123045	-0.0686515	-0.0743529	-0.119323	0.163761
90526_G2_17w_L.tif	0.271686	-0.209894	-0.779903	0.109169	-0.0884331	0.0599437	0.21139	-0.126249	0.200827	0.00503313	0.141536	-0.0939717	0.122146	0.0686204	0.0721799	-0.0815852	0.048111	0.108652	0.0048439	-0.0739721	-0.026605	0.134829	-0.0673769	-0.0746291	-0.110403	0.174055
90547_G2_17w_L.tif	0.269863	-0.175748	-0.804593	0.111599	-0.0909019	0.0470505	0.20523	-0.112877	0.210913	-0.0044361	0.133663	-0.0845809	0.142125	0.0578933	0.0627501	-0.0691441	0.0691253	0.0933084	-0.0100526	-0.0618535	-0.00561039	0.117365	-0.0916661	-0.0651397	-0.0908451	0.146563
90555_G2_17w_L.tif	0.260496	-0.173746	-0.810997	0.0982884	-0.0824049	0.0555599	0.198946	-0.112253	0.21905	0.00575666	0.122912	-0.0928255	0.146552	0.0566574	0.0544478	-0.0744134	0.0755864	0.0920548	-0.0170987	-0.0651143	0.00237285	0.116544	-0.0952786	-0.0620186	-0.0745847	0.15551
90556_G2_17w_L.tif	0.275167	-0.21519	-0.777539	0.12182	-0.0940753	0.0551697	0.219007	-0.12232	0.202789	0.00668301	0.148333	-0.0894671	0.118868	0.066247	0.0802846	-0.0744016	0.0399283	0.101673	0.0112915	-0.0683914	-0.0373095	0.125955	-0.0635128	-0.07223	-0.123232	0.164453
90559_G2_17w_L.tif	0.284105	-0.200165	-0.775026	0.121851	-0.0980694	0.0479123	0.217481	-0.121475	0.198146	0.000118491	0.146457	-0.0892041	0.120267	0.0667162	0.0742889	-0.0800799	0.0449236	0.106278	0.00362413	-0.0764142	-0.0311071	0.131355	-0.0705273	-0.0790245	-0.114564	0.172132
90562_G2_17w_L.tif	0.262065	-0.179558	-0.808451	0.110713	-0.0918886	0.0433308	0.208128	-0.103191	0.217651	0.00247824	0.133334	-0.080746	0.145258	0.0557039	0.0575806	-0.0725047	0.072515	0.0900735	-0.0148929	-0.0636942	-0.00149079	0.114688	-0.0930231	-0.0596926	-0.0867854	0.142399
90577_G2_17w_L.tif	0.281265	-0.200634	-0.771221	0.113044	-0.0896587	0.0592857	0.216985	-0.119971	0.198006	0.00450631	0.139152	-0.098833	0.121059	0.0718285	0.0690082	-0.0881504	0.0463453	0.111325	-0.0022239	-0.0868067	-0.0277302	0.13824	-0.0740783	-0.0880628	-0.106909	0.184228
90583_G2_17w_L.tif	0.271631	-0.195156	-0.793756	0.115773	-0.087573	0.0577804	0.213247	-0.114906	0.209452	0.00387082	0.140849	-0.0862853	0.129597	0.0587532	0.0687914	-0.0746905	0.0524393	0.0921424	-0.00158538	-0.0670836	-0.0228659	0.117225	-0.0755428	-0.0640334	-0.104683	0.15661
90584_G2_17w_L.tif	0.278793	-0.19486	-0.788047	0.121386	-0.0937336	0.0514233	0.214467	-0.118716	0.205585	0.00144723	0.144153	-0.0858887	0.125203	0.0586918	0.0735414	-0.0723558	0.0492922	0.0954439	0.00246015	-0.0663914	-0.0266378	0.120387	-0.073948	-0.068102	-0.111128	0.157534
90596_G2_17w_L.tif	0.286361	-0.200251	-0.769993	0.12286	-0.101646	0.042738	0.21762	-0.122919	0.200256	0.00663111	0.146414	-0.0907804	0.118595	0.0687092	0.0738844	-0.0829745	0.041689	0.106228	0.003369	-0.0800302	-0.0345997	0.130775	-0.0710382	-0.084354	-0.110911	0.183368
90605_G2_17w_L.tif	0.294193	-0.15241	-0.790866	0.13848	-0.10022	0.0340649	0.217559	-0.103717	0.212679	0.00438988	0.137159	-0.0902602	0.133627	0.0559723	0.0624643	-0.081316	0.057005	0.0887562	-0.0112529	-0.0763681	-0.0213025	0.10783	-0.0899686	-0.0766305	-0.101076	0.151208
90608_G2_17w_L.tif	0.283186	-0.191141	-0.786659	0.123598	-0.0868357	0.0623469	0.214469	-0.120695	0.206503	0.00352137	0.141141	-0.0921175	0.125302	0.0609061	0.072578	-0.0757587	0.0469884	0.0947713	0.00307422	-0.0677472	-0.0299232	0.118675	-0.0721989	-0.0682619	-0.117626	0.151902
90621_G2_17w_L.tif	0.273127	-0.195768	-0.785154	0.113005	-0.0906897	0.0537501	0.209519	-0.12108	0.203115	0.000601387	0.141239	-0.0869486	0.130586	0.0674113	0.0709692	-0.0742045	0.0574658	0.10662	-0.00514093	-0.0767014	-0.0184228	0.130227	-0.0811165	-0.0788623	-0.105498	0.161951
90623_G2_17w_L.tif	0.247216	-0.15502	-0.826822	0.0902943	-0.090585	0.0309743	0.191188	-0.100391	0.228643	0.00480998	0.114671	-0.0866486	0.166479	0.0559105	0.0429837	-0.0690973	0.0984301	0.089171	-0.0330195	-0.0612827	0.0263605	0.112421	-0.119186	-0.062306	-0.0463584	0.151165
90627_G2_17w_L.tif	0.267097	-0.184678	-0.799535	0.107864	-0.0882187	0.0523256	0.207634	-0.111894	0.209844	-0.000253808	0.135165	-0.0852256	0.138338	0.060048	0.0610311	-0.0762907	0.0651296	0.0957826	-0.0113345	-0.0702611	-0.00767943	0.122676	-0.0868956	-0.066838	-0.0905752	0.156746
90632_G2_17w_L.tif	0.28554	-0.175645	-0.784745	0.122522	-0.0918636	0.0519237	0.211047	-0.118381	0.20837	0.00523903	0.137422	-0.0917274	0.131969	0.0653228	0.0651189	-0.0809139	0.055272	0.0988451	-0.00797307	-0.0779803	-0.0209009	0.122023	-0.0854352	-0.0806469	-0.103821	0.15942
90634_G2_17w_L.tif	0.288385	-0.221048	-0.753391	0.125465	-0.0992949	0.053612	0.221104	-0.132738	0.195578	0.0131116	0.151619	-0.0970333	0.109623	0.0794365	0.0811056	-0.0885362	0.0301052	0.117537	0.0133418	-0.0855089	-0.0462576	0.143775	-0.0586719	-0.0926092	-0.133246	0.184537
90635_G2_17w_L.tif	0.276146	-0.185196	-0.79212	0.115537	-0.0900804	0.0532849	0.208887	-0.118604	0.207734	0.00116515	0.13811	-0.0879237	0.132551	0.061172	0.0677699	-0.0736922	0.0572632	0.0962687	-0.00374844	-0.0675066	-0.0171862	0.122	-0.0843621	-0.0738759	-0.100964	0.157369
90638_G2_17w_L.tif	0.279347	-0.195291	-0.782501	0.118944	-0.0933426	0.0521471	0.217	-0.115248	0.199706	-0.00328858	0.145015	-0.0853948	0.125156	0.0636425	0.0702705	-0.0791747	0.0505489	0.102313	-0.000558802	-0.0741437	-0.0249579	0.127433	-0.0776256	-0.0785718	-0.108057	0.166633
90643_G2_17w_L.tif	0.259195	-0.207586	-0.793132	0.0999046	-0.0884475	0.0550058	0.203383	-0.125528	0.206966	0.0056941	0.13656	-0.0909201	0.132092	0.0671633	0.0675943	-0.0770058	0.0581364	0.104012	0.00250856	-0.0644523	-0.0150399	0.130697	-0.0733518	-0.066523	-0.0964653	0.169537
90656_G2_17w_L.tif	0.273344	-0.183161	-0.795934	0.115938	-0.0956078	0.04267	0.209513	-0.113608	0.209835	0.000395803	0.138744	-0.0830514	0.135609	0.0590385	0.0666045	-0.0706845	0.0608603	0.093778	-0.00756193	-0.0674492	-0.0141189	0.118276	-0.0868903	-0.0699885	-0.094398	0.157848
90666_G2_17w_L.tif	0.271076	-0.202164	-0.787652	0.118121	-0.0950392	0.0484926	0.215238	-0.115231	0.204933	0.00100194	0.14523	-0.0827634	0.128746	0.0633996	0.0741299	-0.0704114	0.0523287	0.0986697	0.000937648	-0.0678554	-0.0239266	0.122591	-0.0774817	-0.0727295	-0.108519	0.158878
90668_G2_17w_L.tif	0.264057	-0.165862	-0.813394	0.103768	-0.0827554	0.0549211	0.200517	-0.108734	0.217246	-0.00101411	0.128279	-0.0833682	0.147981	0.0533011	0.0538505	-0.0728284	0.0765908	0.0878606	-0.0194403	-0.064671	0.0039186	0.113495	-0.101026	-0.064801	-0.075825	0.147933
90671_G2_17w_L.tif	0.255725	-0.194739	-0.793751	0.0954168	-0.0853236	0.0543583	0.204009	-0.113235	0.213817	0.0116639	0.129709	-0.0908046	0.141395	0.0697599	0.0555023	-0.0839556	0.0686696	0.104729	-0.0153219	-0.0782001	-0.00238507	0.132194	-0.0930636	-0.0809264	-0.0789817	0.173738
90672_G2_17w_L(bad).tif	0.249775	-0.163032	-0.829154	0.0929037	-0.0843038	0.045964	0.19059	-0.10923	0.220237	-0.00767065	0.126594	-0.0727596	0.159418	0.0501268	0.0522226	-0.0603541	0.0909913	0.0850147	-0.0250362	-0.0553269	0.019676	0.110921	-0.111488	-0.0579645	-0.0595223	0.141407
90682_G2_17w_L.tif	0.269069	-0.178183	-0.796196	0.116484	-0.0962625	0.0379777	0.211928	-0.101746	0.211122	-0.000916822	0.13706	-0.0792869	0.141665	0.0611005	0.0623519	-0.0708913	0.0701719	0.098986	-0.0161669	-0.074173	-0.00586403	0.120394	-0.100496	-0.0834312	-0.0883839	0.153687
90690_G2_17w_L.tif	0.270701	-0.164659	-0.797413	0.109434	-0.0920278	0.0419541	0.202369	-0.111091	0.21669	0.00781176	0.127857	-0.0895991	0.146193	0.0642878	0.0546011	-0.0790218	0.0743552	0.0994846	-0.02168	-0.0785578	0.000130358	0.122495	-0.103805	-0.083523	-0.07797	0.160985
90692_G2_17w_L.tif	0.266739	-0.155758	-0.804243	0.0945044	-0.0841445	0.0512051	0.194249	-0.114848	0.217171	0.00576366	0.118085	-0.097986	0.150689	0.0634296	0.0460358	-0.0855557	0.079988	0.0974881	-0.0274416	-0.0797305	0.0122612	0.12969	-0.106963	-0.0788373	-0.0624261	0.170635
90696_G2_17w_L.tif	0.265779	-0.195282	-0.790478	0.115773	-0.0960332	0.0426466	0.213007	-0.108715	0.215484	0.0123842	0.138978	-0.0837727	0.137881	0.0667429	0.0638481	-0.0770235	0.0602703	0.0972083	-0.00924571	-0.0731992	-0.0148038	0.121262	-0.086476	-0.0740541	-0.0982109	0.156029
90697_G2_17w_L.tif	0.281297	-0.1881	-0.780877	0.129465	-0.100198	0.0394196	0.220909	-0.105236	0.212726	0.0137544	0.140312	-0.0896474	0.130798	0.0665164	0.0657501	-0.082634	0.0520268	0.0975451	-0.00581889	-0.0774126	-0.0259896	0.1182	-0.0829249	-0.0800543	-0.10801	0.158183
90704_G2_17w_L.tif	0.260336	-0.160343	-0.820748	0.107638	-0.0926396	0.0353258	0.196382	-0.109411	0.227085	0.00691413	0.127026	-0.0790817	0.155953	0.0522785	0.0542985	-0.0632511	0.082382	0.0811643	-0.0217518	-0.0565274	0.00794851	0.103588	-0.106045	-0.0568197	-0.0702271	0.138525
90706_G2_17w_L.tif	0.281097	-0.171418	-0.789795	0.114881	-0.0926756	0.0474323	0.204139	-0.122943	0.210403	0.00560758	0.133872	-0.0918027	0.135814	0.064397	0.0613431	-0.081093	0.0614441	0.0996227	-0.0107403	-0.0756666	-0.0128363	0.124752	-0.0884938	-0.0772183	-0.0935707	0.16345
90714_G2_17w_L.tif	0.277908	-0.190632	-0.791056	0.123139	-0.0932543	0.0507244	0.216857	-0.111696	0.205908	-0.00173699	0.145078	-0.0813248	0.128362	0.0574099	0.0713093	-0.0718802	0.0518277	0.092278	-0.00139154	-0.0673014	-0.0240627	0.116999	-0.0792498	-0.0695681	-0.108235	0.153589
90718_G2_17w_L.tif	0.269546	-0.188652	-0.791947	0.112838	-0.0919816	0.0485386	0.207624	-0.11629	0.210865	0.005382	0.13785	-0.085005	0.136826	0.0648383	0.0660389	-0.0732602	0.0620516	0.0994196	-0.00781183	-0.0706123	-0.0128282	0.123628	-0.0895738	-0.0783509	-0.0966592	0.157526
90719_G2_17w_L.tif	0.278778	-0.18126	-0.791398	0.121939	-0.0944545	0.0463891	0.21168	-0.114347	0.209348	0.00181282	0.140509	-0.08373	0.133828	0.0609493	0.0677301	-0.0726313	0.0578839	0.0949942	-0.00662121	-0.0702646	-0.0184357	0.117956	-0.0865346	-0.0748116	-0.102314	0.153004
90730_G2_17w_L.tif	0.273239	-0.159314	-0.806533	0.113311	-0.0880201	0.049113	0.199851	-0.115697	0.217543	0.00207121	0.131984	-0.0816973	0.146587	0.056685	0.0572488	-0.0717739	0.0730847	0.0893399	-0.0182596	-0.0676491	-0.00128502	0.113116	-0.101988	-0.0724403	-0.0834518	0.144935
90734_G2_17w_L.tif	0.259494	-0.186403	-0.79855	0.102201	-0.0923868	0.0431196	0.203272	-0.111878	0.214349	0.00654896	0.132387	-0.0842665	0.144044	0.0652175	0.0594004	-0.0741282	0.0709404	0.0990123	-0.0147978	-0.0710477	-0.00174051	0.124662	-0.0980029	-0.0789296	-0.0784087	0.165891
90737_G2_17w_L.tif	0.282913	-0.188623	-0.781585	0.116898	-0.0938108	0.0509232	0.209041	-0.126421	0.204236	0.0043766	0.141621	-0.089617	0.125646	0.0646637	0.0685808	-0.0811709	0.0498282	0.101083	-0.00124444	-0.074771	-0.0226897	0.130486	-0.0774438	-0.0781085	-0.105092	0.17028
90738_G2_17w_L.tif	0.265775	-0.195268	-0.782592	0.108392	-0.0951411	0.0436758	0.211183	-0.110727	0.209752	0.0104647	0.135624	-0.0891123	0.136386	0.0720117	0.0626187	-0.0810256	0.0637028	0.10945	-0.012912	-0.083084	-0.0103407	0.133995	-0.0933298	-0.0915675	-0.090727	0.172795
90747_G2_17w_L.tif	0.273621	-0.182258	-0.793244	0.109671	-0.0915223	0.0490856	0.204614	-0.120784	0.205433	-0.00283965	0.137945	-0.084504	0.134528	0.0614104	0.0651386	-0.0743272	0.0636365	0.101958	-0.00924507	-0.0726235	-0.00978817	0.128321	-0.0877903	-0.0754865	-0.0933267	0.162376
90757_G2_17w_L.tif	0.285375	-0.196216	-0.774379	0.118011	-0.0928343	0.0553399	0.212145	-0.128224	0.197063	-0.000167932	0.147269	-0.08728	0.120992	0.0686347	0.0712195	-0.0844289	0.04552	0.107521	0.0014237	-0.0799189	-0.0291558	0.134222	-0.0728549	-0.0832659	-0.111783	0.175773
90765_G2_17w_L.tif	0.299878	-0.183483	-0.765398	0.133786	-0.0979201	0.0499141	0.223127	-0.117076	0.194968	-0.0018917	0.14961	-0.087794	0.115703	0.0659847	0.0723283	-0.0879752	0.039464	0.105672	-0.000533543	-0.0890036	-0.0361939	0.131885	-0.0774219	-0.0977149	-0.11761	0.177697
90770_G2_17w_L.tif	0.281672	-0.18049	-0.788621	0.124986	-0.0976398	0.0418404	0.213762	-0.113149	0.210911	0.00609844	0.140751	-0.0851404	0.130613	0.0585511	0.0689091	-0.0725999	0.0548697	0.0935416	-0.00674604	-0.0729311	-0.0212787	0.117013	-0.0854589	-0.0761809	-0.101742	0.15846
90782_G2_17w_L.tif	0.276028	-0.191136	-0.790066	0.109493	-0.0843751	0.0626834	0.206992	-0.124663	0.201652	-0.0026102	0.138513	-0.0908494	0.128089	0.0624448	0.068523	-0.077474	0.0546885	0.10127	-0.00194916	-0.0714387	-0.0191068	0.128085	-0.0761325	-0.0706367	-0.102857	0.164831
90783_G2_17w_L.tif	0.264429	-0.172667	-0.804352	0.105716	-0.0919927	0.0417714	0.204088	-0.106886	0.216558	0.00394653	0.128707	-0.0865437	0.146529	0.0600307	0.0553287	-0.075482	0.0744016	0.0944357	-0.0195521	-0.0715323	0.000505341	0.118214	-0.0986	-0.0699283	-0.0760492	0.158925
90784_G2_17w_L.tif	0.264252	-0.142488	-0.824115	0.106614	-0.0858784	0.044894	0.194263	-0.10722	0.225772	0.000203928	0.122259	-0.0824931	0.159936	0.0510706	0.0483198	-0.0680074	0.0893017	0.0834792	-0.0286341	-0.0616306	0.0142247	0.103842	-0.114031	-0.0618138	-0.0656698	0.133548
90786_G2_17w_L.tif	0.286994	-0.156326	-0.795943	0.126665	-0.0976365	0.036953	0.21041	-0.111226	0.210724	-0.00239286	0.134952	-0.0885307	0.136902	0.0557965	0.0633685	-0.0732651	0.0623751	0.0907282	-0.011808	-0.0706974	-0.0128159	0.115097	-0.0935812	-0.0759281	-0.0939405	0.153126
90792_G1_17w_L.tif	0.290934	-0.192651	-0.772776	0.129754	-0.102824	0.0402062	0.217492	-0.123285	0.202921	0.00712539	0.145235	-0.0920958	0.120984	0.0679397	0.0735381	-0.0818449	0.0426612	0.103203	0.00532567	-0.0736632	-0.0347875	0.126234	-0.0711774	-0.0797385	-0.117527	0.168816
90796_G2_17w_L.tif	0.29422	-0.188578	-0.768238	0.141438	-0.106249	0.0336544	0.225015	-0.110855	0.200383	0.00212258	0.150079	-0.0839179	0.122969	0.0712904	0.0752787	-0.0789387	0.0449457	0.107247	0.000811085	-0.0814394	-0.0352279	0.12544	-0.0805029	-0.0959931	-0.123483	0.15853
90800_G2_17w_L.tif	0.238588	-0.206023	-0.809573	0.0878283	-0.0844183	0.053036	0.200307	-0.113254	0.212556	0.00362933	0.132831	-0.0824052	0.143125	0.0622269	0.0623458	-0.0696202	0.073771	0.100217	-0.0101321	-0.0645303	0.00330762	0.127909	-0.0863268	-0.0630303	-0.0763808	0.164016
90802_G2_17w_L.tif	0.266038	-0.176321	-0.803189	0.105966	-0.0922938	0.0430606	0.200723	-0.116328	0.21379	0.00157564	0.132232	-0.0840415	0.143304	0.0593486	0.0606747	-0.0702989	0.0719198	0.096115	-0.0144178	-0.0672785	-0.00125297	0.121664	-0.0953051	-0.0698098	-0.0822229	0.156348
90806_G2_17w_L.tif	0.290377	-0.17562	-0.789472	0.132086	-0.093753	0.0513288	0.219558	-0.109917	0.204783	-0.00488801	0.142464	-0.0872714	0.127356	0.0558177	0.0703727	-0.0744677	0.0502208	0.0905537	-0.001561	-0.0680684	-0.0274583	0.112991	-0.0798306	-0.0705467	-0.113057	0.148002
90812_G2_17w_L.tif	0.279484	-0.170154	-0.794871	0.127385	-0.0978811	0.0371923	0.211977	-0.107728	0.215901	0.00719388	0.13797	-0.0823082	0.139565	0.0604554	0.0637514	-0.0723853	0.0625519	0.0906708	-0.0127416	-0.0721254	-0.0145068	0.11154	-0.0938314	-0.0759286	-0.0973681	0.146193
90815_G2_17w_L.tif	0.284368	-0.15208	-0.803547	0.124407	-0.0964308	0.0369807	0.207524	-0.111771	0.212735	-0.00523148	0.135001	-0.0835346	0.139955	0.0511361	0.0616877	-0.0702966	0.0659539	0.0857231	-0.0135588	-0.0658699	-0.00872409	0.11085	-0.0955202	-0.0684945	-0.0894443	0.148181
90818_G2_17w_L.tif	0.272604	-0.170658	-0.792572	0.10885	-0.0934903	0.0418414	0.206095	-0.110003	0.209698	0.00107432	0.130855	-0.0891606	0.141579	0.0653935	0.0565385	-0.0814398	0.0705337	0.103425	-0.0177849	-0.0791054	-0.00391882	0.126546	-0.100288	-0.0871222	-0.0798498	0.170358
90819_G2_17w_L.tif	0.272009	-0.172501	-0.804957	0.112603	-0.0905938	0.0476233	0.206023	-0.111792	0.209939	-0.00668101	0.134818	-0.0827327	0.139809	0.053517	0.0637013	-0.0673606	0.0691328	0.0928466	-0.0118683	-0.0643798	-0.00582313	0.116644	-0.092715	-0.0661717	-0.0894748	0.148385
90822_G2_17w_L.tif	0.262568	-0.151638	-0.822691	0.10359	-0.0890578	0.040491	0.196385	-0.106574	0.220622	-0.00582559	0.12665	-0.0773804	0.155483	0.0487083	0.0516014	-0.0656835	0.085192	0.0826691	-0.0253029	-0.0602587	0.0118737	0.106606	-0.110031	-0.0608022	-0.0632929	0.146098
90826_G2_17w_L.tif	0.278582	-0.182047	-0.783663	0.122778	-0.0999298	0.036486	0.214369	-0.109174	0.209963	0.00739981	0.139645	-0.0851167	0.134497	0.067078	0.0639541	-0.0802073	0.0589927	0.10144	-0.0108073	-0.0800593	-0.0169375	0.124233	-0.0903823	-0.0858821	-0.0982825	0.163072
90837_G2_17w_L.tif	0.26138	-0.13284	-0.832819	0.107843	-0.0881872	0.0367482	0.193799	-0.100759	0.228946	-0.00354595	0.121509	-0.0769914	0.166032	0.0471916	0.0446095	-0.0659282	0.0951477	0.0769813	-0.0325056	-0.0565228	0.0215508	0.0997451	-0.120544	-0.0573199	-0.0589192	0.125398
90838_G2_17w_L.tif	0.281593	-0.166777	-0.789685	0.125749	-0.0971307	0.0383241	0.211852	-0.107725	0.214864	0.0094904	0.134471	-0.0890886	0.139739	0.065522	0.0592867	-0.0820553	0.0635087	0.0968987	-0.0147486	-0.078622	-0.0130491	0.118052	-0.0946373	-0.0819033	-0.0960631	0.152135
90851_G2_17w_L.tif	0.271359	-0.214749	-0.776635	0.11035	-0.0927261	0.0552932	0.211805	-0.128205	0.201876	0.00858205	0.142845	-0.0943748	0.121168	0.0710807	0.0745202	-0.0809243	0.0442776	0.107981	0.0071649	-0.0738838	-0.0283715	0.137209	-0.0647583	-0.0750475	-0.112525	0.176688
90861_G2_17w_L.tif	0.256015	-0.201236	-0.790558	0.0852318	-0.0799483	0.0627555	0.193982	-0.13053	0.210614	0.0144831	0.12316	-0.103368	0.136685	0.0744315	0.0583512	-0.0860587	0.0660379	0.113236	-0.00826568	-0.0774098	-0.00418708	0.141595	-0.0821422	-0.0786246	-0.0797432	0.185494
90862_G2_17w_L.tif	0.27096	-0.178083	-0.79803	0.107648	-0.0922137	0.0457265	0.203883	-0.116981	0.20815	-0.00279729	0.133893	-0.0864453	0.138364	0.0599663	0.0618065	-0.0743781	0.0678624	0.0998056	-0.0102325	-0.0677332	-0.00570514	0.125374	-0.0916345	-0.0732726	-0.0871035	0.161171
90864_G2_17w_L.tif	0.267954	-0.187612	-0.799584	0.109418	-0.0867106	0.055676	0.209249	-0.11245	0.206809	-0.00400247	0.137701	-0.0838956	0.135806	0.0586166	0.0652101	-0.0724828	0.0621703	0.0946088	-0.00686507	-0.0662105	-0.012709	0.118993	-0.085624	-0.0680108	-0.0934069	0.157352
90868_G2_17w_L.tif	0.281171	-0.166632	-0.800722	0.120682	-0.0896799	0.0517693	0.208552	-0.113558	0.209339	-0.00592257	0.13819	-0.0818214	0.136067	0.052498	0.0649076	-0.0699627	0.062758	0.0893176	-0.01007	-0.0664303	-0.0127995	0.113149	-0.0915206	-0.0702064	-0.0961929	0.147117
90873_G2_17w_L.tif	0.295499	-0.203617	-0.766033	0.124036	-0.093604	0.0600958	0.223213	-0.125558	0.181196	-0.015731	0.149291	-0.0960475	0.109506	0.0679687	0.0814628	-0.0818588	0.0358165	0.113523	0.0127967	-0.0777344	-0.0399145	0.140717	-0.061586	-0.0849261	-0.127643	0.179132
90884_G2_17w_L.tif	0.276752	-0.198303	-0.786491	0.1176	-0.0939258	0.0511875	0.215642	-0.117105	0.201056	-0.0029683	0.144289	-0.086185	0.125069	0.0613572	0.0716847	-0.076287	0.0502344	0.0996734	0.00308563	-0.0674122	-0.025276	0.124989	-0.0734369	-0.0703005	-0.108683	0.163753
90886_G2_17w_L.tif	0.264158	-0.220564	-0.774469	0.104538	-0.0936763	0.0530517	0.213212	-0.124066	0.201148	0.00994748	0.139808	-0.0970267	0.123741	0.0761327	0.0729877	-0.0825729	0.0488041	0.114869	0.0040856	-0.0785368	-0.025484	0.141082	-0.0681699	-0.0812154	-0.106145	0.184361
90899_G2_17w_L.tif	0.263527	-0.174142	-0.80715	0.106909	-0.0862895	0.0512183	0.202516	-0.10999	0.218969	0.00585847	0.129535	-0.0853155	0.146253	0.0578381	0.0574407	-0.0719183	0.0735096	0.0915098	-0.017392	-0.0673982	-0.000566952	0.115369	-0.0979307	-0.0678141	-0.0824222	0.147876
90902_G2_17w_L.tif	0.29129	-0.20216	-0.768619	0.131193	-0.0975893	0.0522012	0.22378	-0.119997	0.197311	0.00224522	0.148767	-0.0924303	0.116222	0.0687499	0.0773259	-0.0824057	0.0371594	0.105058	0.00831694	-0.0770213	-0.0401448	0.129574	-0.065747	-0.0811753	-0.128073	0.166168
90904_G2_17w_L.tif	0.264167	-0.160553	-0.81116	0.106321	-0.0919333	0.0381981	0.200278	-0.105988	0.218748	0.00016478	0.126815	-0.083281	0.15249	0.0576291	0.0521506	-0.0728781	0.0814468	0.091899	-0.0223134	-0.0658473	0.00816118	0.116101	-0.107505	-0.071303	-0.0713455	0.149538
90905_G2_17w_L.tif	0.283415	-0.17243	-0.792459	0.125853	-0.0958021	0.0436028	0.213099	-0.111382	0.209499	-0.000120207	0.140244	-0.0832137	0.133689	0.0578224	0.0671151	-0.0720476	0.0574095	0.0910744	-0.0087833	-0.0717724	-0.0185104	0.114759	-0.0889133	-0.0757866	-0.100003	0.153642
90906_G2_17w_L.tif	0.276375	-0.173543	-0.805956	0.120219	-0.0907141	0.0498337	0.209733	-0.111236	0.213037	-0.00279563	0.138016	-0.0816159	0.137404	0.0510416	0.0650277	-0.0685374	0.0612717	0.0831889	-0.006911	-0.0590134	-0.0149712	0.106273	-0.0852122	-0.0562974	-0.0970997	0.142482
90909_G2_17w_L2.tif	0.262579	-0.181748	-0.807726	0.104698	-0.0888036	0.0489859	0.205715	-0.108975	0.20885	-0.0075726	0.135688	-0.0791782	0.139872	0.0525704	0.0631916	-0.0667025	0.0703824	0.092352	-0.0109797	-0.0617292	-0.00238518	0.118802	-0.0946015	-0.0678831	-0.0817811	0.156381
90961_G2_17w_L.tif	0.26078	-0.181343	-0.804058	0.0977229	-0.0862573	0.0517376	0.200264	-0.114818	0.213768	0.00370418	0.127586	-0.0900652	0.14338	0.0611344	0.0570258	-0.0759854	0.0718744	0.0969338	-0.014849	-0.0689085	4.73805e-05	0.123728	-0.0931969	-0.068647	-0.0763636	0.164805
90964_G2_17w_L.tif	0.290514	-0.184728	-0.776032	0.127994	-0.0967868	0.0482377	0.219213	-0.115249	0.199087	-0.00274445	0.144351	-0.089202	0.1223	0.0634153	0.0722415	-0.0791687	0.0480802	0.104058	-0.00118931	-0.0788266	-0.0278388	0.128998	-0.0809192	-0.0886694	-0.11302	0.165886
90968_G2_17w_L.tif	0.266743	-0.173596	-0.803198	0.105148	-0.0892659	0.0475865	0.201562	-0.113928	0.215262	0.00390233	0.129348	-0.0879545	0.143927	0.0598014	0.0583634	-0.0734311	0.0710404	0.0938176	-0.0158694	-0.0690436	-0.00225506	0.118943	-0.0965695	-0.0712496	-0.0790868	0.160004
90974_G2_17w_L.tif	0.274027	-0.14501	-0.81342	0.108762	-0.0858489	0.0500766	0.199975	-0.108542	0.217136	-0.00454071	0.124241	-0.0894028	0.149499	0.0511856	0.0505996	-0.0764354	0.0789635	0.087114	-0.0235616	-0.0681214	0.00611355	0.11281	-0.104973	-0.0660026	-0.0727501	0.148106
90975_G2_17w_L.tif	0.283363	-0.197662	-0.779412	0.120498	-0.0926282	0.0554344	0.216171	-0.121715	0.197293	-0.00362178	0.144839	-0.0901511	0.121186	0.0641845	0.0772368	-0.0736854	0.0458026	0.103199	0.00364779	-0.0736189	-0.0308614	0.127353	-0.0729918	-0.0788946	-0.113646	0.168679
90977_G2_17w_L.tif	0.278999	-0.191739	-0.791328	0.119618	-0.0917271	0.0537669	0.214453	-0.117138	0.201483	-0.00655006	0.144047	-0.0846003	0.126519	0.057741	0.0728363	-0.0716308	0.0512146	0.0949744	0.00205703	-0.0646923	-0.0247623	0.119731	-0.0749598	-0.0665296	-0.108831	0.157049
90980_G2_17w_L.tif	0.2835	-0.179143	-0.790555	0.123439	-0.0967854	0.0438138	0.212526	-0.116442	0.205643	-0.00306775	0.14151	-0.0847405	0.130363	0.0585358	0.0694919	-0.0723524	0.0551594	0.0948269	-0.00429751	-0.0694039	-0.0203172	0.119733	-0.0821419	-0.0711363	-0.104097	0.155937
90982_G2_17w_L.tif	0.257928	-0.201621	-0.796711	0.0996538	-0.0906983	0.0497572	0.202579	-0.121624	0.209407	0.00503054	0.133183	-0.0908987	0.136329	0.0654376	0.0676099	-0.071396	0.0641737	0.103233	-0.00309971	-0.0650277	-0.00869445	0.129732	-0.0805791	-0.0673047	-0.091428	0.165028
90985_G2_17w_L.tif	0.280062	-0.188584	-0.790285	0.120418	-0.0929096	0.0514966	0.212567	-0.118865	0.206538	0.000882236	0.138746	-0.0917067	0.128288	0.0594903	0.0725112	-0.0709595	0.0524238	0.0954913	0.00108262	-0.0649077	-0.0237541	0.119658	-0.0765031	-0.0674395	-0.108768	0.155027
90989_G2_17w_L.tif	0.265871	-0.181831	-0.803165	0.104146	-0.0902808	0.0478989	0.201132	-0.118814	0.212352	0.00152748	0.130975	-0.0889769	0.140126	0.0587701	0.0640492	-0.068595	0.0665556	0.0930408	-0.00847115	-0.0621621	-0.00480165	0.121822	-0.0899928	-0.0667712	-0.0843495	0.159945
90997_G2_17w_L.tif	0.274829	-0.191782	-0.785697	0.113083	-0.0904251	0.0537426	0.208796	-0.121163	0.205128	0.00276614	0.139288	-0.0888444	0.130819	0.0663382	0.0688233	-0.0761987	0.0564284	0.103396	-0.00461266	-0.0746142	-0.017387	0.129907	-0.0832182	-0.0802727	-0.102772	0.163643
90998_G2_17w_L.tif	0.302488	-0.169635	-0.781702	0.145342	-0.0979424	0.0481035	0.225122	-0.109325	0.202237	-0.00534387	0.148323	-0.0847278	0.120854	0.0542006	0.0739662	-0.0762152	0.0426691	0.0898749	0.000896033	-0.0728325	-0.0357065	0.112387	-0.077679	-0.0780157	-0.123526	0.146188
91002_G2_17w_L.tif	0.285322	-0.166125	-0.784763	0.12968	-0.0990262	0.0360733	0.212235	-0.11072	0.211608	0.00716221	0.136811	-0.0881322	0.137367	0.0674215	0.0633024	-0.0786173	0.0620042	0.101408	-0.0129102	-0.0803479	-0.0147057	0.122545	-0.0963341	-0.0919474	-0.10091	0.1516
91006_G2_17w_L.tif	0.27502	-0.178504	-0.795514	0.117108	-0.0938397	0.044995	0.208389	-0.114244	0.21262	0.004318	0.137552	-0.0839425	0.136471	0.0590255	0.0633737	-0.0748351	0.0618938	0.0936786	-0.00900815	-0.0684841	-0.0129867	0.118148	-0.0893008	-0.0722843	-0.0946691	0.155021
91027_G2_17w_L.tif	0.266505	-0.165573	-0.818504	0.103088	-0.0839972	0.0541935	0.19887	-0.113958	0.213069	-0.00949192	0.128143	-0.0853596	0.146043	0.0494059	0.0576456	-0.0678282	0.0751151	0.0855952	-0.013761	-0.0559351	0.00201054	0.11138	-0.0919901	-0.0499997	-0.0791482	0.144484
91030_G2_17w_L.tif	0.280701	-0.18208	-0.791148	0.12101	-0.0962433	0.044392	0.211036	-0.117805	0.205967	-0.00235271	0.140857	-0.0851023	0.131394	0.0598413	0.0687503	-0.0730444	0.0568371	0.0968624	-0.00277314	-0.0663711	-0.0188663	0.121154	-0.0824879	-0.0712705	-0.104024	0.154766
91039_G2_17w_L.tif	0.265709	-0.156425	-0.812573	0.105435	-0.0906881	0.0400445	0.197443	-0.110399	0.221238	0.003745	0.1248	-0.0862692	0.152416	0.0560308	0.0508533	-0.0743551	0.0810544	0.0895366	-0.0222622	-0.0645541	0.00857275	0.115165	-0.106318	-0.0675599	-0.0702447	0.149605
91047_G2_17w_L.tif	0.289789	-0.173297	-0.784795	0.134141	-0.0966584	0.0452122	0.21621	-0.113212	0.210367	0.00626746	0.140534	-0.0889481	0.131813	0.0640099	0.0679236	-0.0775279	0.0533049	0.0954339	-0.00579496	-0.0747271	-0.0251049	0.115701	-0.0844093	-0.0783044	-0.113179	0.145252
91050_G2_17w_L.tif	0.275136	-0.210228	-0.773449	0.111541	-0.0939204	0.0535767	0.21143	-0.128653	0.199778	0.00677266	0.141499	-0.0961198	0.122031	0.0733397	0.0738045	-0.0819112	0.0478963	0.113906	0.00505378	-0.0769751	-0.026962	0.139944	-0.0690049	-0.0813434	-0.113292	0.17615
91052_G2_17w_L.tif	0.254218	-0.178386	-0.814335	0.0948617	-0.081424	0.0555437	0.196833	-0.112645	0.21646	0.000597931	0.1261	-0.0858193	0.148749	0.057094	0.0564006	-0.0694425	0.0793845	0.094001	-0.0183423	-0.0646544	0.0069807	0.119246	-0.0968764	-0.0617557	-0.0741491	0.151359
91054_G2_17w_L.tif	0.282769	-0.194069	-0.783581	0.119841	-0.0944732	0.0514919	0.215474	-0.119986	0.199235	-0.00410615	0.145414	-0.0865562	0.122501	0.0608488	0.0720203	-0.0781203	0.047104	0.0991088	0.00270603	-0.070649	-0.0269423	0.126999	-0.072148	-0.071757	-0.110079	0.166955
91067_G2_17w_L.tif	0.273208	-0.181236	-0.795052	0.111245	-0.0890006	0.0526755	0.206892	-0.116372	0.209668	0.00194731	0.136949	-0.0853048	0.136192	0.0614219	0.0600466	-0.0810549	0.0621748	0.096874	-0.00944184	-0.0711751	-0.012068	0.122026	-0.0864275	-0.0708594	-0.0931411	0.159812
91069_G2_17w_L.tif	0.274765	-0.182229	-0.792696	0.115141	-0.0918138	0.0491905	0.210336	-0.113044	0.207294	-0.00110351	0.138685	-0.0841745	0.135006	0.0614481	0.0627656	-0.0784949	0.0623105	0.0996101	-0.00889703	-0.0720623	-0.0127957	0.123762	-0.0874252	-0.0744402	-0.0975337	0.156396
91070_G2_17w_L.tif	0.250146	-0.180091	-0.816889	0.0919018	-0.0818129	0.0538475	0.194866	-0.112958	0.220093	0.00462744	0.124871	-0.0855252	0.15049	0.0569873	0.0539519	-0.0708662	0.079978	0.0915147	-0.0165821	-0.0598541	0.00725121	0.115895	-0.0978812	-0.0604084	-0.0684811	0.15493
91075_G2_17w_L.tif	0.265004	-0.160393	-0.810953	0.108077	-0.0908442	0.0406013	0.202237	-0.103394	0.219044	0.000551568	0.127126	-0.0833726	0.151809	0.0566938	0.0527771	-0.0723176	0.0800688	0.0900001	-0.0228445	-0.0673079	0.00661491	0.114111	-0.107578	-0.0718989	-0.0724618	0.14865
91084_G2_17w_L.tif	0.276884	-0.178193	-0.797425	0.116165	-0.0882541	0.054774	0.208889	-0.115302	0.210196	0.000365556	0.134032	-0.0911089	0.135227	0.0581459	0.0649605	-0.0738294	0.0605962	0.0933631	-0.0058064	-0.0650355	-0.0146099	0.117776	-0.0849224	-0.0670691	-0.099766	0.149947
91104_G2_17w_L.tif	0.298475	-0.16641	-0.77683	0.138109	-0.100254	0.0403166	0.217971	-0.115389	0.205226	0.00375489	0.142502	-0.0904408	0.125724	0.0636174	0.0686285	-0.082649	0.0489448	0.0994858	-0.00450122	-0.0807957	-0.028797	0.120929	-0.0843875	-0.0898293	-0.112703	0.159301
91108_G2_17w_L.tif	0.276969	-0.188579	-0.787147	0.120403	-0.100942	0.036339	0.213355	-0.113715	0.207871	0.00343247	0.140087	-0.0865142	0.13232	0.0643312	0.0684567	-0.07435	0.0563289	0.0987813	-0.00403063	-0.0701088	-0.018515	0.12411	-0.0833336	-0.0753996	-0.101418	0.161269
91112_G2_17w_L.tif	0.2831	-0.196461	-0.778626	0.120555	-0.0975605	0.0472551	0.212076	-0.126691	0.203925	0.00623891	0.1405	-0.0955913	0.122402	0.0650078	0.0758388	-0.0742533	0.0471334	0.103798	0.00571968	-0.0689198	-0.0271165	0.131292	-0.0735147	-0.0781457	-0.113878	0.165916
91121_G2_17w_L.tif	0.283972	-0.155217	-0.800151	0.128956	-0.0963596	0.0378582	0.211591	-0.104874	0.214705	-3.61729e-05	0.136946	-0.0807785	0.140455	0.0542684	0.0605118	-0.0740027	0.0650289	0.0863695	-0.0163367	-0.0730947	-0.011316	0.108298	-0.0966481	-0.0730165	-0.0923987	0.145269
91122_G2_17w_L.tif	0.268491	-0.16903	-0.810135	0.108342	-0.0877577	0.049859	0.203722	-0.10999	0.212731	-0.00574712	0.131713	-0.0830854	0.142918	0.0514171	0.0608294	-0.0668885	0.0722609	0.0891206	-0.0146584	-0.0627723	-0.00238693	0.112684	-0.0965216	-0.0645363	-0.0812062	0.150627
91132_G2_17w_L.tif	0.266839	-0.177593	-0.807942	0.104796	-0.0865579	0.0530602	0.200441	-0.118496	0.213533	-6.10558e-05	0.132047	-0.0858869	0.139802	0.0536386	0.0612904	-0.0707063	0.0684926	0.0911066	-0.00983158	-0.0611286	-0.0056013	0.115809	-0.0877124	-0.0587099	-0.0847987	0.154172
91133_G2_17w_L.tif	0.277479	-0.196018	-0.783525	0.108518	-0.089766	0.0567284	0.207365	-0.128033	0.201236	0.00192456	0.137882	-0.0953062	0.125171	0.0662718	0.0694256	-0.0806967	0.0497077	0.103124	0.00158871	-0.0723177	-0.0218222	0.133392	-0.0732317	-0.0746051	-0.101511	0.177017
91135_G2_17w_L.tif	0.265675	-0.197837	-0.793445	0.100188	-0.0814985	0.0639148	0.206447	-0.120755	0.198976	-0.0054506	0.136866	-0.0898847	0.129357	0.0625093	0.0676141	-0.0762512	0.0594094	0.104465	-0.00299792	-0.0708511	-0.0126332	0.132566	-0.0802305	-0.0744815	-0.093539	0.171868
91144_G2_17w_L.tif	0.28897	-0.192007	-0.773614	0.126319	-0.0975714	0.04829	0.216502	-0.122544	0.200231	0.00233706	0.146473	-0.0884415	0.121991	0.0680346	0.071498	-0.0836212	0.0457116	0.106031	0.00131754	-0.0788458	-0.0305087	0.13075	-0.0739205	-0.0826603	-0.117079	0.166359
91145_G2_17w_L.tif	0.281511	-0.167921	-0.797412	0.122458	-0.0958532	0.0413316	0.209909	-0.11237	0.21001	-0.00305441	0.138518	-0.082089	0.136134	0.0552242	0.0642241	-0.07235	0.0622269	0.0913485	-0.0102047	-0.0684473	-0.0133328	0.115096	-0.0905078	-0.0710411	-0.0952225	0.151815
91148_G2_17w_L.tif	0.254659	-0.159061	-0.82117	0.0977341	-0.089347	0.0382091	0.193346	-0.107165	0.224593	0.00284957	0.124224	-0.0783918	0.15888	0.0542221	0.0485776	-0.0686585	0.0893227	0.0879044	-0.0278328	-0.0630849	0.0164234	0.111321	-0.112731	-0.0645163	-0.0589459	0.148638
91151_G2_17w_L.tif	0.258094	-0.15833	-0.821689	0.106172	-0.093299	0.0322206	0.197481	-0.103652	0.226789	0.00487531	0.126024	-0.0777254	0.158405	0.0528222	0.0496054	-0.0684414	0.0869384	0.0843562	-0.025693	-0.0598552	0.013205	0.107414	-0.10866	-0.0568225	-0.0672002	0.136967
91153_G2_17w_L.tif	0.27205	-0.191767	-0.780709	0.103204	-0.0801957	0.066353	0.206334	-0.121706	0.208361	0.012492	0.12892	-0.101898	0.133404	0.0746301	0.0595632	-0.0896596	0.0595576	0.111427	-0.0112498	-0.0861574	-0.0149715	0.135647	-0.0856858	-0.0881827	-0.0953777	0.175618
91154_G2_17w_L.tif	0.278653	-0.166512	-0.798138	0.120209	-0.0915363	0.0473308	0.211779	-0.105035	0.207276	-0.00894859	0.138012	-0.0798288	0.137547	0.0541686	0.0621882	-0.0727525	0.0671586	0.095114	-0.0141199	-0.0718373	-0.00702286	0.120556	-0.0984289	-0.0807459	-0.0933694	0.148281
91159_G2_17w_L.tif	0.265292	-0.17347	-0.804231	0.102045	-0.0891787	0.0470359	0.201894	-0.111795	0.211991	-0.00145099	0.12994	-0.0857556	0.143021	0.0574029	0.0575355	-0.0736325	0.0731977	0.0958445	-0.0176432	-0.0707905	0.00173794	0.123576	-0.0978454	-0.0721094	-0.0757103	0.1631
91160_G2_17w_L.tif	0.270784	-0.14697	-0.814557	0.112253	-0.0874341	0.0461999	0.201303	-0.10386	0.220129	-0.001958	0.12683	-0.0825451	0.152856	0.0527781	0.0514605	-0.0721659	0.0803136	0.0844014	-0.0258611	-0.0688281	0.00664646	0.108484	-0.109767	-0.0700212	-0.0727042	0.142233
91163_G2_17w_L.tif	0.297047	-0.179716	-0.775045	0.139832	-0.0999814	0.0442738	0.223476	-0.111858	0.20356	0.00304477	0.148351	-0.0850971	0.121713	0.0624712	0.0716293	-0.0823465	0.0432842	0.0973261	-0.0017978	-0.0814659	-0.0353693	0.118556	-0.0769346	-0.0828979	-0.119933	0.157879
91165_G2_17w_L.tif	0.28096	-0.174337	-0.792453	0.114822	-0.0858153	0.0591154	0.205474	-0.121849	0.20808	0.000876047	0.135402	-0.0903503	0.133953	0.061245	0.0633731	-0.0786252	0.0596489	0.0971991	-0.00828038	-0.0723962	-0.0147199	0.122682	-0.0868203	-0.0751442	-0.0988028	0.156762
91182_G2_17w_L.tif	0.276673	-0.166197	-0.806858	0.122028	-0.0942262	0.0418506	0.210065	-0.106332	0.21336	-0.00537702	0.137027	-0.0793163	0.14073	0.0507	0.0632237	-0.0669647	0.0664776	0.0847027	-0.0117164	-0.0615089	-0.00861407	0.109115	-0.0929298	-0.0621076	-0.0932121	0.139407
91186_G2_17w_L.tif	0.267105	-0.147112	-0.819563	0.105085	-0.0867711	0.0456326	0.193702	-0.113727	0.223557	0.00198804	0.123854	-0.0845242	0.15512	0.0520243	0.048562	-0.0737292	0.0834737	0.0841001	-0.0239832	-0.0609822	0.0101208	0.108148	-0.107082	-0.0595968	-0.0680948	0.142695
91187_G2_17w_L.tif	0.267273	-0.170579	-0.808357	0.107323	-0.0906534	0.0448812	0.202602	-0.11137	0.214253	-0.00213505	0.131501	-0.0831767	0.144811	0.0555958	0.0588932	-0.0700641	0.0718345	0.0893101	-0.0155266	-0.0645639	-0.00161501	0.114578	-0.0957483	-0.0640469	-0.0792677	0.154249
91190_G2_17w_L.tif	0.245316	-0.176752	-0.827204	0.0974151	-0.0910925	0.0371292	0.19893	-0.100318	0.226363	0.00335093	0.12589	-0.0774574	0.157609	0.051071	0.0536464	-0.061741	0.0855053	0.0814476	-0.0208403	-0.0526427	0.0119685	0.104607	-0.101761	-0.0472555	-0.0643313	0.141146
91203_G2_17w_L.tif	0.269844	-0.196887	-0.786677	0.113827	-0.0919233	0.0510218	0.215769	-0.109799	0.206792	0.00398733	0.140208	-0.0865315	0.131196	0.064859	0.0666177	-0.078284	0.0565163	0.101186	-0.00712184	-0.0767672	-0.0177301	0.126965	-0.0830954	-0.078036	-0.100397	0.164458
91207_G2_17w_L.tif	0.281802	-0.191885	-0.782605	0.120208	-0.093199	0.0524379	0.213377	-0.12087	0.205034	0.00429587	0.14124	-0.0911004	0.126319	0.0649029	0.0702761	-0.078998	0.0490837	0.099624	-2.51478e-05	-0.0729622	-0.025901	0.125617	-0.0754379	-0.0746484	-0.109963	0.163378
91231_G2_17w_L.tif	0.290457	-0.183244	-0.776921	0.128234	-0.101495	0.0393059	0.219423	-0.113628	0.201204	-0.000233464	0.141539	-0.0930658	0.124439	0.0654835	0.0699994	-0.0818369	0.0475044	0.101246	-0.000791631	-0.0767577	-0.0270089	0.128476	-0.0783282	-0.0826275	-0.110021	0.168649
91246_G2_17w_L.tif	0.270444	-0.133845	-0.815117	0.109331	-0.0881312	0.0414546	0.195178	-0.108487	0.226808	0.009117	0.118315	-0.0938311	0.158663	0.0575439	0.0441887	-0.080754	0.0864379	0.0872821	-0.0307647	-0.0720516	0.0120534	0.108533	-0.113764	-0.0698982	-0.064311	0.145604
91256_G2_17w_L.tif	0.256279	-0.146269	-0.82451	0.100461	-0.0862194	0.0411421	0.195119	-0.0983527	0.229816	0.00680063	0.11963	-0.08158	0.164214	0.0542588	0.039828	-0.0783609	0.0934662	0.0842189	-0.0349709	-0.0680804	0.0196027	0.105363	-0.117246	-0.0620458	-0.0550072	0.142444
91260_G2_17w_L.tif	0.273208	-0.180338	-0.796986	0.111311	-0.088216	0.0537032	0.204407	-0.119789	0.210648	0.00217712	0.133675	-0.0898877	0.137856	0.0622743	0.0632241	-0.0753557	0.0637061	0.0974407	-0.00806069	-0.0678724	-0.0115164	0.121157	-0.0856399	-0.0679423	-0.0963054	0.153121
91272_G2_17w_L.tif	0.290922	-0.18488	-0.77991	0.13422	-0.0966978	0.0488786	0.22169	-0.112234	0.204056	0.00126355	0.147102	-0.0849562	0.123968	0.061782	0.0714967	-0.0794949	0.0451788	0.0953423	-0.000872409	-0.0759944	-0.031637	0.119601	-0.0765388	-0.0773647	-0.118758	0.153836
91273_G2_17w_L.tif	0.277392	-0.18798	-0.7879	0.113056	-0.0913333	0.0524442	0.20676	-0.124403	0.207085	0.00447546	0.136883	-0.0923064	0.129841	0.063381	0.0674099	-0.0776866	0.0562529	0.101724	-0.00219784	-0.0698634	-0.018642	0.126771	-0.0799752	-0.0737414	-0.101575	0.164128
91275_G2_17w_L.tif	0.270006	-0.189463	-0.796229	0.101038	-0.0830305	0.0617511	0.202433	-0.124746	0.200283	-0.00698294	0.136403	-0.0886785	0.131051	0.0604338	0.0654256	-0.0765933	0.0611737	0.102314	-0.00479191	-0.0696404	-0.0109001	0.130474	-0.0798938	-0.0689535	-0.0919285	0.169047
91283_G2_17w_L.tif	0.268455	-0.18567	-0.796113	0.110844	-0.0946644	0.0429039	0.205803	-0.11617	0.212159	0.00459262	0.134938	-0.086716	0.138428	0.0623866	0.0647566	-0.0717359	0.0649829	0.0981572	-0.00848537	-0.0672925	-0.00904575	0.123377	-0.0888201	-0.0715675	-0.0923941	0.156891
91293_G2_17w_L.tif	0.295883	-0.199412	-0.762958	0.13033	-0.0968775	0.0542178	0.218506	-0.130307	0.196532	0.00547694	0.146304	-0.0984458	0.115936	0.0746641	0.0777758	-0.0849091	0.0375636	0.11253	0.00959309	-0.0795631	-0.0420764	0.133296	-0.0657181	-0.0875446	-0.130463	0.169667
91300_G2_17w_L.tif	0.265604	-0.159183	-0.807235	0.101945	-0.0873905	0.0463778	0.197217	-0.111398	0.21809	0.00329346	0.122494	-0.091293	0.151738	0.0613131	0.0510672	-0.0765153	0.0812234	0.0963416	-0.0236028	-0.0713425	0.00917352	0.122113	-0.107844	-0.0768482	-0.0705336	0.155195
91305_G2_17w_L.tif	0.275886	-0.181099	-0.795044	0.115093	-0.0889726	0.0538861	0.210476	-0.113484	0.208993	0.000530863	0.136237	-0.0884183	0.13346	0.0581435	0.0656781	-0.0740087	0.0592806	0.0941983	-0.00780844	-0.070112	-0.0167111	0.117279	-0.0856161	-0.0709926	-0.0958575	0.158983
91310_G2_17w_L.tif	0.267839	-0.180657	-0.802869	0.112799	-0.0917135	0.0462485	0.207565	-0.110211	0.212943	-8.06541e-05	0.13707	-0.0801672	0.140603	0.0572667	0.0617552	-0.0720228	0.0673102	0.0925068	-0.0112191	-0.0653787	-0.00765294	0.116321	-0.0901677	-0.0649136	-0.0914622	0.148289
91316_G2_17w_L.tif	0.281796	-0.142037	-0.809088	0.118701	-0.0907707	0.0443747	0.202537	-0.112431	0.217095	-0.00214046	0.12579	-0.0940903	0.1463	0.0523782	0.0560865	-0.0729215	0.072851	0.0853505	-0.0178057	-0.0642873	-0.000537822	0.111726	-0.100931	-0.0666042	-0.0833213	0.141981
91321_G2_17w_L.tif	0.279658	-0.195533	-0.783036	0.125929	-0.0934301	0.0523692	0.220373	-0.110971	0.209339	0.00865532	0.143016	-0.0887063	0.125945	0.0622545	0.0717153	-0.0765493	0.046937	0.0946492	-0.00125478	-0.0738989	-0.0299588	0.118195	-0.0763483	-0.0743256	-0.112955	0.157932
91341_G2_17w_L.tif	0.26142	-0.19744	-0.792554	0.0966417	-0.0845705	0.058176	0.203935	-0.119954	0.206825	0.00493365	0.13263	-0.0922844	0.133957	0.0663836	0.0612771	-0.0817478	0.0630367	0.105781	-0.00875156	-0.0756306	-0.00852409	0.133637	-0.0826151	-0.0745137	-0.0860646	0.176017
91344_G2_17w_L.tif	0.260917	-0.193171	-0.795667	0.102151	-0.0898087	0.0496703	0.207406	-0.111755	0.211683	0.00655154	0.132028	-0.0899535	0.135439	0.0604053	0.061223	-0.077339	0.0677489	0.103785	-0.0110902	-0.0726553	-0.00444536	0.130844	-0.0880945	-0.0732704	-0.0873392	0.164736
91351_G2_17w_L.tif	0.272288	-0.176637	-0.800893	0.11378	-0.0926257	0.0454128	0.206386	-0.113822	0.210139	-0.00326645	0.136732	-0.0820051	0.13955	0.0580663	0.0639575	-0.069971	0.0655158	0.0925797	-0.00965135	-0.0646581	-0.00837134	0.118318	-0.0915636	-0.0695585	-0.0914634	0.151762
91358_G2_17w_L.tif	0.292271	-0.205617	-0.759177	0.127764	-0.101171	0.0475241	0.220326	-0.127477	0.193602	0.00404252	0.149734	-0.0934891	0.114352	0.0758513	0.0789573	-0.0842671	0.0375983	0.116101	0.00756578	-0.0848927	-0.0401852	0.139311	-0.0684237	-0.0952236	-0.125449	0.180372
91359_G2_17w_L.tif	0.283875	-0.187406	-0.777924	0.121095	-0.101026	0.0385068	0.214799	-0.117073	0.20103	-0.000348515	0.140724	-0.0908785	0.127758	0.0688267	0.068951	-0.0805218	0.0527344	0.106441	-0.00205216	-0.0760491	-0.0224405	0.131471	-0.0823729	-0.0865195	-0.104056	0.172456
91369_G2_17w_L.tif	0.268025	-0.169334	-0.810226	0.113346	-0.0962841	0.0347934	0.204129	-0.109128	0.219041	0.00267103	0.131407	-0.0830583	0.146622	0.0546934	0.0587984	-0.0686718	0.0722387	0.0860789	-0.01381	-0.0586415	-0.00218441	0.11022	-0.0947223	-0.0575851	-0.0830342	0.144615
91374_G2_17w_L.tif	0.272753	-0.17324	-0.80113	0.111188	-0.0933534	0.043302	0.203986	-0.116109	0.211985	-0.000214183	0.134328	-0.0845351	0.139804	0.0575602	0.0613574	-0.0729191	0.0664919	0.0926948	-0.0123165	-0.0677387	-0.00656655	0.119445	-0.0906909	-0.0666474	-0.0866473	0.157214
91376_G2_17w_L.tif	0.272777	-0.174132	-0.805046	0.110521	-0.0899462	0.0494283	0.208142	-0.110077	0.206532	-0.0106748	0.136599	-0.0814073	0.136311	0.0504924	0.0636592	-0.0693201	0.0654013	0.0898707	-0.0104843	-0.0644141	-0.00865261	0.115345	-0.0900366	-0.06478	-0.085257	0.159148
91386_G2_17w_L.tif	0.26349	-0.207735	-0.781916	0.0955859	-0.0812347	0.0653661	0.203051	-0.129001	0.202145	0.00794996	0.136415	-0.0948163	0.127941	0.0735163	0.0646449	-0.0866332	0.0559246	0.113575	-0.00367943	-0.0811994	-0.0155024	0.142074	-0.0769674	-0.0837712	-0.0943105	0.185088
91402_G2_17w_L.tif	0.282326	-0.174751	-0.795188	0.120662	-0.0906045	0.0526171	0.212155	-0.113355	0.21083	0.0023388	0.136011	-0.0907045	0.131282	0.0544309	0.064188	-0.0775453	0.0556855	0.0890516	-0.00495315	-0.0660325	-0.0189959	0.114904	-0.0830924	-0.066875	-0.0996428	0.155259
91417_G2_17w_L.tif	0.275409	-0.172693	-0.805248	0.122083	-0.090233	0.0499808	0.210751	-0.108078	0.214159	-0.00179453	0.136456	-0.0829266	0.13957	0.052837	0.0651613	-0.0669701	0.0642767	0.0859286	-0.00838315	-0.0598675	-0.0123664	0.108136	-0.0896894	-0.0616946	-0.0998632	0.135058
91433_g2_17w_L(bad).tif	0.272631	-0.191998	-0.793125	0.118857	-0.0890217	0.0553324	0.213206	-0.113643	0.213083	0.00789766	0.138164	-0.0889411	0.132805	0.0610807	0.0683778	-0.0737103	0.0552141	0.093389	-0.00394784	-0.0684384	-0.0221674	0.115309	-0.078104	-0.06486	-0.107115	0.149726
91434_G2_17w_L.tif	0.279576	-0.187661	-0.773003	0.115492	-0.0982139	0.0414884	0.2136	-0.114348	0.203835	0.00753899	0.135506	-0.0962385	0.131242	0.0756698	0.0627695	-0.0887526	0.0580686	0.114707	-0.01009	-0.0885532	-0.0162441	0.139714	-0.0885355	-0.096909	-0.0985094	0.177851
91445_G2_17w_L.tif	0.283115	-0.192738	-0.774228	0.11905	-0.0938766	0.0518734	0.215895	-0.118145	0.204016	0.00837357	0.137725	-0.0981008	0.125459	0.0707765	0.0682023	-0.0851767	0.0494231	0.107481	-0.00273063	-0.0818635	-0.0262523	0.13192	-0.0789514	-0.0871507	-0.107796	0.173701
91447_G2_17w_L.tif	0.264798	-0.168115	-0.806891	0.101654	-0.0846154	0.052708	0.199189	-0.112429	0.214434	-0.000305121	0.126831	-0.0875272	0.147556	0.05948	0.0554979	-0.0733266	0.0774072	0.0963113	-0.0205551	-0.0711005	0.00388518	0.120285	-0.101956	-0.0731008	-0.0755807	0.155466
99186_G2_17w_L.tif	0.268099	-0.191415	-0.784518	0.110443	-0.0999772	0.0350482	0.208216	-0.114513	0.2147	0.016703	0.13113	-0.095564	0.139105	0.0739253	0.0598636	-0.0841422	0.06397	0.107343	-0.0103912	-0.0772673	-0.00995972	0.132172	-0.087874	-0.0802488	-0.0923639	0.167516
99788_G2_17w_L.tif	0.27345	-0.188858	-0.789994	0.114541	-0.0965117	0.0427892	0.212656	-0.111902	0.205704	-0.000846289	0.138924	-0.0860951	0.13317	0.0631569	0.0660717	-0.0760825	0.0588706	0.0994799	-0.00624703	-0.0714855	-0.0151913	0.125492	-0.0845798	-0.0747832	-0.0963222	0.164594
99799_G2_17w_L.tif	0.270604	-0.165696	-0.811054	0.118647	-0.0930209	0.0411131	0.20799	-0.10322	0.216599	-0.00378854	0.13619	-0.0750823	0.145357	0.0504798	0.0603888	-0.0657464	0.0717553	0.083646	-0.0158297	-0.0614565	-0.00333261	0.107099	-0.0991105	-0.0637855	-0.0865371	0.137789
99802_G2_17w_L.tif	0.275573	-0.181865	-0.79791	0.119121	-0.0896652	0.0530619	0.215023	-0.106959	0.207024	-0.00544406	0.139149	-0.0839504	0.134052	0.0559355	0.0672875	-0.0707347	0.0591952	0.0912205	-0.00779397	-0.0683691	-0.0171711	0.114223	-0.0846799	-0.0666253	-0.100084	0.150386
99809_G2_17w_L.tif	0.270552	-0.14342	-0.812829	0.105798	-0.0871946	0.0454707	0.193993	-0.114964	0.22278	0.00553695	0.120898	-0.0920257	0.154543	0.0574338	0.0481046	-0.0776278	0.0828092	0.0895988	-0.0267095	-0.0704254	0.00917356	0.112812	-0.108152	-0.0678461	-0.0679675	0.149659
99824_G2_17w_L.tif	0.241044	-0.169645	-0.830583	0.0808492	-0.0782824	0.0527811	0.189188	-0.106774	0.222977	-0.000100671	0.11658	-0.0852142	0.160752	0.0537601	0.0460931	-0.0687159	0.0931252	0.0882324	-0.0276129	-0.0598053	0.0230942	0.114446	-0.106724	-0.053057	-0.0496496	0.153243
99840_G2_17w_L.tif	0.26738	-0.193324	-0.790185	0.100904	-0.0855606	0.0580624	0.202913	-0.123798	0.2063	0.00454927	0.133599	-0.092792	0.133394	0.0671874	0.0618462	-0.082643	0.0617202	0.10634	-0.00615127	-0.073568	-0.0109056	0.133256	-0.0827908	-0.0763082	-0.0915584	0.172134
99852_G2_17w_L.tif	0.272428	-0.169756	-0.806515	0.113387	-0.0943615	0.0405055	0.204292	-0.113657	0.212771	-0.00403409	0.13634	-0.0787311	0.141714	0.0537251	0.0601567	-0.0714417	0.0690364	0.0895117	-0.0123075	-0.0625178	-0.00590787	0.113255	-0.091503	-0.0605004	-0.0861433	0.150254
99854_G2_17w_L.tif	0.267183	-0.19061	-0.796194	0.102831	-0.0822984	0.0619249	0.202235	-0.123345	0.20893	0.0039656	0.131535	-0.0940977	0.134288	0.0627981	0.0647222	-0.0761167	0.0617206	0.100433	-0.00388339	-0.0666748	-0.0119217	0.126193	-0.082501	-0.0704058	-0.0938161	0.163105
99858_G2_17w_L.tif	0.260902	-0.196102	-0.793885	0.10101	-0.0858216	0.0560782	0.202164	-0.121262	0.212488	0.00988175	0.133061	-0.0904554	0.138392	0.0685417	0.0610658	-0.0801114	0.0648955	0.10418	-0.00884583	-0.0729077	-0.00907583	0.128873	-0.0834409	-0.0714777	-0.0918992	0.163752
99862_G2_17w_L.tif	0.265169	-0.168353	-0.816006	0.10504	-0.0832357	0.0553523	0.198701	-0.11443	0.217467	-0.00146003	0.127961	-0.0859866	0.14679	0.0520412	0.0582537	-0.0676513	0.0745374	0.0861921	-0.014462	-0.0582877	-0.000155884	0.109414	-0.0933425	-0.053997	-0.0816767	0.142125
99886_G2_17w_L.tif	0.277886	-0.193076	-0.782803	0.117202	-0.0917408	0.0533475	0.210642	-0.122026	0.203989	0.00254366	0.144404	-0.0841194	0.128321	0.066226	0.0674522	-0.0812672	0.0540878	0.1046	-0.0018191	-0.0738026	-0.0214064	0.129206	-0.0807163	-0.0806344	-0.108297	0.1618
99869_G2_17w_L.tif	0.268761	-0.192157	-0.790861	0.10913	-0.0895718	0.0527771	0.208714	-0.116194	0.215504	0.0146656	0.129819	-0.098443	0.134094	0.064638	0.0627906	-0.0803769	0.0586305	0.0986645	-0.00607875	-0.0712102	-0.0142178	0.12589	-0.0810252	-0.0699879	-0.0965586	0.162605
99878_G2_17w_L.tif	0.27687	-0.188111	-0.790084	0.112331	-0.0914016	0.0522134	0.208278	-0.121773	0.206638	0.00270712	0.135357	-0.0942784	0.12967	0.0616987	0.0676896	-0.0766331	0.0557423	0.0994675	-0.00212774	-0.0687997	-0.0189444	0.124911	-0.0777456	-0.0689126	-0.0999419	0.165179
99880_G2_17w_L.tif	0.298705	-0.200341	-0.75686	0.130181	-0.0986703	0.0526152	0.219533	-0.131612	0.196756	0.0105973	0.14714	-0.0999359	0.111785	0.07525	0.0769866	-0.0899241	0.0327406	0.112755	0.00815351	-0.0869842	-0.0440448	0.137916	-0.0642173	-0.0924345	-0.128008	0.181917
99882_G2_17w_L.tif	0.256745	-0.177453	-0.808091	0.0905996	-0.0820589	0.05517	0.191226	-0.121881	0.219652	0.0104523	0.118935	-0.0977053	0.149687	0.0650816	0.0534654	-0.0763686	0.0780382	0.0988269	-0.0172659	-0.0673508	0.00630249	0.124599	-0.0953285	-0.065852	-0.071307	0.161882
99883_G2_17w_L.tif	0.268153	-0.164207	-0.78968	0.10342	-0.0945996	0.0353195	0.196756	-0.117365	0.220273	0.0203425	0.119915	-0.101855	0.150014	0.0761109	0.0498554	-0.0872853	0.0785583	0.110547	-0.024923	-0.0861621	0.00495844	0.132994	-0.107305	-0.0938894	-0.0719748	0.17203
99890_G2_17w_L.tif	0.272583	-0.195457	-0.784583	0.107856	-0.0855372	0.0605996	0.205995	-0.125329	0.20958	0.0117901	0.134113	-0.0969286	0.129563	0.0679972	0.0651112	-0.0831505	0.0548805	0.104683	-0.00365142	-0.0758221	-0.0179853	0.132217	-0.0779968	-0.0766496	-0.102071	0.168194
99897_G2_17w_L.tif	0.281399	-0.191961	-0.783597	0.129199	-0.0979342	0.0448392	0.22492	-0.102306	0.203916	-0.00138226	0.14442	-0.085345	0.126693	0.0607724	0.071672	-0.074935	0.0504193	0.0970176	-0.00176226	-0.0725319	-0.0266005	0.12023	-0.0811262	-0.0787651	-0.112419	0.155168
99928_G2_17w_L.tif	0.268958	-0.195997	-0.785742	0.108209	-0.0926346	0.0491904	0.210412	-0.115825	0.207827	0.00738236	0.134731	-0.0934058	0.132545	0.0680856	0.0637844	-0.0819179	0.0594439	0.106099	-0.00592542	-0.0751267	-0.0138314	0.132664	-0.0830561	-0.078774	-0.0965111	0.169417
99933_G2_17w_L.tif	0.259898	-0.187786	-0.804389	0.110301	-0.0923185	0.0441997	0.206426	-0.109177	0.218839	0.00793289	0.135423	-0.0806255	0.143038	0.0584323	0.0638787	-0.0666913	0.0686367	0.0911348	-0.0113506	-0.0633876	-0.00701753	0.11344	-0.0925911	-0.0660922	-0.0884724	0.148319
99935_G2_17w_L.tif	0.261133	-0.196644	-0.798026	0.10533	-0.0918062	0.0479485	0.208148	-0.113351	0.208257	0.00023377	0.137758	-0.083575	0.1357	0.0605707	0.0671597	-0.0700726	0.0627205	0.0972065	-0.00484843	-0.0644242	-0.0103384	0.123792	-0.0862308	-0.070876	-0.0896264	0.163861
99936_G2_17w_L.tif	0.258096	-0.175526	-0.812089	0.104588	-0.0941334	0.0363838	0.20245	-0.105342	0.220466	0.00443524	0.129802	-0.0806795	0.14967	0.0559935	0.0557541	-0.0694864	0.0770398	0.0884441	-0.0179865	-0.061866	0.0039323	0.113375	-0.0996859	-0.0620488	-0.0733159	0.151729
99941_G2_17w_L.tif	0.256276	-0.195118	-0.802892	0.0961138	-0.0867215	0.053007	0.196544	-0.124727	0.209069	0.00067978	0.134097	-0.0851242	0.140044	0.063304	0.0650886	-0.0698071	0.0693826	0.101661	-0.00645612	-0.0635409	-0.00216143	0.129335	-0.0854577	-0.0661602	-0.0868125	0.160377
99951_G2_17w_L.tif	0.289716	-0.192387	-0.774759	0.125262	-0.0887974	0.0622086	0.216024	-0.124436	0.201793	0.00484347	0.143466	-0.0943426	0.121077	0.0674111	0.0721632	-0.0836376	0.0428937	0.102985	0.00287588	-0.0776637	-0.0337893	0.127432	-0.0717543	-0.0807686	-0.12091	0.163094
99959_G2_17w_L.tif	0.253281	-0.18491	-0.806992	0.0934344	-0.0841048	0.0528422	0.198131	-0.113557	0.21455	0.00343383	0.127133	-0.0871826	0.147839	0.0637545	0.0555109	-0.0748567	0.0772144	0.099517	-0.0168772	-0.0684208	0.00561363	0.12578	-0.0968577	-0.0700258	-0.0744416	0.160191
99967_G2_17w_L.tif	0.259174	-0.171876	-0.813758	0.0945164	-0.082554	0.0543678	0.199463	-0.10907	0.211175	-0.00724633	0.126141	-0.0860121	0.146445	0.0538476	0.0535611	-0.0736124	0.0786761	0.0933585	-0.017827	-0.0637239	0.00802099	0.121323	-0.099755	-0.0656572	-0.0687621	0.159785
99985_G2_17w_L.tif	0.259731	-0.196151	-0.791815	0.10798	-0.0949971	0.0421395	0.213533	-0.102988	0.208333	0.00167358	0.139699	-0.0789082	0.139194	0.0661304	0.0602415	-0.0790189	0.0684018	0.105258	-0.0129648	-0.0755928	-0.00503737	0.13062	-0.0944247	-0.0827205	-0.089895	0.161579
99989_G2_17w_L.tif	0.280075	-0.171195	-0.795248	0.117875	-0.091862	0.0485436	0.207175	-0.11703	0.208148	-0.00301799	0.136884	-0.0855432	0.136433	0.0594711	0.0642655	-0.073781	0.0628203	0.095948	-0.00978885	-0.0702109	-0.0124663	0.11985	-0.0903247	-0.0745015	-0.0961096	0.153592
99993_G2_17w_L.tif	0.268546	-0.181872	-0.789905	0.108306	-0.0940786	0.0424419	0.206781	-0.111669	0.215662	0.0137339	0.129141	-0.0942018	0.141075	0.0691473	0.0567466	-0.0838636	0.0665764	0.102149	-0.0151982	-0.078494	-0.00634228	0.12805	-0.0939227	-0.081488	-0.0850811	0.167761
99995_G2_17w_L.tif	0.284798	-0.174739	-0.778297	0.12358	-0.0948225	0.0461185	0.21224	-0.114645	0.211617	0.0139885	0.137067	-0.0914146	0.133006	0.0698346	0.061595	-0.086959	0.0563638	0.102667	-0.0135185	-0.0885427	-0.0197807	0.125006	-0.0913251	-0.0929383	-0.0989428	0.168044
90992_G1_18w_L2.tif	0.312973	-0.19668	-0.747098	0.150303	-0.104058	0.0487456	0.233782	-0.120471	0.189743	0.00308642	0.159106	-0.0899971	0.103355	0.0724287	0.0821134	-0.0915446	0.0228787	0.111161	0.0102421	-0.0945828	-0.0568054	0.133499	-0.0628927	-0.103317	-0.14334	0.177369
90007_G1_18w_L.tif	0.281481	-0.211229	-0.768976	0.113826	-0.0918955	0.0589936	0.215753	-0.128702	0.19253	0.000605942	0.143927	-0.0979457	0.116606	0.0735128	0.0756609	-0.0851093	0.0410174	0.113819	0.00890403	-0.0784812	-0.0325804	0.142457	-0.064411	-0.083636	-0.118017	0.181889
98430_G1_18w_L.tif	0.284394	-0.211209	-0.759318	0.113463	-0.092083	0.059534	0.217065	-0.128733	0.194137	0.00860247	0.1438	-0.100261	0.114915	0.0789098	0.072402	-0.0931488	0.038007	0.117747	0.0035725	-0.0911626	-0.0348258	0.147099	-0.0681127	-0.0964999	-0.113954	0.195659
98433_G1_18w_L.tif	0.279482	-0.194137	-0.778705	0.109298	-0.0889687	0.0580556	0.206861	-0.129149	0.203565	0.00773753	0.137859	-0.0959122	0.12453	0.0683399	0.0665909	-0.0859987	0.0501239	0.106745	-0.00196863	-0.0794061	-0.0218393	0.136158	-0.0757847	-0.0812214	-0.101746	0.179491
98436_G1_18w_L.tif	0.280988	-0.201532	-0.778243	0.113616	-0.0935211	0.0540598	0.212645	-0.126841	0.197205	-0.000498725	0.143245	-0.0929055	0.120123	0.0663444	0.0723839	-0.0821599	0.0451525	0.105821	0.00427776	-0.0750289	-0.0276819	0.135196	-0.0668511	-0.0735349	-0.109724	0.177465
98437_G1_18w_L.tif	0.284965	-0.215657	-0.757989	0.119194	-0.0946823	0.0574158	0.221441	-0.126101	0.193516	0.00766658	0.149031	-0.0956491	0.112813	0.0777054	0.0745701	-0.0924794	0.0359911	0.117752	0.0073234	-0.0881567	-0.0403253	0.143043	-0.065354	-0.0949531	-0.121301	0.190219
98441_G1_18w_L.tif	0.285416	-0.199139	-0.772707	0.12161	-0.0984009	0.0475038	0.21793	-0.121148	0.199011	0.003001	0.144914	-0.0920374	0.119467	0.067496	0.0733851	-0.0823086	0.0425991	0.104757	0.00350941	-0.0778964	-0.0306521	0.134018	-0.0718319	-0.0829924	-0.112639	0.177136
98442_G1_18w_L.tif	0.290495	-0.202925	-0.763248	0.117078	-0.0923247	0.0595516	0.213089	-0.134924	0.195075	0.00666372	0.144478	-0.0991536	0.114878	0.0752707	0.0728841	-0.091482	0.0375835	0.113724	0.00530465	-0.0865828	-0.0370815	0.141016	-0.0642426	-0.0873336	-0.116891	0.189097
98443_G1_18w_L.tif	0.295894	-0.208673	-0.762122	0.129368	-0.10009	0.0518337	0.222585	-0.129804	0.190043	-0.00135361	0.150416	-0.097027	0.108565	0.0699793	0.0838438	-0.0809208	0.030438	0.109956	0.0162724	-0.0754747	-0.0463373	0.136087	-0.0578592	-0.0830694	-0.13165	0.1791
98451_G1_18w_L.tif	0.295616	-0.18622	-0.76355	0.120453	-0.100252	0.0443184	0.213529	-0.129942	0.195514	0.00371601	0.138273	-0.105031	0.118011	0.0735754	0.0704043	-0.0906811	0.0442892	0.116286	0.000793885	-0.0877771	-0.0291842	0.144825	-0.0730697	-0.0931526	-0.110375	0.189629
98457_G1_18w_L.tif	0.28491	-0.200113	-0.764569	0.116323	-0.0970131	0.0494616	0.212282	-0.129273	0.200012	0.0108695	0.143167	-0.0951297	0.120784	0.0766424	0.0698433	-0.0898904	0.0443914	0.11424	-0.000563112	-0.0883514	-0.0288007	0.142596	-0.0752867	-0.0951059	-0.109157	0.187731
98459_G1_18w_L.tif	0.289982	-0.214952	-0.763136	0.125121	-0.0957736	0.0578112	0.221311	-0.130619	0.188449	-0.00261935	0.155475	-0.0894559	0.107997	0.0695545	0.0835366	-0.0816116	0.0314688	0.111512	0.0142011	-0.0790554	-0.0449663	0.137985	-0.0579827	-0.0839931	-0.130563	0.180321
98470_G1_18w_L.tif	0.289692	-0.188896	-0.77488	0.124343	-0.0958317	0.0505617	0.215662	-0.12268	0.201699	0.00419921	0.143423	-0.0923442	0.121448	0.0659385	0.0700389	-0.0849353	0.0448951	0.103129	0.00133735	-0.0776577	-0.0300989	0.129616	-0.0745458	-0.0822634	-0.112839	0.17099
98471_G1_18w_L.tif	0.287762	-0.199325	-0.771633	0.116171	-0.092173	0.0579829	0.215825	-0.126663	0.195404	0.00121223	0.142045	-0.0986711	0.116057	0.0678197	0.0720179	-0.0874804	0.039959	0.106886	0.00502182	-0.079934	-0.0326925	0.136968	-0.0659745	-0.0801549	-0.111618	0.185189
98476_G1_18w_L.tif	0.292262	-0.200399	-0.765997	0.12556	-0.0959929	0.0543768	0.218469	-0.127528	0.193671	1.58981e-05	0.148108	-0.0934149	0.114395	0.0695426	0.0789061	-0.0809138	0.0386835	0.110659	0.00643496	-0.0818887	-0.0374419	0.136413	-0.0685532	-0.0888071	-0.122944	0.176384
98480_G1_18w_L.tif	0.283602	-0.196589	-0.775007	0.118351	-0.0925717	0.0551447	0.213326	-0.125091	0.203729	0.00882612	0.139552	-0.0977048	0.12306	0.0698678	0.0707594	-0.0838195	0.0457809	0.105669	0.00146069	-0.0783048	-0.0294442	0.131383	-0.0722741	-0.0803998	-0.111974	0.172667
98493_G1_18w_L.tif	0.281722	-0.178021	-0.786601	0.112632	-0.0885102	0.0560034	0.209566	-0.117977	0.207009	0.00439404	0.134137	-0.0949815	0.129991	0.0624101	0.0621414	-0.0843653	0.0546162	0.0972754	-0.00922874	-0.0792473	-0.0180542	0.125326	-0.0845636	-0.0791527	-0.0922241	0.175703
98501_G1_18w_L.tif	0.281969	-0.190225	-0.773455	0.116971	-0.0956227	0.0477932	0.209949	-0.124508	0.209471	0.0172019	0.13496	-0.100306	0.129847	0.0763165	0.0644821	-0.0890536	0.0519511	0.109088	-0.0057341	-0.0847009	-0.024065	0.132254	-0.079171	-0.0854891	-0.104582	0.174656
98507_G1_18w_L.tif	0.289899	-0.206738	-0.756397	0.118935	-0.0986453	0.050711	0.216539	-0.13127	0.193843	0.0084251	0.144243	-0.10095	0.114109	0.0790531	0.0747495	-0.0910149	0.0383778	0.120081	0.00627034	-0.0884887	-0.0356254	0.148172	-0.0695334	-0.100007	-0.11783	0.193091
98510_G1_18w_L.tif	0.296018	-0.213065	-0.746293	0.124085	-0.0959391	0.0588366	0.221431	-0.133404	0.190624	0.0108538	0.148663	-0.102623	0.108021	0.0833176	0.0772687	-0.0965864	0.0289652	0.122186	0.00868887	-0.096193	-0.0439045	0.15303	-0.0631823	-0.105087	-0.130363	0.194649
98531_G1_18w_L.tif	0.281232	-0.174077	-0.788558	0.116107	-0.0930621	0.0475532	0.209567	-0.11542	0.208011	0.00253971	0.135653	-0.0902287	0.133642	0.0627956	0.060855	-0.0834919	0.058924	0.0979526	-0.0105403	-0.0771939	-0.0146538	0.124524	-0.0880258	-0.0787997	-0.0930438	0.167738
98545_G1_18w_L.tif	0.276185	-0.189121	-0.780913	0.117763	-0.0947585	0.0467092	0.214941	-0.110835	0.2092	0.00976909	0.138218	-0.0897981	0.132414	0.0691897	0.0636903	-0.0835796	0.0566	0.103717	-0.0104293	-0.0833726	-0.0189826	0.127212	-0.0869728	-0.0860511	-0.0991933	0.168397
98550_G1_18w_L.tif	0.288781	-0.195403	-0.762688	0.116355	-0.0970641	0.0494918	0.212013	-0.13041	0.198744	0.0103157	0.141325	-0.0985819	0.119392	0.0764057	0.0690562	-0.0920896	0.0439806	0.115637	-0.00210604	-0.0921576	-0.0289041	0.144473	-0.0748716	-0.0963922	-0.107658	0.192355
98552_G1_18w_L.tif	0.29397	-0.198556	-0.764729	0.13126	-0.0986616	0.0503951	0.222311	-0.122053	0.19747	0.00473554	0.148929	-0.0922343	0.114909	0.0692699	0.0770948	-0.0834348	0.0369228	0.107063	0.00632769	-0.0814792	-0.040149	0.131529	-0.0704772	-0.0908545	-0.123917	0.174359
98555_G1_18w_L.tif	0.285012	-0.198666	-0.770011	0.11979	-0.0984024	0.0470568	0.215735	-0.123593	0.199742	0.00597861	0.143817	-0.0932146	0.120727	0.0711006	0.0713699	-0.0854926	0.0443084	0.108682	0.00187322	-0.081104	-0.0291461	0.137172	-0.074073	-0.087872	-0.110953	0.180162
98566_G1_18w_L.tif	0.263647	-0.194524	-0.787276	0.10003	-0.0884489	0.0527934	0.206379	-0.116055	0.212892	0.0145736	0.128705	-0.0976184	0.136855	0.0713585	0.057635	-0.086896	0.0624483	0.105715	-0.0126511	-0.0812874	-0.00908327	0.133475	-0.0860671	-0.0795731	-0.0850351	0.178008
98575_G1_18w_L.tif	0.2938	-0.211432	-0.751122	0.118852	-0.0974431	0.055333	0.217739	-0.135756	0.188864	0.00645774	0.144798	-0.105667	0.110076	0.0826217	0.0771167	-0.0940031	0.0339152	0.124789	0.00926377	-0.0920766	-0.042192	0.150489	-0.061112	-0.0979323	-0.123704	0.198325
98576_G1_18w_L2.tif	0.300056	-0.19715	-0.75278	0.124803	-0.0980002	0.0531049	0.218115	-0.132702	0.190449	0.00456591	0.144994	-0.102906	0.111939	0.079492	0.0728071	-0.0972764	0.0370773	0.123084	0.00480351	-0.0943078	-0.0394693	0.147801	-0.0663459	-0.0993934	-0.123645	0.190885
98583_G1_18w_L.tif	0.286642	-0.1823	-0.773806	0.116638	-0.0954314	0.0477962	0.211744	-0.121461	0.200202	0.00221831	0.139548	-0.0927804	0.125145	0.0685369	0.0651464	-0.0879093	0.0526492	0.109967	-0.0068085	-0.0863095	-0.0206281	0.137503	-0.0851268	-0.0948885	-0.099276	0.182991
98616_G1_18w_L.tif	0.280873	-0.17309	-0.785141	0.106262	-0.0878451	0.0553149	0.201329	-0.12699	0.206919	0.00576598	0.129707	-0.0990792	0.134095	0.0684834	0.0574148	-0.089674	0.0623798	0.107803	-0.0120391	-0.082036	-0.0112583	0.133182	-0.0877276	-0.0828872	-0.0887063	0.176944
98626_G1_18w_L.tif	0.298697	-0.194969	-0.765641	0.129094	-0.0920929	0.0615577	0.222268	-0.124606	0.190226	-0.00520257	0.15001	-0.0927352	0.110682	0.0654144	0.0771978	-0.0854989	0.0352117	0.1078	0.00752461	-0.0821241	-0.0410781	0.13394	-0.0674866	-0.0891795	-0.125518	0.176509
98631_G1_18w_L.tif	0.288585	-0.196575	-0.766184	0.110924	-0.0881533	0.0630913	0.209095	-0.134922	0.196559	0.00724797	0.138536	-0.103131	0.118021	0.0749831	0.0683097	-0.0935366	0.0429765	0.114951	0.00192694	-0.0866069	-0.0309143	0.14229	-0.0712402	-0.0918076	-0.107518	0.193092
98633_G1_18w_L.tif	0.297909	-0.199511	-0.751156	0.121857	-0.098063	0.0526548	0.216723	-0.133962	0.191838	0.00843027	0.144883	-0.102578	0.111083	0.0795731	0.0741887	-0.0950762	0.0354918	0.121639	0.00397289	-0.0961492	-0.0394933	0.148433	-0.069825	-0.106073	-0.117551	0.200762
98637_G1_18w_L.tif	0.294504	-0.187846	-0.77172	0.127864	-0.0914718	0.0591752	0.218719	-0.121903	0.198935	0.00193005	0.144775	-0.0936642	0.11858	0.066036	0.0728248	-0.0841696	0.0410509	0.102925	0.00159941	-0.0814908	-0.0360109	0.126813	-0.0741491	-0.0868924	-0.117637	0.171223
98640_G1_18w_L.tif	0.301941	-0.201662	-0.752854	0.132943	-0.0972325	0.0565367	0.225314	-0.126462	0.189719	0.0023704	0.151226	-0.0969238	0.108198	0.0748791	0.0789739	-0.0905707	0.0301004	0.114998	0.0086376	-0.0907053	-0.0468046	0.140514	-0.0656761	-0.100426	-0.131542	0.18451
98657_G1_18w_L.tif	0.281252	-0.190195	-0.776192	0.117615	-0.0935748	0.0508871	0.212022	-0.120777	0.205825	0.00930269	0.13891	-0.0934562	0.128547	0.0715961	0.0670717	-0.0838702	0.0516517	0.105965	-0.00500045	-0.081822	-0.0231272	0.131283	-0.0833312	-0.0894855	-0.104054	0.172958
98660_G1_18w_L.tif	0.287302	-0.198864	-0.763283	0.113851	-0.0912436	0.0587334	0.212333	-0.130453	0.196208	0.00727115	0.141834	-0.0985483	0.118205	0.0759827	0.0693624	-0.0923713	0.0437916	0.116919	0.000742129	-0.0888304	-0.0304742	0.143676	-0.0760062	-0.0994977	-0.10877	0.19213
98662_G1_18w_L.tif	0.298178	-0.197763	-0.756779	0.124388	-0.0943801	0.058256	0.220509	-0.127722	0.189853	0.00109157	0.146145	-0.0998197	0.111403	0.0748164	0.0743845	-0.0928027	0.0355375	0.116485	0.00528883	-0.0907352	-0.0397229	0.143375	-0.0694856	-0.100314	-0.120932	0.190746
98663_G1_18w_L.tif	0.295567	-0.181168	-0.764544	0.125132	-0.0952576	0.051636	0.21671	-0.121488	0.198436	0.0051237	0.142599	-0.0948344	0.120773	0.072462	0.0664612	-0.0937933	0.0454409	0.11158	-0.00539291	-0.0936383	-0.0303991	0.135913	-0.0820316	-0.102134	-0.108362	0.185209
98672_G1_18w_L.tif	0.292761	-0.206101	-0.762537	0.122559	-0.0888065	0.0661868	0.221153	-0.127674	0.189929	-0.000469098	0.150036	-0.0947372	0.109371	0.0698758	0.0781718	-0.0870426	0.0324188	0.110233	0.00893145	-0.0844591	-0.0433983	0.136881	-0.0654606	-0.0924039	-0.12257	0.187152
98675_G1_18w_L.tif	0.286422	-0.193563	-0.774263	0.120965	-0.0930217	0.0548268	0.216597	-0.120896	0.198456	0.000610915	0.143137	-0.0928267	0.121464	0.0675331	0.0713617	-0.0832612	0.0464873	0.107036	0.000705851	-0.0796492	-0.0288044	0.132825	-0.0757693	-0.0857665	-0.112772	0.172167
98681_G1_18w_L.tif	0.2778	-0.16392	-0.796339	0.108865	-0.0857682	0.0555161	0.204609	-0.113964	0.207488	-0.00421911	0.131991	-0.0880777	0.138098	0.0582419	0.0575136	-0.08001	0.0673618	0.0971913	-0.0180739	-0.0791619	-0.00425113	0.125617	-0.098088	-0.0822714	-0.0823428	0.166194
98690_G1_18w_L.tif	0.283563	-0.205826	-0.769837	0.117892	-0.0944681	0.0547136	0.216767	-0.125564	0.193063	-0.00164964	0.14733	-0.0912655	0.117661	0.0709073	0.0763956	-0.0815258	0.0430456	0.112203	0.00527465	-0.0801894	-0.0329501	0.137389	-0.0702738	-0.0873184	-0.11557	0.180234
98709_G1_18w_L.tif	0.278422	-0.186201	-0.78286	0.112865	-0.0947507	0.0467402	0.208358	-0.121487	0.207075	0.00723718	0.1349	-0.0953578	0.131197	0.0683132	0.0644963	-0.0827671	0.0568428	0.105178	-0.00550412	-0.0762429	-0.0180251	0.129727	-0.0832414	-0.0811076	-0.0969093	0.173103
98714_G1_18w_L.tif	0.28065	-0.152924	-0.792815	0.112997	-0.0924513	0.0425876	0.200018	-0.120185	0.214467	0.00768779	0.127911	-0.09381	0.143104	0.0653627	0.0528981	-0.0870151	0.0706524	0.100722	-0.0192945	-0.0799686	-0.00334802	0.124579	-0.101351	-0.0864948	-0.0804413	0.166461
98721_G1_18w_L.tif	0.294202	-0.18514	-0.771203	0.124833	-0.0895263	0.0612507	0.215764	-0.124355	0.198397	0.00165631	0.144174	-0.0930115	0.120234	0.0681475	0.0696975	-0.0877833	0.0435749	0.105697	-0.00120723	-0.0848536	-0.03272	0.130235	-0.076606	-0.0898726	-0.114782	0.173197
98727_G1_18w_L.tif	0.296691	-0.202431	-0.756415	0.13106	-0.0979545	0.0535248	0.220427	-0.129596	0.197023	0.0105611	0.149436	-0.0959051	0.113085	0.0765065	0.0769419	-0.0894666	0.0334042	0.112913	0.00789465	-0.0867714	-0.0438475	0.137324	-0.0677088	-0.0970577	-0.128976	0.179339
98729_G1_18w_L.tif	0.299929	-0.18154	-0.76678	0.133696	-0.101175	0.0435577	0.217894	-0.125194	0.196766	2.00381e-05	0.146745	-0.0916955	0.118628	0.0693744	0.0727867	-0.0861933	0.042739	0.109476	0.00307342	-0.0814894	-0.0344917	0.132779	-0.0758847	-0.0935785	-0.12023	0.170788
98730_G1_18w_L.tif	0.288996	-0.167345	-0.783239	0.116583	-0.0885627	0.056679	0.209128	-0.119748	0.204778	0.00163441	0.133698	-0.0968577	0.129701	0.063347	0.0610076	-0.0874764	0.0556943	0.100664	-0.0110195	-0.0835808	-0.0178356	0.127514	-0.0879447	-0.0862426	-0.0944016	0.174829
98731_G1_18w_L.tif	0.297395	-0.195164	-0.756456	0.1334	-0.0997381	0.048811	0.223784	-0.120269	0.199608	0.0127949	0.14727	-0.095892	0.115369	0.0756966	0.0724012	-0.0932142	0.0361269	0.111447	0.00091758	-0.0938847	-0.0405932	0.135948	-0.0731946	-0.100903	-0.122889	0.18123
98740_G1_18w_L.tif	0.294276	-0.205943	-0.757706	0.125096	-0.0957103	0.0568931	0.222437	-0.126489	0.19293	0.0056401	0.147928	-0.0983979	0.10961	0.0727668	0.0756287	-0.0919234	0.0334461	0.11446	0.00817171	-0.0873068	-0.0416718	0.141974	-0.064702	-0.0939482	-0.124637	0.187179
98753_G1_18w_L.tif	0.284706	-0.181402	-0.781028	0.114173	-0.0903516	0.0551343	0.208883	-0.123805	0.201551	0.000299952	0.136746	-0.0950863	0.127212	0.0658092	0.0652578	-0.0844781	0.0547146	0.106555	-0.00441739	-0.0779637	-0.0197074	0.13229	-0.0830748	-0.0851616	-0.100491	0.173635
98760_G1_18w_L.tif	0.288958	-0.187131	-0.770057	0.114509	-0.0922334	0.0551445	0.208493	-0.131383	0.198366	0.00432387	0.140267	-0.0960532	0.122633	0.0728102	0.066756	-0.0904563	0.0480856	0.112169	-0.00251899	-0.0859831	-0.0260841	0.138675	-0.0789478	-0.0936095	-0.103717	0.186984
98765_G1_18w_L.tif	0.269379	-0.217571	-0.76679	0.0980764	-0.0899161	0.0586713	0.208321	-0.132167	0.191686	0.00440631	0.139901	-0.0990942	0.120993	0.0813789	0.0702908	-0.0899629	0.0504157	0.126073	0.00299882	-0.0859496	-0.0213271	0.155091	-0.073325	-0.0967943	-0.102628	0.197842
98777_G1_18w_L.tif	0.300582	-0.182791	-0.766867	0.135302	-0.10355	0.0397829	0.220347	-0.122452	0.198036	0.00235029	0.147189	-0.0921202	0.11725	0.0678697	0.0735627	-0.0859735	0.0390191	0.10427	0.00283085	-0.0830598	-0.0371684	0.129759	-0.0722686	-0.0883597	-0.118962	0.175423
98778_G1_18w_L.tif	0.286371	-0.194712	-0.779372	0.124301	-0.0889288	0.0613308	0.220956	-0.115873	0.197204	-0.00457542	0.145459	-0.0900893	0.119238	0.0609136	0.0754814	-0.0768563	0.0436016	0.0999514	0.00355329	-0.0739856	-0.0328075	0.124896	-0.074103	-0.0804099	-0.116654	0.165109
98781_G1_18w_L.tif	0.28309	-0.193652	-0.780696	0.116433	-0.0970347	0.0472202	0.214593	-0.120902	0.194932	-0.00834724	0.144499	-0.0877953	0.121841	0.0626245	0.0729642	-0.0772266	0.048571	0.104002	0.00193417	-0.0732331	-0.0246172	0.132818	-0.0753229	-0.0791452	-0.104753	0.177204
98789_G1_18w_L.tif	0.285349	-0.179963	-0.777276	0.11644	-0.0984152	0.0413398	0.210452	-0.12121	0.20229	0.00259222	0.138635	-0.091974	0.12687	0.0665369	0.0646428	-0.0859511	0.0537281	0.106326	-0.00769839	-0.0841447	-0.0169963	0.138194	-0.0845906	-0.0889964	-0.09699	0.18081
98796_G1_18w_L.tif	0.284314	-0.196187	-0.775577	0.12201	-0.0919083	0.0564036	0.216149	-0.121507	0.201155	0.00356349	0.144972	-0.0899346	0.122536	0.06776	0.0725714	-0.0810062	0.0459138	0.1048	0.000333012	-0.0794074	-0.0313403	0.127822	-0.0749088	-0.0831943	-0.114209	0.168877
98798_G1_18w_L.tif	0.266411	-0.194748	-0.793294	0.101953	-0.0840107	0.0602438	0.20681	-0.118767	0.203453	-0.00104648	0.136016	-0.0895845	0.130579	0.061577	0.0658378	-0.0768128	0.0602945	0.102798	-0.0064109	-0.0731662	-0.0124455	0.129855	-0.082182	-0.0740927	-0.0910572	0.17179
98800_G1_18w_L.tif	0.273152	-0.210863	-0.774204	0.112897	-0.0922536	0.0554535	0.213781	-0.124376	0.202586	0.00938186	0.141868	-0.0947251	0.123439	0.0733027	0.0730911	-0.0818573	0.047321	0.110859	0.00336395	-0.0779535	-0.0286055	0.135396	-0.0710967	-0.0823745	-0.112443	0.17486
98814_G1_18w_L.tif	0.287631	-0.198053	-0.764576	0.114994	-0.0948998	0.053249	0.21185	-0.131176	0.196252	0.00610835	0.142224	-0.09768	0.119676	0.0767526	0.0673637	-0.0949163	0.0447724	0.116988	0.00226205	-0.0855729	-0.0287834	0.144936	-0.0727645	-0.0932363	-0.111008	0.187607
98831_G1_18w_L.tif	0.28814	-0.189694	-0.771403	0.113679	-0.0935438	0.0534532	0.209626	-0.130437	0.196243	0.000860188	0.139562	-0.0978003	0.121512	0.0713328	0.0675745	-0.0896967	0.0492109	0.11449	-0.000871348	-0.0838557	-0.0252077	0.140815	-0.0747116	-0.0873868	-0.106132	0.18424
98838_G1_18w_L.tif	0.291209	-0.203355	-0.753923	0.107835	-0.0861601	0.0679314	0.207175	-0.142909	0.194414	0.0139972	0.136023	-0.112025	0.114152	0.0839362	0.069418	-0.0995549	0.0399874	0.126531	0.00150882	-0.0978744	-0.0320731	0.156391	-0.0683323	-0.102735	-0.113399	0.201831
98845_G1_18w_L.tif	0.29091	-0.204288	-0.767829	0.126016	-0.0953695	0.0559329	0.219758	-0.127014	0.191136	-0.00426127	0.1526	-0.0878987	0.113624	0.0684505	0.0798654	-0.0804281	0.0367373	0.108261	0.00996325	-0.0772442	-0.0405735	0.132706	-0.0665323	-0.0861572	-0.124289	0.175926
98848_G1_18w_L.tif	0.282635	-0.19268	-0.775162	0.116982	-0.0970685	0.0464966	0.214318	-0.119886	0.200242	0.00246723	0.141165	-0.0922349	0.124556	0.069023	0.0667073	-0.087078	0.0509782	0.109378	-0.00159738	-0.0795832	-0.0224391	0.137196	-0.078751	-0.0863039	-0.105583	0.176223
98854_G1_18w_L.tif	0.275847	-0.222316	-0.75811	0.106943	-0.0886953	0.0637201	0.213272	-0.134037	0.196942	0.0153583	0.141966	-0.103382	0.115531	0.0835365	0.0725136	-0.0944791	0.040311	0.124671	0.00640121	-0.0900741	-0.0355439	0.149715	-0.0652319	-0.0968739	-0.115204	0.197217
98855_G1_18w_L.tif	0.293662	-0.166688	-0.782657	0.130375	-0.0948203	0.0483901	0.215015	-0.115255	0.206932	0.00306338	0.140945	-0.0885033	0.128191	0.0608657	0.0647545	-0.0842889	0.0508555	0.0941723	-0.00787963	-0.0804687	-0.0242418	0.119912	-0.0854281	-0.0833025	-0.105328	0.161727
98867_G1_18w_L.tif	0.306279	-0.204432	-0.754684	0.14347	-0.0985581	0.0573159	0.232441	-0.121951	0.189949	0.000369052	0.155804	-0.0945811	0.104352	0.0695761	0.0830886	-0.0877646	0.0240083	0.108366	0.0154353	-0.0827842	-0.0554971	0.131624	-0.0574592	-0.089545	-0.145159	0.170336
98868_G1_18w_L.tif	0.276427	-0.208838	-0.772567	0.116315	-0.0923658	0.0559481	0.217968	-0.119993	0.20062	0.00682464	0.145889	-0.0902291	0.121237	0.0711635	0.0721203	-0.0841637	0.0439918	0.10758	0.00202268	-0.0807433	-0.0303579	0.134581	-0.0727628	-0.0856856	-0.112222	0.17724
98876_G1_18w_L.tif	0.285105	-0.205332	-0.768984	0.124456	-0.0961896	0.052701	0.2194	-0.122872	0.200782	0.00812997	0.146111	-0.0936895	0.118214	0.0705841	0.0755703	-0.0828554	0.0402667	0.107426	0.00602742	-0.0786914	-0.0359999	0.132637	-0.0688339	-0.0842417	-0.121469	0.171748
98883_G1_18w_L2.tif	0.295809	-0.163344	-0.777756	0.1352	-0.0989408	0.0405907	0.217703	-0.11074	0.206886	0.00537572	0.140872	-0.0894083	0.1287	0.0648103	0.0635855	-0.0882401	0.0507824	0.0969048	-0.00945358	-0.0858776	-0.0236539	0.123791	-0.0884409	-0.0923604	-0.106093	0.163298
98897_G1_18w_L.tif	0.283707	-0.188569	-0.781568	0.116601	-0.0873734	0.0609217	0.213828	-0.119802	0.198587	-0.00357998	0.142046	-0.0898955	0.124085	0.0634788	0.0689341	-0.0815722	0.0500778	0.10291	-0.00236266	-0.0776814	-0.0249313	0.128565	-0.0793628	-0.082546	-0.105667	0.171169
98907_G1_18w_L.tif	0.28448	-0.176942	-0.78435	0.119892	-0.0939225	0.0482933	0.215141	-0.111098	0.202827	-0.00296978	0.139971	-0.0872637	0.128819	0.0610739	0.0635475	-0.0836739	0.0552768	0.099681	-0.00920319	-0.0805236	-0.0179212	0.127587	-0.0867261	-0.0836928	-0.097939	0.169636
98908_G1_18w_L.tif	0.293758	-0.188142	-0.767982	0.12434	-0.0954845	0.0524502	0.21639	-0.124641	0.19861	0.00456296	0.142556	-0.0968233	0.119688	0.0709895	0.0690113	-0.090852	0.0428719	0.108534	0.000852959	-0.0842798	-0.0320825	0.135075	-0.0739854	-0.0895074	-0.114204	0.178294
98911_G1_18w_L.tif	0.289525	-0.181126	-0.780978	0.122584	-0.0960601	0.0480495	0.213735	-0.121236	0.199524	-0.0043679	0.141492	-0.09123	0.125321	0.0641271	0.0690867	-0.0813429	0.0501619	0.102312	-0.000925747	-0.0746565	-0.0258006	0.126756	-0.0776389	-0.0784329	-0.107441	0.168565
98912_G1_18w_L.tif	0.279677	-0.203099	-0.769827	0.114273	-0.0980893	0.0467084	0.213715	-0.124301	0.201345	0.00957036	0.139506	-0.0981587	0.123673	0.0757096	0.068708	-0.0884177	0.0487906	0.114865	0.000790701	-0.0821589	-0.027082	0.138968	-0.0730534	-0.0861451	-0.108153	0.182187
98918_G1_18w_L.tif	0.292097	-0.164643	-0.783768	0.125127	-0.0940606	0.0483871	0.208936	-0.123103	0.206213	0.00172112	0.139023	-0.089529	0.130734	0.0637627	0.0640619	-0.0833603	0.0551739	0.0992782	-0.0096186	-0.0815267	-0.0209686	0.122421	-0.0858797	-0.081902	-0.101941	0.163367
98924_G1_18w_L.tif	0.314732	-0.190958	-0.744458	0.145539	-0.105913	0.0441408	0.227761	-0.128746	0.190646	0.00780269	0.153	-0.0991948	0.103986	0.0761898	0.0795485	-0.0960257	0.0247598	0.116296	0.00983541	-0.0965947	-0.05425	0.138652	-0.062639	-0.10554	-0.13701	0.188438
98926_G1_18w_L.tif	0.286696	-0.193971	-0.770564	0.114745	-0.087598	0.062707	0.213675	-0.125389	0.196229	0.00184999	0.139736	-0.0985525	0.120155	0.0708286	0.0695369	-0.0878453	0.0467916	0.112522	-0.00095607	-0.0854098	-0.0273505	0.139497	-0.0766991	-0.0922308	-0.109652	0.181249
98945_G1_18w_L.tif	0.291323	-0.199994	-0.757983	0.113187	-0.095822	0.0536333	0.211455	-0.135991	0.191807	0.00535315	0.139777	-0.105406	0.115728	0.079985	0.0716567	-0.0936301	0.0413992	0.122194	0.00380027	-0.090256	-0.0304508	0.152888	-0.0706151	-0.099617	-0.112075	0.197654
98954_G1_18w_L.tif	0.286371	-0.192493	-0.781369	0.124185	-0.0930574	0.0547528	0.217297	-0.119706	0.197251	-0.00650206	0.147138	-0.0859404	0.120647	0.0600762	0.075376	-0.0749593	0.0465883	0.101158	0.00408748	-0.0706436	-0.0303639	0.125063	-0.0746381	-0.0780428	-0.115328	0.163052
98968_G1_18w_L.tif	0.281955	-0.171092	-0.793523	0.116785	-0.0905537	0.0514735	0.210545	-0.113059	0.204769	-0.0064854	0.136038	-0.0885713	0.133338	0.0577037	0.0633032	-0.0774595	0.060786	0.0964046	-0.00884039	-0.0713195	-0.014088	0.12111	-0.0895576	-0.0768516	-0.0941714	0.161361
98980_G1_18w_L.tif	0.280243	-0.208255	-0.770348	0.112639	-0.0880821	0.0629353	0.215181	-0.126742	0.196017	0.0041507	0.142282	-0.0979436	0.118603	0.0733077	0.0734814	-0.0857821	0.0421065	0.111569	0.00333583	-0.0835094	-0.0317378	0.139418	-0.0672867	-0.0844158	-0.113797	0.182628
98987_G1_18w_L.tif	0.296507	-0.173398	-0.773956	0.130241	-0.0992271	0.0432291	0.217016	-0.118386	0.199976	-0.000994415	0.144656	-0.0880319	0.12235	0.0638299	0.0685133	-0.0855215	0.0462719	0.10121	-0.00372062	-0.0834937	-0.0285087	0.127905	-0.0824698	-0.0922911	-0.107407	0.175701
98992_G1_18w_L.tif	0.291062	-0.194774	-0.764482	0.117212	-0.0884418	0.0633461	0.214458	-0.128453	0.194212	0.00289102	0.144351	-0.0955357	0.11696	0.0730473	0.0705894	-0.0907744	0.0415805	0.112973	-0.00090985	-0.0909656	-0.0326652	0.140201	-0.0759023	-0.0984912	-0.110812	0.189323
99010_G1_18w_L.tif	0.28379	-0.197274	-0.772775	0.114454	-0.0966015	0.0490234	0.213687	-0.12472	0.198492	0.00362449	0.137315	-0.101662	0.122316	0.0719992	0.0699783	-0.0860941	0.0477083	0.111764	0.00249731	-0.0785471	-0.0274174	0.137257	-0.0717034	-0.0823754	-0.107286	0.182551
99021_G1_18w_L.tif	0.282949	-0.193139	-0.775201	0.112841	-0.0922678	0.0542971	0.20795	-0.130197	0.202524	0.00776697	0.136919	-0.0994385	0.125156	0.0722695	0.0678422	-0.0863647	0.0502545	0.110636	-0.00113309	-0.0806445	-0.0241721	0.136764	-0.0740338	-0.0816135	-0.106789	0.176823
99029_G1_18w_L.tif	0.28019	-0.17008	-0.787251	0.105635	-0.0895258	0.051666	0.201824	-0.124171	0.208583	0.00651895	0.128417	-0.0994459	0.134887	0.0662465	0.0564067	-0.0891938	0.0618798	0.102843	-0.0142405	-0.082794	-0.00854258	0.133333	-0.0887283	-0.0805603	-0.0838991	0.180003
99030_G1_18w_L.tif	0.295505	-0.18096	-0.775928	0.133832	-0.10102	0.0419044	0.219913	-0.11704	0.200146	-0.00181608	0.145899	-0.0887092	0.121887	0.0635995	0.073533	-0.0786536	0.0446044	0.100081	0.000423878	-0.0776401	-0.033083	0.122598	-0.0763307	-0.0824036	-0.115551	0.165207
99034_G1_18w_L.tif	0.276863	-0.195413	-0.780713	0.113915	-0.0948907	0.0486086	0.211865	-0.120304	0.204866	0.00628429	0.138935	-0.0926954	0.127766	0.0682596	0.0679797	-0.0814455	0.0524626	0.104957	-0.00250648	-0.0765279	-0.0223041	0.130349	-0.078348	-0.0797331	-0.101975	0.173745
99037_G1_18w_L.tif	0.282226	-0.196008	-0.777081	0.116992	-0.0923592	0.0547871	0.213944	-0.122601	0.201136	0.0036914	0.141801	-0.0929776	0.123075	0.0675997	0.0709088	-0.0820267	0.0472106	0.105068	0.000170993	-0.0783132	-0.0284656	0.129926	-0.0748637	-0.081781	-0.107703	0.175644
99044_G1_18w_L.tif	0.292349	-0.174885	-0.778107	0.123614	-0.0950979	0.049175	0.21343	-0.120818	0.201491	-8.17751e-05	0.139594	-0.093838	0.125162	0.0645576	0.0669191	-0.0847773	0.0501103	0.102588	-0.00410602	-0.0801205	-0.0255348	0.127165	-0.0818729	-0.0861022	-0.104338	0.173522
99060_G1_18w_L.tif	0.280882	-0.208167	-0.767944	0.114998	-0.0946241	0.0540127	0.216819	-0.124412	0.196635	0.00520661	0.143876	-0.0956676	0.118893	0.0740537	0.0732416	-0.0860372	0.0424245	0.112267	0.00396507	-0.0826077	-0.0323388	0.138787	-0.070521	-0.0888519	-0.111309	0.186418
99062_G1_18w_L.tif	0.265304	-0.203574	-0.779816	0.0930049	-0.0894343	0.0541956	0.200568	-0.130689	0.201693	0.00797033	0.132889	-0.0978815	0.130402	0.0764616	0.0613418	-0.0897673	0.0593488	0.117247	-0.00512565	-0.0817088	-0.010284	0.147811	-0.0793513	-0.0853438	-0.0875351	0.192274
99070_G1_18w_L.tif	0.289632	-0.190302	-0.773005	0.120349	-0.0933838	0.0546851	0.213846	-0.126055	0.197599	0.00050571	0.142921	-0.0939652	0.120792	0.0684593	0.0706403	-0.0854595	0.0455932	0.107872	0.000513346	-0.0813906	-0.029039	0.134695	-0.0737998	-0.0847123	-0.11231	0.175319
99083_G1_18w_L.tif	0.287592	-0.198874	-0.773552	0.125794	-0.0962542	0.0518706	0.220669	-0.119252	0.197402	-0.000575575	0.147477	-0.0897814	0.118021	0.0651657	0.0757256	-0.0799055	0.0414357	0.103641	0.00604786	-0.0747802	-0.0350871	0.128512	-0.0715793	-0.0829877	-0.117898	0.171173
99087_G1_18w_L.tif	0.286648	-0.205786	-0.766713	0.117533	-0.0932635	0.0575584	0.214861	-0.130899	0.193243	0.00146828	0.143514	-0.0991549	0.116651	0.0741046	0.0760188	-0.084992	0.0417908	0.115744	0.00897067	-0.0785881	-0.034949	0.140074	-0.0669015	-0.0874263	-0.119871	0.180364
99089_G1_18w_L.tif	0.27899	-0.193466	-0.778023	0.103298	-0.0910004	0.0545754	0.20339	-0.133205	0.20172	0.00707032	0.131092	-0.105295	0.127434	0.0743522	0.064173	-0.0895271	0.0529897	0.112225	-0.00172062	-0.079561	-0.0195455	0.140292	-0.0723091	-0.0772737	-0.0971899	0.186515
99092_G1_18w_L.tif	0.305899	-0.188141	-0.758701	0.147109	-0.106472	0.0384154	0.229196	-0.115596	0.1943	0.000340383	0.155677	-0.0844032	0.112372	0.0694359	0.0775226	-0.0870124	0.0332354	0.106918	0.00523953	-0.0881473	-0.0451885	0.129764	-0.071254	-0.0982655	-0.131827	0.169583
99094_G1_18w_L.tif	0.273296	-0.194429	-0.781449	0.0993807	-0.0914303	0.0519475	0.203668	-0.128123	0.200876	0.00361087	0.13431	-0.0966391	0.128888	0.0715045	0.0610062	-0.0901734	0.0569204	0.111684	-0.00586028	-0.0811565	-0.0142928	0.140964	-0.0771592	-0.0789294	-0.0887725	0.190359
99095_G1_18w_L.tif	0.291575	-0.212272	-0.757156	0.125213	-0.094376	0.0594979	0.221559	-0.129595	0.191729	0.00483179	0.150018	-0.0969805	0.111044	0.0768169	0.0799406	-0.0873171	0.0328001	0.116025	0.0106997	-0.085552	-0.0448679	0.140215	-0.0632361	-0.0941189	-0.129729	0.183236
99100_G1_18w_L.tif	0.270944	-0.180979	-0.794068	0.0987842	-0.087877	0.0530905	0.200321	-0.123517	0.207548	0.00272233	0.128497	-0.0965462	0.136416	0.0649628	0.0579568	-0.0838189	0.0637478	0.101418	-0.0105661	-0.073908	-0.0063637	0.131723	-0.0854819	-0.07204	-0.0810731	0.178108
99106_G1_18w_L.tif	0.282621	-0.186408	-0.783618	0.115613	-0.0928807	0.051702	0.209996	-0.12334	0.20418	0.00295224	0.13882	-0.0926288	0.126909	0.064252	0.0663313	-0.0830908	0.051469	0.100812	-0.002302	-0.0744276	-0.0221279	0.128343	-0.0769559	-0.0747185	-0.102442	0.170939
99119_G1_18w_L.tif	0.289039	-0.181605	-0.778387	0.127141	-0.0952661	0.049323	0.215248	-0.118494	0.20589	0.0061237	0.14167	-0.0907674	0.126914	0.0664763	0.0683874	-0.0823159	0.0488835	0.099818	-0.00431278	-0.0800909	-0.0269421	0.124488	-0.0805133	-0.0829458	-0.11061	0.162849
99123_G1_18w_L.tif	0.278797	-0.17204	-0.787512	0.115109	-0.0951595	0.0420751	0.205214	-0.119026	0.210468	0.00629098	0.135559	-0.0872609	0.137428	0.0666729	0.0592958	-0.0833602	0.0644908	0.10366	-0.0144037	-0.0809357	-0.0105666	0.126865	-0.0930658	-0.0841388	-0.0905458	0.166088
99139_G1_18w_L.tif	0.282454	-0.173522	-0.783682	0.120096	-0.0987211	0.0375564	0.206894	-0.121175	0.211321	0.0106481	0.137743	-0.0874857	0.134891	0.0679971	0.0612703	-0.0844298	0.059528	0.10212	-0.0105974	-0.079407	-0.0170244	0.123325	-0.0899189	-0.0850227	-0.0941574	0.169299
99140_G1_18w_L.tif	0.281894	-0.196327	-0.780679	0.112039	-0.0921499	0.0550609	0.211942	-0.125506	0.192182	-0.00980007	0.143938	-0.0897296	0.120343	0.0632997	0.0731051	-0.0786571	0.0490652	0.107581	0.0040275	-0.0724249	-0.0247189	0.135267	-0.0737184	-0.0798612	-0.10523	0.179058
99147_G1_18w_L2.tif	0.279746	-0.19549	-0.783437	0.122508	-0.0942693	0.0510389	0.21601	-0.117385	0.203732	0.00119699	0.145528	-0.0848836	0.125653	0.0628839	0.0728395	-0.0750886	0.049337	0.0992405	0.00180057	-0.0698359	-0.0277564	0.122302	-0.0776828	-0.077295	-0.1115	0.160808
99150_G1_18w_L.tif	0.28389	-0.195884	-0.776339	0.114933	-0.0862557	0.0640408	0.214665	-0.123069	0.196923	-0.00049751	0.140538	-0.0962603	0.121515	0.0683112	0.0698071	-0.0855077	0.0456169	0.106185	0.00126634	-0.0792315	-0.0275534	0.134799	-0.0733617	-0.0830079	-0.110712	0.175188
99156_G1_18w_L.tif	0.305965	-0.193703	-0.759436	0.139567	-0.093511	0.0622332	0.227235	-0.123112	0.192108	-0.000255329	0.151281	-0.0957657	0.107945	0.0669229	0.0804572	-0.0855503	0.029319	0.106352	0.0106418	-0.0828909	-0.0483767	0.131371	-0.0667777	-0.0948647	-0.13685	0.169696
99157_G1_18w_L.tif	0.288621	-0.191671	-0.770825	0.119807	-0.0970628	0.0486534	0.212554	-0.127841	0.19641	-0.000153547	0.145307	-0.0899777	0.120964	0.070101	0.072499	-0.08273	0.0465992	0.110705	-0.000593283	-0.083827	-0.0285401	0.136451	-0.0765569	-0.0902807	-0.109377	0.180764
99163_G1_18w_L.tif	0.293335	-0.188871	-0.767925	0.124721	-0.0956771	0.0521597	0.21515	-0.12668	0.198604	0.00445892	0.144363	-0.0939247	0.118729	0.0693494	0.07244	-0.0852988	0.0429184	0.108535	0.00118155	-0.083708	-0.0328313	0.133816	-0.0766658	-0.0937555	-0.113622	0.179197
99172_G1_18w_L.tif	0.275644	-0.154196	-0.799248	0.104405	-0.0884165	0.0478867	0.197347	-0.119191	0.214653	0.00451412	0.124171	-0.095629	0.145532	0.0629597	0.0507437	-0.0854547	0.0735821	0.0976512	-0.0214012	-0.0777046	0.000667528	0.122742	-0.101137	-0.0784402	-0.0721371	0.170456
99179_G1_18w_L.tif	0.281094	-0.193425	-0.77872	0.116697	-0.0939234	0.0512589	0.213854	-0.12001	0.201115	0.00172684	0.140295	-0.0928803	0.126402	0.0689918	0.067931	-0.0838584	0.0511935	0.106651	-0.00111425	-0.0770035	-0.0240661	0.13174	-0.0771141	-0.0810125	-0.106947	0.171124
99184_G1_18w_L.tif	0.283542	-0.190983	-0.775588	0.114381	-0.0941972	0.0509946	0.212124	-0.123143	0.198058	-0.00026533	0.140552	-0.0931578	0.124212	0.0691298	0.0670251	-0.0866708	0.0510596	0.110028	-0.0016264	-0.0800105	-0.0222671	0.137837	-0.0790641	-0.0874177	-0.10383	0.179278
99192_G1_18w_L.tif	0.296984	-0.174124	-0.774075	0.132655	-0.100082	0.0421141	0.216836	-0.119857	0.204448	0.00669994	0.140575	-0.0963261	0.123842	0.0665745	0.0686432	-0.0858876	0.0462517	0.101558	-0.00157258	-0.0799618	-0.0310829	0.123886	-0.0787621	-0.0857451	-0.112005	0.168415
99195_G1_18w_L.tif	0.28356	-0.167853	-0.791933	0.121008	-0.0914224	0.0499643	0.209081	-0.115378	0.212235	0.00551288	0.134145	-0.0916267	0.134978	0.0595981	0.0618086	-0.0796229	0.0597519	0.0937448	-0.0101781	-0.0729373	-0.0148261	0.118988	-0.0901345	-0.076931	-0.097065	0.155532
99200_G1_18w_L2.tif	0.271387	-0.188073	-0.791373	0.109959	-0.0906049	0.0511736	0.210218	-0.113625	0.206324	0.000381181	0.137662	-0.0865358	0.133732	0.0630199	0.0624776	-0.0803113	0.0604869	0.100254	-0.00839556	-0.0737169	-0.0131227	0.126425	-0.0853764	-0.075022	-0.093415	0.166071
99205_G1_18w_L.tif	0.290258	-0.184343	-0.774911	0.118164	-0.0950837	0.0506309	0.213095	-0.124341	0.197082	-0.00208687	0.139774	-0.0964623	0.121825	0.0666726	0.0684179	-0.0863234	0.0482816	0.10792	-0.00102019	-0.080664	-0.0260439	0.134758	-0.0763814	-0.0848445	-0.105294	0.18092
99218_G1_18w_L.tif	0.268036	-0.18484	-0.796894	0.101183	-0.0911313	0.0480568	0.204981	-0.116279	0.205318	-0.00328554	0.130932	-0.0924351	0.135658	0.0607426	0.061225	-0.077723	0.0658375	0.101656	-0.00800354	-0.0680417	-0.00640077	0.129027	-0.0868391	-0.0711116	-0.0827184	0.17305
99227_G1_18w_L.tif	0.293608	-0.203299	-0.762943	0.126821	-0.096897	0.0542807	0.221836	-0.125377	0.192198	0.000210891	0.149951	-0.093231	0.111637	0.0697301	0.0775298	-0.0860172	0.0354936	0.111025	0.00840248	-0.082573	-0.0401957	0.137793	-0.0659275	-0.0895769	-0.124693	0.180214
99228_G1_18w_L.tif	0.293316	-0.177016	-0.77784	0.123483	-0.0954901	0.0495157	0.213483	-0.123021	0.200125	-0.00128892	0.140178	-0.0947464	0.123124	0.0635783	0.0674844	-0.0858189	0.0486929	0.103356	-0.00134463	-0.0776843	-0.0261864	0.129627	-0.0778451	-0.0820202	-0.107697	0.172036
99235_G1_18w_L.tif	0.274405	-0.165815	-0.80566	0.114697	-0.0940279	0.0408155	0.205041	-0.112111	0.214316	-0.00143761	0.133766	-0.0829507	0.141996	0.0539111	0.0593928	-0.0724827	0.0688239	0.0887501	-0.0136606	-0.0644797	-0.00651877	0.111708	-0.0928212	-0.062239	-0.0850517	0.151634
99244_G1_18w_L.tif	0.284823	-0.207452	-0.765151	0.122668	-0.097249	0.0514514	0.221605	-0.120368	0.19707	0.00568518	0.147709	-0.092289	0.117011	0.0727517	0.0736992	-0.0873258	0.0400627	0.111191	0.00509066	-0.0827293	-0.0355558	0.137127	-0.0706779	-0.0908986	-0.118437	0.180187
99247_G1_18w_L.tif	0.289989	-0.204038	-0.760698	0.124324	-0.0975591	0.0518831	0.221799	-0.122221	0.19702	0.00842075	0.14466	-0.0988768	0.11515	0.0744298	0.0744066	-0.0888927	0.0383342	0.113658	0.00476023	-0.0866306	-0.0383147	0.138137	-0.0703159	-0.0950345	-0.119231	0.184842
99254_G1_18w_L.tif	0.300987	-0.189088	-0.757377	0.128069	-0.10171	0.0449957	0.216587	-0.132124	0.194283	0.0056354	0.144748	-0.100151	0.1138	0.0749467	0.0741629	-0.0909164	0.0374923	0.115406	0.00432132	-0.0894518	-0.0377468	0.142034	-0.070965	-0.0991823	-0.118583	0.189826
99263_G1_18w_L.tif	0.290736	-0.192086	-0.771998	0.126091	-0.0966169	0.0505842	0.216087	-0.124914	0.20007	0.00378473	0.145621	-0.091383	0.119947	0.0676482	0.0734337	-0.0823863	0.043086	0.105195	0.00299	-0.0785292	-0.0330818	0.130172	-0.0735723	-0.0852249	-0.116702	0.171049
99282_G1_18w_L.tif	0.281306	-0.198002	-0.77474	0.112705	-0.0930611	0.0537547	0.209992	-0.128546	0.200202	0.00520185	0.13849	-0.0983252	0.124463	0.0730932	0.0682775	-0.0871386	0.0496769	0.112082	0.00159035	-0.0783282	-0.0250837	0.137943	-0.0718455	-0.0806281	-0.109268	0.176188
99293_G1_18w_L2.tif	0.288141	-0.171926	-0.787316	0.12926	-0.0972572	0.0429026	0.213423	-0.115481	0.209747	0.00436861	0.139847	-0.0879818	0.1314	0.0608868	0.0674105	-0.0762214	0.0542611	0.0938782	-0.00622171	-0.0730908	-0.0228098	0.115981	-0.0852508	-0.0769623	-0.105375	0.154385
99302_G1_18w_L.tif	0.290013	-0.226238	-0.749792	0.121393	-0.0910991	0.0667217	0.224797	-0.13298	0.183958	0.00267847	0.152467	-0.100971	0.104214	0.0809046	0.0845438	-0.0899877	0.0262008	0.12263	0.0162173	-0.0892304	-0.0512504	0.148096	-0.0549277	-0.0974908	-0.135341	0.194475
99303_G1_18w_L.tif	0.270605	-0.202411	-0.787489	0.106051	-0.0856458	0.0614539	0.209269	-0.123731	0.199497	-0.00156218	0.139722	-0.091617	0.125262	0.0643588	0.0693984	-0.0796724	0.0528083	0.105016	0.00239576	-0.0701977	-0.0207697	0.132146	-0.0720027	-0.0715731	-0.10305	0.171738
99305_G1_18w_L.tif	0.28325	-0.201713	-0.769701	0.114012	-0.0914588	0.0577594	0.212883	-0.12818	0.197666	0.00535559	0.139972	-0.0996488	0.121021	0.0745822	0.0700538	-0.0887843	0.0463008	0.114761	0.00306127	-0.0816851	-0.0292308	0.139916	-0.0708342	-0.0864627	-0.112983	0.180087
99307_G1_18w_L.tif	0.283242	-0.160641	-0.787551	0.114201	-0.0898974	0.0503279	0.203465	-0.119959	0.210962	0.0066456	0.128905	-0.0972295	0.138776	0.0672838	0.0563522	-0.0868651	0.0660259	0.103936	-0.0169133	-0.0835728	-0.0081258	0.128297	-0.0964652	-0.0880255	-0.0887748	0.165601
99313_G1_18w_L2.tif	0.275006	-0.188422	-0.784919	0.105604	-0.0870163	0.0577457	0.204286	-0.125519	0.205006	0.00490649	0.13502	-0.09371	0.131189	0.0684096	0.0623472	-0.0851597	0.0584486	0.107101	-0.00723967	-0.0787133	-0.0152819	0.132924	-0.082701	-0.0806277	-0.0941442	0.175461
99314_G1_18w_L.tif	0.282658	-0.193434	-0.784724	0.117689	-0.0898841	0.0581805	0.215009	-0.120392	0.197871	-0.00580685	0.14291	-0.0902874	0.121952	0.0601544	0.0733605	-0.076168	0.047533	0.099751	0.00273613	-0.0708264	-0.0277546	0.125677	-0.0723859	-0.0724915	-0.109281	0.167955
99316_G1_18w_L.tif	0.290153	-0.176418	-0.784074	0.117881	-0.0877943	0.0604164	0.211382	-0.122548	0.198022	-0.00745543	0.138379	-0.0943212	0.124332	0.0601601	0.0686957	-0.0800336	0.0509652	0.100472	-0.00317126	-0.0762325	-0.0230925	0.127666	-0.0801067	-0.0799114	-0.103692	0.170324
99321_G1_18w_L.tif	0.272731	-0.191247	-0.792378	0.0979149	-0.0782155	0.0691826	0.203781	-0.125887	0.196783	-0.00668711	0.132657	-0.0969123	0.126408	0.0614453	0.0636091	-0.0833033	0.0562103	0.103542	0.000189047	-0.0687181	-0.0118494	0.137131	-0.0779424	-0.0743511	-0.091984	0.17789
99334_G1_18w_L.tif	0.279247	-0.182708	-0.787298	0.112495	-0.0907441	0.0526904	0.207237	-0.122166	0.20756	0.0051199	0.135086	-0.0938605	0.131376	0.0647267	0.062892	-0.0834848	0.0571284	0.10155	-0.00635633	-0.0749862	-0.0177707	0.12622	-0.0810131	-0.0738214	-0.0973438	0.168226
99338_G1_18w_L.tif	0.287101	-0.177575	-0.780179	0.122365	-0.0913484	0.0537904	0.214678	-0.114857	0.20392	0.00167193	0.138507	-0.0922844	0.128056	0.0645641	0.0647403	-0.0846843	0.0549145	0.104573	-0.00768022	-0.0817657	-0.0212218	0.127894	-0.0863875	-0.0881262	-0.105099	0.164434
99311_G1_18w_L.tif	0.277587	-0.186174	-0.788932	0.116922	-0.095035	0.0461932	0.212134	-0.11519	0.204066	-0.0027674	0.140981	-0.0847764	0.131389	0.0624302	0.0671897	-0.0762491	0.0576242	0.10036	-0.00569526	-0.0727012	-0.018897	0.122886	-0.082943	-0.074629	-0.0994691	0.163696
99344_G1_18W_L.tif	0.280579	-0.201256	-0.773033	0.109979	-0.0946829	0.0518349	0.209874	-0.129848	0.195602	0.000776387	0.140906	-0.0959153	0.122603	0.0737271	0.0706689	-0.085316	0.0479757	0.113219	0.00244172	-0.0795336	-0.0252059	0.141362	-0.0720563	-0.0844459	-0.105673	0.185418
99349_G1_18w_L.tif	0.265974	-0.194648	-0.793386	0.0988824	-0.0853637	0.0581763	0.203701	-0.122432	0.200772	-0.00405836	0.135832	-0.0894011	0.133341	0.0659145	0.0620299	-0.0818823	0.0622139	0.105774	-0.00386146	-0.0696605	-0.0101518	0.133115	-0.081202	-0.0730138	-0.0898987	0.173233
99352_G1_18w_L.tif	0.298935	-0.200717	-0.761357	0.133861	-0.100333	0.0503421	0.221145	-0.130001	0.19394	0.00258395	0.149954	-0.0957201	0.113049	0.073547	0.080795	-0.0830789	0.0338589	0.111211	0.00960131	-0.0827092	-0.0451422	0.133493	-0.060682	-0.0833695	-0.133763	0.170556
99354_G1_18w_L.tif	0.296659	-0.172463	-0.777383	0.127623	-0.0924643	0.0550758	0.216858	-0.118101	0.199307	-0.00357512	0.14055	-0.0946568	0.12341	0.0634698	0.0675317	-0.0859694	0.0473073	0.100688	-0.00365241	-0.0815641	-0.0279066	0.126699	-0.0800189	-0.0853276	-0.110197	0.168102
99358_G1_18w_L.tif	0.285991	-0.201794	-0.758461	0.11239	-0.0974321	0.0494681	0.209586	-0.134883	0.200546	0.0171516	0.137463	-0.105685	0.121133	0.084366	0.0669577	-0.0974742	0.0443429	0.121629	-0.000411138	-0.0929982	-0.0287227	0.149786	-0.0717854	-0.0969576	-0.109207	0.195002
99365_G1_18w_L.tif	0.297498	-0.208674	-0.751082	0.125039	-0.0945519	0.0604038	0.222936	-0.13011	0.185314	-0.000192805	0.150602	-0.0985168	0.107146	0.0775992	0.0783717	-0.09293	0.0322697	0.122302	0.00979972	-0.0915106	-0.0431967	0.149584	-0.065099	-0.103408	-0.130008	0.190414
99372_G1_18w_L.tif	0.291131	-0.190785	-0.771609	0.123757	-0.0948609	0.0531528	0.218542	-0.120482	0.197718	0.000925729	0.144507	-0.0928781	0.118609	0.0662719	0.0715642	-0.0853489	0.0422528	0.104426	0.000466146	-0.0828285	-0.0322986	0.131746	-0.0740535	-0.0866212	-0.111968	0.178664
99380_G1_18w_L.tif	0.300919	-0.180054	-0.766798	0.140671	-0.105771	0.0345781	0.221231	-0.119801	0.200939	0.00570977	0.14674	-0.0918274	0.11965	0.0694518	0.0743528	-0.0830004	0.0411804	0.105079	0.00138213	-0.0836968	-0.0363133	0.12809	-0.0754362	-0.0913556	-0.122076	0.166156
99394_G1_18w_L.tif	0.301711	-0.19008	-0.758694	0.136405	-0.103534	0.042533	0.224515	-0.120294	0.196659	0.00664722	0.146105	-0.0988968	0.11425	0.0730987	0.0742853	-0.0908155	0.035709	0.110399	0.00498442	-0.0873591	-0.0415702	0.134302	-0.0701025	-0.0955524	-0.124317	0.179613
99401_G1_18w_L.tif	0.298611	-0.188754	-0.760925	0.13213	-0.0978873	0.0507033	0.221972	-0.120666	0.198016	0.00712226	0.14538	-0.0966557	0.116862	0.0732204	0.0709056	-0.0928048	0.0390265	0.110566	0.000926214	-0.0901125	-0.0377926	0.134711	-0.0741695	-0.0973849	-0.120925	0.177926
99406_G1_18w_L.tif	0.283893	-0.186	-0.778247	0.115288	-0.0933184	0.0512514	0.210252	-0.123562	0.202422	0.00364878	0.137994	-0.0948367	0.12652	0.0680184	0.0674586	-0.0830756	0.0520088	0.106102	-0.00485545	-0.0813123	-0.0219583	0.132727	-0.0808826	-0.0852107	-0.101286	0.176961
99411_G1_18w_L.tif	0.305702	-0.177204	-0.765624	0.137298	-0.100218	0.0468377	0.223174	-0.119618	0.194283	-0.00346214	0.147593	-0.0932841	0.114503	0.0652423	0.0724848	-0.0898871	0.037571	0.104684	0.00215142	-0.0864901	-0.0382808	0.131165	-0.0720328	-0.0906124	-0.121307	0.175329
99412_G1_18w_L.tif	0.284218	-0.201491	-0.771607	0.112341	-0.0899571	0.06023	0.212356	-0.129732	0.19227	-0.00239876	0.143433	-0.0953154	0.118197	0.0709015	0.0726704	-0.0855933	0.044305	0.112519	0.00479825	-0.0797576	-0.0291586	0.140842	-0.0707416	-0.0869095	-0.110783	0.184365
99417_G1_18w_L.tif	0.288371	-0.197713	-0.771149	0.122548	-0.0969929	0.0505327	0.216757	-0.124898	0.19727	0.00160611	0.143322	-0.0961654	0.119021	0.0693386	0.0749936	-0.0816563	0.0432858	0.108919	0.00535886	-0.077226	-0.0325044	0.134491	-0.0704511	-0.0836515	-0.117283	0.173875
99418_G1_18w_L.tif	0.295079	-0.181386	-0.770976	0.124588	-0.0920838	0.0568359	0.215615	-0.123257	0.19996	0.00383545	0.139784	-0.0989231	0.12115	0.0685684	0.0688681	-0.0881369	0.0445106	0.10567	-0.00168108	-0.0845882	-0.0307959	0.131432	-0.0777305	-0.0904886	-0.1117	0.175851
99422_G1_18w_L2.tif	0.282805	-0.174185	-0.78603	0.112527	-0.0902864	0.0527312	0.206694	-0.121441	0.206826	0.00395911	0.131355	-0.0986967	0.132019	0.0647601	0.0618709	-0.0839512	0.0586926	0.102515	-0.00803827	-0.0763277	-0.0156681	0.127614	-0.0871135	-0.0820643	-0.0931267	0.172559
99439_G1_18w_L.tif	0.297098	-0.183487	-0.766803	0.129861	-0.0985484	0.0475126	0.220471	-0.118569	0.198809	0.00404833	0.143211	-0.0963022	0.118959	0.0692527	0.0702166	-0.0892799	0.0415217	0.105961	-0.000595923	-0.0867225	-0.0346157	0.130754	-0.0764929	-0.093402	-0.113231	0.180373
99431_G1_18w_L.tif	0.309201	-0.180104	-0.754842	0.142966	-0.101186	0.047304	0.226193	-0.119302	0.195199	0.00530428	0.14917	-0.0952836	0.112637	0.0728541	0.0732746	-0.0947469	0.0337966	0.110193	0.000555396	-0.0977506	-0.0434641	0.134339	-0.073005	-0.103846	-0.127529	0.178073
99446_G1_18w_L.tif	0.306197	-0.191252	-0.755845	0.135421	-0.100465	0.0503228	0.22259	-0.128878	0.191728	0.00226232	0.149019	-0.0984318	0.109725	0.0727705	0.0781257	-0.0893749	0.0314759	0.112112	0.0073541	-0.0895205	-0.0462881	0.135944	-0.0653977	-0.0955185	-0.128218	0.184144
99454_G1_18w_L.tif	0.284184	-0.191596	-0.775334	0.118723	-0.0963045	0.0481229	0.215372	-0.119161	0.198954	5.54926e-05	0.143766	-0.0887931	0.123626	0.0676103	0.0673817	-0.0865154	0.0500164	0.108229	-0.00245228	-0.0812998	-0.0244034	0.134715	-0.0784831	-0.0861161	-0.106323	0.176026
99460_G1_18w_L.tif	0.294582	-0.184364	-0.770792	0.122495	-0.0925199	0.0566114	0.215261	-0.125029	0.195738	-0.00160616	0.143392	-0.0941857	0.118964	0.0672581	0.0692113	-0.0889169	0.0442595	0.107815	2.00761e-05	-0.0835826	-0.0307053	0.134231	-0.0761522	-0.090269	-0.111259	0.179542
99465_G1_18w_L.tif	0.283926	-0.189786	-0.77799	0.113964	-0.0830736	0.0670181	0.21349	-0.121018	0.196682	-0.00284966	0.141564	-0.0916676	0.123252	0.0665136	0.0678112	-0.0850121	0.0501021	0.107211	-0.0053265	-0.0847811	-0.0248633	0.132697	-0.0801419	-0.0878765	-0.105432	0.175588
99470_G1_18w_L.tif	0.276233	-0.179939	-0.790419	0.110887	-0.0915884	0.0493784	0.204703	-0.121697	0.2127	0.0102922	0.132429	-0.0942128	0.135611	0.0654518	0.0595568	-0.0844602	0.0600419	0.0988119	-0.00934615	-0.0744536	-0.0139308	0.124321	-0.0834308	-0.0708089	-0.0925595	0.166429
99485_G1_18w_L.tif	0.265682	-0.173665	-0.801892	0.10403	-0.0923874	0.0418297	0.202083	-0.111887	0.215883	0.00561104	0.128835	-0.0879657	0.14517	0.0619046	0.0547152	-0.0787405	0.0717753	0.0946233	-0.0172771	-0.0708245	0.000117379	0.122125	-0.0967971	-0.0712125	-0.0759057	0.164171
99489_G1_18w_L.tif	0.269761	-0.185667	-0.788898	0.0998912	-0.084544	0.058475	0.200654	-0.124277	0.209877	0.00946058	0.127768	-0.0989405	0.136856	0.0703272	0.0582852	-0.0856313	0.0647572	0.108001	-0.0113214	-0.0786793	-0.00991775	0.131353	-0.0871128	-0.0798804	-0.0861644	0.175566
99492_G1_18w_L.tif	0.26705	-0.184094	-0.791594	0.0966244	-0.0896779	0.0494463	0.199585	-0.122587	0.209032	0.00640329	0.128561	-0.0950348	0.13753	0.0672568	0.0573693	-0.0838656	0.0668814	0.106103	-0.0133977	-0.0779256	-0.00371267	0.135014	-0.0899129	-0.0790447	-0.0777128	0.181704
99494_G1_18w_L.tif	0.296701	-0.181984	-0.768552	0.125667	-0.0925226	0.056948	0.217238	-0.122519	0.197481	0.00160909	0.14161	-0.0976535	0.119341	0.0687359	0.0682587	-0.0911548	0.0440936	0.108634	-0.000760097	-0.0856263	-0.0317828	0.133651	-0.0773411	-0.0932038	-0.113764	0.176897
99499_G1_18w_L.tif	0.286604	-0.206584	-0.769102	0.120073	-0.0892744	0.0634402	0.221348	-0.122691	0.194583	0.00173295	0.14487	-0.0977771	0.112879	0.06727	0.0746934	-0.0869703	0.0376091	0.108644	0.00909138	-0.0781053	-0.0375481	0.135735	-0.065029	-0.0837278	-0.120724	0.17896
99503_G1_18w_L.tif	0.30258	-0.175008	-0.773321	0.144566	-0.105453	0.0345849	0.224053	-0.11394	0.201254	0.000345376	0.14989	-0.0846307	0.119371	0.0617289	0.0739829	-0.0810849	0.0392208	0.0941418	0.00194711	-0.0781438	-0.0369822	0.120294	-0.0755937	-0.0847671	-0.12095	0.161914
99520_G1_18w_L.tif	0.298614	-0.194774	-0.764473	0.127338	-0.093043	0.0599957	0.220508	-0.126927	0.187286	-0.00862537	0.14864	-0.0946534	0.112095	0.0687273	0.0779144	-0.0845793	0.038043	0.113156	0.00789619	-0.0821195	-0.038906	0.13803	-0.0685695	-0.0918994	-0.126006	0.17633
99521_G1_18w_L.tif	0.290842	-0.1866	-0.773437	0.128859	-0.0968108	0.0488183	0.219685	-0.115881	0.204691	0.00830633	0.14173	-0.0948285	0.123054	0.0674637	0.0691151	-0.085991	0.0442919	0.100962	-0.00143505	-0.0813983	-0.0312876	0.126546	-0.0766301	-0.0845026	-0.113809	0.168246
99535_G1_18w_L.tif	0.275141	-0.19527	-0.78287	0.112997	-0.0893838	0.0562355	0.215182	-0.114276	0.200846	-0.000879061	0.140541	-0.0893085	0.127426	0.0656592	0.0676138	-0.0807951	0.0541235	0.104971	-0.00447217	-0.0779525	-0.0199781	0.131261	-0.0818738	-0.0829843	-0.102294	0.170342
99537_G1_18w_L.tif	0.262763	-0.176173	-0.806787	0.1016	-0.0865655	0.0508859	0.204888	-0.106649	0.210618	-0.00471959	0.131446	-0.0828965	0.142775	0.0553583	0.0566589	-0.0742724	0.0733066	0.0940842	-0.0174173	-0.069326	0.00165465	0.12144	-0.0974887	-0.0700192	-0.0758527	0.160686
99540_G1_18w_L.tif	0.275899	-0.213446	-0.77237	0.114057	-0.0904758	0.0595838	0.218205	-0.122572	0.195276	0.00164004	0.145684	-0.09311	0.118134	0.0708172	0.0745671	-0.0836897	0.0437876	0.112003	0.00643345	-0.0782311	-0.0305466	0.139368	-0.0673125	-0.0827548	-0.11728	0.176334
99551_G1_18w_L2.tif	0.277565	-0.182353	-0.790254	0.111734	-0.0897379	0.0535234	0.207888	-0.119435	0.205634	4.16105e-05	0.137265	-0.0888925	0.131035	0.0609146	0.0634729	-0.0806088	0.0583524	0.0997259	-0.00666342	-0.0729431	-0.0149523	0.126787	-0.0840164	-0.0751288	-0.0955889	0.166635
99567_G1_18w_L.tif	0.301715	-0.197785	-0.748432	0.126519	-0.103007	0.0454529	0.218153	-0.134704	0.192022	0.00995248	0.145623	-0.103792	0.110417	0.0815024	0.0725782	-0.100358	0.032897	0.121305	0.00571387	-0.096308	-0.0385202	0.154454	-0.0651023	-0.102002	-0.124056	0.195763
99578_G1_18w_L.tif	0.275034	-0.171909	-0.793519	0.103798	-0.0901323	0.049002	0.204003	-0.116652	0.203911	-0.00586065	0.132243	-0.0894939	0.135367	0.0595983	0.0584762	-0.0812443	0.0667769	0.102459	-0.0142602	-0.07698	-0.00351068	0.132881	-0.0946208	-0.0824801	-0.0797683	0.176882
99579_G1_18w_L.tif	0.281612	-0.174077	-0.786268	0.11446	-0.0988794	0.0370134	0.206674	-0.120915	0.206691	0.00238798	0.134853	-0.0922126	0.133094	0.0645297	0.0628127	-0.0812365	0.0601804	0.102864	-0.00929881	-0.0767107	-0.0137767	0.128597	-0.087216	-0.0798145	-0.0904775	0.175113
99586_G1_18w_L2.tif	0.282301	-0.198147	-0.780035	0.120891	-0.096592	0.0490687	0.217015	-0.119545	0.194974	-0.00824553	0.147996	-0.0843931	0.120268	0.0612205	0.0766866	-0.0732331	0.0482318	0.105145	0.00412187	-0.0714475	-0.0257026	0.133318	-0.0752208	-0.0804871	-0.114044	0.165857
99591_G1_18w_L.tif	0.284053	-0.180177	-0.786539	0.123044	-0.0960296	0.04556	0.212752	-0.116983	0.206868	0.00204112	0.140239	-0.0880326	0.130891	0.0634532	0.0663544	-0.0795463	0.0537555	0.0966738	-0.00529476	-0.0739108	-0.021096	0.122455	-0.0810122	-0.0733602	-0.104941	0.158783
99599_G1_18w_L.tif	0.292319	-0.197817	-0.767137	0.126779	-0.0983194	0.0500232	0.219342	-0.12462	0.195207	0.000585239	0.147149	-0.0933367	0.116224	0.0695581	0.0768063	-0.0822094	0.039594	0.108844	0.00635579	-0.0796386	-0.0367127	0.134122	-0.0703572	-0.0885582	-0.120471	0.176268
99607_G1_18w_L.tif	0.277154	-0.181261	-0.790266	0.117878	-0.0951966	0.0442849	0.210723	-0.113961	0.209179	0.0029565	0.14128	-0.081082	0.133648	0.0612831	0.0624302	-0.0805392	0.0592414	0.0971791	-0.00969585	-0.075024	-0.016169	0.120999	-0.086591	-0.0751148	-0.0957378	0.1624
99608_G1_18w_L.tif	0.282779	-0.218497	-0.756491	0.11072	-0.092009	0.0608713	0.215306	-0.134294	0.193617	0.0115884	0.142849	-0.104479	0.111491	0.0802473	0.0742946	-0.0942156	0.0358747	0.121737	0.00844815	-0.089317	-0.0347813	0.154173	-0.0627483	-0.095708	-0.11863	0.197174
99616_G1_18w_L.tif	0.291505	-0.170792	-0.786099	0.130732	-0.093994	0.0500285	0.217195	-0.11176	0.205912	-0.00113114	0.142999	-0.0848887	0.127387	0.0568978	0.0661819	-0.0809378	0.0507996	0.0917981	-0.00532031	-0.074393	-0.0239255	0.118562	-0.0847609	-0.0796122	-0.10788	0.155497
99627_G1_18w_L.tif	0.299362	-0.184599	-0.766937	0.129648	-0.100252	0.0458592	0.218711	-0.124748	0.19735	0.00280918	0.14156	-0.101793	0.116132	0.067524	0.0731458	-0.0869317	0.0396249	0.106775	0.00511004	-0.0798677	-0.0338534	0.136693	-0.0710957	-0.0877311	-0.118858	0.176361
99634_G1_18w_L.tif	0.286998	-0.205237	-0.76473	0.122502	-0.0948282	0.0552929	0.218675	-0.125334	0.198535	0.00836133	0.145754	-0.0957496	0.11744	0.074331	0.0737737	-0.0878713	0.0390782	0.110886	0.00493841	-0.0837706	-0.0362828	0.13728	-0.068674	-0.0890076	-0.120677	0.178316
99635_G1_18w_L.tif	0.275475	-0.208227	-0.77287	0.110196	-0.0865803	0.0631558	0.213218	-0.12556	0.198378	0.00553667	0.142443	-0.0945827	0.121442	0.0730058	0.0702214	-0.0868781	0.0467408	0.112558	0.00261469	-0.0807725	-0.0268966	0.140065	-0.0730157	-0.0875935	-0.111169	0.179097
99641_G1_18w_L2.tif	0.306154	-0.202117	-0.755122	0.138845	-0.0931061	0.0647376	0.229404	-0.12515	0.189447	0.000383438	0.154929	-0.0949377	0.103088	0.0677005	0.0821314	-0.0884491	0.0238108	0.107621	0.0129715	-0.0860442	-0.05303	0.134592	-0.0600648	-0.0932009	-0.140613	0.17602
99644_G1_18w_L.tif	0.308513	-0.199141	-0.747941	0.140582	-0.104852	0.0459239	0.226746	-0.128879	0.189974	0.00508745	0.1527	-0.0983558	0.105874	0.0767104	0.0812963	-0.0911153	0.0254695	0.114404	0.0121051	-0.0902152	-0.0501998	0.142561	-0.062266	-0.101563	-0.137419	0.184001
99645_G1_18w_L.tif	0.274792	-0.168307	-0.794753	0.115485	-0.096665	0.0363898	0.20777	-0.10837	0.212953	0.00351743	0.132439	-0.0871578	0.142286	0.0637102	0.0572169	-0.0801044	0.0688006	0.0980708	-0.0171954	-0.0768307	-0.00519147	0.122731	-0.0970924	-0.0789454	-0.0853596	0.159812
99633_G1_18w_L.tif	0.278371	-0.180805	-0.786584	0.109333	-0.0934449	0.0473428	0.207743	-0.119184	0.204177	0.000291919	0.132425	-0.0965714	0.131827	0.0649516	0.0634741	-0.0812266	0.059367	0.103925	-0.00709139	-0.0749413	-0.0132916	0.131602	-0.086252	-0.0810668	-0.0907205	0.176349
99664_G1_18w_L.tif	0.289547	-0.194014	-0.773214	0.120931	-0.0893988	0.0615322	0.215457	-0.125847	0.198972	0.00332105	0.142164	-0.0970495	0.118974	0.0677114	0.0717347	-0.0857171	0.0418737	0.10498	0.00352141	-0.0789893	-0.0336442	0.130937	-0.0702103	-0.0818879	-0.115777	0.174093
99665_G1_18w_L.tif	0.285581	-0.214615	-0.757458	0.125423	-0.099843	0.0498153	0.223495	-0.122587	0.197105	0.0107706	0.149913	-0.0935634	0.115247	0.0786307	0.0759087	-0.0894708	0.0372991	0.116981	0.00574719	-0.0886086	-0.0403685	0.140379	-0.0668728	-0.0944065	-0.125754	0.181252
99671_G1_18w_L.tif	0.277809	-0.209572	-0.771008	0.107746	-0.0949261	0.0527621	0.209934	-0.132301	0.191828	-0.00128606	0.145946	-0.0913177	0.118451	0.072807	0.0741393	-0.0836064	0.0460605	0.116211	0.00445855	-0.0809289	-0.0263948	0.145548	-0.0692645	-0.0861671	-0.107034	0.190104
99676_G1_18w_L.tif	0.282453	-0.229754	-0.743984	0.10512	-0.0966114	0.0572784	0.213506	-0.142572	0.182006	0.00677159	0.144771	-0.107824	0.109442	0.092955	0.0791658	-0.0960132	0.0369024	0.139968	0.0102339	-0.0983976	-0.0363325	0.168873	-0.0604749	-0.108714	-0.121078	0.21231
99677_G1_18w_L.tif	0.279575	-0.206229	-0.771502	0.11333	-0.0941483	0.0537212	0.213908	-0.126326	0.193025	-0.00215518	0.147219	-0.0888337	0.118398	0.0696244	0.0747561	-0.0814409	0.0467691	0.114159	0.00432015	-0.0790568	-0.026842	0.142112	-0.0747731	-0.0909533	-0.110703	0.182048
99679_G1_18w_L.tif	0.301106	-0.213772	-0.748718	0.133594	-0.0989028	0.0569157	0.226757	-0.131122	0.184886	-0.000143426	0.155807	-0.0960298	0.10299	0.0758747	0.0865851	-0.0856962	0.0257554	0.11922	0.0165002	-0.0865493	-0.0525581	0.143668	-0.0600256	-0.101454	-0.140182	0.185495
99680_G1_18w_L.tif	0.275419	-0.179065	-0.802719	0.109386	-0.0821921	0.0631423	0.207282	-0.116979	0.204057	-0.00921999	0.136493	-0.0867585	0.13125	0.0514461	0.0645382	-0.0740974	0.0591238	0.0902277	-0.00474494	-0.0632651	-0.0128312	0.119428	-0.0812968	-0.0613798	-0.0943781	0.157135
99687_G1_18w_L.tif	0.275395	-0.174909	-0.795593	0.107353	-0.0917583	0.0474292	0.204166	-0.118932	0.206137	-0.00373868	0.133726	-0.0888212	0.136576	0.0611015	0.0601022	-0.0796999	0.0634488	0.0973263	-0.0103237	-0.0710378	-0.00760239	0.127259	-0.0885367	-0.0724254	-0.0857366	0.169095
99690_G1_18w_L.tif	0.2933	-0.160246	-0.779985	0.127033	-0.0981175	0.0399005	0.212431	-0.115913	0.205329	0.00182539	0.136497	-0.0939659	0.130958	0.0659602	0.0606907	-0.0902727	0.0566987	0.103581	-0.0110438	-0.085364	-0.0189546	0.127036	-0.0887284	-0.0889338	-0.0990752	0.16936
99692_G1_18w_L.tif	0.28602	-0.229209	-0.752702	0.125609	-0.0926455	0.0642822	0.229244	-0.126361	0.192444	0.0103577	0.153002	-0.0992054	0.105297	0.0779662	0.0827525	-0.090429	0.0240998	0.115434	0.0156002	-0.0871304	-0.0531853	0.141375	-0.0518517	-0.08924	-0.138074	0.186551
99696_G1_18w_L.tif	0.286648	-0.209441	-0.765404	0.123247	-0.089665	0.0635966	0.223102	-0.122128	0.196588	0.00595757	0.144171	-0.100327	0.115001	0.0728624	0.0770477	-0.0855566	0.0357641	0.109273	0.00787068	-0.0820751	-0.0402843	0.135358	-0.0644729	-0.0859042	-0.126367	0.175137
99710_G1_18w_L.tif	0.288993	-0.206122	-0.761858	0.119834	-0.0898551	0.0632452	0.217261	-0.129664	0.195119	0.00678827	0.144978	-0.0991369	0.114929	0.0758396	0.0740179	-0.0904697	0.0384387	0.11575	0.00570812	-0.0866883	-0.0382159	0.140441	-0.0669464	-0.0920788	-0.122569	0.182262
99719_G1_18w_L.tif	0.282811	-0.200765	-0.773984	0.113828	-0.0913081	0.0576765	0.212215	-0.128417	0.197547	0.00266996	0.140896	-0.0974346	0.120345	0.0702851	0.0723941	-0.083907	0.0453889	0.109988	0.00392614	-0.0781547	-0.0297545	0.135868	-0.0696272	-0.0813707	-0.110849	0.179734
99726_G1_18w_L.tif	0.277017	-0.16086	-0.803934	0.118114	-0.0998951	0.0284539	0.207112	-0.10855	0.211712	-0.0067898	0.134558	-0.0813787	0.142636	0.054944	0.0599071	-0.0713061	0.0697799	0.0905306	-0.0148331	-0.066147	-0.00524296	0.11401	-0.0955613	-0.0663691	-0.083255	0.155348
99733_G1_18w_L.tif	0.27534	-0.198729	-0.780148	0.113566	-0.0964463	0.0465292	0.211611	-0.121298	0.204611	0.00657778	0.140072	-0.0915318	0.127333	0.0687288	0.0694235	-0.0799612	0.0521428	0.105768	-0.00200276	-0.0766803	-0.0212751	0.133253	-0.0770385	-0.0789812	-0.103623	0.172759
99739_G1_18w_L.tif	0.274053	-0.200656	-0.783192	0.107754	-0.0885848	0.0582548	0.210302	-0.123735	0.199071	-0.000418582	0.138932	-0.0939184	0.12504	0.0669022	0.0704347	-0.0797202	0.0516227	0.10666	0.000505523	-0.0746685	-0.0223747	0.133271	-0.0735514	-0.0762597	-0.102258	0.176535
99744_G1_18w_L.tif	0.282964	-0.199892	-0.776157	0.110731	-0.0886064	0.061321	0.208202	-0.133749	0.19447	-0.00174716	0.143583	-0.0933555	0.118931	0.0680289	0.0722974	-0.0838661	0.0455938	0.10993	0.00466993	-0.0769586	-0.0272256	0.139079	-0.0685894	-0.079762	-0.110133	0.18024
99750_G1_18w_L.tif	0.297795	-0.200996	-0.752989	0.127927	-0.104754	0.0418985	0.219293	-0.131136	0.192286	0.00640989	0.148746	-0.0968298	0.112154	0.0788487	0.0767596	-0.0906982	0.0349602	0.118824	0.00605699	-0.0918069	-0.0407552	0.144982	-0.067472	-0.100309	-0.12208	0.192884
99752_G1_18w_L.tif	0.301356	-0.206686	-0.752071	0.13091	-0.0942946	0.0619452	0.223797	-0.131409	0.190905	0.00628949	0.150701	-0.100115	0.105612	0.0747439	0.0799944	-0.0916603	0.0260726	0.113499	0.0116134	-0.0893491	-0.0478489	0.143839	-0.0602513	-0.0962253	-0.135587	0.184218
99763_G1_18w_L.tif	0.291648	-0.154206	-0.790684	0.122632	-0.0884338	0.055747	0.206395	-0.121108	0.211426	0.0048656	0.130497	-0.0990957	0.135064	0.0607934	0.0590568	-0.0854226	0.0600589	0.095476	-0.0117072	-0.0765166	-0.016237	0.117706	-0.0894878	-0.0768339	-0.0975959	0.155964
99774_G1_18w_L.tif	0.2747	-0.212765	-0.771267	0.107074	-0.0922502	0.0563621	0.213525	-0.126876	0.192353	-0.000107401	0.141632	-0.0972784	0.118631	0.0731062	0.0750036	-0.0825235	0.0474135	0.117858	0.00473022	-0.0807328	-0.0253876	0.146558	-0.0697153	-0.0870676	-0.109368	0.186392
99780_G1_18w_L.tif	0.293331	-0.209706	-0.754979	0.120653	-0.0928906	0.0614362	0.220784	-0.130292	0.190891	0.00630271	0.146304	-0.102273	0.108539	0.0761674	0.0767615	-0.0925957	0.0310464	0.11621	0.00921741	-0.0892817	-0.0420118	0.146507	-0.0640343	-0.0979709	-0.122959	0.194843
93933_G1_18w_L2.tif	0.299787	-0.211659	-0.743673	0.128596	-0.0978148	0.0571697	0.226887	-0.127835	0.187345	0.00686036	0.150811	-0.101435	0.10533	0.0816661	0.0789973	-0.0960968	0.0275872	0.123156	0.00877784	-0.0983311	-0.0485922	0.149618	-0.0643852	-0.10957	-0.131059	0.19786
98431_G1_18w_L.tif	0.278519	-0.181708	-0.790579	0.117655	-0.0888604	0.0552319	0.215439	-0.108531	0.203026	-0.00602894	0.139903	-0.0851867	0.131066	0.0590157	0.0653294	-0.0774956	0.0581717	0.0978256	-0.00786649	-0.0739163	-0.016708	0.12289	-0.0879584	-0.079543	-0.0994813	0.159791
98434_G1_18w_L2.tif	0.280369	-0.192443	-0.772097	0.108982	-0.0962119	0.0466176	0.209712	-0.124242	0.203073	0.0105265	0.131952	-0.10496	0.127167	0.0758049	0.0627203	-0.0927456	0.0533539	0.114718	-0.00427191	-0.0844618	-0.0186103	0.143691	-0.0787794	-0.0883961	-0.0983751	0.186909
98438_G1_18W_L.tif	0.302093	-0.195601	-0.754872	0.134215	-0.101339	0.0482312	0.223875	-0.125043	0.194286	0.00683685	0.149582	-0.0962478	0.110214	0.0730373	0.0757162	-0.0923228	0.03148	0.111046	0.00724563	-0.0887626	-0.043344	0.139396	-0.068811	-0.100299	-0.126126	0.185515
98445_G1_18w_L2.tif	0.298221	-0.204364	-0.756255	0.125071	-0.0949589	0.0591228	0.219461	-0.133477	0.1887	0.00115376	0.147858	-0.100697	0.107591	0.0732204	0.0842489	-0.0815484	0.0305611	0.114369	0.00815695	-0.0902967	-0.0435231	0.143753	-0.064023	-0.0967403	-0.126039	0.190435
98448_G1_18w_L.tif	0.299746	-0.21097	-0.748713	0.124176	-0.097348	0.0577213	0.220755	-0.136564	0.18663	0.00455701	0.149146	-0.103485	0.105388	0.0801158	0.0792009	-0.0950786	0.027286	0.12102	0.0122506	-0.0920948	-0.0475357	0.149579	-0.0568248	-0.0967679	-0.129981	0.197792
98454_G1_18w_L.tif	0.267516	-0.203424	-0.776126	0.0987329	-0.0884214	0.056384	0.204461	-0.127187	0.2062	0.0146556	0.129648	-0.103815	0.131829	0.0799773	0.0615945	-0.0908944	0.0588362	0.118663	-0.00670737	-0.085478	-0.0145257	0.144451	-0.0787023	-0.0863454	-0.0956021	0.184279
98461_G1_18w_L.tif	0.285828	-0.202438	-0.763633	0.118809	-0.0986769	0.04791	0.214686	-0.127956	0.197996	0.00833282	0.146318	-0.0921743	0.1195	0.0765532	0.0710046	-0.0899488	0.0432247	0.11505	0.000612015	-0.0884858	-0.0320804	0.14062	-0.0726338	-0.0932717	-0.112145	0.186999
98463_G1_18w_L2.tif	0.283933	-0.189143	-0.777332	0.119176	-0.0945356	0.0502485	0.215187	-0.117857	0.196236	-0.00618968	0.142902	-0.0886967	0.125414	0.067302	0.0712175	-0.078571	0.0530405	0.109432	-0.00301508	-0.0797458	-0.0221092	0.134666	-0.0835989	-0.0908993	-0.107339	0.170277
98467_G1_18w_L.tif	0.285244	-0.206756	-0.767203	0.118661	-0.0894392	0.06266	0.219303	-0.124291	0.195105	0.00346489	0.146881	-0.094145	0.114712	0.0703461	0.0729535	-0.0889276	0.0394106	0.111244	0.00470964	-0.0841027	-0.0355177	0.138244	-0.0672909	-0.0871538	-0.118868	0.180757
98516_G1_18w_L.tif	0.294111	-0.195668	-0.763537	0.124724	-0.0947373	0.0556854	0.219781	-0.124076	0.193437	0.00074496	0.145356	-0.0966301	0.11544	0.0717366	0.0739802	-0.0878786	0.0393477	0.111787	0.0034334	-0.0863511	-0.0349426	0.139877	-0.0722795	-0.0948393	-0.11939	0.180889
98530_G1_18w_L.tif	0.2849	-0.204119	-0.764417	0.127612	-0.102223	0.0424027	0.220989	-0.118559	0.204255	0.0146972	0.147557	-0.0900107	0.121436	0.0758015	0.0711826	-0.0886265	0.0421894	0.109886	0.000158232	-0.0870367	-0.0347508	0.133416	-0.0728035	-0.0898981	-0.118474	0.174435
98532_G1_18w_L.tif	0.269412	-0.191605	-0.78814	0.10578	-0.088383	0.0544699	0.207618	-0.117764	0.209575	0.00867347	0.1339	-0.0927763	0.13334	0.0666856	0.0602538	-0.0851101	0.0593541	0.102765	-0.00746587	-0.0751721	-0.0132168	0.130022	-0.0845283	-0.0781791	-0.0917186	0.172211
98536_G1_18w_L.tif	0.273268	-0.205749	-0.773039	0.10909	-0.0978722	0.0454196	0.21236	-0.122199	0.202827	0.0102411	0.135821	-0.100222	0.126586	0.0761022	0.0674188	-0.0869239	0.0524408	0.115103	0.000559086	-0.0788733	-0.0208028	0.142429	-0.0758882	-0.086037	-0.103678	0.181619
98538_G1_18w_L.tif	0.267126	-0.172529	-0.812472	0.102093	-0.0823037	0.0582975	0.200333	-0.115917	0.21079	-0.00672426	0.131287	-0.0846743	0.139948	0.0495873	0.060053	-0.0698397	0.0695683	0.087691	-0.0117194	-0.0606038	-0.00341386	0.113817	-0.0900001	-0.0577387	-0.079197	0.156541
98540_G1_18w_L.tif	0.287626	-0.22051	-0.754903	0.120807	-0.094687	0.0597025	0.222416	-0.130217	0.191928	0.0085699	0.146751	-0.103396	0.109571	0.0796647	0.0794073	-0.0907817	0.0318341	0.120055	0.0121801	-0.0872794	-0.0453597	0.144995	-0.0564695	-0.0900361	-0.130294	0.188427
98548_G1_18w_L.tif	0.276602	-0.195766	-0.781332	0.108149	-0.0852241	0.0625602	0.209673	-0.123694	0.200726	0.00234982	0.134483	-0.0994931	0.127092	0.069821	0.0676313	-0.083188	0.0536203	0.109195	-0.00224039	-0.07823	-0.020882	0.134833	-0.0762475	-0.0799081	-0.103901	0.173372
98560_G1_18w_L.tif	0.268342	-0.190992	-0.786026	0.103577	-0.0866582	0.0562504	0.205233	-0.119695	0.208854	0.00896663	0.130653	-0.0964397	0.136664	0.0722935	0.0612581	-0.0831529	0.0632435	0.108672	-0.0111368	-0.08051	-0.010493	0.133721	-0.0878885	-0.0836267	-0.0920457	0.170935
98563_G1_18w_L.tif	0.280363	-0.198708	-0.776036	0.118882	-0.100267	0.0422062	0.215427	-0.119829	0.199469	0.000713787	0.144585	-0.0880782	0.12423	0.0687524	0.0729495	-0.078156	0.0495458	0.107903	0.000211264	-0.0774602	-0.0260401	0.132736	-0.0770528	-0.08418	-0.107385	0.175218
98568_G1_18w_L.tif	0.263573	-0.1892	-0.797044	0.102706	-0.0875823	0.0528992	0.203848	-0.116895	0.209654	0.00266132	0.135213	-0.085213	0.138497	0.0636959	0.0615675	-0.076445	0.0655766	0.0995568	-0.0116582	-0.0727692	-0.00672907	0.126588	-0.0883726	-0.0725468	-0.0865434	0.164961
98569_G1_18w_L.tif	0.298745	-0.214379	-0.743555	0.12621	-0.0975587	0.0578549	0.222814	-0.134557	0.189224	0.0107896	0.147881	-0.106434	0.106111	0.084509	0.0785206	-0.0977212	0.0286428	0.126583	0.0122525	-0.0944957	-0.0489541	0.151022	-0.059911	-0.104733	-0.134212	0.195352
98577_G1_18w_L.tif	0.282936	-0.187928	-0.776526	0.113357	-0.0899212	0.0565171	0.20852	-0.1262	0.204445	0.00851744	0.135607	-0.0987401	0.126641	0.0703197	0.0664004	-0.0855215	0.0521869	0.108452	-0.00440996	-0.0819857	-0.0219653	0.134578	-0.081128	-0.0877381	-0.102787	0.176372
98589_G1_18w_L.tif	0.292919	-0.181269	-0.776807	0.127305	-0.0936464	0.0535948	0.213667	-0.124771	0.202378	0.00262233	0.142586	-0.0923989	0.123578	0.0655997	0.0711479	-0.0812102	0.0469987	0.102444	-0.000963343	-0.0786233	-0.0293614	0.126765	-0.077171	-0.0825873	-0.115326	0.162529
98594_G1_18w_L.tif	0.285037	-0.206972	-0.764319	0.11758	-0.0894392	0.062532	0.219862	-0.123254	0.196701	0.00745654	0.141698	-0.101365	0.115923	0.0739669	0.0738805	-0.0881536	0.039703	0.113437	0.00384547	-0.086393	-0.0363688	0.138556	-0.0700237	-0.0927672	-0.1165	0.185376
98618_G1_18w_L.tif	0.276119	-0.216543	-0.760521	0.115733	-0.0985055	0.048848	0.221419	-0.118681	0.201522	0.0160128	0.143622	-0.097115	0.119742	0.0801816	0.0692917	-0.0936885	0.0428807	0.117944	0.00116479	-0.089874	-0.0316744	0.144419	-0.0717609	-0.0955569	-0.1133	0.188319
98624_G1_18w_L.tif	0.296671	-0.190657	-0.759408	0.126961	-0.0990025	0.0483468	0.218822	-0.124724	0.194283	0.00331627	0.143807	-0.0986611	0.116832	0.075345	0.0725853	-0.090157	0.0417087	0.116724	0.00182238	-0.089558	-0.0335274	0.142919	-0.0764876	-0.103097	-0.118106	0.183242
98632_G1_18w_L.tif	0.277552	-0.183558	-0.778297	0.110075	-0.0932214	0.0478946	0.207724	-0.119536	0.208377	0.0118768	0.133507	-0.0956145	0.133061	0.0727374	0.0585218	-0.0912977	0.0591751	0.10932	-0.0123347	-0.0870589	-0.0135119	0.136363	-0.0889096	-0.0910232	-0.0916427	0.179821
98635_G1_18w_L.tif	0.288006	-0.179442	-0.780866	0.123997	-0.0917823	0.0540229	0.214007	-0.118165	0.203165	0.000295725	0.143314	-0.0861406	0.126594	0.0631542	0.0681706	-0.0805421	0.0511245	0.10006	-0.00602444	-0.0803873	-0.0255078	0.1231	-0.0845807	-0.0865004	-0.105618	0.166547
98638_G1_18w_L.tif	0.292597	-0.186576	-0.756807	0.118672	-0.0944385	0.0527258	0.213634	-0.125898	0.201439	0.0166312	0.13623	-0.105514	0.12186	0.0815975	0.0626261	-0.101912	0.0471498	0.121254	-0.00784411	-0.101578	-0.0275545	0.146496	-0.0824038	-0.109352	-0.106489	0.193454
98645_G1_18w_L2.tif	0.284495	-0.195722	-0.768624	0.111813	-0.087382	0.0624198	0.211805	-0.126952	0.198205	0.0064264	0.137441	-0.101183	0.121764	0.0745415	0.0675668	-0.0905729	0.0481496	0.115425	-0.00256999	-0.0882001	-0.025847	0.142138	-0.0776536	-0.0947257	-0.10735	0.184592
98646_G1_18w_L.tif	0.27736	-0.191153	-0.776157	0.101185	-0.0849714	0.0618444	0.201909	-0.131898	0.202959	0.00955256	0.130313	-0.103791	0.128422	0.0749451	0.0630908	-0.0891913	0.0562862	0.11517	-0.00626507	-0.084834	-0.0161454	0.142556	-0.0832471	-0.0922626	-0.0935545	0.187876
98647_G1_18w_L.tif	0.291684	-0.20144	-0.764794	0.11891	-0.0887456	0.0647563	0.216116	-0.130852	0.190598	-0.00105604	0.14526	-0.0981857	0.113405	0.0718097	0.0757042	-0.0871868	0.0386679	0.114124	0.00691142	-0.0836419	-0.0361315	0.141494	-0.0680033	-0.091649	-0.120671	0.182917
98648_G1_18w_L.tif	0.303919	-0.192655	-0.756956	0.127524	-0.0956742	0.0574546	0.218704	-0.133242	0.186509	-0.00461559	0.150427	-0.0950118	0.108063	0.0707168	0.0789534	-0.0873643	0.0329862	0.114552	0.00578031	-0.091684	-0.0422005	0.142134	-0.0679066	-0.0996722	-0.122605	0.191865
98651_G1_18w_L.tif	0.306573	-0.198983	-0.753231	0.138736	-0.0995113	0.0542732	0.227086	-0.126669	0.188614	-0.000499923	0.155016	-0.0930267	0.105635	0.0713008	0.0811746	-0.0888081	0.0275974	0.112532	0.0111444	-0.0881336	-0.0512135	0.135728	-0.0631808	-0.0976908	-0.135703	0.181242
98656_G1_18w_L.tif	0.291503	-0.184673	-0.76411	0.116188	-0.0946451	0.051587	0.210978	-0.128396	0.198112	0.00709388	0.138493	-0.0999465	0.122115	0.0762167	0.0642936	-0.0964054	0.0477266	0.115979	-0.00388637	-0.0910653	-0.0255359	0.1437	-0.0820726	-0.102979	-0.102971	0.192701
98691_G1_18w_L.tif	0.285052	-0.181632	-0.776192	0.117057	-0.0920099	0.0526356	0.213428	-0.116849	0.200277	9.94356e-05	0.139975	-0.0903859	0.127571	0.0687513	0.0633047	-0.0885808	0.0545879	0.108784	-0.00923249	-0.0872139	-0.0196297	0.134655	-0.0872843	-0.0942611	-0.0998466	0.17694
98701_G1_18w_L.tif	0.287353	-0.198856	-0.767159	0.118314	-0.0981763	0.0483271	0.21318	-0.129717	0.199298	0.00831345	0.141677	-0.0985822	0.119386	0.0736681	0.0726691	-0.086124	0.0426758	0.111355	0.00302614	-0.0828591	-0.0314648	0.138851	-0.0708372	-0.0876986	-0.111627	0.185009
98716_G1_18w_L.tif	0.268556	-0.12944	-0.813004	0.1023	-0.0832794	0.0485515	0.188847	-0.114794	0.227166	0.0112764	0.116107	-0.0932591	0.161014	0.0609623	0.0397946	-0.0856516	0.0910917	0.0933818	-0.0371535	-0.0818484	0.0183625	0.116389	-0.119538	-0.0791883	-0.0579641	0.15132
98717_G1_18w_L.tif	0.278531	-0.196392	-0.772416	0.104376	-0.0842376	0.0644371	0.209167	-0.125772	0.199315	0.00693836	0.136258	-0.0988739	0.123386	0.0730338	0.0637593	-0.092103	0.0516244	0.114965	-0.00705674	-0.0905141	-0.0208536	0.142871	-0.0805363	-0.0942349	-0.0969394	0.191267
98739_G1_18w_L.tif	0.28139	-0.205409	-0.770131	0.113326	-0.090435	0.0594583	0.213923	-0.127473	0.195575	0.00283579	0.145436	-0.0926145	0.118111	0.0713397	0.071166	-0.0879459	0.0445541	0.113374	0.00291462	-0.0828483	-0.0296969	0.140517	-0.0705867	-0.0873112	-0.11222	0.18275
98742_G1_18w_L.tif	0.284001	-0.190911	-0.775048	0.118598	-0.0952981	0.0494716	0.213472	-0.121559	0.202435	0.00554233	0.140172	-0.0940188	0.125724	0.07057	0.0686421	-0.084085	0.0490463	0.10614	-0.0027275	-0.0813181	-0.0250484	0.133007	-0.0791651	-0.0867489	-0.106206	0.175313
98744_G1_18w_L.tif	0.291362	-0.194025	-0.761663	0.120204	-0.0962606	0.0515221	0.214884	-0.127667	0.197488	0.00821963	0.140388	-0.101421	0.119395	0.0772039	0.0700559	-0.0916942	0.0438673	0.116818	0.000903017	-0.0884967	-0.0313601	0.142372	-0.0763581	-0.0998297	-0.112702	0.186794
98749_G1_18w_L.tif	0.270457	-0.195379	-0.784544	0.109393	-0.0980226	0.0408997	0.209813	-0.11715	0.20425	0.00230292	0.139644	-0.0862805	0.131482	0.0671549	0.0660401	-0.0788271	0.0596397	0.107337	-0.00609582	-0.0756608	-0.0135565	0.134144	-0.0850565	-0.0822022	-0.0940508	0.174268
98752_G1_18w_L.tif	0.294104	-0.177927	-0.782563	0.134034	-0.099471	0.043421	0.218031	-0.117471	0.201708	-0.00461248	0.145652	-0.086203	0.124462	0.0601269	0.0730197	-0.075377	0.0478258	0.0970515	0.000719993	-0.07124	-0.0299705	0.119463	-0.0765993	-0.0746078	-0.116919	0.153341
98756_G1_18w_L.tif	0.28738	-0.199853	-0.768071	0.124818	-0.0954252	0.0531623	0.218683	-0.12238	0.198154	0.00404075	0.149341	-0.0875156	0.119117	0.0709192	0.0731267	-0.0853066	0.0420591	0.108575	0.00223306	-0.0831382	-0.0345869	0.132848	-0.0743085	-0.0910919	-0.117702	0.174922
98762_G1_18w_L.tif	0.282711	-0.223208	-0.753711	0.114711	-0.0970327	0.0552725	0.221088	-0.129197	0.185011	0.000877326	0.14751	-0.100389	0.111279	0.0825353	0.0806591	-0.0878089	0.0379561	0.12798	0.0107237	-0.0886425	-0.037319	0.154675	-0.0646699	-0.101213	-0.124204	0.194408
98763_G1_18w_L.tif	0.263842	-0.193981	-0.78612	0.0935004	-0.0934446	0.0450038	0.199908	-0.124712	0.202745	0.00233803	0.133436	-0.0904355	0.135286	0.0715952	0.0596793	-0.0843584	0.0668225	0.114317	-0.0117196	-0.0810608	-0.00266293	0.144711	-0.0890301	-0.0857727	-0.078741	0.188855
98768_G1_18w_L.tif	0.269251	-0.205825	-0.77632	0.103466	-0.0959775	0.0468647	0.207061	-0.126484	0.20287	0.00924912	0.136747	-0.0960487	0.127785	0.0748337	0.067584	-0.0839782	0.0549583	0.114698	-0.0024374	-0.0804313	-0.015899	0.144829	-0.077762	-0.0854506	-0.0978602	0.184278
98776_G1_18w_L.tif	0.271644	-0.202436	-0.77792	0.0985427	-0.0820352	0.0660552	0.205687	-0.128608	0.196852	0.0027088	0.135619	-0.098199	0.124844	0.0729277	0.0653971	-0.0882065	0.054398	0.115944	-0.00261056	-0.082643	-0.017166	0.144754	-0.0781888	-0.0888305	-0.0965217	0.187991
98782_G1_18w_L.tif	0.296212	-0.185379	-0.771226	0.124777	-0.0925402	0.0575992	0.217275	-0.124182	0.191562	-0.00842553	0.14631	-0.0913447	0.116483	0.064353	0.0748115	-0.0815236	0.0425225	0.106851	0.00133927	-0.0829185	-0.0321779	0.134246	-0.0759304	-0.091366	-0.11464	0.177312
98812_G1_18w_L.tif	0.290598	-0.203784	-0.76037	0.118942	-0.0975535	0.0519377	0.216837	-0.129884	0.192998	0.00455216	0.145658	-0.0977494	0.114278	0.0757928	0.0733104	-0.0915262	0.0379832	0.11577	0.00566107	-0.08694	-0.0360883	0.14389	-0.0678069	-0.0938343	-0.115505	0.192833
98826_G1_18w_L.tif	0.27593	-0.165388	-0.802393	0.11231	-0.0843045	0.0575101	0.201121	-0.119049	0.214311	0.00193356	0.131891	-0.0871954	0.141614	0.0578434	0.0600285	-0.0735772	0.0677198	0.0916315	-0.014431	-0.0692643	-0.00766588	0.114421	-0.0949112	-0.0710643	-0.0889097	0.149888
98844_G1_18w_L.tif	0.277492	-0.195541	-0.779861	0.116667	-0.0935567	0.051014	0.211881	-0.121098	0.204045	0.00481909	0.142081	-0.0885775	0.12778	0.0684634	0.0693908	-0.0798404	0.0531405	0.106438	-0.00210072	-0.0763709	-0.0220708	0.131382	-0.0807621	-0.0837902	-0.107458	0.166436
98857_G1_18w_L2.tif	0.307059	-0.197344	-0.744568	0.126791	-0.0933781	0.0630341	0.217277	-0.140229	0.190121	0.0105017	0.144687	-0.109007	0.107152	0.0827678	0.0737331	-0.102527	0.0301798	0.124773	0.00847296	-0.0971898	-0.0455216	0.151474	-0.0647627	-0.10838	-0.130451	0.195335
98863_G1_18w_L.tif	0.27921	-0.162746	-0.795933	0.116817	-0.0879977	0.0524641	0.205856	-0.113129	0.214973	0.00611748	0.134162	-0.0850866	0.140479	0.0602379	0.0553811	-0.0836823	0.0656146	0.0927289	-0.0171787	-0.076975	-0.00983799	0.115285	-0.0973812	-0.0794762	-0.0873468	0.157445
98885_G1_18w_L.tif	0.284866	-0.201534	-0.76124	0.109418	-0.0888621	0.0616566	0.210873	-0.131667	0.198023	0.0122874	0.139298	-0.101895	0.118618	0.0789999	0.0659451	-0.0975952	0.0444458	0.119912	-0.00185602	-0.0937505	-0.028928	0.147469	-0.0751344	-0.100356	-0.106049	0.197055
98887_G1_18w_L.tif	0.289363	-0.187519	-0.768077	0.116012	-0.0849039	0.0660528	0.214825	-0.122003	0.197119	0.0033202	0.13916	-0.0981359	0.121503	0.0721568	0.0657403	-0.0923594	0.0475338	0.112446	-0.00623001	-0.0922241	-0.0259482	0.139989	-0.0833203	-0.101069	-0.106765	0.183334
98898_G1_18w_L.tif	0.273007	-0.176479	-0.794194	0.107069	-0.0806167	0.06348	0.205979	-0.114406	0.20393	-0.00566559	0.136751	-0.0833766	0.135899	0.0603246	0.0612462	-0.0773275	0.0663449	0.101333	-0.0151189	-0.0782795	-0.006219	0.128136	-0.0985657	-0.08796	-0.0884428	0.163152
98901_G1_18w_L.tif	0.281922	-0.177753	-0.786918	0.118784	-0.0902648	0.0534307	0.213803	-0.111516	0.202825	-0.00466659	0.140686	-0.0844867	0.129798	0.0594913	0.0662333	-0.0771423	0.0577868	0.099936	-0.00995228	-0.0789772	-0.0173811	0.124394	-0.0910576	-0.0871229	-0.0974801	0.165628
98905_G1_18w_L2.tif	0.286359	-0.188112	-0.771309	0.121474	-0.0975416	0.0458342	0.214272	-0.120656	0.203445	0.00861618	0.141243	-0.0927298	0.125709	0.0724395	0.0669532	-0.0876239	0.0487327	0.107492	-0.00503082	-0.086284	-0.0250924	0.134724	-0.0815805	-0.0924681	-0.106159	0.177295
98909_G1_18w_L.tif	0.275709	-0.190654	-0.77998	0.111798	-0.0944272	0.0473622	0.208709	-0.120835	0.208247	0.0110346	0.135215	-0.0950143	0.132425	0.0725858	0.0638814	-0.0845313	0.056345	0.106693	-0.0072398	-0.0805243	-0.0174345	0.132697	-0.0841858	-0.0850308	-0.0972644	0.174421
98910_G1_18w_L.tif	0.276534	-0.185264	-0.780997	0.10844	-0.0927772	0.0487331	0.208393	-0.118657	0.206082	0.00727767	0.131222	-0.0992091	0.133131	0.0718498	0.0616193	-0.0860824	0.0593893	0.108763	-0.0111225	-0.084561	-0.0133013	0.13594	-0.0860071	-0.0855295	-0.0921643	0.1783
98914_G1_18w_L.tif	0.285491	-0.195594	-0.769513	0.115584	-0.0893355	0.060149	0.21335	-0.12574	0.199847	0.00733406	0.140421	-0.0974833	0.121279	0.0726407	0.0686343	-0.0891586	0.0453824	0.110587	-0.00187457	-0.0868145	-0.0283463	0.138112	-0.0762854	-0.0917651	-0.10905	0.182149
98920_G1_18w_L.tif	0.292463	-0.159212	-0.784851	0.1262	-0.0955037	0.0444985	0.210175	-0.118675	0.207181	0.00156001	0.136971	-0.0912954	0.131821	0.0622759	0.0620239	-0.0849333	0.0565606	0.0976212	-0.0102688	-0.0799715	-0.0187551	0.121934	-0.0895718	-0.0850291	-0.0982445	0.165026
98927_G1_18w_L.tif	0.298748	-0.161383	-0.777905	0.131386	-0.0917903	0.0547583	0.211543	-0.123623	0.207756	0.00817409	0.138104	-0.0957039	0.128423	0.0666157	0.0632429	-0.0898807	0.0508872	0.100081	-0.0081468	-0.0848972	-0.0270445	0.120687	-0.0842804	-0.0867376	-0.109537	0.160524
98933_G1_18w_L.tif	0.296235	-0.207597	-0.751382	0.125521	-0.095171	0.0587365	0.223683	-0.127171	0.188189	0.0029166	0.150797	-0.0966524	0.108851	0.0779255	0.0779439	-0.0918863	0.0323037	0.119668	0.00441145	-0.0974848	-0.0431318	0.146715	-0.0665624	-0.103167	-0.126167	0.192476
98936_G1_18w_L.tif	0.291215	-0.20581	-0.75885	0.123335	-0.0969779	0.0537168	0.222146	-0.123919	0.191744	0.00271515	0.148239	-0.0954664	0.113148	0.0751397	0.0755811	-0.0894973	0.0364531	0.115152	0.00462492	-0.0898277	-0.0382821	0.142719	-0.0685362	-0.0963289	-0.120504	0.188072
98941_G1_18w_L.tif	0.297268	-0.207621	-0.741252	0.122421	-0.096529	0.0567649	0.219764	-0.133071	0.192564	0.0161451	0.143414	-0.1085	0.111191	0.0894091	0.0728838	-0.102137	0.0340397	0.13004	0.00327088	-0.104162	-0.0420769	0.155188	-0.0698917	-0.115887	-0.124646	0.20141
98947_G1_18w_L.tif	0.304787	-0.200699	-0.752606	0.119812	-0.0880857	0.0703913	0.217262	-0.139836	0.17835	-0.00853785	0.147848	-0.103897	0.103471	0.0750459	0.0784467	-0.0945212	0.0309538	0.123554	0.0104446	-0.092765	-0.0437155	0.152107	-0.0600812	-0.0990547	-0.127074	0.1984
98950_G1_18w_L.tif	0.278964	-0.204934	-0.764356	0.109066	-0.0957963	0.050319	0.210689	-0.128871	0.20027	0.0128439	0.138632	-0.100115	0.1226	0.0798914	0.0682655	-0.0910811	0.0481675	0.119554	-0.00158752	-0.0893595	-0.0260674	0.145518	-0.0767059	-0.0973426	-0.103074	0.19451
98952_G1_18w_L.tif	0.29409	-0.194151	-0.765179	0.126543	-0.094771	0.055308	0.216732	-0.128028	0.19865	0.00692282	0.144396	-0.0972713	0.116593	0.0708819	0.0754718	-0.0842564	0.040166	0.11024	0.00282742	-0.0854218	-0.03603	0.135442	-0.071647	-0.0911808	-0.121298	0.174972
98959_G1_18w_L.tif	0.303087	-0.200198	-0.745268	0.122955	-0.0974043	0.0559008	0.220303	-0.133474	0.185462	0.00346438	0.147227	-0.103491	0.105726	0.0797214	0.0746348	-0.0998551	0.0313045	0.125037	0.00583186	-0.100134	-0.0425572	0.154075	-0.0679419	-0.112243	-0.120404	0.208241
98965_G1_18w_L.tif	0.272641	-0.144065	-0.809691	0.106149	-0.0793582	0.059654	0.200994	-0.10345	0.218126	-0.000337548	0.121873	-0.0908428	0.150409	0.0539482	0.0475706	-0.0801312	0.0801972	0.0891931	-0.0292844	-0.0775896	0.00704816	0.113244	-0.113588	-0.081633	-0.0669377	0.15586
98966_G1_18w_L2.tif	0.295975	-0.192528	-0.760506	0.124202	-0.0914097	0.0605902	0.218829	-0.125166	0.194838	0.00466962	0.144958	-0.0971683	0.115409	0.0735157	0.0705199	-0.093594	0.0394718	0.113609	0.000559661	-0.091724	-0.0360967	0.13942	-0.0753654	-0.101216	-0.117183	0.18539
98967_G1_18w_L.tif	0.287094	-0.220463	-0.746326	0.116795	-0.10095	0.0500597	0.220302	-0.131362	0.190385	0.0117169	0.146775	-0.10266	0.111072	0.087184	0.0752458	-0.0974369	0.0352357	0.12948	0.00768832	-0.0960824	-0.0398653	0.156137	-0.0651056	-0.10668	-0.12155	0.20331
98970_G1_18w_L.tif	0.29486	-0.20733	-0.749222	0.125138	-0.0987916	0.0525516	0.220546	-0.130046	0.191039	0.00781069	0.151493	-0.0941602	0.110354	0.0801469	0.0758929	-0.0940288	0.0347261	0.122722	0.00511495	-0.095978	-0.0412961	0.148357	-0.0714099	-0.110258	-0.123306	0.195075
98977_G1_18w_L.tif	0.287438	-0.175358	-0.786914	0.123664	-0.0876051	0.0594831	0.215658	-0.112812	0.202388	-0.00544221	0.14311	-0.0839044	0.127026	0.0571444	0.0673274	-0.0782757	0.0525533	0.094963	-0.0079631	-0.0784584	-0.0227844	0.120119	-0.0862808	-0.0822033	-0.103955	0.161081
98983_G1_18w_L.tif	0.295825	-0.193481	-0.765152	0.120755	-0.0897078	0.063297	0.217443	-0.127867	0.187488	-0.00744003	0.148144	-0.0927349	0.112548	0.0682344	0.0731444	-0.0895518	0.0394748	0.112849	0.00388912	-0.0862443	-0.0336708	0.142607	-0.0721986	-0.0954874	-0.117227	0.185064
98994_G1_18w_L.tif	0.265233	-0.13525	-0.824826	0.10069	-0.0811966	0.0519857	0.195372	-0.101446	0.22266	-0.00531118	0.121762	-0.0805813	0.157694	0.0453228	0.0432261	-0.0750633	0.0880947	0.0784838	-0.0340102	-0.0694451	0.0170443	0.10549	-0.118372	-0.0677292	-0.0526807	0.152854
98996_G1_18w_L.tif	0.272148	-0.164105	-0.800755	0.102909	-0.081053	0.0601606	0.203432	-0.110083	0.208601	-0.00464781	0.127675	-0.0901465	0.142448	0.0593628	0.0527965	-0.0824779	0.0730567	0.0985643	-0.0208913	-0.0779205	0.000596414	0.124543	-0.101579	-0.0809457	-0.0764763	0.164786
98997_G1_18w_L.tif	0.265016	-0.155067	-0.819857	0.102367	-0.0766819	0.0621575	0.199012	-0.105693	0.21899	-0.00364086	0.125122	-0.0834889	0.150516	0.0481771	0.0506682	-0.0720093	0.0801154	0.0827922	-0.0246461	-0.0654955	0.00740075	0.107865	-0.106126	-0.0630643	-0.0695291	0.145101
99002_G1_18w_L.tif	0.264708	-0.163446	-0.815963	0.101077	-0.0767453	0.0632676	0.199909	-0.108781	0.215562	-0.00409002	0.128289	-0.0826368	0.145866	0.0491277	0.0532143	-0.0730426	0.0758596	0.0855071	-0.020402	-0.065407	0.00338923	0.111272	-0.101477	-0.064639	-0.0722107	0.15179
99020_G1_18w_L2.tif	0.28575	-0.197635	-0.77211	0.123102	-0.0927105	0.0560925	0.218516	-0.120028	0.19849	0.00190271	0.145798	-0.0905686	0.120012	0.0677746	0.0735242	-0.0818971	0.0451371	0.107978	0.00151188	-0.080633	-0.0309834	0.132838	-0.0760439	-0.0888914	-0.116891	0.169965
99027_G1_18w_L.tif	0.298134	-0.202401	-0.756378	0.127502	-0.0960833	0.0569304	0.222015	-0.128409	0.191523	0.00390875	0.147225	-0.100503	0.110312	0.0749804	0.0774529	-0.0902569	0.0320879	0.11398	0.00885721	-0.0874039	-0.0433642	0.141219	-0.0650884	-0.0958904	-0.126694	0.186343
99047_G1_18w_L.tif	0.271596	-0.184916	-0.7909	0.104097	-0.0804486	0.0647098	0.205548	-0.118724	0.206289	0.00241656	0.133932	-0.0909939	0.134047	0.0649097	0.0597765	-0.0837786	0.061516	0.102506	-0.0109492	-0.0778911	-0.011955	0.128207	-0.0886776	-0.081234	-0.0897737	0.170692
99061_G1_18w_L.tif	0.274613	-0.155672	-0.804466	0.107619	-0.0864002	0.0514331	0.19854	-0.116857	0.214455	-0.000341164	0.127501	-0.0889697	0.1466	0.0595639	0.0524397	-0.0805016	0.0749978	0.0950421	-0.0201571	-0.0722797	0.000395069	0.117758	-0.100436	-0.0722497	-0.0780814	0.155456
99079_G1_18w_L.tif	0.289065	-0.203885	-0.763957	0.118788	-0.0911122	0.0610139	0.216174	-0.12989	0.193982	0.00390333	0.14633	-0.095972	0.115264	0.0741587	0.0733581	-0.0899783	0.0388529	0.113794	0.00489361	-0.0860293	-0.0368984	0.13958	-0.0675257	-0.090489	-0.118425	0.185004
99080_G1_18w_L.tif	0.285983	-0.176974	-0.7816	0.118269	-0.0909826	0.0536944	0.210502	-0.12009	0.203501	0.00101336	0.139842	-0.0888727	0.128807	0.0649864	0.0635341	-0.0855652	0.0545798	0.102714	-0.00830137	-0.081751	-0.0202423	0.127826	-0.0861352	-0.0866418	-0.0994877	0.171392
99081_G1_18w_L.tif	0.290281	-0.188833	-0.777122	0.123662	-0.0931477	0.0551403	0.2171	-0.121103	0.196221	-0.00522934	0.147336	-0.0866903	0.119345	0.0621048	0.0721531	-0.0817883	0.0441961	0.101781	0.000840447	-0.0784387	-0.0305014	0.129003	-0.0742228	-0.081464	-0.112479	0.171855
99113_G1_18w_L2.tif	0.284969	-0.206777	-0.763559	0.108492	-0.0874817	0.0648701	0.209605	-0.136832	0.192831	0.00567014	0.141435	-0.101723	0.11604	0.0779824	0.0710072	-0.0931343	0.0419749	0.120108	0.00381407	-0.0886182	-0.0322351	0.147226	-0.0664494	-0.0914997	-0.111951	0.194234
99120_G1_18w_L.tif	0.297827	-0.204576	-0.755869	0.123786	-0.0915989	0.0638201	0.21942	-0.133221	0.188343	0.00134025	0.148879	-0.0991328	0.107813	0.0741426	0.077585	-0.091569	0.0323859	0.117514	0.0100433	-0.0877971	-0.0432164	0.14454	-0.0642517	-0.0975415	-0.12736	0.188695
99125_G1_18w_L.tif	0.306879	-0.233713	-0.722658	0.135456	-0.100028	0.0624377	0.236259	-0.134613	0.178319	0.0100315	0.15872	-0.107556	0.0917951	0.0910452	0.0890667	-0.101483	0.0118061	0.134948	0.0207993	-0.105034	-0.0667314	0.160593	-0.0496773	-0.119326	-0.154548	0.207212
99127_G1_18w_L.tif	0.298793	-0.222879	-0.73826	0.123967	-0.0882293	0.0724259	0.223101	-0.139621	0.184745	0.0100271	0.151289	-0.1067	0.101213	0.0867458	0.0829903	-0.097521	0.0232631	0.129707	0.0150885	-0.0980976	-0.0546046	0.154755	-0.0585602	-0.112405	-0.140829	0.199596
99141_G1_18w_L.tif	0.291851	-0.206875	-0.755188	0.120312	-0.0961257	0.0553923	0.218705	-0.129999	0.194634	0.0104978	0.142674	-0.104904	0.113603	0.0803578	0.0742492	-0.0934885	0.0360245	0.11923	0.00608705	-0.0907344	-0.0406438	0.143694	-0.0662813	-0.0975307	-0.119589	0.194048
99155_G1_18w_L2.tif	0.27249	-0.192379	-0.785563	0.105553	-0.0951924	0.0453861	0.207253	-0.12118	0.203076	0.00138088	0.13366	-0.0957378	0.131668	0.0684967	0.0652847	-0.0804158	0.0593592	0.107917	-0.00436756	-0.0736913	-0.0139133	0.134496	-0.0815921	-0.0779037	-0.0921617	0.178078
99171_G1_18w_L.tif	0.287277	-0.21934	-0.758884	0.118533	-0.0877722	0.068425	0.219314	-0.133945	0.188056	0.00225726	0.150556	-0.0979697	0.107278	0.0749566	0.0823998	-0.0862725	0.0312255	0.117506	0.0134644	-0.0846835	-0.0449303	0.144032	-0.0584007	-0.0913115	-0.129584	0.187813
99177_G1_18w_L.tif	0.264024	-0.207489	-0.78153	0.0993981	-0.0863463	0.0591487	0.205674	-0.125784	0.204313	0.00935173	0.135983	-0.0951376	0.12919	0.0734523	0.0658442	-0.0844322	0.0556146	0.111577	-0.00307923	-0.0791643	-0.0153571	0.140947	-0.0776967	-0.0826921	-0.0966333	0.180825
99206_G1_18w_L.tif	0.306931	-0.180244	-0.771503	0.143018	-0.100141	0.0487863	0.227598	-0.115678	0.193101	-0.00997836	0.151482	-0.0888295	0.111592	0.0568221	0.080176	-0.0770142	0.0339642	0.0964042	0.00684988	-0.0773678	-0.0439922	0.120615	-0.0685406	-0.0819019	-0.127518	0.165368
99209_G1_18w_L.tif	0.284608	-0.211431	-0.765157	0.118519	-0.0959241	0.0544646	0.217077	-0.129399	0.19481	0.00488111	0.14603	-0.0970097	0.115199	0.0742383	0.0775459	-0.084461	0.0387343	0.114061	0.00834734	-0.0814721	-0.0374245	0.139479	-0.0634271	-0.0849532	-0.120419	0.183083
99211_G1_18w_L.tif	0.263442	-0.21417	-0.782003	0.0948	-0.0826475	0.0651841	0.209822	-0.124666	0.19419	9.41027e-05	0.134857	-0.100226	0.122266	0.0709924	0.0698284	-0.083877	0.0515478	0.113864	0.00276071	-0.0774571	-0.0198029	0.143083	-0.0693281	-0.079587	-0.0949318	0.191966
99212_G1_18w_L.tif	0.273288	-0.193062	-0.786504	0.100823	-0.0869884	0.0582011	0.203704	-0.127522	0.199413	-0.00158413	0.134985	-0.0949502	0.128099	0.06645	0.0652998	-0.0824067	0.0572946	0.108245	-0.00423869	-0.0764358	-0.0141009	0.137513	-0.0777742	-0.0763617	-0.0924759	0.18109
99215_G1_18w_L.tif	0.265453	-0.190136	-0.790926	0.0922174	-0.0835852	0.0590734	0.19967	-0.12433	0.203634	0.00207578	0.127232	-0.0987741	0.135513	0.0695405	0.0580356	-0.0857252	0.0660034	0.110409	-0.0102899	-0.0776618	-0.00396412	0.139987	-0.0855829	-0.0789182	-0.0811925	0.182242
99229_G1_18w_L.tif	0.28958	-0.201205	-0.76959	0.124878	-0.0964258	0.0529441	0.219988	-0.123404	0.194745	-0.000817099	0.148163	-0.0916376	0.116475	0.0688584	0.0763327	-0.0826287	0.0387826	0.106484	0.0064788	-0.0788858	-0.0368798	0.13287	-0.0673991	-0.0830316	-0.120249	0.175575
99232_G1_18w_L.tif	0.271221	-0.195129	-0.786547	0.1065	-0.0857172	0.0597806	0.20911	-0.119632	0.201638	-0.000368144	0.138661	-0.0893982	0.128416	0.0644654	0.0678576	-0.0779709	0.0568022	0.105063	-0.00486472	-0.0758912	-0.016147	0.132321	-0.0841269	-0.083121	-0.0963019	0.17338
99249_G1_18w_L.tif	0.262023	-0.160479	-0.814961	0.103025	-0.0828303	0.0527397	0.198132	-0.107276	0.222388	0.00437741	0.125835	-0.0828356	0.152601	0.0545032	0.0511028	-0.0724236	0.0806123	0.0865368	-0.0248634	-0.0677109	0.00670132	0.109405	-0.107934	-0.0687761	-0.0688066	0.148913
99252_G1_18w_L.tif	0.287198	-0.220599	-0.746469	0.11371	-0.0944561	0.0595059	0.220002	-0.132396	0.18459	0.0049953	0.148595	-0.100826	0.10794	0.0843642	0.0775208	-0.095102	0.0360594	0.132129	0.00692453	-0.0982685	-0.037739	0.160601	-0.0682131	-0.112476	-0.121953	0.204362
99274_G1_18w_L.tif	0.307552	-0.182768	-0.760768	0.139069	-0.102828	0.0443874	0.220293	-0.130071	0.193055	-0.00103031	0.153335	-0.0875342	0.11152	0.0680159	0.0758214	-0.0892629	0.0340111	0.107888	0.0063125	-0.0856809	-0.0424987	0.133737	-0.0687071	-0.0933996	-0.127098	0.176649
99280_G1_18w_L.tif	0.278978	-0.204974	-0.7712	0.115064	-0.0934976	0.0541133	0.21528	-0.12309	0.199691	0.00644926	0.144651	-0.0914269	0.121146	0.0717714	0.0697588	-0.0873726	0.0468488	0.112109	0.000814173	-0.0825748	-0.0285634	0.137321	-0.0734567	-0.0870952	-0.110449	0.179705
99289_G1_18w_L.tif	0.300484	-0.221372	-0.734804	0.124372	-0.0950573	0.0636873	0.226182	-0.135383	0.183981	0.0106359	0.149587	-0.109142	0.100838	0.0883138	0.079681	-0.10263	0.0240886	0.132842	0.0120491	-0.103484	-0.0525482	0.159096	-0.0574268	-0.113042	-0.137054	0.206105
99295_G1_18w_L.tif	0.270844	-0.195757	-0.78778	0.107021	-0.0815225	0.0653369	0.207702	-0.121955	0.205843	0.0049679	0.136389	-0.0928574	0.12986	0.0661518	0.0667502	-0.0797748	0.0550421	0.102469	-0.00324093	-0.0738148	-0.0196487	0.127497	-0.0807547	-0.0784297	-0.0994829	0.169145
99298_G1_18w_L.tif	0.286063	-0.171387	-0.78509	0.125602	-0.0973031	0.0414851	0.211715	-0.115554	0.20977	0.00607806	0.138043	-0.0891115	0.133221	0.0645313	0.0635424	-0.0817563	0.0573207	0.0987302	-0.00915766	-0.0775761	-0.0185674	0.122061	-0.0881588	-0.0819848	-0.1014	0.158882
99308_G1_18w_L.tif	0.289722	-0.188181	-0.780221	0.128261	-0.0985547	0.0460436	0.221111	-0.113775	0.195416	-0.0108254	0.147703	-0.0846864	0.120767	0.0593918	0.0753787	-0.0743338	0.0461902	0.100035	0.00209495	-0.0730431	-0.0291053	0.126649	-0.0761456	-0.0796239	-0.114356	0.164088
99309_G1_18w_L.tif	0.253017	-0.198605	-0.804786	0.091807	-0.0727485	0.0699588	0.203627	-0.11594	0.206087	-0.000662519	0.131903	-0.0892976	0.134667	0.0596642	0.0612871	-0.0771598	0.0640208	0.0980064	-0.00746043	-0.0685249	-0.0050986	0.128279	-0.0814852	-0.0662506	-0.0830308	0.168725
99315_G1_18w_L2.tif	0.289833	-0.206292	-0.76397	0.117357	-0.0901416	0.0632288	0.218892	-0.128223	0.188923	-0.00178848	0.145217	-0.099477	0.111149	0.0711415	0.0763076	-0.0878895	0.0372885	0.11502	0.00794759	-0.0841957	-0.0371216	0.143037	-0.0648457	-0.089869	-0.119479	0.187951
99330_G1_18w_L.tif	0.292575	-0.198424	-0.772467	0.12772	-0.0923897	0.0596342	0.21958	-0.12552	0.193352	-0.00486784	0.150447	-0.0892146	0.1141	0.0636989	0.0784337	-0.079794	0.0383387	0.104779	0.00878336	-0.0750567	-0.038128	0.130585	-0.0659468	-0.0796955	-0.126679	0.166155
99341_G1_18w_L.tif	0.258648	-0.155847	-0.821201	0.0937667	-0.0753485	0.0612359	0.194684	-0.106336	0.222757	0.00235878	0.118375	-0.0891918	0.15542	0.052882	0.0450818	-0.0765291	0.0844982	0.084767	-0.0282818	-0.0673242	0.0140213	0.111888	-0.108854	-0.0634875	-0.0598002	0.151816
99346_G1_18w_L.tif	0.244643	-0.141288	-0.837729	0.095243	-0.085966	0.034739	0.190637	-0.0909441	0.236668	0.00636672	0.115721	-0.0751869	0.174814	0.0501767	0.0363627	-0.0690007	0.105811	0.0789115	-0.0415929	-0.0606584	0.0332005	0.100651	-0.130496	-0.0607353	-0.042075	0.131725
99350_G1_18w_L.tif	0.283206	-0.182274	-0.778141	0.115838	-0.0956735	0.0459821	0.211111	-0.119216	0.200882	-0.000309567	0.138819	-0.0909906	0.129695	0.0700892	0.0625357	-0.0885424	0.0572972	0.11078	-0.00767622	-0.0829916	-0.0170407	0.136302	-0.085045	-0.0883759	-0.0999697	0.17371
99356_G1_18w_L.tif	0.263127	-0.176951	-0.799427	0.102155	-0.0857636	0.0522332	0.202489	-0.110742	0.216951	0.00911587	0.127634	-0.0895495	0.146173	0.0656169	0.052949	-0.0818374	0.0731871	0.0989184	-0.0203856	-0.0770858	0.000212717	0.123775	-0.098799	-0.0770136	-0.0783477	0.161364
99363_G1_18w_L.tif	0.295209	-0.195796	-0.765109	0.124218	-0.0941135	0.057173	0.219182	-0.126238	0.193825	0.00113635	0.145005	-0.0980985	0.114003	0.0699	0.0741285	-0.0884105	0.037328	0.109448	0.00467382	-0.0850833	-0.03754	0.13695	-0.0671627	-0.0875389	-0.119429	0.182341
99364_G1_18w_L.tif	0.296227	-0.220777	-0.75325	0.133336	-0.0989645	0.0571067	0.22579	-0.13313	0.188119	0.00251884	0.154157	-0.0988235	0.103498	0.0743828	0.0894694	-0.0814491	0.024835	0.115898	0.0237407	-0.0752777	-0.0519839	0.143049	-0.0543078	-0.0911583	-0.147329	0.174325
99369_G1_18w_L.tif	0.298434	-0.210155	-0.753988	0.129389	-0.0990472	0.054664	0.226969	-0.126072	0.187276	0.000169913	0.149181	-0.101823	0.106537	0.0750157	0.0804351	-0.0903142	0.0285813	0.115943	0.0148161	-0.0836642	-0.0475578	0.142952	-0.0588321	-0.0929202	-0.132804	0.186816
99371_G1_18w_L2.tif	0.285694	-0.161246	-0.794049	0.123315	-0.0913928	0.0494782	0.21078	-0.111074	0.207608	-0.00533017	0.139094	-0.0815444	0.135464	0.0565281	0.0613665	-0.0784659	0.0621051	0.0936347	-0.0153445	-0.0792787	-0.013277	0.117504	-0.0929673	-0.0779179	-0.0950801	0.154396
99374_G1_18w_L2.tif	0.294698	-0.200038	-0.753466	0.119345	-0.0966498	0.0537282	0.216559	-0.131427	0.193188	0.00901599	0.141566	-0.105388	0.113382	0.0799159	0.0723545	-0.0954069	0.0377488	0.121092	0.00280439	-0.0950176	-0.0340588	0.152396	-0.0709779	-0.104171	-0.117149	0.195953
99375_G1_18w_L.tif	0.299409	-0.185905	-0.767099	0.130094	-0.0955518	0.0543162	0.220826	-0.12197	0.195408	-0.0004452	0.144577	-0.0971035	0.115687	0.0671358	0.0740588	-0.0858875	0.0382722	0.105117	0.00326058	-0.083521	-0.0377141	0.130949	-0.0725275	-0.0905537	-0.118605	0.177774
99376_G1_18w_L.tif	0.320346	-0.194222	-0.739551	0.147974	-0.101379	0.0557027	0.231522	-0.12992	0.186009	0.00448492	0.155382	-0.101619	0.0986505	0.0764029	0.083723	-0.0956696	0.0173394	0.115203	0.0128622	-0.0992313	-0.0617936	0.138741	-0.0587906	-0.108804	-0.144321	0.190958
99382_G1_18w_L.tif	0.296894	-0.196052	-0.760742	0.128193	-0.0980568	0.0516843	0.218819	-0.128467	0.1966	0.0072107	0.144785	-0.0999446	0.113994	0.0727738	0.0750627	-0.0887436	0.0371626	0.112521	0.00655706	-0.0843934	-0.0380421	0.139618	-0.0688817	-0.0932533	-0.124152	0.178854
99402_G1_18w_L.tif	0.294128	-0.19979	-0.763639	0.129634	-0.0975082	0.0526096	0.223176	-0.121613	0.196409	0.00458624	0.145379	-0.0986667	0.114552	0.0709403	0.076848	-0.0850632	0.0369759	0.109605	0.00668088	-0.0826149	-0.0395048	0.135026	-0.0677314	-0.088869	-0.125766	0.174214
99407_G1_18w_L.tif	0.292415	-0.191367	-0.768239	0.124761	-0.0965476	0.0510573	0.217195	-0.124041	0.196267	0.000759221	0.145528	-0.0925836	0.11831	0.0690835	0.0723291	-0.0859595	0.0436234	0.110277	0.00177259	-0.08323	-0.032303	0.135425	-0.0749089	-0.0914237	-0.115443	0.177242
99415_G1_18w_L.tif	0.257904	-0.155853	-0.82484	0.0980121	-0.0849732	0.0465706	0.197976	-0.100934	0.220587	-0.00560154	0.124042	-0.0798835	0.154127	0.0452143	0.0499757	-0.0669305	0.0859556	0.0818202	-0.0263231	-0.0606694	0.0143751	0.108056	-0.11084	-0.060912	-0.0579654	0.151111
99437_G1_18w_L.tif	0.30521	-0.186862	-0.754338	0.133338	-0.0999831	0.0493375	0.221702	-0.126462	0.193527	0.00554487	0.146446	-0.0998005	0.112234	0.0752987	0.072517	-0.096362	0.0344355	0.11414	0.0030709	-0.0944971	-0.0414951	0.140124	-0.0703838	-0.101674	-0.122943	0.187874
99443_G1_18w_L.tif	0.294283	-0.184188	-0.764472	0.121625	-0.0898258	0.0603497	0.213034	-0.127546	0.200732	0.00996076	0.140518	-0.0984542	0.120423	0.0733088	0.0662016	-0.0943492	0.0456364	0.113261	-0.00494269	-0.0933176	-0.0299444	0.138037	-0.080444	-0.100383	-0.1112	0.181696
99447_G1_18w_L.tif	0.264601	-0.164606	-0.812253	0.100988	-0.0763605	0.0638416	0.199081	-0.110371	0.215311	-0.00216434	0.128353	-0.0831106	0.146999	0.0537201	0.0525378	-0.0751984	0.0767454	0.0897391	-0.0218911	-0.0695213	0.00502948	0.116396	-0.103271	-0.0701935	-0.0748816	0.15048
99451_G1_18w_L.tif	0.302981	-0.200299	-0.751786	0.134071	-0.0920771	0.0642917	0.226021	-0.125688	0.189903	0.00287531	0.152833	-0.0948088	0.108326	0.0752791	0.0781686	-0.0919654	0.0299166	0.115001	0.00503729	-0.0962122	-0.0475266	0.139829	-0.0676843	-0.103499	-0.134113	0.181125
99452_G1_18w_L.tif	0.286939	-0.184427	-0.77782	0.124184	-0.092504	0.0536001	0.215748	-0.11722	0.20524	0.0060588	0.142095	-0.0899078	0.126005	0.0660242	0.0660432	-0.086172	0.049096	0.101126	-0.00431845	-0.0805549	-0.0258213	0.12705	-0.0813881	-0.0853272	-0.109314	0.165567
99458_G1_18w_L.tif	0.280261	-0.176884	-0.780868	0.115887	-0.0900321	0.052596	0.211204	-0.112923	0.205539	0.0032698	0.138329	-0.0865747	0.133898	0.0688292	0.0592609	-0.0878739	0.0612087	0.107176	-0.0153049	-0.088339	-0.0136127	0.131098	-0.0956069	-0.0965856	-0.0942757	0.170323
99459_G1_18w_L.tif	0.295338	-0.217003	-0.750275	0.129772	-0.0988787	0.0556173	0.224513	-0.131287	0.188849	0.00500351	0.154536	-0.0955285	0.106169	0.0780195	0.0827774	-0.0889486	0.0292132	0.120776	0.0135603	-0.0883522	-0.0486911	0.145309	-0.0591488	-0.097173	-0.137961	0.183795
99487_G1_18w_L.tif	0.268596	-0.196738	-0.786646	0.105178	-0.0882979	0.0555899	0.208482	-0.119086	0.208126	0.00859522	0.133683	-0.0952734	0.13206	0.0686438	0.061854	-0.0853485	0.0582282	0.105689	-0.0053629	-0.0754832	-0.0163231	0.130394	-0.0792654	-0.0750356	-0.095134	0.172873
99498_G1_18w_L.tif	0.297738	-0.206103	-0.757196	0.129561	-0.0985629	0.0540573	0.222962	-0.129043	0.187172	-0.00311638	0.15445	-0.0910561	0.107893	0.0719196	0.080527	-0.0868475	0.0324182	0.115774	0.0102738	-0.0863229	-0.043654	0.142582	-0.0626358	-0.0931384	-0.131385	0.181733
99507_G1_18w_L.tif	0.296574	-0.187265	-0.767758	0.133354	-0.0998275	0.0462662	0.222664	-0.116892	0.198465	0.00233998	0.146574	-0.0919963	0.118045	0.0674301	0.0729001	-0.0856358	0.0404747	0.104605	0.00132808	-0.08394	-0.035377	0.130498	-0.0747833	-0.0905724	-0.119279	0.171808
99508_G1_18w_L.tif	0.295768	-0.200599	-0.755907	0.123227	-0.0954243	0.0563739	0.215301	-0.135029	0.193903	0.00795259	0.145695	-0.100104	0.114429	0.0798629	0.0729911	-0.0947367	0.0380177	0.120469	0.00548693	-0.0904768	-0.0387165	0.144896	-0.0671442	-0.0970262	-0.124399	0.185189
99512_G1_18w_L.tif	0.283752	-0.208186	-0.761484	0.116422	-0.0875547	0.0647566	0.219114	-0.123952	0.195333	0.00727201	0.145954	-0.0954296	0.11637	0.0763517	0.0711554	-0.0922867	0.0407063	0.116395	0.000935166	-0.0913243	-0.0331704	0.144236	-0.0740722	-0.0999427	-0.11704	0.185688
99519_G1_18w_L.tif	0.291269	-0.192363	-0.769256	0.121521	-0.0915389	0.0586122	0.216314	-0.124889	0.197838	0.00368849	0.141017	-0.0993124	0.118844	0.070094	0.0717046	-0.0867626	0.0429954	0.109236	0.00154158	-0.0835627	-0.0327109	0.134658	-0.0730383	-0.088562	-0.11498	0.177642
99522_G1_18w_L.tif	0.275844	-0.190659	-0.786734	0.113303	-0.0890702	0.0558879	0.214223	-0.113464	0.201323	-0.0033645	0.140647	-0.0870554	0.127972	0.0617149	0.0675193	-0.0782044	0.0548388	0.100764	-0.0050334	-0.0751346	-0.0180144	0.12884	-0.0840636	-0.0812226	-0.099451	0.168595
99525_G1_18w_L.tif	0.281571	-0.184372	-0.784342	0.115438	-0.0969104	0.0439777	0.211886	-0.117987	0.19928	-0.00657844	0.140791	-0.0873157	0.128026	0.0631103	0.0669871	-0.0797766	0.0556513	0.10399	-0.00433648	-0.0749157	-0.0173259	0.132259	-0.0825856	-0.0802636	-0.0986931	0.172434
99526_G1_18w_L.tif	0.290948	-0.19537	-0.768019	0.122533	-0.0931226	0.0568547	0.218089	-0.123722	0.195165	0.000545435	0.146041	-0.0929595	0.11672	0.0687466	0.0728861	-0.0863841	0.0417798	0.10972	0.00239103	-0.0839351	-0.0342839	0.134822	-0.0734895	-0.0913481	-0.115104	0.180497
99531_G1_18w_L.tif	0.26709	-0.17402	-0.802876	0.0998456	-0.0857419	0.053246	0.199525	-0.117402	0.211994	0.00117279	0.129053	-0.0889648	0.142074	0.0599822	0.054258	-0.0811668	0.0708567	0.0966623	-0.0156823	-0.0709192	-0.000842694	0.124018	-0.0924774	-0.068151	-0.0772301	0.165697
99543_G1_18w_L.tif	0.286413	-0.192342	-0.775648	0.122481	-0.0866333	0.0638605	0.215888	-0.121564	0.200882	0.00281237	0.145531	-0.0889245	0.121956	0.0663303	0.0711318	-0.0828306	0.0453212	0.103289	-0.000778128	-0.0806223	-0.0308333	0.127969	-0.0782146	-0.0874833	-0.115016	0.167024
99550_G1_18w_L.tif	0.290563	-0.187508	-0.771469	0.117071	-0.0889348	0.0609726	0.216188	-0.121328	0.189486	-0.0101537	0.143932	-0.0918294	0.118347	0.0661043	0.0703213	-0.0858673	0.0483847	0.113092	-0.00220081	-0.086048	-0.0253422	0.140841	-0.0813011	-0.0973811	-0.107973	0.182034
99553_G1_18w_L.tif	0.291303	-0.174348	-0.777563	0.129796	-0.0994675	0.0406554	0.216801	-0.113713	0.205528	0.00484516	0.13855	-0.0947046	0.128288	0.0669855	0.0678136	-0.0816215	0.0513291	0.10133	-0.00555733	-0.0804606	-0.0250053	0.124631	-0.0853801	-0.0892618	-0.106639	0.165866
99556_G1_18w_L.tif	0.26176	-0.190113	-0.805863	0.0951174	-0.0707978	0.0737593	0.199728	-0.122147	0.202744	-0.00657216	0.132065	-0.0898783	0.134416	0.058032	0.0638443	-0.0740765	0.0635618	0.0966551	-0.00520351	-0.0650538	-0.00671895	0.12615	-0.0816185	-0.064902	-0.0879184	0.163029
99560_G1_18w_L3.tif	0.279029	-0.221052	-0.756698	0.103843	-0.088867	0.0641807	0.211762	-0.137422	0.1907	0.00972374	0.140703	-0.106395	0.112962	0.0837403	0.0740315	-0.0944123	0.0394407	0.127419	0.00651176	-0.0924814	-0.0329819	0.156853	-0.062962	-0.0974954	-0.113631	0.203498
99588_G1_18w_L.tif	0.274436	-0.207788	-0.771483	0.112268	-0.0962009	0.049146	0.212189	-0.125076	0.200568	0.00762227	0.141289	-0.0943388	0.125364	0.0764547	0.071349	-0.0833428	0.0518457	0.117145	0.000836513	-0.0808495	-0.0240177	0.141162	-0.0756757	-0.0884781	-0.110501	0.176074
99595_G1_18w_L.tif	0.27717	-0.185043	-0.780891	0.112107	-0.0946835	0.0458819	0.212029	-0.113421	0.205348	0.00506045	0.133217	-0.0964806	0.131925	0.0690476	0.0625621	-0.0846172	0.0592836	0.107962	-0.00897622	-0.080809	-0.0143312	0.133959	-0.0893997	-0.0901699	-0.093253	0.176522
99600_G1_18w_L.tif	0.29313	-0.195182	-0.769889	0.119697	-0.0888259	0.0639481	0.215082	-0.130159	0.191649	-0.00371717	0.144246	-0.097357	0.114959	0.0681637	0.074323	-0.0859725	0.0402916	0.110074	0.00582583	-0.0807581	-0.034956	0.136783	-0.0673624	-0.0845437	-0.118473	0.179024
99603_G1_18w_L.tif	0.287961	-0.211929	-0.753889	0.116381	-0.0932565	0.0593366	0.216968	-0.132154	0.192465	0.00928096	0.14652	-0.0993528	0.111342	0.0791657	0.0761386	-0.0913593	0.0367642	0.122181	0.00534997	-0.0929765	-0.0375352	0.149826	-0.0705504	-0.105565	-0.118277	0.197166
99610_G1_18w_L.tif	0.274133	-0.193489	-0.785591	0.108874	-0.0893914	0.0553543	0.210554	-0.118898	0.201396	-0.000897307	0.137704	-0.0917069	0.128555	0.0652845	0.0671072	-0.0797625	0.0562782	0.105477	-0.0047664	-0.0764283	-0.0171832	0.132339	-0.0803342	-0.0783869	-0.0984619	0.172239
99618_G1_18w_L.tif	0.296033	-0.169	-0.781223	0.128379	-0.0912488	0.0561292	0.215261	-0.118367	0.203249	-0.000503635	0.139771	-0.0936426	0.124531	0.0597962	0.0666217	-0.0844115	0.0486287	0.0967169	-0.00391258	-0.0777908	-0.026712	0.122441	-0.0820175	-0.08294	-0.108982	0.163194
99620_G1_18w_L.tif	0.294433	-0.205581	-0.753657	0.124682	-0.0960594	0.0561992	0.219834	-0.129965	0.192611	0.00739313	0.147265	-0.0993497	0.112001	0.0787284	0.0758914	-0.0921399	0.0359662	0.120412	0.00599372	-0.0918756	-0.0394926	0.147033	-0.0683891	-0.101678	-0.126398	0.18614
99621_G1_18w_L2.tif	0.257814	-0.203946	-0.789871	0.0866411	-0.0759485	0.0687223	0.196465	-0.130542	0.206919	0.0111706	0.128815	-0.0989324	0.132359	0.0725539	0.0583179	-0.0890266	0.0601032	0.110376	-0.00660033	-0.0789253	-0.00832051	0.141416	-0.0771638	-0.077027	-0.0828893	0.18752
99622_G1_18W_L.tif	0.27528	-0.175269	-0.790318	0.105863	-0.0874056	0.0542374	0.202461	-0.12109	0.207284	0.00196136	0.134689	-0.0874798	0.136165	0.0645757	0.0572207	-0.0854343	0.0648912	0.103474	-0.0152764	-0.0814548	-0.00735913	0.130753	-0.0922061	-0.0824421	-0.0854255	0.172306
99625_G1_18w_L.tif	0.291413	-0.156046	-0.78867	0.128807	-0.0941243	0.0459386	0.211742	-0.112924	0.211545	0.0051589	0.133391	-0.0954125	0.134276	0.0599811	0.0627465	-0.0798095	0.0588622	0.0943388	-0.012511	-0.0790868	-0.0185731	0.11461	-0.0921843	-0.0828075	-0.0979126	0.157251
99629_G1_18w_L.tif	0.26933	-0.189288	-0.790823	0.106236	-0.0929267	0.0469734	0.205496	-0.119336	0.21012	0.00723049	0.132565	-0.0932798	0.135148	0.0656395	0.0637791	-0.0776945	0.0606614	0.100468	-0.00726668	-0.0717047	-0.0105615	0.129833	-0.0855158	-0.0752982	-0.0900066	0.170221
99639_G1_18w_L.tif	0.290379	-0.201673	-0.765841	0.123871	-0.0988102	0.0494913	0.220326	-0.123486	0.193308	-0.000359591	0.145128	-0.0970682	0.115707	0.0712329	0.0763644	-0.0840081	0.0398891	0.111825	0.00727973	-0.0799218	-0.0344672	0.13999	-0.068611	-0.0883262	-0.120652	0.178434
99643_G1_18w_L.tif	0.302558	-0.188784	-0.761885	0.138396	-0.101971	0.0455353	0.225152	-0.119669	0.195318	0.00166902	0.151121	-0.0902268	0.112452	0.0671023	0.0757995	-0.0874355	0.0349976	0.106535	0.00481443	-0.0860359	-0.0422363	0.130993	-0.0706586	-0.093795	-0.125461	0.175716
99662_G1_18w_L.tif	0.285679	-0.208746	-0.757733	0.114791	-0.0938769	0.05679	0.216974	-0.128202	0.194478	0.00916363	0.141481	-0.103065	0.116738	0.0813002	0.0708449	-0.0949814	0.0403795	0.12067	0.0037577	-0.0905392	-0.0315365	0.151224	-0.0704377	-0.0994074	-0.116747	0.191
99663_G1_18w_L.tif	0.281358	-0.199131	-0.767872	0.104703	-0.0945479	0.0514575	0.207367	-0.132428	0.195212	0.00441007	0.137455	-0.100651	0.121796	0.0768944	0.0662416	-0.0927466	0.0502176	0.120409	-0.00244254	-0.089015	-0.0213717	0.150111	-0.0739016	-0.091082	-0.099512	0.197068
99666_G1_18w_L.tif	0.289862	-0.211153	-0.754509	0.12068	-0.100131	0.0497155	0.217395	-0.132694	0.193786	0.00979803	0.148296	-0.0971773	0.112756	0.0801432	0.0748099	-0.0933805	0.0363374	0.120942	0.00690202	-0.0903841	-0.0388442	0.147684	-0.0647973	-0.0964209	-0.121862	0.192247
99667_G1_18w_L.tif	0.283364	-0.213048	-0.759058	0.115895	-0.0937713	0.0573324	0.216707	-0.129551	0.195303	0.00958822	0.145783	-0.0976626	0.115494	0.0791406	0.0744757	-0.09023	0.0397495	0.119719	0.00542591	-0.0883352	-0.0362305	0.144845	-0.0696276	-0.0981067	-0.117614	0.190412
99688_G1_18w_L.tif	0.293211	-0.167885	-0.779689	0.127509	-0.0939288	0.0499022	0.215547	-0.114111	0.204223	0.00107959	0.13885	-0.0924402	0.127555	0.0629924	0.0637854	-0.0869231	0.0524275	0.100099	-0.00831355	-0.0830772	-0.0222877	0.126092	-0.0869114	-0.088975	-0.104467	0.165736
99689_G1_18w_L.tif	0.288507	-0.180245	-0.781851	0.124558	-0.0890593	0.05871	0.216603	-0.115134	0.203086	-0.000170094	0.141701	-0.0896231	0.126251	0.0627418	0.0663514	-0.0840444	0.0499593	0.0987092	-0.00535631	-0.0797092	-0.0257133	0.123644	-0.0807338	-0.0806289	-0.109745	0.161191
99693_G1_18w_L.tif	0.303657	-0.21212	-0.750457	0.135219	-0.0988151	0.0576799	0.22618	-0.133434	0.186066	0.000608178	0.156462	-0.0959988	0.102573	0.0749041	0.0862611	-0.0867402	0.0223154	0.114258	0.016759	-0.0864049	-0.055286	0.140178	-0.0539079	-0.0923085	-0.141806	0.18416
99694_G1_18w_L.tif	0.282166	-0.205715	-0.769868	0.115499	-0.0872137	0.0642266	0.217587	-0.123543	0.195272	0.00232242	0.146147	-0.0926235	0.117364	0.0707314	0.0720885	-0.0874105	0.042038	0.110641	0.00185343	-0.0850037	-0.0329759	0.137018	-0.0706498	-0.0881144	-0.113809	0.181971
99701_G1_18w_L.tif	0.298739	-0.187306	-0.757263	0.131606	-0.0928487	0.0583766	0.222339	-0.119136	0.200375	0.0125453	0.142196	-0.101113	0.118021	0.0764512	0.0691867	-0.0952841	0.039778	0.112803	-0.00285141	-0.0964709	-0.036549	0.137371	-0.0798107	-0.107353	-0.121311	0.177512
99703_G1_18w_L.tif	0.274938	-0.204053	-0.772134	0.103907	-0.0856862	0.0629508	0.208374	-0.128602	0.197691	0.00587439	0.138253	-0.0976562	0.123085	0.0748902	0.0675259	-0.0885873	0.0517813	0.117879	-0.00191745	-0.0854359	-0.0212532	0.145256	-0.0781681	-0.0935124	-0.102489	0.18709
99705_G1_18w_L.tif	0.266968	-0.188832	-0.783908	0.101452	-0.0877296	0.0535019	0.205215	-0.116808	0.209171	0.010207	0.129784	-0.0956122	0.137826	0.0733668	0.0574828	-0.0869253	0.0667778	0.112248	-0.0146761	-0.0842523	-0.00550251	0.138665	-0.0948174	-0.0924724	-0.0865909	0.175462
99707_G1_18w_L.tif	0.276308	-0.186998	-0.783179	0.1077	-0.0828923	0.0636445	0.206092	-0.123108	0.206239	0.0070339	0.134229	-0.0951247	0.131568	0.0695422	0.0605601	-0.0880632	0.058405	0.107688	-0.00840065	-0.0809267	-0.015694	0.133014	-0.0852835	-0.0851381	-0.0979519	0.170737
99712_G1_18w_L2.tif	0.29871	-0.204319	-0.74981	0.123922	-0.0927991	0.0622338	0.223785	-0.127076	0.185014	-0.000281442	0.145762	-0.104267	0.108649	0.0793646	0.0764338	-0.0947115	0.0349635	0.125267	0.00640145	-0.0956316	-0.0408748	0.151543	-0.0687401	-0.108038	-0.127496	0.191994
99728_G1_18w_L.tif	0.274233	-0.193357	-0.781716	0.106637	-0.0859467	0.0600676	0.208232	-0.122045	0.199038	-0.00124599	0.140484	-0.0880123	0.129029	0.069277	0.0652136	-0.0835696	0.0571657	0.109822	-0.00682425	-0.0814072	-0.0164826	0.135982	-0.0856875	-0.0893252	-0.0967386	0.177177
99738_G1_18w_L.tif	0.303624	-0.213074	-0.742065	0.133035	-0.097576	0.0594789	0.227772	-0.131082	0.188183	0.00910264	0.150962	-0.104844	0.103071	0.0818685	0.0821545	-0.0949522	0.0234756	0.122024	0.0125191	-0.0964778	-0.0539792	0.147498	-0.0581435	-0.104582	-0.139999	0.192006
99741_G1_18w_L.tif	0.290308	-0.188708	-0.777869	0.117277	-0.0900848	0.059658	0.213646	-0.126168	0.196603	-0.002613	0.139344	-0.0991668	0.118548	0.0630177	0.0720472	-0.0825772	0.0428237	0.101631	0.00337986	-0.0757723	-0.0294955	0.132188	-0.0703504	-0.0775553	-0.1089	0.178787
99742_G1_18w_L.tif	0.271335	-0.182215	-0.789483	0.0988834	-0.0865441	0.05541	0.200028	-0.124688	0.209034	0.00792588	0.127191	-0.0994303	0.13588	0.0680557	0.0576035	-0.0860529	0.0643124	0.106326	-0.0123628	-0.0793544	-0.00691749	0.134664	-0.0871518	-0.0786668	-0.0829259	0.179143
99749_G1_18w_L.tif	0.288013	-0.180118	-0.781066	0.127772	-0.0962788	0.0468048	0.216496	-0.114586	0.20585	0.00355401	0.139938	-0.0919769	0.128213	0.0647657	0.0692011	-0.0786954	0.0511604	0.0992254	-0.00353606	-0.0757901	-0.0257194	0.122023	-0.0830585	-0.0831179	-0.109212	0.160139
99756_G1_18w_L.tif	0.290483	-0.214997	-0.756714	0.127359	-0.0995974	0.0522064	0.220668	-0.13143	0.193738	0.00741731	0.152283	-0.09394	0.111664	0.0776954	0.0802322	-0.0870197	0.0333033	0.116872	0.0130046	-0.0822173	-0.0447587	0.140537	-0.0616736	-0.0918102	-0.132632	0.179327
99757_G1_18w_L.tif	0.252282	-0.160182	-0.828833	0.0872441	-0.0760756	0.0584191	0.190263	-0.109814	0.220596	-0.00381884	0.117628	-0.0873475	0.156195	0.049093	0.0482695	-0.0683692	0.0886936	0.0852632	-0.0253025	-0.0588015	0.01801	0.111669	-0.106053	-0.054117	-0.0556736	0.150761
99766_G1_18w_L.tif	0.295918	-0.197055	-0.761413	0.128097	-0.0940286	0.0578869	0.22103	-0.124806	0.197094	0.00735745	0.146328	-0.0973022	0.11445	0.0727256	0.0735853	-0.090672	0.0356656	0.109442	0.00430968	-0.0874114	-0.041213	0.134022	-0.0693699	-0.0932479	-0.122356	0.180964
99768_G1_18w_L.tif	0.287865	-0.19768	-0.770503	0.13225	-0.101883	0.0422923	0.224018	-0.11277	0.198815	0.000678756	0.14989	-0.0847883	0.121014	0.0684818	0.0753345	-0.0792999	0.0445921	0.106984	0.00177747	-0.0801185	-0.0333432	0.129354	-0.0766212	-0.089399	-0.120955	0.164015
99770_G1_18w_L.tif	0.276653	-0.179385	-0.783105	0.109859	-0.0902606	0.0512727	0.206907	-0.117664	0.209527	0.00967882	0.133986	-0.0918895	0.134779	0.0691267	0.0578415	-0.0885903	0.0607747	0.104678	-0.0146727	-0.085837	-0.0114897	0.132205	-0.0921665	-0.0895295	-0.088774	0.176074
99773_G1_18w_L2.tif	0.289602	-0.205928	-0.755636	0.113543	-0.0942748	0.0568643	0.21394	-0.1341	0.191019	0.00630291	0.141344	-0.104734	0.114842	0.08194	0.0725531	-0.0944253	0.0405978	0.124761	0.00409874	-0.092561	-0.0334135	0.152363	-0.0693668	-0.101338	-0.115305	0.197312
99779_G1_18w_L.tif	0.281741	-0.19207	-0.778252	0.115235	-0.0890718	0.0584022	0.21381	-0.119934	0.200727	0.00197905	0.138872	-0.0949827	0.125084	0.0677884	0.0678351	-0.0842059	0.050521	0.106332	-0.00197763	-0.078872	-0.0235901	0.133031	-0.0794425	-0.0854053	-0.106257	0.172703
98432_G1_19w_L.tif	0.278961	-0.168788	-0.793848	0.114314	-0.0902407	0.0500029	0.206834	-0.114651	0.211888	0.00433148	0.132546	-0.0907242	0.137577	0.0610672	0.059306	-0.0805421	0.0627379	0.094504	-0.0149006	-0.0776539	-0.0107851	0.120594	-0.09148	-0.0755965	-0.0885967	0.163142
98449_G1_19w_L.tif	0.28576	-0.177812	-0.787345	0.115749	-0.0888464	0.0572758	0.211176	-0.119502	0.199125	-0.00814618	0.140148	-0.0885897	0.125515	0.0574097	0.0674942	-0.0786694	0.0525557	0.0973974	-0.00426736	-0.0740274	-0.0194872	0.127374	-0.0834768	-0.0802055	-0.0983511	0.171746
98460_G1_19w_L.tif	0.282401	-0.18111	-0.773502	0.113295	-0.0951453	0.0459652	0.209757	-0.119453	0.199948	0.00111617	0.136726	-0.0932807	0.13055	0.0739564	0.0639172	-0.086037	0.0593678	0.115924	-0.0124247	-0.0916936	-0.0139633	0.142276	-0.0922689	-0.102364	-0.0953618	0.181406
98465_G1_19w_L.tif	0.283062	-0.180617	-0.785126	0.12069	-0.0918942	0.0520554	0.214789	-0.112815	0.207647	0.00460046	0.137935	-0.0913349	0.128829	0.0611952	0.0656026	-0.0807327	0.0530982	0.0965041	-0.00738112	-0.077796	-0.0213243	0.122609	-0.0844145	-0.0800967	-0.100823	0.165738
98479_G1_19w_L.tif	0.276958	-0.148122	-0.808445	0.122331	-0.0938878	0.0372024	0.206108	-0.103141	0.22092	0.00382301	0.131757	-0.0802784	0.147448	0.0515656	0.0551638	-0.0726342	0.0729989	0.0819229	-0.0228135	-0.071712	-0.00130046	0.106224	-0.105141	-0.0716546	-0.0797649	0.144473
98488_G1_19w_L.tif	0.287943	-0.161777	-0.791874	0.124688	-0.0908032	0.051664	0.211312	-0.112801	0.207279	-0.00391278	0.138181	-0.0855077	0.133418	0.0565941	0.0643075	-0.075833	0.0591042	0.0927569	-0.0119274	-0.0762981	-0.0165201	0.116542	-0.0935176	-0.082914	-0.0969025	0.156797
98508_G1_19w_L.tif	0.277214	-0.15769	-0.792881	0.112934	-0.0921653	0.0427261	0.204889	-0.109549	0.213191	0.00459246	0.128659	-0.0910621	0.143511	0.0646029	0.0533139	-0.0847748	0.0709929	0.0994239	-0.0220124	-0.0835151	-0.000799163	0.127149	-0.104679	-0.090824	-0.0792335	0.165987
98512_G1_19w_L.tif	0.267237	-0.157708	-0.815029	0.101565	-0.0861238	0.0491562	0.197191	-0.1128	0.21589	-0.00468474	0.126304	-0.0852795	0.148433	0.0514383	0.0537198	-0.0712695	0.0778088	0.0868689	-0.0220555	-0.0666078	0.00644197	0.114661	-0.100495	-0.0604913	-0.0693231	0.155151
98526_G1_19w_L.tif	0.294877	-0.177147	-0.771123	0.121963	-0.0882609	0.0616224	0.214637	-0.121814	0.196025	-0.00280063	0.141979	-0.0929929	0.121134	0.0665963	0.0683338	-0.0867729	0.0475145	0.107627	-0.00643828	-0.0900065	-0.0260535	0.135564	-0.0858009	-0.100989	-0.106824	0.179151
98527_G1_19w_L.tif	0.275373	-0.145139	-0.801241	0.106072	-0.0822155	0.0563733	0.19851	-0.111133	0.219154	0.00828638	0.122166	-0.0939904	0.148884	0.0609098	0.0446167	-0.0905357	0.0778205	0.095485	-0.0302762	-0.0865961	0.00621895	0.122141	-0.109181	-0.0839906	-0.0698306	0.162116
98546_G1_19w_L.tif	0.28435	-0.167777	-0.786891	0.123255	-0.0912049	0.0505505	0.213671	-0.107995	0.205347	-0.00376909	0.137619	-0.0863642	0.133972	0.0611469	0.0641244	-0.0769986	0.062422	0.101682	-0.0137403	-0.0812311	-0.0132223	0.124866	-0.0983205	-0.0942591	-0.0981254	0.156894
98547_G1_19w_L.tif	0.272673	-0.182067	-0.787313	0.104315	-0.0856528	0.0572648	0.20529	-0.118028	0.205504	0.00234355	0.131733	-0.0935218	0.135647	0.0680305	0.0603393	-0.0826942	0.0641796	0.106852	-0.0130465	-0.0810089	-0.00806698	0.133969	-0.0938032	-0.089217	-0.0874834	0.173763
98558_G1_19w_L.tif	0.280496	-0.161699	-0.795539	0.117874	-0.0874893	0.05366	0.20736	-0.111303	0.209322	-0.00338238	0.13568	-0.0830833	0.139232	0.0586729	0.0593823	-0.0774236	0.0673536	0.0964917	-0.0173343	-0.0778393	-0.00747931	0.12025	-0.100572	-0.0856122	-0.0904116	0.153394
98562_G1_19w_L.tif	0.299666	-0.183633	-0.772318	0.136501	-0.0974684	0.050934	0.221279	-0.120734	0.199386	0.000468613	0.147441	-0.0912557	0.117168	0.062705	0.0757013	-0.0805691	0.0388563	0.0992266	0.00495759	-0.076323	-0.0384466	0.12345	-0.072471	-0.0838102	-0.123752	0.163041
98570_G1_19w_L.tif	0.277816	-0.157054	-0.793319	0.111511	-0.0927035	0.0418182	0.203729	-0.112053	0.210716	0.000369379	0.129761	-0.0893846	0.142187	0.0627947	0.0537624	-0.0844106	0.0720557	0.102162	-0.0215431	-0.0832354	-0.000232234	0.129029	-0.103341	-0.0891199	-0.0788872	0.167573
98571_G1_19w_L.tif	0.284557	-0.158518	-0.792883	0.115291	-0.0897395	0.0509381	0.205465	-0.117147	0.20793	-0.00237378	0.132997	-0.0900971	0.135611	0.0577808	0.0587744	-0.0816697	0.0638191	0.096515	-0.0149672	-0.0780399	-0.00841385	0.124936	-0.0958264	-0.0833434	-0.0873232	0.165728
98573_G1_19w_L.tif	0.27392	-0.157295	-0.798991	0.113329	-0.0891079	0.0467852	0.206678	-0.102745	0.209746	-0.00722741	0.133577	-0.0786017	0.144114	0.057061	0.0558525	-0.075274	0.0757052	0.0982552	-0.0239601	-0.0802737	0.00351033	0.125072	-0.112745	-0.0959402	-0.078298	0.156855
98581_G1_19w_L.tif	0.280201	-0.171512	-0.790044	0.10815	-0.0844846	0.0599408	0.203153	-0.122555	0.20775	0.0030383	0.131612	-0.0943635	0.13378	0.0625586	0.059808	-0.0832463	0.0607751	0.0995193	-0.0120852	-0.0783416	-0.0118046	0.126803	-0.091247	-0.0830801	-0.0874137	0.173087
98592_G1_19w_L.tif	0.276861	-0.163232	-0.797994	0.114604	-0.0891537	0.0495938	0.206032	-0.110717	0.21287	0.00121234	0.133174	-0.0849718	0.140723	0.0580017	0.0590034	-0.0755241	0.0670851	0.0919629	-0.0183195	-0.0766308	-0.00619082	0.117948	-0.100466	-0.0818484	-0.0836228	0.159601
98604_G1_19w_L.tif	0.274514	-0.165675	-0.797471	0.107635	-0.0860474	0.054004	0.200329	-0.118682	0.211501	0.00131067	0.129857	-0.0896619	0.141491	0.0613338	0.0564652	-0.0796987	0.0729015	0.103093	-0.0184674	-0.0774747	-0.00257904	0.124772	-0.0975628	-0.0785541	-0.0849308	0.157598
98629_G1_19w_L.tif	0.292676	-0.171281	-0.780997	0.127254	-0.0902089	0.0567498	0.215543	-0.115561	0.203365	-0.000677372	0.141607	-0.0886572	0.125813	0.0603327	0.0671837	-0.0816415	0.0500318	0.0967447	-0.00714321	-0.0814093	-0.0242232	0.123838	-0.087238	-0.0896348	-0.10641	0.163943
98642_G1_19w_L.tif	0.287377	-0.170028	-0.786112	0.126101	-0.0914737	0.0520985	0.214469	-0.111347	0.206722	-0.000116837	0.139234	-0.0873853	0.13178	0.0613215	0.0641088	-0.0807445	0.0569271	0.0976073	-0.0102849	-0.0792401	-0.0186627	0.121776	-0.0902972	-0.0850727	-0.103787	0.15503
98658_G1_19w_L.tif	0.300973	-0.159592	-0.776323	0.140797	-0.0976903	0.0447445	0.220558	-0.109266	0.206275	0.00485977	0.144594	-0.0854212	0.124793	0.0601229	0.064979	-0.0886854	0.0467	0.0931206	-0.00907473	-0.0883801	-0.028328	0.1197	-0.088169	-0.0954884	-0.109286	0.163488
98659_G1_19w_L.tif	0.300671	-0.150277	-0.779592	0.139119	-0.0990901	0.0391147	0.216597	-0.111929	0.206999	0.00333822	0.140763	-0.088758	0.127504	0.0590817	0.0652488	-0.0839519	0.0505099	0.0926121	-0.0108278	-0.0872818	-0.0241167	0.119403	-0.0919602	-0.097384	-0.102706	0.166913
98671_G1_19w_L.tif	0.286656	-0.190515	-0.770918	0.11579	-0.0887664	0.0602568	0.215094	-0.121117	0.194666	-0.00205858	0.142686	-0.0923208	0.120019	0.0677519	0.0716774	-0.0825727	0.0473351	0.109904	-0.0041423	-0.0877124	-0.0252961	0.138849	-0.0852049	-0.101834	-0.103805	0.185579
98674_G1_19w_L.tif	0.284116	-0.172854	-0.787321	0.118556	-0.0867443	0.0586886	0.212267	-0.113154	0.20722	0.00192048	0.136786	-0.0900466	0.131368	0.0610112	0.0607164	-0.0852237	0.056999	0.0974114	-0.0118188	-0.0810585	-0.0174149	0.122959	-0.0884063	-0.0817209	-0.097767	0.163511
98676_G1_19w_L.tif	0.293186	-0.172573	-0.784637	0.135799	-0.092539	0.0537825	0.220681	-0.108851	0.206478	7.81867e-06	0.144406	-0.0848863	0.127947	0.0596431	0.0696471	-0.0770785	0.0473643	0.0886942	-0.00546197	-0.0766946	-0.0303563	0.110966	-0.084213	-0.0808568	-0.112502	0.152047
98704_G1_19w_L.tif	0.284153	-0.187181	-0.781817	0.116174	-0.0925364	0.0530565	0.213161	-0.120247	0.193353	-0.0124351	0.143226	-0.0873809	0.1229	0.060826	0.0738472	-0.0732333	0.0531859	0.106906	-0.00213406	-0.076568	-0.0200525	0.135204	-0.0826567	-0.0868058	-0.10463	0.171685
98706_G1_19w_L.tif	0.268823	-0.186327	-0.795013	0.0969619	-0.0779126	0.0671209	0.199524	-0.125449	0.200525	-0.00532179	0.134257	-0.089431	0.133257	0.0632036	0.0632788	-0.0779702	0.0630522	0.103492	-0.00868319	-0.0739511	-0.00683823	0.133748	-0.088518	-0.0802288	-0.0857516	0.174153
98708_G1_19w_L.tif	0.280673	-0.159944	-0.796577	0.112651	-0.087079	0.0539521	0.207987	-0.1092	0.202578	-0.0141402	0.135802	-0.0821694	0.13647	0.0543982	0.0591088	-0.0775317	0.0672187	0.0963957	-0.0159928	-0.0755046	-0.00392661	0.126146	-0.103088	-0.0902612	-0.0831739	0.165209
98712_G1_19w_L.tif	0.297006	-0.148098	-0.787424	0.135673	-0.094546	0.0461452	0.217033	-0.10508	0.206872	-0.00429784	0.14042	-0.0838399	0.130631	0.0537856	0.0619848	-0.0832868	0.055563	0.0896742	-0.0139845	-0.0839749	-0.0190345	0.116065	-0.0958456	-0.0920733	-0.0986751	0.159306
98722_G1_19w_L.tif	0.283624	-0.157781	-0.785338	0.123933	-0.0943596	0.0417411	0.211911	-0.103905	0.212655	0.00789995	0.133626	-0.0882686	0.13907	0.0653036	0.054555	-0.0896003	0.065754	0.100878	-0.0207592	-0.0894675	-0.00866614	0.124869	-0.103671	-0.0993279	-0.0884007	0.163725
98723_G1_19w_L.tif	0.275814	-0.187685	-0.785705	0.108612	-0.0855261	0.0600834	0.209342	-0.118578	0.200782	-0.00256746	0.138892	-0.0882665	0.128548	0.0632717	0.0659511	-0.0797131	0.0567532	0.103534	-0.00728132	-0.0781811	-0.0139669	0.13403	-0.088371	-0.0878079	-0.0952328	0.173268
98743_G1_19w_L.tif	0.281375	-0.173231	-0.788011	0.115654	-0.0926918	0.0479858	0.211074	-0.112434	0.20388	-0.00411051	0.136663	-0.0882266	0.133011	0.0618933	0.0625524	-0.0804569	0.060051	0.0998713	-0.0116992	-0.0791067	-0.0125822	0.1279	-0.0917509	-0.0851731	-0.091871	0.169435
98759_G1_19w_L.tif	0.278126	-0.164253	-0.796165	0.113589	-0.086353	0.0549049	0.208777	-0.1078	0.210184	-0.00110174	0.132662	-0.0873881	0.138775	0.058183	0.0559278	-0.0826534	0.066781	0.0953472	-0.0177455	-0.0781762	-0.00760708	0.119518	-0.0983801	-0.0817819	-0.0849831	0.161612
98761_G1_19w_L.tif	0.295396	-0.163989	-0.783401	0.130889	-0.0883948	0.0594992	0.216434	-0.112805	0.202861	-0.00487256	0.143013	-0.0848713	0.127709	0.05907	0.0645881	-0.0840084	0.0525766	0.0963359	-0.00946438	-0.0823705	-0.0240822	0.119495	-0.0890597	-0.0884321	-0.108176	0.15606
98775_G1_19w_L.tif	0.287356	-0.149604	-0.802721	0.129183	-0.092824	0.0452044	0.211323	-0.106235	0.212785	-0.00544957	0.137441	-0.0802544	0.138997	0.0499166	0.060769	-0.0734078	0.0636676	0.0825429	-0.0156628	-0.0711039	-0.0118808	0.106448	-0.0963243	-0.0710808	-0.0929251	0.143841
98818_G1_19w_L.tif	0.285777	-0.189057	-0.777124	0.117595	-0.0919756	0.0549857	0.212322	-0.124051	0.19846	-0.00116985	0.142057	-0.0915945	0.122577	0.0654041	0.0715712	-0.0798543	0.0491594	0.106316	-0.00211708	-0.0804837	-0.0242868	0.134411	-0.0790761	-0.086527	-0.107344	0.174026
98819_G1_19w_L.tif	0.282061	-0.191377	-0.771204	0.114327	-0.091666	0.0542785	0.21365	-0.119394	0.196667	-0.000296997	0.141478	-0.0909554	0.125158	0.0721332	0.068504	-0.0842027	0.0534045	0.114576	-0.00614982	-0.0874495	-0.0204645	0.140959	-0.0893452	-0.104341	-0.102092	0.181743
98833_G1_19w_L.tif	0.292383	-0.200675	-0.760741	0.128684	-0.0910727	0.0616859	0.224923	-0.118308	0.198263	0.00865217	0.146845	-0.0958718	0.114958	0.0726103	0.0724684	-0.0914995	0.0370351	0.110451	0.00205701	-0.0898587	-0.0388108	0.136518	-0.0728689	-0.0973727	-0.12544	0.174984
98853_G1_19w_L.tif	0.284943	-0.17372	-0.7922	0.114576	-0.0848939	0.0620503	0.208074	-0.121245	0.20322	-0.00513354	0.135895	-0.0924693	0.128816	0.0568967	0.0658399	-0.0777868	0.05501	0.0946702	-0.00494339	-0.0705962	-0.0189315	0.121388	-0.0834902	-0.0741358	-0.0973378	0.165505
98856_G1_19w_L.tif	0.266058	-0.178312	-0.794022	0.101759	-0.0903539	0.0464935	0.202739	-0.113521	0.213529	0.00837822	0.128758	-0.0909223	0.141314	0.0649376	0.054871	-0.0828979	0.0707573	0.102859	-0.0182324	-0.0790036	0.000486278	0.132148	-0.0980227	-0.0828464	-0.0778834	0.170929
98858_G1_19w_L.tif	0.288842	-0.165157	-0.788911	0.116931	-0.0850358	0.0618213	0.208694	-0.119138	0.198317	-0.0130439	0.137767	-0.0885372	0.129061	0.0569048	0.0649895	-0.0783249	0.0594056	0.101133	-0.0093216	-0.0769579	-0.0127286	0.130513	-0.0924601	-0.0881849	-0.0986195	0.162041
98859_G1_19w_L.tif	0.287584	-0.169679	-0.780509	0.116596	-0.0873995	0.0582835	0.210613	-0.116872	0.198628	-0.00693873	0.137075	-0.0910612	0.129615	0.0648113	0.0633926	-0.0837524	0.0594397	0.108244	-0.0119671	-0.0858559	-0.0134054	0.135912	-0.095595	-0.100212	-0.0974711	0.170523
98866_G1_19w_L.tif	0.295704	-0.197067	-0.76527	0.134364	-0.0981198	0.0516499	0.223018	-0.121863	0.194733	-0.000672644	0.150414	-0.0904572	0.115724	0.0697893	0.0820755	-0.0757583	0.0362521	0.105562	0.0065463	-0.0809715	-0.0405074	0.130863	-0.0727643	-0.0939136	-0.127805	0.168475
[truncated: 263 more rows]
