# Supplementary material for: An analysis of beak shape variation in two ages of domestic turkeys (Meleagris gallopavo) using landmark-based geometric morphometrics
Source: PLoS One. 2017 Sep 21;12(9):e0185159. doi: 10.1371/journal.pone.0185159 (PMC5608350; doi:10.1371/journal.pone.0185159)
Supplement: S5 Dataset — (XLSX) [file pone.0185159.s005.xlsx]

## Sheet: PoultLowerLateralSemi.txt
Id	RawCoord1	RawCoord2	RawCoord3	RawCoord4	RawCoord5	RawCoord6	RawCoord7	RawCoord8	RawCoord9	RawCoord10	RawCoord11	RawCoord12	RawCoord13	RawCoord14	RawCoord15	RawCoord16	RawCoord17	RawCoord18	RawCoord19	RawCoord20	RawCoord21	RawCoord22	RawCoord23	RawCoord24	RawCoord25	RawCoord26
90166_6w_G1_L.tif	0.258863	-0.0723426	-0.773741	0.296392	-0.092573	0.241444	0.194636	-0.0852041	0.19034	-0.0272189	0.131687	-0.0906031	0.124192	-0.00389315	0.066566	-0.0997264	0.0551908	0.0108917	-0.0020117	-0.112217	-0.0128531	0.0215682	-0.0630297	-0.10822	-0.077267	0.0291294
98430_6w_G1_L.tif	0.266463	-0.0782075	-0.793005	0.288391	-0.0613416	0.205858	0.196426	-0.0835986	0.195993	-0.0400435	0.128986	-0.0815738	0.126657	-0.0176556	0.059814	-0.0823678	0.0583938	0.00235096	-0.00842123	-0.081709	-0.0100425	0.0186054	-0.0797237	-0.0781779	-0.0801985	0.0281286
98431_6w_G1_L.tif	0.267348	-0.0757825	-0.783699	0.303955	-0.0966584	0.177707	0.198642	-0.0827221	0.201477	-0.0294558	0.12977	-0.0849222	0.13391	-0.00462633	0.0597923	-0.0896106	0.0651222	0.0144367	-0.01102	-0.0950772	-0.00631727	0.0257415	-0.0802564	-0.0909464	-0.0781097	0.0313032
98435_6w_G1_L.tif	0.263713	-0.0802969	-0.787547	0.298913	-0.0874344	0.195961	0.201951	-0.0787983	0.193558	-0.0397273	0.133552	-0.0807725	0.126687	-0.0142837	0.063749	-0.0854733	0.0601255	0.00744767	-0.00428724	-0.0875103	-0.0110724	0.0192624	-0.0724525	-0.0825912	-0.0805432	0.0278692
98436_6w_G1_L.tif	0.261319	-0.073046	-0.774929	0.298849	-0.0947624	0.222032	0.197264	-0.0823695	0.194791	-0.0264736	0.127956	-0.0923066	0.129495	-0.00131989	0.0609248	-0.100676	0.0615993	0.0157343	-0.00374909	-0.105722	-0.00869379	0.0250677	-0.0717234	-0.106938	-0.0794904	0.0271683
98437_6w_G1_L.tif	0.276344	-0.0755459	-0.796962	0.29931	-0.0654073	0.166697	0.207875	-0.0707844	0.199429	-0.048352	0.134712	-0.0689695	0.129	-0.0252304	0.0598173	-0.0701337	0.058326	-0.00511181	-0.0150315	-0.070919	-0.0128884	0.0115748	-0.0871397	-0.0618479	-0.0880743	0.0193136
98441_6w_G1_L.tif	0.271465	-0.079882	-0.797936	0.290746	-0.0583429	0.175953	0.201095	-0.0786484	0.201239	-0.0437153	0.12693	-0.0786427	0.134582	-0.0163514	0.0553825	-0.0758273	0.0641621	0.00343157	-0.0170698	-0.0738672	-0.00984004	0.0158707	-0.090062	-0.0667965	-0.0816045	0.0277297
98442_6w_G1_L.tif	0.261025	-0.0729703	-0.774189	0.302191	-0.101076	0.223769	0.197339	-0.0832771	0.193096	-0.0270854	0.132499	-0.0890431	0.125716	-0.00441125	0.067093	-0.0967396	0.0563122	0.0106058	0.000269399	-0.105668	-0.0115975	0.0224072	-0.0659402	-0.105784	-0.0805471	0.0260051
98443_6w_G1_L.tif	0.262304	-0.0791306	-0.78495	0.29613	-0.0923592	0.195951	0.194167	-0.0875351	0.198551	-0.0302714	0.125781	-0.0911321	0.131788	-0.00532658	0.0602727	-0.0920026	0.0640036	0.0140262	-0.00698895	-0.0947027	-0.00210288	0.0313598	-0.0779535	-0.0948716	-0.0725137	0.0375059
98446_6w_G1_L.tif	0.275024	-0.0787218	-0.798246	0.297329	-0.0650315	0.156093	0.203889	-0.0757674	0.203818	-0.0444584	0.129551	-0.0740176	0.136582	-0.0165056	0.0554222	-0.0724201	0.0659269	0.00410962	-0.0185905	-0.0703586	-0.00990285	0.0148122	-0.0938819	-0.0643719	-0.0845608	0.0242773
98450_6w_G1_L.tif	0.264355	-0.0625006	-0.76531	0.302823	-0.0953094	0.257819	0.200337	-0.0788986	0.187366	-0.0255191	0.135589	-0.089636	0.11646	-0.00818857	0.0709013	-0.101726	0.0466411	0.00454712	0.00709327	-0.112288	-0.0210828	0.0140093	-0.0586706	-0.116561	-0.0883706	0.01612
98451_6w_G1_L.tif	0.274779	-0.0823575	-0.804676	0.291491	-0.0551579	0.154871	0.202943	-0.0773937	0.202414	-0.0505935	0.128797	-0.0725656	0.133943	-0.0239589	0.0562762	-0.0658417	0.0659842	0.00135063	-0.0198403	-0.0638617	-0.00720714	0.0172895	-0.0954047	-0.0557685	-0.0828517	0.0273385
98453_6w_G1_L.tif	0.266032	-0.0807183	-0.792006	0.294175	-0.0790856	0.184293	0.195957	-0.0857997	0.200251	-0.036212	0.128931	-0.0824355	0.132056	-0.0118881	0.0585678	-0.0842111	0.063351	0.00819999	-0.0119776	-0.0858461	-0.00588789	0.0240709	-0.0804259	-0.0780962	-0.0757616	0.0344673
98454_6w_G1_L.tif	0.252595	-0.0587157	-0.747589	0.301941	-0.106818	0.322882	0.196826	-0.0823512	0.173874	-0.0170966	0.139286	-0.0996053	0.106847	0.0015759	0.0813919	-0.119109	0.0382173	0.0111575	0.0222216	-0.139143	-0.0290732	0.0147084	-0.0375479	-0.149876	-0.0902296	0.0136327
98459_6w_G1_L.tif	0.253993	-0.0552218	-0.742357	0.303691	-0.108041	0.329885	0.19833	-0.0805387	0.174074	-0.0142778	0.139818	-0.10029	0.105905	0.00289034	0.081259	-0.122058	0.0376763	0.0122137	0.02439	-0.141567	-0.028801	0.0156998	-0.0405312	-0.158551	-0.0957142	0.00812343
98462_6w_G1_L.tif	0.276943	-0.0675743	-0.788374	0.303293	-0.0812408	0.166406	0.204668	-0.0735636	0.202962	-0.0355446	0.128771	-0.0808315	0.132586	-0.0136729	0.0542986	-0.0865848	0.0619944	0.00466695	-0.0177238	-0.0882212	-0.00845865	0.0200273	-0.0868866	-0.07875	-0.0795387	0.0303498
98463_6w_G1_L.tif	0.273532	-0.0704631	-0.788284	0.299166	-0.0785831	0.184859	0.200874	-0.0792645	0.199305	-0.0372941	0.131147	-0.0795083	0.128307	-0.0167523	0.0596161	-0.0830223	0.0582745	0.00155765	-0.0122589	-0.0866293	-0.00952616	0.0194251	-0.0823388	-0.0809706	-0.0800641	0.0288965
98467_6w_G1_L.tif	0.269204	-0.0731611	-0.786863	0.295034	-0.074227	0.201953	0.199888	-0.0798125	0.196346	-0.0372181	0.13101	-0.0812051	0.128083	-0.0137731	0.0601543	-0.0859434	0.057196	0.00253086	-0.0113757	-0.0911266	-0.0115106	0.0177641	-0.0786295	-0.0841435	-0.0792749	0.0291022
98484_6w_G1_L.tif	0.279201	-0.0863922	-0.816831	0.280458	-0.0198827	0.140704	0.203453	-0.075409	0.210127	-0.0546523	0.125474	-0.0656736	0.140452	-0.0281423	0.0458536	-0.0581008	0.0677821	-0.00621805	-0.032582	-0.0488121	-0.00819606	0.0105917	-0.111568	-0.0364205	-0.0832821	0.0280675
98495_6w_G1_L.tif	0.272568	-0.0694764	-0.785251	0.295072	-0.0711167	0.19429	0.19929	-0.0794828	0.201474	-0.0325577	0.126782	-0.0840071	0.133233	-0.00899498	0.0542098	-0.0894121	0.061126	0.00594966	-0.0163019	-0.0917537	-0.0085003	0.020596	-0.0885253	-0.0896799	-0.0789873	0.0294569
98501_6w_G1_L.tif	0.271791	-0.0685561	-0.78365	0.296885	-0.0793768	0.195887	0.196441	-0.0836938	0.200384	-0.0310972	0.127033	-0.0861675	0.130756	-0.00963356	0.0575201	-0.0896532	0.0629386	0.0103588	-0.0126087	-0.0935546	-0.00911946	0.0209096	-0.0851756	-0.0937127	-0.0769325	0.032028
98503_6w_G1_L.tif	0.273204	-0.0852926	-0.809316	0.28202	-0.0413774	0.156834	0.196298	-0.0845972	0.208694	-0.0446089	0.122525	-0.0771022	0.138105	-0.0209582	0.0473552	-0.0717181	0.0682717	0.00194619	-0.0249185	-0.0623319	-0.0036198	0.0203932	-0.100066	-0.0518291	-0.0751546	0.0372449
98505_6w_G1_L.tif	0.260496	-0.0672938	-0.768206	0.301059	-0.101408	0.250982	0.196871	-0.0831291	0.187661	-0.0255695	0.133243	-0.0924729	0.119197	-0.00538675	0.0697824	-0.103046	0.0505791	0.0088008	0.00551889	-0.113991	-0.0157895	0.0199152	-0.0575227	-0.115029	-0.0804223	0.02516
98523_6w_G1_L.tif	0.270632	-0.0644222	-0.778834	0.291844	-0.0649307	0.236456	0.198813	-0.0792687	0.193741	-0.0314947	0.129508	-0.0860966	0.121351	-0.0143269	0.0602455	-0.0939392	0.0519293	0.00166273	-0.00765186	-0.0998225	-0.015934	0.0150181	-0.0750041	-0.0979268	-0.0838644	0.0223171
98524_6w_G1_L.tif	0.257068	-0.068198	-0.764956	0.304659	-0.114435	0.258176	0.197408	-0.0834453	0.182428	-0.0267243	0.136149	-0.0935184	0.115861	-0.00483101	0.0751952	-0.104804	0.0487118	0.0100574	0.0120984	-0.117947	-0.0158773	0.0217326	-0.048777	-0.119524	-0.0808737	0.0243661
98528_6w_G1_L.tif	0.262854	-0.0705658	-0.77554	0.299639	-0.0917075	0.23535	0.199247	-0.080919	0.189252	-0.0314351	0.134665	-0.086503	0.120411	-0.0105586	0.0676628	-0.0961349	0.0507738	0.00422051	0.00352104	-0.101958	-0.0169092	0.0162405	-0.0622861	-0.101774	-0.0819436	0.0243979
98531_6w_G1_L.tif	0.275512	-0.0739447	-0.795193	0.289964	-0.0563449	0.1707	0.195764	-0.0843677	0.207852	-0.0354028	0.124163	-0.0802311	0.139691	-0.0100742	0.0506527	-0.0791889	0.0657426	0.00488622	-0.0267564	-0.0831398	-0.0043275	0.0225873	-0.098657	-0.0739034	-0.0780996	0.0321149
98532_6w_G1_L.tif	0.265071	-0.0756884	-0.785309	0.29709	-0.0872945	0.205519	0.198027	-0.0830283	0.193153	-0.0369331	0.131551	-0.0844908	0.124859	-0.0139089	0.0651355	-0.0868815	0.0572218	0.00560144	-0.00311985	-0.0911438	-0.0102341	0.0210984	-0.0735645	-0.0908452	-0.0754954	0.0336117
98536_6w_G1_L.tif	0.27033	-0.0829587	-0.801519	0.291188	-0.0597421	0.175131	0.201904	-0.0789081	0.197583	-0.0495208	0.131	-0.0743491	0.129595	-0.0234667	0.0596979	-0.0708714	0.0608775	-0.00109002	-0.0110833	-0.0664135	-0.0108956	0.0146377	-0.0850284	-0.0601878	-0.0827203	0.0268092
98549_6w_G1_L.tif	0.2599	-0.0703518	-0.772862	0.295976	-0.0919939	0.244619	0.196003	-0.0834371	0.187231	-0.0297678	0.13053	-0.0921946	0.12193	-0.00567483	0.0657057	-0.101536	0.056824	0.0132275	0.00159269	-0.109576	-0.0108205	0.0240548	-0.0660491	-0.113482	-0.0779905	0.0281426
98555_6w_G1_L.tif	0.260687	-0.0729765	-0.77765	0.295076	-0.0868232	0.235996	0.196505	-0.0833553	0.188529	-0.0326685	0.131296	-0.0891268	0.124057	-0.00693981	0.0646166	-0.0977654	0.0546573	0.00819176	0.00065331	-0.102868	-0.0120002	0.0214993	-0.0656992	-0.102905	-0.0788283	0.0278421
98557_6w_G1_L.tif	0.260028	-0.0697668	-0.773687	0.296944	-0.0906853	0.254416	0.19792	-0.0822055	0.184575	-0.0312465	0.133388	-0.0910216	0.11616	-0.0105978	0.0705982	-0.0993161	0.0477877	0.00450472	0.00648457	-0.108522	-0.0189597	0.0159538	-0.053179	-0.104718	-0.0804295	0.0255755
98563_6w_G1_L.tif	0.260897	-0.069471	-0.771847	0.30239	-0.104579	0.240955	0.19822	-0.0825762	0.185597	-0.0308264	0.135732	-0.0890708	0.117364	-0.00981013	0.0712948	-0.0992355	0.0510075	0.00773951	0.00717945	-0.108489	-0.0152665	0.0198857	-0.0566469	-0.108938	-0.0789513	0.0274468
98568_6w_G1_L.tif	0.268468	-0.080642	-0.795058	0.292952	-0.0748614	0.174196	0.197088	-0.084476	0.204634	-0.0343823	0.12407	-0.0863803	0.132189	-0.0151593	0.0552918	-0.0832538	0.0656659	0.00885913	-0.0136539	-0.0800021	-0.00473303	0.0244917	-0.0849687	-0.0735787	-0.0741322	0.0373753
98575_6w_G1_L.tif	0.255615	-0.0529283	-0.740579	0.304574	-0.114129	0.32478	0.194876	-0.0833449	0.179068	-0.00915112	0.134867	-0.104751	0.110202	0.00709612	0.0775506	-0.125518	0.0421063	0.0162531	0.0207648	-0.145081	-0.0257287	0.0181392	-0.0427946	-0.161076	-0.0918178	0.0110066
98578_6w_G1_L.tif	0.27205	-0.0727334	-0.788673	0.296412	-0.0777488	0.177839	0.199422	-0.0803541	0.202389	-0.0341142	0.1265	-0.0840426	0.133134	-0.0112067	0.0539216	-0.0879806	0.0648434	0.00967396	-0.0175126	-0.0899531	-0.00444253	0.025822	-0.0892562	-0.0857296	-0.0746251	0.0363678
98583_6w_G1_L.tif	0.264901	-0.0729793	-0.781454	0.298215	-0.0887716	0.216239	0.198771	-0.0817609	0.193244	-0.033112	0.131534	-0.0864627	0.123273	-0.0127195	0.0645203	-0.0919819	0.0547977	0.00486235	-0.00178345	-0.0961772	-0.0123952	0.0194899	-0.0680479	-0.0927862	-0.0785897	0.0291734
98586_6w_G1_L.tif	0.258637	-0.0726154	-0.775124	0.295638	-0.0917333	0.244171	0.194278	-0.0858544	0.187826	-0.0298303	0.131661	-0.0911081	0.120898	-0.00735245	0.0677275	-0.0991208	0.0545756	0.0104132	0.00424943	-0.106124	-0.0129276	0.0216589	-0.0626566	-0.108885	-0.0774103	0.0290101
98589_6W_G1_L.tif	0.26109	-0.074932	-0.777587	0.299019	-0.0949908	0.218578	0.195122	-0.0856647	0.194906	-0.027908	0.128909	-0.0910403	0.130074	-0.00180879	0.0631836	-0.0969811	0.0608675	0.0141011	-0.00147009	-0.101148	-0.0115641	0.0213477	-0.0687921	-0.100801	-0.0797487	0.0272384
98594_6w_G1_L.tif	0.273306	-0.0762491	-0.795329	0.298116	-0.0748572	0.171032	0.201139	-0.0802015	0.20012	-0.0426017	0.130936	-0.0772994	0.129178	-0.0208632	0.0610376	-0.0746184	0.059571	-0.000331825	-0.00961311	-0.07265	-0.0100084	0.0171653	-0.0846823	-0.0705129	-0.0807984	0.0290147
98595_6w_G1_L.tif	0.262597	-0.0703639	-0.775108	0.298949	-0.0931238	0.234122	0.197483	-0.0826734	0.191537	-0.0283586	0.13134	-0.0902673	0.122191	-0.00819836	0.0662681	-0.0978547	0.0531208	0.00709376	0.000952207	-0.105233	-0.0148338	0.01865	-0.0624822	-0.102445	-0.0799414	0.0265795
98597_6w_G1_L.tif	0.264651	-0.0666219	-0.769113	0.307535	-0.106494	0.226162	0.201424	-0.0781766	0.191887	-0.0260684	0.135077	-0.0874753	0.122934	-0.00566998	0.0690494	-0.0976694	0.0528748	0.00789309	0.000690038	-0.1103	-0.0143121	0.0198213	-0.0651918	-0.111399	-0.0834781	0.0219698
98600_6w_G1_L.tif	0.272168	-0.0714691	-0.786623	0.303504	-0.0859952	0.18579	0.202454	-0.0780276	0.196951	-0.0386465	0.135253	-0.0763101	0.126268	-0.0177329	0.0643697	-0.0805725	0.0564479	0.000557214	-0.00616679	-0.0839491	-0.0135034	0.0148953	-0.0789346	-0.0833561	-0.0826886	0.0253166
98609_6w_G1_L.tif	0.268836	-0.0808138	-0.796118	0.294787	-0.072014	0.181186	0.200316	-0.0810655	0.196372	-0.0455443	0.132876	-0.0757274	0.128851	-0.0195667	0.062212	-0.0752937	0.0580981	-0.00105941	-0.00753467	-0.0733117	-0.00939215	0.0184615	-0.0817567	-0.0707914	-0.0807458	0.0287395
98616_6w_G1_L.tif	0.263375	-0.0812504	-0.791421	0.291292	-0.0773103	0.196456	0.195103	-0.0861029	0.199512	-0.0341877	0.127172	-0.0858751	0.129107	-0.0131889	0.0581912	-0.0878053	0.0613897	0.00728417	-0.00950661	-0.087768	-0.00607428	0.0243165	-0.0767934	-0.0804749	-0.0727457	0.037304
98617_6w_G1_L.tif	0.270817	-0.0785906	-0.793656	0.300261	-0.0829902	0.166936	0.19907	-0.083424	0.201159	-0.039351	0.129995	-0.0801294	0.131934	-0.0153495	0.0614483	-0.0767659	0.0631144	0.00597338	-0.0085887	-0.0751891	-0.00697672	0.0222192	-0.0834575	-0.0739507	-0.0818675	0.0273614
98618_6w_G1_L.tif	0.261199	-0.0687879	-0.771152	0.301311	-0.103246	0.239902	0.197678	-0.0826237	0.186834	-0.0294241	0.134086	-0.0902076	0.120042	-0.0068273	0.0683524	-0.101681	0.0535271	0.0104748	0.00244291	-0.112833	-0.0130504	0.0222559	-0.0589049	-0.11019	-0.0778078	0.0286308
98619_6w_G1_L.tif	0.265951	-0.077098	-0.787257	0.298352	-0.088484	0.194528	0.197427	-0.0843649	0.196986	-0.035045	0.130058	-0.085138	0.128343	-0.0119291	0.0619885	-0.0877631	0.0598518	0.0072736	-0.00465699	-0.0881101	-0.00967888	0.0210883	-0.0725677	-0.0829221	-0.0779605	0.0311287
98637_6w_G1_L.tif	0.257155	-0.0853978	-0.794923	0.285472	-0.0707506	0.214043	0.191893	-0.0889974	0.189862	-0.0421978	0.128972	-0.0852031	0.125092	-0.0152821	0.0630417	-0.0856593	0.0593336	0.00646302	-0.00273831	-0.0855452	-0.00501391	0.0257611	-0.0716624	-0.0821098	-0.0702624	0.038653
98638_6w_G1_L.tif	0.271127	-0.0696324	-0.781737	0.305618	-0.091963	0.18889	0.201989	-0.0779548	0.198548	-0.0325994	0.132608	-0.0815682	0.129892	-0.00951492	0.0623799	-0.0872991	0.0593219	0.00677091	-0.008477	-0.0934879	-0.0136225	0.0156807	-0.0769491	-0.0889558	-0.0831174	0.0240529
98640_6w_G1_L.tif	0.260775	-0.0646552	-0.762285	0.306777	-0.112169	0.250634	0.197854	-0.082088	0.188461	-0.0215247	0.135815	-0.0916495	0.118746	-0.00325761	0.0717593	-0.105098	0.0517994	0.0121442	0.00742368	-0.118309	-0.0155506	0.0211303	-0.0588212	-0.124862	-0.0838081	0.0207583
98643_6w_G1_L.tif	0.268324	-0.0752126	-0.789627	0.294303	-0.0774482	0.197767	0.199108	-0.0814519	0.193857	-0.0411586	0.129191	-0.0838643	0.127364	-0.0152071	0.0596974	-0.0866122	0.0598016	0.00553756	-0.00796276	-0.0866404	-0.00751286	0.0228132	-0.0758609	-0.0801132	-0.0789323	0.0298398
98645_6w_G1_L.tif	0.261338	-0.0639746	-0.765548	0.299489	-0.0930565	0.268657	0.198332	-0.0810129	0.183185	-0.0273439	0.136691	-0.0899795	0.114256	-0.00810892	0.0728202	-0.102796	0.0453449	0.00514412	0.00782857	-0.116255	-0.0206865	0.0156671	-0.0555647	-0.119455	-0.0849395	0.0199691
98647_6w_G1_L.tif	0.264632	-0.0702628	-0.775794	0.298581	-0.0881731	0.22309	0.199551	-0.0795171	0.196118	-0.0265963	0.129916	-0.0886841	0.125739	-0.00735903	0.0615571	-0.0974516	0.0577176	0.00991598	-0.00774941	-0.106893	-0.0123212	0.0200957	-0.0709196	-0.101312	-0.0802736	0.0263925
98648_6w_G1_L.tif	0.265551	-0.0705352	-0.776286	0.303899	-0.0999223	0.209376	0.199409	-0.0808938	0.193596	-0.0306386	0.133454	-0.0853323	0.125996	-0.00753757	0.0667358	-0.0919033	0.0569819	0.00887699	-0.00362467	-0.102754	-0.00975505	0.0235443	-0.0733169	-0.104845	-0.0788187	0.0287435
98650_6w_G1_L.tif	0.259705	-0.0782984	-0.778172	0.301726	-0.0982457	0.2111	0.200224	-0.080095	0.195132	-0.0291927	0.134364	-0.084188	0.126041	-0.007915	0.0657992	-0.092759	0.0589848	0.0110798	-0.00444285	-0.102935	-0.00899321	0.0242591	-0.07003	-0.0996326	-0.080367	0.0268509
98656_6w_G1_L.tif	0.266723	-0.0747209	-0.783551	0.297654	-0.0858049	0.193534	0.196861	-0.0835476	0.199656	-0.0309784	0.128078	-0.0860546	0.132579	-0.00621281	0.0587623	-0.0901745	0.0638854	0.0124093	-0.0119297	-0.0956907	-0.00440469	0.0276169	-0.0833135	-0.0950166	-0.0775399	0.031182
98662_6w_G1_L.tif	0.261923	-0.0707644	-0.773369	0.302965	-0.102957	0.22927	0.199003	-0.0815402	0.188752	-0.0306419	0.134731	-0.0878393	0.121325	-0.00820023	0.0681028	-0.0982928	0.0553698	0.0106624	0.0031762	-0.106165	-0.0134581	0.0208182	-0.0618241	-0.105891	-0.0807739	0.0256199
98663_6w_G1_L.tif	0.268013	-0.0603997	-0.766281	0.300991	-0.0887822	0.244474	0.200198	-0.0776675	0.19248	-0.0238639	0.133039	-0.0881161	0.123217	-0.00445668	0.0628742	-0.103367	0.0535257	0.00911218	-0.00561968	-0.116158	-0.0179354	0.015433	-0.0705516	-0.116684	-0.0841764	0.0207031
98672_6w_G1_L.tif	0.262807	-0.0817963	-0.79116	0.292315	-0.0725464	0.203233	0.19908	-0.0814309	0.193908	-0.040812	0.13269	-0.079539	0.127224	-0.0153446	0.0623204	-0.0832117	0.0583066	0.00364198	-0.00621817	-0.0843376	-0.0109135	0.0184945	-0.0758654	-0.0800773	-0.0796319	0.0288654
98675_6w_G1_L.tif	0.258465	-0.0709104	-0.771706	0.297213	-0.0945036	0.249456	0.195108	-0.0847513	0.188362	-0.0268291	0.13238	-0.0916519	0.121766	-0.00435075	0.067985	-0.101748	0.0522724	0.00935202	0.00238024	-0.112655	-0.0145376	0.0206062	-0.0592992	-0.111018	-0.0786717	0.0272879
98683_6w_G1_L.tif	0.261791	-0.0761885	-0.783944	0.294423	-0.0808898	0.226473	0.195308	-0.0856102	0.190935	-0.0352426	0.133131	-0.084767	0.121009	-0.0147602	0.0697114	-0.0864344	0.0521483	0.0022731	0.00257844	-0.0918547	-0.015649	0.0159801	-0.0670347	-0.0926979	-0.0790945	0.0284069
98684_6w_G1_L.tif	0.268123	-0.0741008	-0.782304	0.310179	-0.101716	0.186614	0.202932	-0.0783873	0.196051	-0.0349974	0.136306	-0.0793921	0.128984	-0.00941042	0.0678057	-0.0840542	0.0560951	0.00353764	-5.38299e-05	-0.0873598	-0.0147774	0.0150539	-0.0687501	-0.0841808	-0.088694	0.0164989
98685_6w_G1_L.tif	0.257321	-0.0702622	-0.766932	0.300488	-0.0994113	0.253053	0.197239	-0.0822978	0.189093	-0.023532	0.134892	-0.090376	0.121193	-0.00284758	0.0699269	-0.102761	0.0516133	0.0101808	0.00401198	-0.115655	-0.0153107	0.020526	-0.0614071	-0.119566	-0.0822282	0.02305
98687_6w_G1_L.tif	0.249686	-0.0493578	-0.727356	0.306309	-0.121569	0.364833	0.195146	-0.0832238	0.172089	-0.00278827	0.142011	-0.106605	0.101829	0.010831	0.0846939	-0.135963	0.0347176	0.0183414	0.0292154	-0.162931	-0.0328221	0.0169604	-0.0302247	-0.182375	-0.0974164	0.00596706
98690_6w_G1_L.tif	0.258562	-0.0753974	-0.776133	0.298646	-0.101359	0.224584	0.194906	-0.0859682	0.192366	-0.0274888	0.129539	-0.0926369	0.126449	-0.00319126	0.0639751	-0.100789	0.0598499	0.0150806	-0.000880277	-0.107594	-0.00776726	0.0270746	-0.0644233	-0.104781	-0.0750847	0.0324608
98709_6w_G1_L.tif	0.255632	-0.0742619	-0.773475	0.298793	-0.0957136	0.254795	0.1975	-0.0833358	0.181218	-0.0339473	0.138345	-0.0871431	0.115495	-0.0103815	0.0765362	-0.0951809	0.048218	0.00580452	0.0119069	-0.105699	-0.0189809	0.0165421	-0.0535485	-0.108797	-0.0831329	0.022813
98711_6w_G1_L.tif	0.270221	-0.0771222	-0.789872	0.300023	-0.0777592	0.178848	0.201525	-0.0788594	0.201943	-0.0361208	0.130706	-0.0791452	0.132834	-0.0125612	0.0606354	-0.0791498	0.0613535	0.00438406	-0.011545	-0.0816568	-0.0120603	0.0153468	-0.0829374	-0.0765054	-0.0850428	0.0225189
98715_6w_G1_L.tif	0.267408	-0.0815689	-0.793982	0.294504	-0.073363	0.179685	0.199663	-0.0811689	0.1995	-0.0405887	0.130635	-0.0782461	0.132263	-0.0145124	0.0582589	-0.0804052	0.0629119	0.00552803	-0.0117932	-0.0791762	-0.00754994	0.020875	-0.0844609	-0.0749858	-0.07949	0.0300599
98716_6w_G1_L.tif	0.266959	-0.0704369	-0.782444	0.297117	-0.0858003	0.22065	0.199505	-0.080945	0.189464	-0.0375532	0.132184	-0.0858495	0.120232	-0.0162534	0.0660661	-0.0903922	0.0518115	0.00137338	-0.000676536	-0.0952355	-0.0134451	0.0182965	-0.0661821	-0.0910445	-0.0776741	0.0302741
98724_6w_G1_L.tif	0.263876	-0.0645558	-0.76768	0.306134	-0.106608	0.244704	0.200335	-0.0799514	0.184127	-0.0309293	0.137631	-0.0877892	0.116162	-0.00984828	0.0727391	-0.0996666	0.049871	0.00739834	0.00993978	-0.10849	-0.0174101	0.0178041	-0.0574029	-0.114098	-0.08558	0.019288
98727_6w_G1_L.tif	0.260944	-0.0679966	-0.771861	0.296479	-0.0902209	0.254227	0.195178	-0.0845367	0.18534	-0.0299425	0.13197	-0.0920497	0.119607	-0.00658484	0.0682116	-0.101523	0.0519353	0.00907697	0.00501215	-0.109868	-0.0150961	0.020033	-0.0582603	-0.110094	-0.0827593	0.0227783
98729_6w_G1_L.tif	0.270734	-0.0763947	-0.791659	0.296045	-0.0721273	0.183348	0.201327	-0.0786867	0.199377	-0.0398937	0.130357	-0.07879	0.130258	-0.0164408	0.0597338	-0.0791593	0.060338	0.00262829	-0.01298	-0.0819292	-0.00913178	0.0190004	-0.084616	-0.0768282	-0.0816101	0.0271014
98731_6w_G1_L.tif	0.273288	-0.0817653	-0.803166	0.289359	-0.0486506	0.170678	0.202408	-0.0775275	0.20028	-0.0501594	0.130487	-0.0713609	0.132083	-0.0239887	0.0568928	-0.0677826	0.0630985	-0.00112581	-0.0168357	-0.0640968	-0.0110805	0.0127861	-0.0920928	-0.0569865	-0.0867133	0.0219706
98741_6w_G1_L.tif	0.25778	-0.0711935	-0.773441	0.293783	-0.0875466	0.255891	0.194228	-0.0852322	0.186398	-0.0286518	0.130754	-0.093004	0.119383	-0.00677347	0.0675999	-0.101793	0.0520691	0.00923954	0.00499438	-0.109487	-0.0131191	0.0221271	-0.0601019	-0.111709	-0.0789981	0.0268028
98744_6w_G1_L.tif	0.269731	-0.0769419	-0.791973	0.294431	-0.0694652	0.189808	0.201264	-0.0786964	0.197169	-0.0417291	0.128715	-0.0813384	0.13078	-0.0149942	0.0580261	-0.0823684	0.0617064	0.00491289	-0.00989674	-0.0795169	-0.0104211	0.017567	-0.0807467	-0.0739474	-0.0848886	0.0228131
98749_6w_G1_L.tif	0.263222	-0.0781336	-0.787597	0.292181	-0.0758666	0.211502	0.194698	-0.0860209	0.194282	-0.0365461	0.129753	-0.0847767	0.127634	-0.0116797	0.0630964	-0.0865023	0.0586588	0.00630837	-0.00359003	-0.0878475	-0.0103249	0.0202256	-0.0757302	-0.088611	-0.0782365	0.0299018
98752_6w_G1_L.tif	0.266496	-0.0748045	-0.78341	0.299641	-0.0877649	0.19758	0.198061	-0.0827057	0.196794	-0.033841	0.132785	-0.0814587	0.129599	-0.0092184	0.0621723	-0.0881092	0.0609368	0.0093272	-0.00864545	-0.0946021	-0.00957254	0.0213839	-0.0774964	-0.0913095	-0.0799551	0.0281168
98756_6w_G1_L.tif	0.259402	-0.0671068	-0.765887	0.302318	-0.103018	0.256764	0.199077	-0.0806957	0.186278	-0.0251378	0.135947	-0.0907768	0.117182	-0.00590322	0.0707207	-0.104671	0.0488627	0.00820699	0.00621256	-0.117207	-0.0177075	0.0184803	-0.0547522	-0.117126	-0.0823174	0.0228554
98760_6w_G1_L.tif	0.257758	-0.0676976	-0.767772	0.29704	-0.0943854	0.267775	0.195153	-0.0844131	0.184166	-0.0261068	0.132808	-0.0942416	0.115559	-0.00652087	0.0707788	-0.105217	0.0495215	0.00975179	0.00937096	-0.11499	-0.0167641	0.0199631	-0.0540518	-0.118342	-0.0821421	0.0229985
98762_6w_G1_L.tif	0.262554	-0.0899791	-0.801048	0.288882	-0.0657258	0.177718	0.196394	-0.0854178	0.20102	-0.0420213	0.128619	-0.0789367	0.134574	-0.0146719	0.0585839	-0.0758772	0.0641024	0.00472352	-0.0127844	-0.0741224	-0.00851666	0.0184936	-0.0812681	-0.0628521	-0.0765034	0.0340611
98765_6w_G1_L.tif	0.261715	-0.07001	-0.775262	0.295602	-0.0883908	0.242086	0.195911	-0.0838282	0.189509	-0.0292757	0.12897	-0.0929805	0.12128	-0.00811987	0.0654322	-0.0995811	0.0545715	0.00949508	0.00213044	-0.105421	-0.0133523	0.0206581	-0.0632965	-0.105714	-0.0792165	0.0270887
98777_6w_G1_L.tif	0.263222	-0.0826196	-0.791232	0.29652	-0.0826496	0.194735	0.199209	-0.082523	0.194502	-0.0406831	0.132264	-0.0813065	0.127315	-0.0153413	0.064114	-0.082486	0.0599532	0.00585635	-0.00259186	-0.0814626	-0.0110703	0.0186362	-0.0710403	-0.0757093	-0.0819949	0.0263837
98778_6w_G1_L.tif	0.246646	-0.0607594	-0.746877	0.299586	-0.10899	0.338747	0.195369	-0.0840414	0.165765	-0.0192893	0.139247	-0.103221	0.102843	0.00250252	0.0841116	-0.12356	0.0377681	0.0144119	0.0286369	-0.143506	-0.0255921	0.020184	-0.0298888	-0.155996	-0.0890398	0.0149431
98780_6w_G1_L.tif	0.259989	-0.0762672	-0.782564	0.291799	-0.0822767	0.228308	0.195048	-0.0849938	0.190821	-0.0334713	0.129442	-0.0889992	0.123296	-0.0107214	0.0637517	-0.0942301	0.0567013	0.00832815	-0.00216628	-0.0992586	-0.00900606	0.0237593	-0.0695087	-0.0984385	-0.0735266	0.0341861
98781_6w_G1_L.tif	0.263066	-0.0694312	-0.772078	0.302108	-0.100484	0.224716	0.197223	-0.0827454	0.194936	-0.0239534	0.131159	-0.0903572	0.125543	-0.00401273	0.0647311	-0.0996619	0.0580719	0.0130967	-0.00436835	-0.111769	-0.0115126	0.0225351	-0.0677752	-0.108735	-0.0785114	0.02821
98789_6w_G1_L.tif	0.251282	-0.0541069	-0.740981	0.299307	-0.10464	0.347468	0.195094	-0.0831706	0.169519	-0.0133869	0.138702	-0.10392	0.103469	0.00506369	0.0796952	-0.129031	0.0370971	0.015123	0.0242469	-0.150315	-0.0283625	0.0182139	-0.0341876	-0.163969	-0.0909349	0.0127242
98812_6w_G1_L.tif	0.26239	-0.077448	-0.783142	0.301513	-0.097898	0.208591	0.19916	-0.0827359	0.191073	-0.0364576	0.134207	-0.0846524	0.121926	-0.0146795	0.0697934	-0.0869981	0.0545268	0.0045768	0.00405273	-0.0905506	-0.0100797	0.0227433	-0.0652283	-0.0908596	-0.0807807	0.026958
98836_6w_G1_L.tif	0.263409	-0.0762183	-0.783481	0.296421	-0.085811	0.2111	0.195816	-0.0851483	0.196114	-0.0317031	0.129892	-0.0868224	0.127179	-0.00980656	0.0633971	-0.0902246	0.0575939	0.00687202	-0.00284303	-0.0928779	-0.00987031	0.0218052	-0.0723187	-0.0921457	-0.0790783	0.0287483
98840_6w_G1_L.tif	0.266295	-0.0648359	-0.770004	0.305861	-0.100924	0.231586	0.200545	-0.07924	0.192412	-0.0257726	0.134452	-0.0879253	0.120463	-0.00904603	0.069268	-0.0967731	0.0509094	0.00526692	0.00255749	-0.106999	-0.0179326	0.0152372	-0.0637324	-0.108418	-0.084309	0.0210585
98844_6w_G1_L.tif	0.253154	-0.0739903	-0.772826	0.294623	-0.0930709	0.264614	0.19225	-0.0878864	0.184548	-0.0273432	0.131187	-0.0954615	0.117827	-0.00544937	0.0713411	-0.103242	0.0500702	0.00950054	0.0117219	-0.11025	-0.0163443	0.0201397	-0.0495842	-0.110613	-0.0802742	0.0253579
98845_6w_G1_L.tif	0.250174	-0.0630964	-0.748943	0.304135	-0.115733	0.306939	0.195062	-0.0843189	0.176042	-0.0177393	0.13812	-0.09941	0.112529	0.00475162	0.081053	-0.116498	0.0469279	0.017739	0.0226964	-0.134199	-0.0228338	0.0194742	-0.0452475	-0.151535	-0.0898473	0.0137577
98849_6w_G1_L.tif	0.256491	-0.0779244	-0.781137	0.294607	-0.0959097	0.23338	0.190496	-0.0913509	0.187631	-0.0329902	0.130207	-0.0923832	0.122285	-0.00806517	0.0674115	-0.097512	0.0576527	0.012437	0.00636559	-0.100164	-0.00935668	0.0251745	-0.0567421	-0.0972045	-0.0753944	0.0319963
98854_6w_G1_L.tif	0.257013	-0.0782874	-0.782946	0.291363	-0.0869928	0.232105	0.192515	-0.0881507	0.188598	-0.0339225	0.128561	-0.0917484	0.123057	-0.00916883	0.0654869	-0.0955595	0.0573758	0.0104684	0.00101963	-0.100441	-0.00776567	0.0258883	-0.0637095	-0.0979816	-0.0722129	0.0354361
98855_6w_G1_L.tif	0.271749	-0.0807985	-0.799763	0.290183	-0.0568027	0.173137	0.202693	-0.0768136	0.200264	-0.0465187	0.129485	-0.0746492	0.132493	-0.0203221	0.0557641	-0.0736813	0.0618976	-0.000388512	-0.0180701	-0.0725573	-0.00888346	0.0166952	-0.0918424	-0.0656529	-0.0789834	0.0313665
98857_6w_G1_L.tif	0.26323	-0.0770275	-0.786111	0.297059	-0.0911908	0.210291	0.197126	-0.0847851	0.188604	-0.0407141	0.132085	-0.0858652	0.123829	-0.0134604	0.0670388	-0.0880186	0.0558801	0.00531912	0.00229891	-0.0893435	-0.0101537	0.0220119	-0.0662403	-0.087865	-0.0763958	0.0323981
98863_6w_G1_L.tif	0.256765	-0.0675005	-0.762609	0.305061	-0.114222	0.26046	0.195342	-0.0853314	0.183004	-0.0250195	0.136551	-0.093154	0.119187	-0.000255961	0.0747295	-0.105976	0.0515536	0.0137998	0.0122992	-0.118902	-0.0172452	0.0203673	-0.0519192	-0.124783	-0.0834369	0.0212351
98865_6w_G1_L.tif	0.269703	-0.0839139	-0.803997	0.287183	-0.0600035	0.171838	0.196787	-0.0851735	0.19824	-0.0491641	0.127208	-0.0785134	0.132889	-0.0196942	0.0564888	-0.0738748	0.0623385	0.000398113	-0.0135825	-0.0680925	-0.00466103	0.0224004	-0.0862934	-0.0599543	-0.0751164	0.0365608
98872_6w_G1_L.tif	0.25073	-0.0925487	-0.802931	0.278346	-0.0620313	0.214072	0.187097	-0.0931415	0.189394	-0.0441034	0.124737	-0.087839	0.126649	-0.0152375	0.0597673	-0.086107	0.0628317	0.00863844	-0.00238165	-0.081113	-0.00119842	0.0284943	-0.069702	-0.0749564	-0.0629623	0.0454951
98875_6w_G1_L.tif	0.269689	-0.0798318	-0.79621	0.292852	-0.070735	0.177242	0.200204	-0.0805232	0.198295	-0.0438143	0.130198	-0.0778351	0.130504	-0.0181889	0.0570236	-0.0800139	0.0621531	0.00356493	-0.0141711	-0.0792255	-0.00649823	0.0218153	-0.0845405	-0.0710754	-0.0759124	0.0350339
98876_6w_G1_L.tif	0.258074	-0.0839392	-0.789922	0.293372	-0.0892962	0.208602	0.192856	-0.0898162	0.191727	-0.0378701	0.12916	-0.0886485	0.125848	-0.0119531	0.0659649	-0.0879294	0.0590727	0.00844653	0.00307874	-0.0864038	-0.00760156	0.0246218	-0.0649929	-0.0837341	-0.0739686	0.0352522
98885_6w_G1_L.tif	0.266307	-0.0863912	-0.798946	0.291486	-0.0663046	0.172015	0.197172	-0.0844805	0.202798	-0.0408883	0.127371	-0.0796229	0.134442	-0.0156613	0.059105	-0.0733931	0.0659117	0.00646617	-0.0119631	-0.0704488	-0.00497936	0.0226922	-0.0890991	-0.0693655	-0.0818147	0.0275929
98887_6w_G1_L.tif	0.26782	-0.0709293	-0.778325	0.304885	-0.0931765	0.201816	0.201513	-0.0782589	0.197616	-0.0298008	0.133822	-0.0821044	0.127319	-0.00961293	0.0657769	-0.0874472	0.0571396	0.00628325	-0.00551309	-0.0966377	-0.0136549	0.0170137	-0.0767122	-0.0981668	-0.0836255	0.0229604
98901_6w_G1_L.tif	0.259396	-0.0622657	-0.758988	0.304084	-0.104213	0.278582	0.199024	-0.0806219	0.185501	-0.0195018	0.135987	-0.0947019	0.110311	-0.00758865	0.0762651	-0.106865	0.0437236	0.00696647	0.0145456	-0.120566	-0.0238837	0.0141429	-0.0492222	-0.127378	-0.0884466	0.0157127
98907_6w_G1_L.tif	0.27549	-0.075371	-0.797717	0.292412	-0.061362	0.168182	0.19983	-0.0805046	0.202506	-0.0433315	0.126629	-0.0786427	0.135595	-0.0157744	0.0539398	-0.0765913	0.0640317	0.00275659	-0.0203063	-0.0763878	-0.00802448	0.0180086	-0.091333	-0.0658808	-0.0792793	0.0311253
98909_6w_G1_L.tif	0.265602	-0.0745549	-0.785379	0.294624	-0.0832356	0.20798	0.195922	-0.0849203	0.194971	-0.0345818	0.126545	-0.0898133	0.126513	-0.0119296	0.0631272	-0.0883392	0.0607814	0.00980879	-0.0059456	-0.0934193	-0.00907136	0.022275	-0.0737015	-0.0896655	-0.0761283	0.0325354
98911_6w_G1_L.tif	0.26149	-0.0733655	-0.780844	0.296459	-0.0882815	0.237741	0.198277	-0.0827426	0.184008	-0.0383636	0.134865	-0.0865109	0.115592	-0.0166921	0.0712261	-0.0917671	0.0481326	0.000932299	0.00808933	-0.0959709	-0.0147214	0.0187608	-0.0574443	-0.0950391	-0.080389	0.026559
98912_6w_G1_L.tif	0.266117	-0.0664505	-0.777032	0.295711	-0.0867456	0.2378	0.195768	-0.0842635	0.188963	-0.0318916	0.130105	-0.0908137	0.119344	-0.0120495	0.0650453	-0.0978862	0.0522454	0.00561361	-0.000254936	-0.104751	-0.0133967	0.020011	-0.0626885	-0.100429	-0.0774695	0.029398
98913_6w_G1_L.tif	0.264518	-0.0702244	-0.776321	0.302766	-0.0984502	0.223393	0.201091	-0.0792603	0.188965	-0.0337644	0.135391	-0.0852251	0.120758	-0.0117532	0.068905	-0.0933764	0.0523721	0.004936	0.000630972	-0.103246	-0.0147933	0.0181744	-0.0627788	-0.099087	-0.0802885	0.026668
98914_6w_G1_L.tif	0.261567	-0.0712075	-0.775263	0.299739	-0.0966684	0.235182	0.198531	-0.0819133	0.187461	-0.032259	0.133299	-0.0891504	0.12129	-0.00840377	0.0679153	-0.0978436	0.0525145	0.00709414	0.00346874	-0.104936	-0.0149296	0.0189942	-0.0597969	-0.102557	-0.0793894	0.0272609
98917_6w_G1_L.tif	0.268412	-0.0695039	-0.778842	0.303211	-0.0928803	0.204731	0.200781	-0.0791158	0.196172	-0.0309291	0.131597	-0.0854039	0.126932	-0.00947344	0.0638682	-0.0908195	0.0574804	0.0071958	-0.00503006	-0.0973249	-0.0131829	0.0178606	-0.074011	-0.096352	-0.0812965	0.0259239
98921_6w_G1_L.tif	0.260085	-0.0762427	-0.777562	0.302131	-0.102473	0.216769	0.196069	-0.0856211	0.192371	-0.0301503	0.13171	-0.0895829	0.127504	-0.00389463	0.0684689	-0.0933631	0.0576058	0.0110775	0.00295176	-0.0994709	-0.0109214	0.0228239	-0.0648116	-0.10038	-0.0809958	0.0259039
98924_6w_G1_L.tif	0.278575	-0.0573621	-0.773709	0.321263	-0.0969679	0.171657	0.209066	-0.0655288	0.205261	-0.0226043	0.138763	-0.0699449	0.129243	-0.0113141	0.0660527	-0.0791801	0.0567819	0.00186579	-0.0166054	-0.104332	-0.0167401	0.00938961	-0.088507	-0.104148	-0.0912138	0.010238
98932_6w_G1_L.tif	0.267611	-0.0728591	-0.782459	0.304499	-0.097019	0.196425	0.201321	-0.0796634	0.194019	-0.0359143	0.134679	-0.0816124	0.125153	-0.0133906	0.0678413	-0.0848483	0.0555645	0.00371562	-0.00305911	-0.0931379	-0.012452	0.0186036	-0.0716196	-0.0906568	-0.0795797	0.02884
98933_6w_G1_L.tif	0.265239	-0.0831528	-0.789493	0.304003	-0.0906304	0.175947	0.20175	-0.0800143	0.201646	-0.0341966	0.13413	-0.0778755	0.130039	-0.0140497	0.0654717	-0.0779917	0.0609174	0.00578099	-0.00528538	-0.0805963	-0.0124285	0.0161296	-0.0762335	-0.0765046	-0.0851234	0.0225205
98941_6w_G1_L.tif	0.269009	-0.0777566	-0.789983	0.298945	-0.0806754	0.180059	0.202147	-0.0780167	0.197734	-0.0404761	0.132231	-0.077965	0.131965	-0.012572	0.0601321	-0.0816467	0.0617327	0.0057641	-0.0118014	-0.0847268	-0.00981801	0.018839	-0.0828394	-0.0798895	-0.0798339	0.0294423
98942_6w_G1_L.tif	0.277953	-0.0832734	-0.813412	0.27829	-0.0162734	0.159051	0.203329	-0.074615	0.207283	-0.0526398	0.123541	-0.0701198	0.137118	-0.0279013	0.0464717	-0.0624677	0.0657447	-0.00577	-0.0298843	-0.0537644	-0.00945337	0.0104979	-0.108453	-0.043636	-0.0839637	0.0263487
98954_6w_G1_L.tif	0.26761	-0.0769042	-0.789239	0.296353	-0.0797713	0.192881	0.199594	-0.0811273	0.196123	-0.0391413	0.131411	-0.0808848	0.127896	-0.0151888	0.0616708	-0.0835026	0.0588624	0.00392422	-0.00742076	-0.0848908	-0.00920207	0.0205482	-0.0792811	-0.0829952	-0.0782534	0.0309285
98968_6w_G1_L2.tif	0.258826	-0.0776598	-0.781146	0.291381	-0.0761414	0.228156	0.195083	-0.0840984	0.191572	-0.0335053	0.131387	-0.0851901	0.13005	-0.00424919	0.0629819	-0.0925283	0.0594108	0.0104343	-0.00631407	-0.100399	-0.0101202	0.0218695	-0.0763009	-0.101792	-0.0792873	0.0275825
98970_6w_G1_L.tif	0.2673	-0.0807604	-0.791083	0.301152	-0.0856487	0.17783	0.200051	-0.0819703	0.200657	-0.0364911	0.132172	-0.0794829	0.1307	-0.0140337	0.0642099	-0.0779056	0.0601526	0.00400593	-0.0063961	-0.0795526	-0.0123898	0.0157546	-0.0771758	-0.0746115	-0.08255	0.0260658
98971_6w_G1_L.tif	0.266432	-0.0808996	-0.793453	0.291189	-0.0678057	0.189292	0.196203	-0.0845639	0.202002	-0.0358418	0.127688	-0.0818731	0.131772	-0.0140449	0.0589955	-0.0801459	0.0615647	0.00441241	-0.0113475	-0.0801026	-0.00943428	0.0185695	-0.0856092	-0.0785814	-0.0770078	0.0325907
98975_6w_G1_L.tif	0.265498	-0.0732959	-0.781756	0.299723	-0.0928287	0.207043	0.198035	-0.0829276	0.194405	-0.0329716	0.130079	-0.0878069	0.127183	-0.00890925	0.0639756	-0.0913779	0.0570874	0.00693034	-0.00319202	-0.0958571	-0.0102158	0.0218957	-0.0705696	-0.0930482	-0.0777007	0.0306019
98977_6w_G1_L.tif	0.274673	-0.0789369	-0.798403	0.294421	-0.0562865	0.165143	0.203515	-0.0757863	0.206807	-0.0404301	0.129468	-0.073199	0.134959	-0.0192059	0.0540363	-0.0729486	0.062622	-0.00100011	-0.0188321	-0.068932	-0.0119883	0.0117413	-0.0937501	-0.0621209	-0.0868198	0.0212549
98980_6w_G1_L.tif	0.267668	-0.083665	-0.799042	0.291682	-0.06641	0.179427	0.197795	-0.084031	0.199408	-0.0436578	0.130835	-0.0767249	0.129245	-0.0208815	0.0615729	-0.0730008	0.0593511	-0.000822328	-0.00865851	-0.0701711	-0.00766408	0.0198573	-0.0838648	-0.0675572	-0.0802351	0.0295454
98987_6w_G1_L2.tif	0.264808	-0.0629086	-0.765087	0.303727	-0.0979246	0.246345	0.198969	-0.0799692	0.192919	-0.0209714	0.133971	-0.0897062	0.12131	-0.00445186	0.0670936	-0.103012	0.0508418	0.00777198	0.000312769	-0.115676	-0.0170077	0.0176099	-0.0643152	-0.117418	-0.0858906	0.0186609
98995_6w_G1_L.tif	0.26929	-0.0716928	-0.781057	0.310298	-0.102835	0.183887	0.202904	-0.0777861	0.199062	-0.0301612	0.134539	-0.0814247	0.126655	-0.0124431	0.0670296	-0.0848108	0.0570718	0.00501298	-0.00332589	-0.0918931	-0.0127563	0.01782	-0.0731267	-0.0904335	-0.08345	0.0236272
98997_6w_G1_L.tif	0.254974	-0.0687389	-0.764851	0.299975	-0.104981	0.270277	0.195375	-0.0847233	0.182451	-0.0249451	0.134538	-0.0950827	0.115333	-0.00408592	0.0741262	-0.106559	0.048792	0.011045	0.0112172	-0.120107	-0.0165626	0.0213195	-0.0494665	-0.12241	-0.0809456	0.0240344
99013_6w_G1_L.tif	0.275216	-0.0676865	-0.784629	0.300436	-0.0740673	0.18395	0.200487	-0.0785288	0.207627	-0.0262375	0.126853	-0.0834866	0.134538	-0.00881541	0.0539401	-0.0881811	0.061521	0.00530488	-0.0172164	-0.0900676	-0.0137864	0.0128761	-0.0864484	-0.0826444	-0.0840337	0.0230814
99020_6w_G1_L.tif	0.256852	-0.0744622	-0.777888	0.292695	-0.0815851	0.253585	0.195177	-0.0847235	0.183973	-0.0338299	0.134556	-0.0879297	0.117762	-0.0106556	0.0695572	-0.09695	0.0496832	0.00525645	0.00679584	-0.103164	-0.0158199	0.0186601	-0.0578437	-0.103463	-0.0812204	0.0249825
99021_6w_G1_L.tif	0.259787	-0.0684393	-0.772526	0.293012	-0.0792566	0.264549	0.196676	-0.082282	0.183704	-0.0307228	0.13373	-0.0897939	0.11562	-0.0101108	0.0686929	-0.100792	0.0484545	0.00588237	0.00614539	-0.108745	-0.0174257	0.0178159	-0.0603761	-0.112711	-0.083225	0.0223367
99025_6w_G1_L.tif	0.286336	-0.0756895	-0.811714	0.284515	-0.0176227	0.144425	0.206624	-0.070274	0.211066	-0.0528558	0.126743	-0.0634295	0.140195	-0.0280797	0.0448036	-0.0594071	0.0635855	-0.0118129	-0.0369174	-0.054932	-0.0117307	0.00557228	-0.113003	-0.0387729	-0.0883659	0.0207418
99029_6w_G1_L.tif	0.260667	-0.0773915	-0.784895	0.2917	-0.0790002	0.224579	0.194574	-0.0858342	0.192511	-0.0338637	0.12987	-0.0874172	0.123815	-0.0120567	0.062744	-0.0928045	0.0560741	0.00626038	-0.00103155	-0.0939797	-0.00990973	0.0221111	-0.0681099	-0.0915928	-0.0773078	0.0302898
99034_6w_G1_L.tif	0.254595	-0.0694462	-0.768847	0.295001	-0.0950751	0.275585	0.192108	-0.0876572	0.181927	-0.0261461	0.131431	-0.0972608	0.115048	-0.00500293	0.0718869	-0.107252	0.0482885	0.0100597	0.0120654	-0.116961	-0.0177128	0.0199113	-0.0465338	-0.116777	-0.0791816	0.0259466
99044_6w_G1_L.tif	0.272658	-0.0731977	-0.790209	0.298887	-0.0799304	0.176371	0.19956	-0.081371	0.200857	-0.0370949	0.1293	-0.0811491	0.130594	-0.0152299	0.0587277	-0.0821045	0.0622177	0.0059028	-0.0120195	-0.0829355	-0.00774777	0.021421	-0.085304	-0.0806573	-0.0787042	0.0311576
99045_6w_G1_L.tif	0.265181	-0.0776073	-0.786226	0.295534	-0.0797	0.198632	0.199439	-0.0804522	0.196858	-0.0357378	0.128381	-0.0851411	0.131789	-0.00840188	0.0597871	-0.0876529	0.0625773	0.00981402	-0.010624	-0.0920305	-0.00840274	0.021949	-0.0789863	-0.0869389	-0.0800731	0.0280327
99046_6w_G1_L.tif	0.262346	-0.0792197	-0.785894	0.298282	-0.091325	0.204559	0.197908	-0.0838264	0.192282	-0.0376535	0.132639	-0.0842187	0.125818	-0.0122588	0.0661415	-0.0871716	0.0580542	0.00708695	7.27227e-05	-0.0891494	-0.0109936	0.020507	-0.0690906	-0.0875978	-0.077959	0.0306604
99051_6w_G1_L.tif	0.263333	-0.0681499	-0.773706	0.297901	-0.0862407	0.246534	0.198589	-0.0810827	0.18829	-0.0303219	0.132974	-0.0890062	0.119352	-0.00993751	0.0685142	-0.096926	0.0498045	0.00447715	0.00397407	-0.104435	-0.0192927	0.0142616	-0.0606621	-0.104095	-0.08493	0.0207807
99060_6w_G1_L.tif	0.273385	-0.0754463	-0.793662	0.2955	-0.069783	0.170763	0.199376	-0.0811294	0.205119	-0.0358929	0.127009	-0.0805993	0.134599	-0.013849	0.0531831	-0.0827151	0.0647354	0.0061853	-0.0180283	-0.0808501	-0.00764763	0.0197846	-0.0881622	-0.0712843	-0.0801229	0.0295331
99062_6w_G1_L.tif	0.252435	-0.0594393	-0.750475	0.298354	-0.102794	0.320187	0.194553	-0.0840061	0.174315	-0.017806	0.135058	-0.102186	0.107429	0.00105744	0.0770528	-0.120855	0.0424911	0.0143	0.0210024	-0.137051	-0.0223818	0.0204652	-0.0417428	-0.149784	-0.0869421	0.0167637
99063_6w_G1_L.tif	0.258956	-0.0698745	-0.775326	0.289598	-0.0710124	0.266023	0.197525	-0.0810607	0.184283	-0.0311034	0.132183	-0.0900939	0.115333	-0.0112556	0.0665756	-0.100709	0.0481424	0.00492168	0.00164913	-0.110156	-0.0182944	0.0166206	-0.0588527	-0.107451	-0.0811597	0.0245401
99084_6w_G1_L.tif	0.267128	-0.0780345	-0.792444	0.290756	-0.070736	0.196134	0.196513	-0.0842042	0.196158	-0.040333	0.128993	-0.0820864	0.128713	-0.0154595	0.0595232	-0.0831853	0.0601034	0.00435768	-0.0109612	-0.0851574	-0.00718163	0.0222465	-0.080719	-0.0796701	-0.0750893	0.0346365
99087_6w_G1_L.tif	0.255921	-0.0649099	-0.763253	0.297301	-0.0961894	0.289537	0.195007	-0.084577	0.177768	-0.0260057	0.134596	-0.0966448	0.110498	-0.00584317	0.0753327	-0.109208	0.043438	0.00796824	0.0168198	-0.120437	-0.0211366	0.017929	-0.0444654	-0.125451	-0.084336	0.0203409
99089_6w_G1_L.tif	0.26714	-0.0716724	-0.783552	0.294403	-0.0767975	0.2175	0.198448	-0.0812977	0.190887	-0.038395	0.131923	-0.0832317	0.123996	-0.0141442	0.063552	-0.0883705	0.0561294	0.00461954	-0.00433828	-0.0925084	-0.0113067	0.0196695	-0.0763445	-0.094376	-0.079735	0.0278041
99092_6w_G1_L.tif	0.271801	-0.070651	-0.784618	0.302235	-0.0882542	0.178898	0.198718	-0.0820385	0.202924	-0.0295619	0.127752	-0.0856338	0.133267	-0.00756352	0.0569163	-0.0898688	0.0635291	0.0105633	-0.0115573	-0.0902941	-0.00794352	0.0224791	-0.0841683	-0.0895994	-0.0783661	0.0310356
99097_6w_G1_L.tif	0.260384	-0.0825049	-0.79439	0.284028	-0.0631172	0.212445	0.19285	-0.0870268	0.19291	-0.0404832	0.126253	-0.0859135	0.127219	-0.0145525	0.0601002	-0.0852057	0.0604094	0.00629462	-0.00806766	-0.08632	-0.00452478	0.0254266	-0.0785602	-0.0834509	-0.0714662	0.0372635
99109_6w_G1_L.tif	0.256931	-0.0755497	-0.777887	0.295087	-0.0911731	0.24312	0.19553	-0.0850019	0.186071	-0.0327435	0.133042	-0.0896352	0.119543	-0.00958441	0.069071	-0.0971797	0.05261	0.00779903	0.00449657	-0.104882	-0.0132357	0.0212038	-0.0578333	-0.102167	-0.0771653	0.0295334
99119_6w_G1_L.tif	0.268684	-0.0782421	-0.792529	0.294295	-0.0724953	0.18768	0.197677	-0.083495	0.201483	-0.035996	0.129189	-0.0811698	0.128816	-0.017263	0.0610692	-0.0791339	0.0585573	0.00110919	-0.0102782	-0.0808721	-0.00938064	0.0190542	-0.081533	-0.0759917	-0.0792606	0.0300258
99120_6w_G1_L.tif	0.271663	-0.0800569	-0.801944	0.283593	-0.0451269	0.182156	0.199461	-0.0796912	0.199119	-0.0475741	0.124219	-0.0795603	0.13437	-0.0182206	0.0512751	-0.0771782	0.0641492	0.00197324	-0.0197681	-0.0722067	-0.0064549	0.0191571	-0.0919666	-0.0631603	-0.0789954	0.030769
99136_6w_G1_L.tif	0.271049	-0.0675292	-0.779981	0.296423	-0.0758897	0.204321	0.199972	-0.0780214	0.202563	-0.0263292	0.126279	-0.0870122	0.131336	-0.00739699	0.0542346	-0.0948083	0.0608344	0.00847635	-0.0175161	-0.101822	-0.00902269	0.0212639	-0.0849233	-0.0963099	-0.0789353	0.0287447
99141_6w_G1_L.tif	0.270876	-0.0743036	-0.789524	0.299025	-0.0813585	0.184395	0.200276	-0.0806433	0.198375	-0.0383085	0.131109	-0.0804525	0.128548	-0.0160652	0.0608044	-0.0826172	0.0593139	0.00334431	-0.00892418	-0.0836098	-0.00954071	0.0196794	-0.0794375	-0.0788357	-0.0805189	0.0283923
99147_6w_G1_L.tif	0.264627	-0.0781224	-0.787984	0.29313	-0.0809742	0.197855	0.19702	-0.0834631	0.196674	-0.0357318	0.128066	-0.0856756	0.130104	-0.0102951	0.0581137	-0.0900449	0.0622273	0.00953665	-0.0113163	-0.0933544	-0.00519365	0.0260478	-0.0788884	-0.0873999	-0.0724751	0.0375171
99155_6w_G1_L.tif	0.26923	-0.075481	-0.78959	0.2966	-0.080083	0.188711	0.199399	-0.0813807	0.195486	-0.0410071	0.131571	-0.0800145	0.127769	-0.0162096	0.0616578	-0.0822352	0.0606526	0.00567444	-0.00943567	-0.0856262	-0.00728346	0.0228213	-0.0817282	-0.0837787	-0.0776446	0.0319258
99156_6w_G1_L.tif	0.272045	-0.0690388	-0.78203	0.308115	-0.0957327	0.180958	0.200877	-0.0799282	0.200739	-0.0302413	0.132789	-0.0812328	0.131409	-0.00786503	0.0615215	-0.0881262	0.0592486	0.00628008	-0.00827158	-0.0924226	-0.0116123	0.0183348	-0.076509	-0.0869739	-0.084474	0.0221413
99167_6w_G1_L.tif	0.263241	-0.0721003	-0.778204	0.300545	-0.0997633	0.219649	0.196722	-0.084599	0.189887	-0.0331085	0.13219	-0.0887864	0.123237	-0.00911223	0.0682435	-0.0934454	0.0561809	0.00932614	0.000845954	-0.101909	-0.012406	0.0209429	-0.0649298	-0.100372	-0.0752448	0.0329702
99171_6w_G1_L.tif	0.264617	-0.0776934	-0.789637	0.292764	-0.0804171	0.205775	0.197242	-0.083852	0.191137	-0.0413727	0.129539	-0.085456	0.124582	-0.0160001	0.0629141	-0.0867027	0.0583608	0.00564221	-0.00344084	-0.0872042	-0.00757012	0.02359	-0.0729103	-0.0844543	-0.074416	0.0349641
99177_6w_G1_L.tif	0.261632	-0.0711732	-0.777945	0.291559	-0.0778807	0.242829	0.195186	-0.0838653	0.188899	-0.031868	0.130599	-0.0888797	0.12068	-0.0105734	0.0639921	-0.0972772	0.0549452	0.00841743	-0.00023395	-0.102627	-0.0115439	0.0217514	-0.0705912	-0.107007	-0.0777379	0.0287142
99179_6w_G1_L.tif	0.26919	-0.0747531	-0.789888	0.293301	-0.0737373	0.195967	0.196646	-0.0841225	0.198185	-0.0369028	0.128933	-0.0828037	0.129617	-0.0135113	0.058992	-0.0851386	0.0588981	0.00345678	-0.0117322	-0.08808	-0.00957471	0.0196311	-0.0791294	-0.0801025	-0.0763991	0.0330587
99181_6w_G1_L.tif	0.268357	-0.0648045	-0.77469	0.300794	-0.0899648	0.229661	0.198578	-0.0812477	0.192891	-0.0287919	0.131507	-0.0886215	0.122246	-0.0100115	0.0644771	-0.097135	0.0520078	0.00425951	-0.000202156	-0.102305	-0.0163302	0.0159747	-0.0653152	-0.100128	-0.0835609	0.022356
99195_6w_G1_L.tif	0.262833	-0.0703995	-0.779286	0.291671	-0.078796	0.242048	0.196234	-0.0831322	0.186973	-0.0344143	0.130583	-0.0891507	0.120654	-0.010906	0.063671	-0.0977455	0.052641	0.00575996	-0.00155993	-0.104028	-0.0133664	0.0197759	-0.0649174	-0.100637	-0.0756642	0.0311595
99200_6w_G1_L.tif	0.272317	-0.07755	-0.795636	0.293413	-0.0672489	0.171899	0.199224	-0.0813725	0.202341	-0.0405101	0.12681	-0.080414	0.135547	-0.0132651	0.0546803	-0.0796686	0.0649783	0.00595801	-0.0176977	-0.0789328	-0.00817194	0.0187919	-0.0885178	-0.0699834	-0.0786265	0.0316343
99203_6w_G1_L.tif	0.255566	-0.0716228	-0.775092	0.290532	-0.0766052	0.273198	0.195009	-0.0842457	0.1797	-0.032782	0.134357	-0.0906928	0.11319	-0.0107548	0.072507	-0.0996968	0.0445931	0.00356532	0.00928817	-0.109497	-0.0190285	0.017172	-0.0523277	-0.109681	-0.0811559	0.0245054
99204_6w_G1_L.tif	0.260518	-0.0743696	-0.778657	0.295563	-0.093622	0.223851	0.193605	-0.0870382	0.191902	-0.030215	0.129017	-0.0912306	0.127127	-0.0043934	0.0628803	-0.0984435	0.059792	0.0134237	-0.00386377	-0.1059	-0.00760924	0.0263349	-0.0681095	-0.102608	-0.0729811	0.0350251
99206_6w_G1_L.tif	0.268987	-0.0651768	-0.774227	0.305262	-0.100451	0.208115	0.199742	-0.0799443	0.196072	-0.0267991	0.13067	-0.0887618	0.125998	-0.00715842	0.0626531	-0.0972889	0.0580715	0.010532	-0.00516619	-0.105069	-0.00921626	0.0243507	-0.0735537	-0.105636	-0.0795787	0.0275749
99207_6w_G1_L.tif	0.268886	-0.0680815	-0.781018	0.295622	-0.0753186	0.22656	0.199163	-0.0803678	0.190078	-0.0371778	0.132249	-0.0841015	0.123017	-0.0134653	0.0657718	-0.0883854	0.0524146	0.00160251	-0.0033221	-0.0952842	-0.0177061	0.0128385	-0.0710436	-0.0932788	-0.083171	0.0235198
99209_6w_G1_L.tif	0.253027	-0.0559151	-0.745372	0.3053	-0.116048	0.3354	0.19817	-0.0823264	0.166881	-0.0194057	0.142377	-0.101096	0.0967247	-0.00396969	0.0881497	-0.120451	0.029404	0.00603317	0.033576	-0.139426	-0.0318641	0.0139487	-0.024243	-0.151082	-0.0907819	0.0129912
99211_6w_G1_L.tif	0.253679	-0.0694063	-0.766238	0.298616	-0.0971069	0.28293	0.19766	-0.0827497	0.175064	-0.0311074	0.139994	-0.0907634	0.108174	-0.0100736	0.0798367	-0.102847	0.0421626	0.00542087	0.0188356	-0.11519	-0.0208472	0.0177195	-0.0451849	-0.121699	-0.0860304	0.0191505
99212_6w_G1_L.tif	0.265879	-0.073743	-0.784285	0.292706	-0.0750586	0.213164	0.197094	-0.0824255	0.196642	-0.0327138	0.128326	-0.0861178	0.128127	-0.0103422	0.0602985	-0.0899002	0.0576171	0.00548212	-0.0110167	-0.0971717	-0.00964846	0.0210781	-0.0772372	-0.0913753	-0.0767371	0.0313591
99218_6w_G1_L.tif	0.269973	-0.0827475	-0.800236	0.290612	-0.0623588	0.171543	0.199548	-0.0814046	0.201181	-0.0444296	0.126723	-0.0795171	0.133348	-0.0182957	0.0573288	-0.0737091	0.0634535	0.00241115	-0.0134805	-0.0694375	-0.00766322	0.018792	-0.0892157	-0.0657568	-0.0786024	0.0319398
99223_6w_G1_L.tif	0.262972	-0.0624393	-0.763917	0.306525	-0.111811	0.251938	0.199813	-0.0801721	0.185468	-0.0253042	0.135423	-0.0925156	0.116983	-0.00546896	0.0709182	-0.106503	0.0481075	0.00773491	0.00741272	-0.118727	-0.017418	0.0189712	-0.0520056	-0.117118	-0.0819461	0.0230804
99227_6w_G1_L.tif	0.273372	-0.070562	-0.78697	0.299434	-0.076744	0.184655	0.201311	-0.0781824	0.201974	-0.0338264	0.128645	-0.0821798	0.131369	-0.0128155	0.0569882	-0.0855616	0.060187	0.00390129	-0.0123282	-0.0853547	-0.0101327	0.0183377	-0.0848368	-0.0828155	-0.0828333	0.0249699
99228_6w_G1_L.tif	0.268061	-0.0750851	-0.78656	0.299885	-0.0849678	0.195202	0.199024	-0.0822661	0.199625	-0.0326119	0.131827	-0.0821438	0.126668	-0.0149969	0.0624432	-0.0857912	0.0566999	0.00250439	-0.00503783	-0.0865406	-0.0129436	0.0164877	-0.0730459	-0.0808817	-0.0817921	0.0262381
99229_6w_G1_L.tif	0.258888	-0.0698913	-0.771118	0.301024	-0.107991	0.245885	0.196125	-0.084884	0.183797	-0.0303773	0.133093	-0.0936149	0.118075	-0.00679999	0.0702821	-0.103523	0.052519	0.0110854	0.00800761	-0.112259	-0.0116716	0.024862	-0.0528276	-0.110688	-0.0771778	0.0291816
99236_6w_G1_L.tif	0.267494	-0.0667177	-0.77461	0.305234	-0.100816	0.215579	0.200199	-0.0799747	0.192369	-0.0304163	0.132968	-0.0873044	0.124122	-0.00838157	0.0657715	-0.0957733	0.0553953	0.00800928	0.000308713	-0.10149	-0.0133382	0.0195046	-0.0681292	-0.103031	-0.081734	0.0247623
99237_6w_G1_L.tif	0.273032	-0.0770035	-0.79574	0.295382	-0.0683432	0.172629	0.202414	-0.0776334	0.19864	-0.0456557	0.129677	-0.077258	0.131967	-0.0180797	0.0580698	-0.0759469	0.0635451	0.00417671	-0.0147116	-0.0759108	-0.00937255	0.0173647	-0.0873245	-0.0694908	-0.0818531	0.0274259
99243_6w_G1_L.tif	0.266191	-0.0812816	-0.794409	0.294184	-0.0694618	0.196755	0.202182	-0.0786829	0.192027	-0.0470077	0.134205	-0.0764427	0.124699	-0.0215108	0.0660763	-0.0751925	0.0565009	-0.000654654	-0.00447458	-0.0764926	-0.0135852	0.0143903	-0.0737375	-0.0697361	-0.0862134	0.0216721
99244_6w_G1_L.tif	0.261054	-0.0621787	-0.761654	0.30208	-0.101896	0.269207	0.195923	-0.083542	0.18437	-0.0235006	0.136102	-0.0922127	0.115749	-0.0043453	0.0732667	-0.105725	0.0484023	0.00994689	0.00819536	-0.121112	-0.0193676	0.0177343	-0.0555462	-0.126183	-0.0845988	0.0198313
99249_6w_G1_L.tif	0.263688	-0.0709786	-0.778639	0.297129	-0.0862253	0.234422	0.198826	-0.0813867	0.188379	-0.0342655	0.133104	-0.0870586	0.118995	-0.0137591	0.0680643	-0.0931427	0.0510535	0.00340151	0.00269609	-0.099125	-0.0158035	0.01695	-0.0627335	-0.0974372	-0.0814048	0.0252514
99254_6w_G1_L.tif	0.274885	-0.0721013	-0.791199	0.299041	-0.0728349	0.175635	0.201479	-0.0785962	0.203978	-0.0354842	0.129881	-0.0784204	0.130411	-0.0179004	0.05665	-0.0812029	0.0605193	0.00170471	-0.0136336	-0.079496	-0.0114222	0.0153063	-0.0856843	-0.0738427	-0.0830289	0.0253573
99255_6w_G1_L.tif	0.268317	-0.0754155	-0.785449	0.304029	-0.0933522	0.182914	0.201068	-0.0799831	0.197114	-0.0364876	0.133881	-0.0795138	0.129833	-0.0110722	0.0638137	-0.083978	0.0609897	0.00815107	-0.00779835	-0.0901878	-0.0109403	0.0191108	-0.0768868	-0.085597	-0.0805894	0.0280301
99271_6w_G1_L.tif	0.275922	-0.0705168	-0.78875	0.299481	-0.0675897	0.177041	0.203977	-0.0741761	0.205759	-0.0335682	0.129231	-0.0777254	0.134134	-0.013371	0.055006	-0.0811858	0.0605112	0.0010403	-0.0189246	-0.0838976	-0.0126052	0.0131538	-0.0903115	-0.0768139	-0.086359	0.020538
99274_6w_G1_L.tif	0.271979	-0.0604786	-0.771379	0.305105	-0.0885686	0.22855	0.202695	-0.0759502	0.193167	-0.0290392	0.134326	-0.084544	0.120754	-0.012483	0.0681741	-0.0915439	0.0496123	0.000715113	0.00117484	-0.0991203	-0.0193332	0.0118401	-0.0728498	-0.107589	-0.0897519	0.014538
99289_6w_G1_L.tif	0.260914	-0.062411	-0.760366	0.30446	-0.112238	0.254361	0.192872	-0.0870067	0.189126	-0.0187052	0.130976	-0.0974495	0.124579	0.00518118	0.0698434	-0.108522	0.0536194	0.0152763	0.00509487	-0.123277	-0.0123465	0.0252235	-0.062031	-0.13184	-0.0800422	0.0247086
99295_6w_G1_L.tif	0.263021	-0.0671068	-0.772156	0.295321	-0.0906325	0.239506	0.195102	-0.0838055	0.189423	-0.0283716	0.128887	-0.0925655	0.12571	-0.00236919	0.0619892	-0.103381	0.0588558	0.0147479	-0.00711885	-0.116246	-0.0088233	0.0258077	-0.069783	-0.113684	-0.0744747	0.032147
99296_6w_G1_L.tif	0.274287	-0.0631233	-0.7774	0.299482	-0.0771442	0.198256	0.19965	-0.0779318	0.204038	-0.0246585	0.126676	-0.0857255	0.134377	-0.0037634	0.0525256	-0.0959726	0.0629779	0.0109198	-0.0191033	-0.102426	-0.0083061	0.0219485	-0.0911211	-0.102406	-0.0814566	0.025401
99298_6w_G1_L.tif	0.269824	-0.0714928	-0.785514	0.300306	-0.0882928	0.196764	0.199722	-0.081341	0.196236	-0.0354319	0.130404	-0.0850843	0.125916	-0.0146219	0.0628949	-0.087363	0.0561667	0.00278497	-0.00517511	-0.0899647	-0.0117714	0.0185259	-0.0714671	-0.0828989	-0.0789425	0.0298184
99302_6w_G1_L.tif	0.275509	-0.0824879	-0.806392	0.29368	-0.0581848	0.154089	0.203882	-0.0773395	0.200355	-0.0540723	0.132959	-0.0680398	0.129721	-0.0300985	0.0588499	-0.0636254	0.0625991	-0.00325685	-0.0144863	-0.0578471	-0.010222	0.0133902	-0.089678	-0.0492402	-0.0849114	0.0248484
99303_6w_G1_L.tif	0.252302	-0.0626296	-0.755522	0.29797	-0.106334	0.305016	0.194246	-0.0847487	0.174865	-0.0213207	0.133158	-0.102151	0.109901	-1.89656e-05	0.0760012	-0.117532	0.0461888	0.0153315	0.0154871	-0.135542	-0.0171567	0.024147	-0.041757	-0.140854	-0.0813804	0.0223327
99305_6w_G1_L.tif	0.271504	-0.0744814	-0.791551	0.293688	-0.0685709	0.188722	0.199758	-0.0801856	0.198989	-0.0395626	0.130079	-0.0789549	0.128251	-0.0184529	0.0587551	-0.0805869	0.0599345	0.00242865	-0.0131218	-0.0825727	-0.00903299	0.0191511	-0.0862715	-0.0797831	-0.0787233	0.0305902
99307_6w_G1_L.tif	0.255528	-0.0672013	-0.763775	0.300618	-0.103757	0.277507	0.196156	-0.084075	0.180684	-0.0253236	0.135652	-0.0950773	0.112019	-0.00622356	0.0766321	-0.106139	0.045878	0.00903389	0.0146405	-0.119709	-0.0201905	0.0181299	-0.044975	-0.121829	-0.084492	0.0202878
99314_6w_G1_L.tif	0.26926	-0.0703241	-0.78669	0.293597	-0.076092	0.216971	0.198058	-0.0824305	0.190179	-0.0404089	0.131689	-0.0836413	0.119966	-0.0198351	0.0638885	-0.0875712	0.0518589	-0.00101554	-0.00244689	-0.0893124	-0.0121577	0.018533	-0.0703907	-0.0858315	-0.0771215	0.0312692
99316_6w_G1_L.tif	0.258726	-0.0682514	-0.771779	0.292332	-0.0811481	0.268199	0.193608	-0.0852786	0.183051	-0.02972	0.130372	-0.0941204	0.118541	-0.00573541	0.0682456	-0.103238	0.0507206	0.0092182	0.00747916	-0.11046	-0.0164746	0.0193077	-0.0573136	-0.113601	-0.0840276	0.0213484
99321_6w_G1_L.tif	0.261469	-0.0770628	-0.782283	0.293525	-0.0810875	0.215867	0.195387	-0.0844568	0.19634	-0.0305482	0.130217	-0.0856008	0.128198	-0.00807553	0.0609998	-0.0925135	0.0609642	0.0110438	-0.00861776	-0.0994594	-0.00742929	0.0245003	-0.0766723	-0.0973671	-0.0774858	0.0301481
99330_6w_G1_L.tif	0.268746	-0.0609166	-0.771411	0.297927	-0.0825465	0.252465	0.198681	-0.0803951	0.184971	-0.0329904	0.134461	-0.0872941	0.116813	-0.0120087	0.068343	-0.097611	0.0476296	0.0024807	0.00346314	-0.106037	-0.0194255	0.014177	-0.0634741	-0.108751	-0.0862507	0.0189535
99334_6w_G1_L.tif	0.267611	-0.0701387	-0.779707	0.297917	-0.0853127	0.208994	0.198282	-0.0812023	0.19749	-0.0295521	0.128371	-0.0877941	0.130535	-0.0054108	0.0589084	-0.0948355	0.0597693	0.00953519	-0.0116538	-0.102829	-0.0103773	0.0209855	-0.0755924	-0.0950979	-0.0783238	0.0294286
99338_6w_G1_L.tif	0.258908	-0.0622112	-0.757965	0.30527	-0.109876	0.275726	0.1969	-0.0829413	0.184388	-0.0199567	0.1358	-0.0954597	0.116564	-0.000298257	0.0750939	-0.109189	0.0454438	0.00914545	0.0127686	-0.124083	-0.0235966	0.014475	-0.0477628	-0.127813	-0.0866672	0.0173364
99346_6w_G1_L.tif	0.255087	-0.0765308	-0.781419	0.289965	-0.0861862	0.25014	0.190568	-0.0898493	0.182865	-0.0350718	0.129716	-0.0933307	0.117899	-0.0105131	0.0681947	-0.0988165	0.053298	0.00906002	0.00774338	-0.102684	-0.00937217	0.0254549	-0.0553347	-0.101386	-0.0730584	0.0335621
99349_6w_G1_L.tif	0.260544	-0.0780915	-0.785199	0.289839	-0.0806128	0.215806	0.193481	-0.0865504	0.192876	-0.0346367	0.125348	-0.0910878	0.131195	-0.00468182	0.0577248	-0.0960657	0.0646952	0.0152771	-0.00916424	-0.0997584	-0.00561066	0.0265255	-0.0739708	-0.0938535	-0.0713073	0.0372778
99351_6w_G1_L.tif	0.265627	-0.0753713	-0.784927	0.296091	-0.0794534	0.208797	0.198347	-0.0819913	0.195474	-0.0350414	0.132327	-0.0820844	0.127048	-0.0121997	0.0628165	-0.0873841	0.0565484	0.0039382	-0.00579292	-0.0911696	-0.012909	0.0172464	-0.074625	-0.0881448	-0.08048	0.0273141
99352_6w_G1_L.tif	0.266439	-0.0664178	-0.770689	0.308436	-0.112608	0.196622	0.197687	-0.0823743	0.201203	-0.0168421	0.128838	-0.0925187	0.131875	0.00334038	0.0583026	-0.106272	0.0625246	0.0184459	-0.011125	-0.117929	-0.00438686	0.0321443	-0.0750131	-0.113265	-0.0730482	0.0366304
99354_6w_G1_L.tif	0.259506	-0.0555981	-0.749974	0.30552	-0.111588	0.300125	0.198267	-0.0808637	0.181268	-0.0154795	0.137338	-0.098046	0.109103	-0.0014817	0.0756372	-0.11784	0.0396759	0.00814192	0.0156935	-0.135162	-0.0254869	0.0152552	-0.0419995	-0.140441	-0.087441	0.0158696
99358_6w_G1_L.tif	0.267858	-0.0619758	-0.770943	0.30485	-0.103226	0.23521	0.200799	-0.0791913	0.185489	-0.0329983	0.135938	-0.0873603	0.115862	-0.0135354	0.0697858	-0.0984736	0.0496263	0.00462301	0.00478963	-0.107616	-0.0146858	0.0198077	-0.0606428	-0.108843	-0.0806509	0.0255036
99363_6w_G1_L.tif	0.271371	-0.0615756	-0.773866	0.308196	-0.105583	0.202871	0.199199	-0.0811487	0.196928	-0.0251909	0.130304	-0.0902103	0.12768	-0.00439438	0.0615465	-0.100224	0.0572692	0.00981189	-0.0062384	-0.108361	-0.0124841	0.0201389	-0.0681384	-0.0999062	-0.0779881	0.0299928
99364_6w_G1_L.tif	0.269135	-0.0744137	-0.785103	0.302324	-0.0885323	0.18334	0.200035	-0.0806323	0.201066	-0.0318225	0.131041	-0.0819045	0.132343	-0.00849694	0.0610267	-0.0854536	0.0600432	0.00600796	-0.010607	-0.0908453	-0.0101346	0.0196572	-0.0806618	-0.0869524	-0.0796515	0.0291922
99369_6w_G1_L.tif	0.268311	-0.0681952	-0.776565	0.30709	-0.102527	0.20086	0.200989	-0.0791933	0.196715	-0.0280196	0.131913	-0.0869719	0.127282	-0.00702737	0.0639036	-0.0943842	0.0570622	0.00813197	-0.00367876	-0.100734	-0.0122932	0.0198428	-0.070889	-0.0986325	-0.0802231	0.0272339
99371_6w_G1_L.tif	0.261012	-0.0691305	-0.769973	0.304765	-0.107515	0.238743	0.196315	-0.0848982	0.189502	-0.025924	0.134931	-0.0902597	0.120197	-0.00622553	0.0725347	-0.0982177	0.0504139	0.00718005	0.00827986	-0.107863	-0.0155862	0.0195729	-0.0574176	-0.110694	-0.082694	0.0229512
99374_6w_G1_L.tif	0.266051	-0.0658682	-0.772324	0.299996	-0.092069	0.23101	0.197142	-0.0822706	0.192446	-0.0275232	0.132844	-0.0872538	0.123849	-0.00664353	0.0645366	-0.0982912	0.0543032	0.00798605	-0.00266503	-0.107505	-0.0120382	0.0215215	-0.07243	-0.111865	-0.0796458	0.026706
99375_6w_G1_L.tif	0.266119	-0.0749881	-0.784577	0.294448	-0.08194	0.198115	0.195842	-0.0843195	0.200843	-0.0292604	0.126184	-0.0879941	0.132541	-0.00627719	0.0557097	-0.0936255	0.0636631	0.0119606	-0.0141229	-0.0980289	-0.00582893	0.0254827	-0.0811322	-0.0918205	-0.0733004	0.0363077
99376_6w_G1_L.tif	0.262788	-0.0537456	-0.749379	0.310074	-0.118808	0.279247	0.198589	-0.0801202	0.1854	-0.0142991	0.134009	-0.0993159	0.116722	0.00354437	0.0737186	-0.115337	0.0472759	0.0135066	0.0114346	-0.133009	-0.0216569	0.0173111	-0.0525416	-0.142949	-0.0875523	0.0150933
99382_6w_G1_L.tif	0.269089	-0.0665361	-0.77729	0.300023	-0.0857795	0.220368	0.200183	-0.0791874	0.193825	-0.0313848	0.13259	-0.0847543	0.122628	-0.0128413	0.0648699	-0.0915749	0.053841	0.00402396	-0.00440127	-0.0998556	-0.0148487	0.0164656	-0.0731291	-0.0998871	-0.0815773	0.0251407
99386_6w_G1_L.tif	0.271403	-0.0657962	-0.776806	0.313842	-0.107517	0.186957	0.202857	-0.0773796	0.19848	-0.0276593	0.134737	-0.082707	0.127192	-0.00891067	0.0665439	-0.0892058	0.0557945	0.00503205	-0.00166168	-0.0952505	-0.0137117	0.0172595	-0.072466	-0.0971197	-0.0848444	0.0209385
99387_6w_G1_L.tif	0.261679	-0.063483	-0.763339	0.306032	-0.107143	0.261487	0.19865	-0.0817155	0.183681	-0.0262521	0.139295	-0.0889033	0.114639	-0.00710897	0.0756884	-0.102443	0.0461563	0.00644539	0.0113804	-0.116206	-0.02352	0.0126328	-0.0502331	-0.117999	-0.0869341	0.017514
99394_6w_G1_L.tif	0.279811	-0.0691958	-0.79336	0.307053	-0.0758953	0.15434	0.207774	-0.0702567	0.20336	-0.0421089	0.133298	-0.0713814	0.131748	-0.0208336	0.0590723	-0.0726279	0.0598897	-0.0026348	-0.0150696	-0.0734134	-0.0131629	0.0109504	-0.0886807	-0.0669938	-0.0887857	0.0171029
99401_6w_G1_L.tif	0.275387	-0.0679975	-0.785363	0.303335	-0.0777664	0.18399	0.205265	-0.0729926	0.199536	-0.0373636	0.132013	-0.0778924	0.130893	-0.0135166	0.0596264	-0.0823462	0.0591229	0.00243118	-0.013947	-0.0880847	-0.0140324	0.0129614	-0.0826595	-0.0802256	-0.0880753	0.0177016
99406_6w_G1_L.tif	0.266024	-0.0816883	-0.795438	0.28969	-0.0663409	0.190896	0.197888	-0.0826704	0.199389	-0.0393458	0.127575	-0.0820822	0.130693	-0.0155856	0.0578456	-0.0815296	0.0592939	0.00151336	-0.0121679	-0.080966	-0.00773644	0.0206201	-0.0807806	-0.0724002	-0.0762444	0.0335487
99407_6w_G1_L.tif	0.268871	-0.076882	-0.787634	0.304045	-0.0889775	0.180709	0.200549	-0.0811261	0.199464	-0.035892	0.132108	-0.0807877	0.132083	-0.0101899	0.063591	-0.0814002	0.0601996	0.00545564	-0.00487837	-0.0815449	-0.0124335	0.0163162	-0.0754967	-0.0776268	-0.0874467	0.0189238
99409_6W_G1_L.tif	0.26683	-0.0747338	-0.785628	0.297777	-0.0811645	0.20696	0.201283	-0.0790016	0.196536	-0.034361	0.130851	-0.0842907	0.125216	-0.0148637	0.0633902	-0.0868768	0.0535717	4.74683e-05	-0.00474677	-0.089876	-0.0157283	0.013758	-0.0693213	-0.0813493	-0.0810887	0.0268102
99411_6w_G1_L.tif	0.27	-0.0674277	-0.781066	0.295264	-0.0788516	0.213438	0.196239	-0.0833749	0.19727	-0.0304441	0.127383	-0.0881199	0.127705	-0.00958739	0.0576409	-0.0949596	0.0585896	0.00753488	-0.00885737	-0.0973411	-0.0100657	0.0210331	-0.0776793	-0.095386	-0.0783078	0.0293701
99412_6w_G1_L.tif	0.264248	-0.0782216	-0.792605	0.288758	-0.0736196	0.210857	0.194894	-0.0862447	0.189481	-0.0435193	0.128721	-0.085689	0.123255	-0.0178816	0.0625515	-0.0860716	0.0573801	0.00409598	-0.00295954	-0.0852761	-0.00845926	0.0221327	-0.0717242	-0.0813968	-0.0711619	0.0384566
99415_6w_G1_L.tif	0.26795	-0.0736285	-0.785669	0.296743	-0.0832218	0.198499	0.195551	-0.0857349	0.198582	-0.0326454	0.127615	-0.0871633	0.130118	-0.00957278	0.060682	-0.0882222	0.0602838	0.00768007	-0.00812895	-0.09129	-0.0080137	0.0229437	-0.0762932	-0.0864323	-0.0794568	0.0288245
99422_6w_G1_L.tif	0.2536	-0.0653622	-0.760174	0.295931	-0.0993195	0.288635	0.192092	-0.0864682	0.183585	-0.018564	0.130908	-0.100092	0.116153	0.000992436	0.0705414	-0.114553	0.0486799	0.0138848	0.00932522	-0.129265	-0.0156469	0.0235314	-0.0508744	-0.133942	-0.0788699	0.0252724
99424_6w_G1_L.tif	0.270863	-0.0531223	-0.758555	0.307415	-0.0991537	0.246024	0.200619	-0.0765618	0.195187	-0.016276	0.132881	-0.0904627	0.124117	0.000172468	0.0632384	-0.108097	0.0521568	0.00981857	-0.00567711	-0.124294	-0.0179999	0.0161687	-0.0709636	-0.127431	-0.0867137	0.0166459
99427_6w_G1_L.tif	0.260264	-0.0615247	-0.757373	0.311012	-0.119025	0.268867	0.201725	-0.0785722	0.182633	-0.0223941	0.14002	-0.0918812	0.110959	-0.00689099	0.0798114	-0.105138	0.0425472	0.00562006	0.0164365	-0.121415	-0.0237106	0.0141042	-0.0454509	-0.126548	-0.0888348	0.0147609
99429_6w_G1_L.tif	0.266104	-0.0750882	-0.787689	0.293447	-0.0794805	0.208419	0.196592	-0.0842932	0.193426	-0.0378078	0.129543	-0.0855051	0.125023	-0.0148648	0.0623287	-0.0878838	0.0560727	0.00323471	-0.00417316	-0.0889743	-0.00891877	0.0220746	-0.0735491	-0.0864874	-0.075279	0.0337301
99436_6w_G1_L.tif	0.277985	-0.0717673	-0.794708	0.295927	-0.0575406	0.173659	0.205392	-0.0727474	0.20021	-0.0462504	0.131492	-0.0719205	0.132249	-0.0202424	0.0564382	-0.073196	0.0613163	-0.00090249	-0.0185631	-0.0740929	-0.0128886	0.0113503	-0.0940346	-0.0698024	-0.0873476	0.0199857
99437_6w_G1_L.tif	0.269143	-0.0673485	-0.776665	0.307042	-0.0998033	0.203943	0.201797	-0.0781647	0.19528	-0.0302859	0.134277	-0.0836145	0.124722	-0.0107696	0.0663644	-0.0906985	0.0546198	0.0046432	-0.00185054	-0.0977229	-0.0139063	0.0175844	-0.072946	-0.100785	-0.0810317	0.0261769
99441_6w_G1_L.tif	0.267113	-0.0613375	-0.76806	0.314163	-0.122287	0.228127	0.202929	-0.0779658	0.184379	-0.0320439	0.138821	-0.0876642	0.115105	-0.0122364	0.0754866	-0.0977731	0.0476731	0.00402849	0.0115093	-0.108177	-0.0184549	0.0162077	-0.0508537	-0.107281	-0.0833601	0.0219534
99443_6w_G1_L.tif	0.272669	-0.0662175	-0.782119	0.306597	-0.0958857	0.196978	0.2023	-0.0785012	0.192281	-0.0388733	0.135757	-0.0800729	0.122625	-0.0173196	0.0678621	-0.0845538	0.0532294	0.000169059	-0.000545196	-0.0893012	-0.015649	0.0140416	-0.0703767	-0.0883627	-0.0821483	0.0254167
99444_6w_G1_L.tif	0.270701	-0.0670309	-0.780015	0.303041	-0.0939962	0.19919	0.200074	-0.0800711	0.197777	-0.0297138	0.130272	-0.0866554	0.127411	-0.00965929	0.0595145	-0.0955667	0.0581897	0.00753959	-0.00953634	-0.101692	-0.0113692	0.019942	-0.070476	-0.0890991	-0.078546	0.0297757
99446_6w_G1_L.tif	0.264183	-0.0648068	-0.770943	0.296905	-0.0864686	0.253899	0.197479	-0.0816672	0.188594	-0.0272147	0.130132	-0.0930871	0.118877	-0.00818623	0.0661848	-0.102099	0.0504067	0.00673208	0.00245083	-0.110363	-0.0177687	0.0166667	-0.0593009	-0.108332	-0.0838265	0.0215531
99450_6w_G1_L.tif	0.272615	-0.0614192	-0.772386	0.31599	-0.108506	0.192725	0.204094	-0.0747228	0.198329	-0.0250925	0.135691	-0.0820598	0.127142	-0.00673958	0.0668317	-0.0911934	0.0549511	0.00528008	-0.0041873	-0.103081	-0.0153875	0.0153548	-0.0731321	-0.10361	-0.086055	0.0185681
99451_6w_G1_L.tif	0.265395	-0.0706473	-0.776787	0.300638	-0.0913745	0.216667	0.197487	-0.0826542	0.194079	-0.030355	0.133516	-0.0842361	0.12549	-0.00865354	0.0661789	-0.0911143	0.0579405	0.00960139	-0.00365938	-0.100634	-0.0117204	0.0206166	-0.0756028	-0.105104	-0.0809429	0.0258758
99452_6w_G1_L.tif	0.266406	-0.0744723	-0.785418	0.30016	-0.0929561	0.202434	0.199564	-0.0820316	0.189714	-0.041376	0.132827	-0.0841626	0.124114	-0.0146361	0.0674487	-0.0855566	0.0563981	0.00492171	-7.21519e-05	-0.0892868	-0.0106165	0.0210501	-0.0686822	-0.086937	-0.0787265	0.0298935
99454_6w_G1_L.tif	0.251468	-0.047777	-0.724939	0.312182	-0.133336	0.358474	0.197549	-0.0815619	0.171331	-0.00339405	0.141293	-0.10811	0.104548	0.0133222	0.0871343	-0.135006	0.0340155	0.0174684	0.0332476	-0.160868	-0.0342608	0.0150614	-0.0275604	-0.181932	-0.100491	0.00214101
99455_6w_G1_L.tif	0.264339	-0.0639465	-0.767382	0.302509	-0.100399	0.242642	0.198549	-0.0807257	0.187961	-0.0273302	0.133826	-0.0898986	0.121193	-0.00498467	0.0672624	-0.102622	0.0542575	0.011543	0.000625386	-0.114904	-0.0139974	0.0210551	-0.0649016	-0.117448	-0.0813331	0.0241097
99459_6w_G1_L.tif	0.266934	-0.0796812	-0.792071	0.29286	-0.073498	0.187034	0.196456	-0.0845691	0.199763	-0.0375238	0.127568	-0.0830647	0.131759	-0.0130115	0.0590532	-0.0818541	0.0646714	0.00919857	-0.0134693	-0.0853903	-0.00490645	0.0248047	-0.0828232	-0.0783778	-0.0794369	0.0295748
99460_6w_G1_L.tif	0.263993	-0.0677622	-0.776702	0.294913	-0.0815963	0.250386	0.196339	-0.0836172	0.185342	-0.0337871	0.131568	-0.0904104	0.116307	-0.0134286	0.0689868	-0.0960976	0.0487274	0.0032501	0.00719767	-0.100429	-0.0173557	0.016457	-0.0583621	-0.100976	-0.0844451	0.0215032
99465_6w_G1_L.tif	0.256906	-0.0750462	-0.778202	0.296724	-0.0988855	0.244349	0.191645	-0.0902726	0.183581	-0.0340353	0.131584	-0.0934644	0.118984	-0.00871203	0.0726107	-0.0967961	0.051717	0.00807043	0.0126598	-0.100696	-0.0131782	0.022105	-0.0513147	-0.100835	-0.0781082	0.0286099
99472_6w_G1_L.tif	0.264771	-0.0635465	-0.766874	0.303242	-0.0942208	0.252737	0.202069	-0.0771224	0.188452	-0.0262432	0.136377	-0.0877468	0.116387	-0.00995654	0.0699321	-0.100603	0.0461682	0.00275924	0.00657037	-0.109431	-0.0218171	0.0125262	-0.0596478	-0.113137	-0.0881674	0.0165225
99477_6w_G1_L.tif	0.269292	-0.0680853	-0.776966	0.310521	-0.105348	0.194242	0.203616	-0.076116	0.196462	-0.0296023	0.133921	-0.0842594	0.126894	-0.00848502	0.065962	-0.0910085	0.0561835	0.00629579	-0.00370756	-0.0997282	-0.0140076	0.0172163	-0.0698685	-0.0954401	-0.0824325	0.0244497
99486_6w_G1_L.tif	0.258785	-0.0715412	-0.774211	0.296662	-0.0890157	0.25364	0.197652	-0.0824771	0.182139	-0.0344153	0.136391	-0.0873736	0.116076	-0.0111655	0.072556	-0.0963698	0.048671	0.00512222	0.00931166	-0.104219	-0.0168105	0.0181175	-0.0590461	-0.109425	-0.082498	0.0234455
99489_6w_G1_L.tif	0.272571	-0.0800081	-0.805487	0.278929	-0.0347866	0.18394	0.195789	-0.0833335	0.19985	-0.048426	0.125117	-0.0763267	0.131298	-0.0236202	0.0518656	-0.0728002	0.0625197	-0.0014238	-0.0215205	-0.0691559	-0.00415088	0.0208758	-0.0976522	-0.0635219	-0.0754136	0.0348714
99490_6w_G1_L.tif	0.258065	-0.0799696	-0.791512	0.282173	-0.0576368	0.234619	0.189461	-0.0893421	0.189438	-0.0382571	0.125663	-0.0889221	0.123295	-0.0139343	0.0643837	-0.086997	0.0588638	0.00780044	-0.00297479	-0.0907553	-0.010326	0.0205716	-0.0713842	-0.0887767	-0.0753354	0.0317902
99492_6w_G1_L.tif	0.267594	-0.0783949	-0.791189	0.292792	-0.0711607	0.190112	0.198994	-0.0810342	0.200291	-0.0365254	0.128399	-0.0818329	0.131153	-0.0135754	0.0570776	-0.0843195	0.0620549	0.00594495	-0.0144224	-0.0866637	-0.00855335	0.0201271	-0.0829644	-0.0787936	-0.0772723	0.0321634
99498_6w_G1_L.tif	0.261991	-0.0719214	-0.775771	0.300561	-0.099905	0.225045	0.197293	-0.0834021	0.190785	-0.0300237	0.132158	-0.0894713	0.122711	-0.00816628	0.0664373	-0.0974925	0.0558917	0.0100391	0.0013283	-0.104271	-0.0101724	0.0241303	-0.065135	-0.104644	-0.0776131	0.0296165
99499_6w_G1_L.tif	0.268542	-0.0693218	-0.780626	0.296762	-0.0779773	0.217605	0.199215	-0.0801296	0.192528	-0.0358507	0.133049	-0.0819596	0.124233	-0.0133979	0.0639589	-0.0883394	0.0566089	0.00550065	-0.00550385	-0.0947358	-0.0123345	0.0185437	-0.0785312	-0.0982034	-0.0831627	0.0235264
99500_6w_G1_L.tif	0.263138	-0.0645258	-0.766	0.302003	-0.101004	0.24292	0.196642	-0.0825173	0.192404	-0.0212809	0.130693	-0.0935051	0.123177	-0.00205903	0.065689	-0.104741	0.0550257	0.0127907	0.000368742	-0.115821	-0.011808	0.0237314	-0.0677758	-0.121818	-0.0805496	0.024823
99503_6w_G1_L.tif	0.273843	-0.0675275	-0.784197	0.303784	-0.0886136	0.180955	0.200617	-0.0796043	0.202225	-0.0301264	0.128822	-0.0847866	0.130531	-0.0110849	0.0575776	-0.0900096	0.0601693	0.00608372	-0.0109615	-0.0908781	-0.00983	0.0200148	-0.0803821	-0.0858488	-0.079801	0.0290292
99507_6w_G1_L.tif	0.273463	-0.0728076	-0.790269	0.297086	-0.0716792	0.179875	0.200729	-0.0790221	0.200709	-0.038704	0.128196	-0.080781	0.132835	-0.0135275	0.0561957	-0.0825029	0.0632066	0.00603214	-0.0128942	-0.0798941	-0.00784452	0.0204517	-0.0887384	-0.0800868	-0.083908	0.0238812
99508_6w_G1_L.tif	0.27332	-0.0627445	-0.77778	0.307672	-0.0992873	0.191914	0.20094	-0.0789095	0.197527	-0.0297135	0.129767	-0.0878872	0.129053	-0.00699352	0.0613902	-0.0937899	0.0581595	0.00772375	-0.00706107	-0.0993453	-0.0105599	0.0212455	-0.0754497	-0.0969916	-0.0800195	0.0278192
99515_6w_G1_L.tif	0.25438	-0.0700126	-0.766979	0.297737	-0.101342	0.269252	0.192868	-0.0871548	0.18407	-0.0242679	0.131817	-0.0970009	0.116949	-0.00330833	0.0718582	-0.107239	0.050252	0.0118787	0.0128021	-0.115963	-0.0152733	0.0222951	-0.0509359	-0.120856	-0.0804657	0.02464
99519_6w_G1_L.tif	0.262332	-0.0829462	-0.788445	0.298931	-0.0879879	0.191732	0.199256	-0.082358	0.197189	-0.0361786	0.1314	-0.0829835	0.130515	-0.0103008	0.0646428	-0.0831234	0.0598968	0.00652631	-0.00296841	-0.0839419	-0.0105359	0.0196476	-0.0742371	-0.0823794	-0.0810567	0.027375
99520_6w_G1_L.tif	0.278855	-0.0891295	-0.822632	0.276458	-0.018118	0.135829	0.200496	-0.0799243	0.209353	-0.0582633	0.122124	-0.0692083	0.138843	-0.0323745	0.0462775	-0.0550917	0.0687478	-0.00637972	-0.0321983	-0.0443201	-0.00381813	0.0157718	-0.108894	-0.0275287	-0.0790357	0.034162
99521_6w_G1_L.tif	0.257377	-0.0701191	-0.771261	0.297376	-0.0912599	0.266317	0.195818	-0.0845104	0.181055	-0.0313702	0.134889	-0.0917587	0.114165	-0.00953659	0.0766114	-0.0977083	0.0469834	0.00611239	0.0135322	-0.108089	-0.021915	0.0143021	-0.0504888	-0.11105	-0.085506	0.0200349
99540_6w_G1_L.tif	0.271298	-0.0742774	-0.78877	0.2991	-0.0787336	0.181062	0.201406	-0.078546	0.20096	-0.0359863	0.130989	-0.0791042	0.131197	-0.0136111	0.0590801	-0.08247	0.0603047	0.0037383	-0.0137979	-0.0867892	-0.0106715	0.0175337	-0.0841876	-0.0810061	-0.079075	0.0303564
99548_6w_G1_L.tif	0.270585	-0.0809582	-0.797536	0.287543	-0.0595274	0.165724	0.19703	-0.0827506	0.206117	-0.0381569	0.122856	-0.0818913	0.141784	-0.00766132	0.0460195	-0.0850979	0.0727881	0.0140874	-0.0280598	-0.0843151	-0.00141066	0.0263517	-0.097679	-0.0718892	-0.0729667	0.0390143
99553_6w_G1_L.tif	0.271116	-0.0761468	-0.792064	0.299616	-0.0821538	0.176711	0.20101	-0.0803206	0.198352	-0.0408126	0.131162	-0.0796871	0.130035	-0.0159828	0.0603975	-0.08109	0.0591828	0.00183124	-0.00783104	-0.0785724	-0.00931745	0.0194943	-0.0794536	-0.0740511	-0.0804352	0.0290109
99555_6w_G1_L.tif	0.258622	-0.0738299	-0.780577	0.290697	-0.0729594	0.25465	0.195687	-0.0840303	0.182485	-0.036976	0.13453	-0.0866555	0.115577	-0.0143313	0.0714147	-0.0925079	0.0469231	0.00139888	0.00848296	-0.0976932	-0.0178935	0.0160119	-0.0604569	-0.101309	-0.0818344	0.0245749
99556_6w_G1_L.tif	0.27444	-0.0798941	-0.803543	0.287813	-0.0492614	0.170277	0.199283	-0.0813052	0.205043	-0.0437496	0.127679	-0.0748509	0.131157	-0.0249935	0.0548567	-0.0704243	0.0604097	-0.00447459	-0.0180999	-0.0658919	-0.0110573	0.0127925	-0.0921516	-0.0573728	-0.0787569	0.032074
99561_6w_G1_L.tif	0.253904	-0.0649515	-0.760666	0.297812	-0.0938899	0.300778	0.197618	-0.0820851	0.171393	-0.0292011	0.138094	-0.0950243	0.110434	-0.00337685	0.0786549	-0.109575	0.0412042	0.00784566	0.0207232	-0.122094	-0.0255032	0.0149565	-0.0414148	-0.12952	-0.0905505	0.0144357
99571_6w_G1_L.tif	0.252235	-0.0603874	-0.745521	0.307795	-0.125641	0.299692	0.194798	-0.084478	0.181857	-0.0111073	0.136794	-0.101066	0.115958	0.00891161	0.0776871	-0.120711	0.0455715	0.0166571	0.0186037	-0.139661	-0.0205141	0.0216248	-0.0465943	-0.154963	-0.0852333	0.0176935
99572_6w_G1_L.tif	0.264512	-0.0679945	-0.770371	0.305173	-0.0984712	0.227494	0.202563	-0.0764498	0.193571	-0.0258822	0.136155	-0.0844115	0.123017	-0.00727146	0.0667158	-0.0973398	0.0527704	0.00650989	-0.00170775	-0.108521	-0.0165434	0.0163777	-0.0683552	-0.109426	-0.0838556	0.021742
99576_6w_G1_L.tif	0.260504	-0.080448	-0.786614	0.296025	-0.091154	0.208388	0.195008	-0.087148	0.19378	-0.0346447	0.129881	-0.0880905	0.125102	-0.0122043	0.0654343	-0.0892588	0.0581722	0.00785413	0.000769541	-0.0902474	-0.00848101	0.0238481	-0.0662752	-0.0867227	-0.0761269	0.0326492
99583_6w_G1_L.tif	0.2367	-0.0781601	-0.774481	0.285326	-0.0844892	0.311361	0.18552	-0.0924819	0.166538	-0.0303893	0.131944	-0.101561	0.10502	-0.00587379	0.0793896	-0.111513	0.0437545	0.0120635	0.0258799	-0.121652	-0.0141913	0.0262063	-0.0312895	-0.125917	-0.0702953	0.0325912
99586_6w_G1_L2.tif	0.246107	-0.0595416	-0.746876	0.298261	-0.108509	0.348022	0.192132	-0.0870039	0.164962	-0.0174201	0.137942	-0.106097	0.0983752	0.000880902	0.0854175	-0.125841	0.0350228	0.0137877	0.0328775	-0.144892	-0.0274911	0.0195806	-0.0239261	-0.157312	-0.0860331	0.0175768
99595_6w_G1_L.tif	0.264574	-0.0669072	-0.769495	0.314039	-0.122504	0.213908	0.20067	-0.080696	0.191589	-0.0255294	0.13616	-0.0887599	0.12188	-0.00597347	0.0718749	-0.0978796	0.0531317	0.00918639	0.00757163	-0.106476	-0.0143104	0.0205887	-0.0584814	-0.108591	-0.0826601	0.0230904
99604_6w_G1_L.tif	0.270617	-0.071676	-0.787443	0.296743	-0.0811695	0.195007	0.198969	-0.0816165	0.196143	-0.0377331	0.128992	-0.0845593	0.128295	-0.0135081	0.0594381	-0.0878237	0.0582478	0.00391854	-0.00870026	-0.0888164	-0.00953742	0.0204967	-0.0773422	-0.0834734	-0.076511	0.0330416
99608_6w_G1_L.tif	0.264238	-0.0733176	-0.779321	0.300971	-0.0971609	0.208324	0.197298	-0.0837039	0.194133	-0.031317	0.131962	-0.0864855	0.126663	-0.0078705	0.0649275	-0.0925519	0.0585126	0.00998285	-0.00327352	-0.0996501	-0.00890736	0.0241713	-0.0722521	-0.100018	-0.0768191	0.0314654
99619_6w_G1_L.tif	0.276586	-0.0800258	-0.805246	0.288815	-0.0479737	0.158597	0.202128	-0.077805	0.203403	-0.0499302	0.128233	-0.0718695	0.135255	-0.0229852	0.0514603	-0.070194	0.0649682	-0.000873395	-0.0217912	-0.0634676	-0.00903825	0.0142056	-0.0963618	-0.0533743	-0.0816238	0.0289074
99623_6w_G1_L.tif	0.258978	-0.0710454	-0.772968	0.30032	-0.103421	0.245774	0.197035	-0.083967	0.181342	-0.0346919	0.135007	-0.090559	0.116366	-0.0100513	0.073355	-0.0981161	0.0523774	0.009975	0.0108227	-0.106144	-0.013789	0.0219523	-0.0565142	-0.111203	-0.0785919	0.0277568
99625_6w_G1_L.tif	0.268824	-0.0710862	-0.78145	0.302285	-0.08949	0.199658	0.201628	-0.0781833	0.198384	-0.0307253	0.130391	-0.0854746	0.128329	-0.00994032	0.0611887	-0.0910543	0.0563134	0.00397368	-0.00626813	-0.0938901	-0.0118756	0.0187628	-0.0736463	-0.0892462	-0.0823287	0.0249212
99629_6w_G1_L.tif	0.26497	-0.0753671	-0.785814	0.292046	-0.0758233	0.211234	0.197036	-0.0827369	0.193499	-0.0369855	0.12945	-0.084749	0.127686	-0.0112764	0.0609028	-0.0888648	0.0596226	0.00760645	-0.00975819	-0.0950789	-0.00795431	0.0230101	-0.0782123	-0.0916779	-0.0756043	0.0328402
99633_6w_G1_L.tif	0.268383	-0.068677	-0.779645	0.295263	-0.0779399	0.216634	0.197536	-0.0814419	0.197914	-0.0288181	0.125119	-0.0909683	0.129426	-0.00681889	0.0574908	-0.0956951	0.0609074	0.0107958	-0.00939604	-0.0990896	-0.0109943	0.0200584	-0.0768939	-0.0960048	-0.0819075	0.0247626
99639_6w_G1_L.tif	0.270206	-0.0771274	-0.78936	0.296178	-0.0686329	0.180144	0.201227	-0.0777676	0.205022	-0.0333637	0.129601	-0.0778168	0.136394	-0.00937023	0.0548576	-0.0826493	0.0642041	0.00678177	-0.0204846	-0.0879254	-0.00967349	0.017588	-0.0897893	-0.0789872	-0.0835723	0.0243152
99644_6w_G1_L.tif	0.264573	-0.0725986	-0.780174	0.303288	-0.101693	0.21371	0.198177	-0.0839089	0.189649	-0.0355687	0.134542	-0.0858959	0.120493	-0.0141993	0.0702473	-0.0899022	0.0539532	0.00554479	0.00493169	-0.0947291	-0.0115702	0.0217437	-0.0616924	-0.0932485	-0.0814359	0.0257654
99648_6w_G1_L.tif	0.25828	-0.0702079	-0.769116	0.302775	-0.103561	0.25305	0.198942	-0.0817199	0.183666	-0.0298363	0.137206	-0.0893446	0.115062	-0.00962606	0.0761848	-0.0976138	0.0485257	0.00698887	0.0123326	-0.108504	-0.0194417	0.0162873	-0.0549606	-0.114663	-0.083119	0.0224137
99651_6w_G1_L.tif	0.267164	-0.0820628	-0.796606	0.293765	-0.0758413	0.182053	0.197853	-0.0844229	0.195087	-0.0458345	0.1305	-0.0799205	0.129286	-0.0177788	0.062648	-0.0768152	0.0610841	0.00375313	-0.00611125	-0.0745229	-0.00828088	0.0204102	-0.0786719	-0.0706732	-0.0781115	0.0320497
99662_6w_G1_L.tif	0.271411	-0.0684437	-0.778625	0.307189	-0.0895801	0.192231	0.204084	-0.0744593	0.203015	-0.0257908	0.131489	-0.082733	0.131046	-0.00753288	0.0595427	-0.0910395	0.0581468	0.00532291	-0.00840247	-0.0933792	-0.0154578	0.0131609	-0.078657	-0.0915871	-0.0880127	0.0170613
99667_6w_G1_L.tif	0.261785	-0.078651	-0.78324	0.301414	-0.0993184	0.203598	0.196592	-0.0858737	0.193499	-0.0340471	0.132615	-0.0860525	0.126163	-0.00990483	0.0682613	-0.087801	0.0582675	0.00886644	0.00219776	-0.0912766	-0.0103445	0.0221753	-0.067378	-0.0915729	-0.0790995	0.0291253
99671_6w_G1_L.tif	0.263317	-0.07545	-0.781876	0.29869	-0.0950747	0.206663	0.196742	-0.0844614	0.193999	-0.0327338	0.129605	-0.0887526	0.128461	-0.00666759	0.0623788	-0.0942342	0.059801	0.0108237	-0.00378915	-0.097915	-0.00765748	0.0253431	-0.070291	-0.094422	-0.075616	0.033116
99678_6w_G1_L.tif	0.254152	-0.0689226	-0.759684	0.309646	-0.130731	0.254412	0.197046	-0.0840839	0.183798	-0.0213597	0.137083	-0.0952213	0.118013	0.00102575	0.0749834	-0.110571	0.0527751	0.0172998	0.0123907	-0.125889	-0.0130025	0.0264055	-0.0481989	-0.129281	-0.0786259	0.0265396
99679_6w_G1_L.tif	0.270693	-0.0722574	-0.782989	0.306287	-0.0891191	0.184339	0.203523	-0.0760423	0.197446	-0.0366661	0.135299	-0.0764534	0.131084	-0.00997557	0.0643674	-0.0815347	0.0599958	0.0061836	-0.008323	-0.0886731	-0.013011	0.0158093	-0.0819137	-0.0899085	-0.0870541	0.0188922
99682_6w_G1_L.tif	0.272975	-0.089651	-0.817467	0.276677	-0.0218664	0.156891	0.202448	-0.0766863	0.201153	-0.0596878	0.125991	-0.068591	0.135437	-0.0294728	0.049054	-0.0612516	0.066792	-0.00403057	-0.0268578	-0.0524922	-0.00554036	0.015663	-0.103459	-0.040344	-0.0786606	0.0329765
99685_6w_G1_L.tif	0.270165	-0.0667817	-0.77876	0.298832	-0.0832449	0.2115	0.198316	-0.0810755	0.196405	-0.0308521	0.13108	-0.0843009	0.12728	-0.00948297	0.0607651	-0.0924519	0.0582398	0.00761822	-0.0100757	-0.100833	-0.0115867	0.0194432	-0.0780551	-0.098222	-0.0805274	0.0266074
99687_6w_G1_L.tif	0.27483	-0.0822633	-0.806351	0.288085	-0.0468714	0.162519	0.202168	-0.0780613	0.202665	-0.0503562	0.128954	-0.0715752	0.132222	-0.0265589	0.0541534	-0.0675476	0.0636083	-0.00236878	-0.0185709	-0.0605291	-0.0100848	0.0130849	-0.0939896	-0.0518839	-0.0827334	0.0274555
99694_6w_G1_L.tif	0.253168	-0.0597754	-0.749481	0.303527	-0.114961	0.309989	0.194683	-0.0847459	0.17859	-0.0147081	0.13662	-0.101301	0.108279	0.000994292	0.0790726	-0.119234	0.0416716	0.0128659	0.0194112	-0.138601	-0.0239933	0.0184622	-0.0371819	-0.14504	-0.0858779	0.0175659
99696_6w_G1_L.tif	0.26305	-0.078855	-0.785697	0.293083	-0.0781443	0.202309	0.196796	-0.0830097	0.197463	-0.0338151	0.128648	-0.0846468	0.132599	-0.00667648	0.0590772	-0.0889275	0.0635491	0.0113821	-0.01116	-0.0936122	-0.00725955	0.0233889	-0.0838417	-0.0943734	-0.0750793	0.0337527
99701_6w_G1_L.tif	0.271796	-0.0568707	-0.765886	0.310494	-0.104173	0.220086	0.202377	-0.0755714	0.197695	-0.0192048	0.131356	-0.0903317	0.125034	-0.00397831	0.063396	-0.102184	0.0538271	0.00794823	-0.00506243	-0.114201	-0.0159714	0.0166525	-0.0706332	-0.113902	-0.0837547	0.0210629
99702_6w_G1_L.tif	0.262632	-0.070995	-0.774862	0.301459	-0.0998995	0.225465	0.198233	-0.0822151	0.190384	-0.0303579	0.132793	-0.0887493	0.124875	-0.00539291	0.0646689	-0.0998072	0.0551503	0.00922327	0.000430455	-0.105615	-0.0108902	0.023298	-0.0632848	-0.102708	-0.08023	0.026394
99703_6w_G1_L.tif	0.250079	-0.0666738	-0.756393	0.299094	-0.11366	0.289186	0.191916	-0.0871493	0.181855	-0.0168744	0.130929	-0.102972	0.117589	0.00551746	0.0708077	-0.119662	0.0535669	0.0211602	0.0104843	-0.135933	-0.0130512	0.0274215	-0.0465889	-0.139451	-0.0775336	0.0263365
99705_6w_G1_L.tif	0.271364	-0.0788334	-0.798367	0.291211	-0.0639174	0.180244	0.198312	-0.0829997	0.197288	-0.0466269	0.129043	-0.0783435	0.129801	-0.0204557	0.0582239	-0.0763323	0.0623223	0.00273094	-0.0112188	-0.0722059	-0.00701207	0.020537	-0.0835979	-0.0657977	-0.0822404	0.026872
99707_6w_G1_L2.tif	0.26667	-0.0754801	-0.789316	0.287374	-0.0640203	0.207716	0.196367	-0.0826021	0.197567	-0.0357595	0.125981	-0.0852784	0.12988	-0.0120156	0.0551469	-0.0893326	0.0609138	0.00649166	-0.0164237	-0.093864	-0.00646558	0.0231806	-0.0830103	-0.0860275	-0.0732897	0.0355974
99713_6w_G1_L.tif	0.270179	-0.07659	-0.788347	0.300793	-0.0756495	0.18343	0.202089	-0.0779443	0.204326	-0.0323642	0.133369	-0.0757722	0.130806	-0.0148269	0.0608883	-0.0793567	0.0591362	0.00173693	-0.0115637	-0.0825338	-0.0159827	0.0103154	-0.0824322	-0.0770279	-0.0868183	0.0201409
99720_6w_G1_L.tif	0.21491	-0.0927557	-0.747492	0.421401	-0.421705	0.158099	0.205176	-0.104932	0.123829	-0.0319169	0.187449	-0.112605	0.0641702	-0.00115368	0.172794	-0.117353	0.0119406	0.024009	0.157172	-0.122892	-0.0330482	0.0443369	0.132917	-0.120057	-0.0681135	0.0558177
99724_6w_G1_L.tif	0.267961	-0.0631669	-0.770512	0.305759	-0.0964016	0.237744	0.202944	-0.0766406	0.186625	-0.0329291	0.137978	-0.083925	0.11857	-0.0113169	0.0717466	-0.0940331	0.0474404	0.0011911	0.00486671	-0.104415	-0.0218708	0.0106776	-0.0610283	-0.105367	-0.0883184	0.0164212
99726_6w_G1_L.tif	0.262882	-0.0704339	-0.773542	0.302212	-0.0962136	0.230508	0.199089	-0.0810728	0.191358	-0.0288929	0.135498	-0.0855278	0.120524	-0.0104272	0.0687942	-0.0949428	0.0547293	0.00885484	0.00184568	-0.104153	-0.0156208	0.0176541	-0.0654381	-0.10574	-0.0839068	0.021961
99728_6w_G1_L.tif	0.252187	-0.0774954	-0.775923	0.292767	-0.0922224	0.251621	0.192338	-0.0876164	0.186125	-0.0291915	0.130753	-0.0933642	0.120925	-0.00529022	0.0684948	-0.101174	0.0553467	0.0126553	0.00558206	-0.109152	-0.00924685	0.0262547	-0.0593592	-0.111157	-0.0750009	0.0311428
99729_6w_G1_L.tif	0.265995	-0.0725839	-0.782233	0.297004	-0.0825942	0.216379	0.198191	-0.0820964	0.19335	-0.0345068	0.131083	-0.085516	0.124242	-0.0129252	0.0661259	-0.0873846	0.055142	0.00420345	-0.00232438	-0.0930263	-0.0129107	0.0182406	-0.0729556	-0.0939659	-0.0811113	0.0261781
99732_6w_G1_L.tif	0.272628	-0.0623305	-0.7758	0.309458	-0.102161	0.19764	0.202568	-0.0768084	0.195085	-0.0309864	0.133728	-0.0839044	0.124996	-0.0108697	0.0639815	-0.0933883	0.0568442	0.00734983	-0.00457435	-0.100683	-0.0123698	0.0194475	-0.0734095	-0.10038	-0.0815146	0.0254561
99735_6w_G1_L.tif	0.265433	-0.0783001	-0.791989	0.2906	-0.075058	0.202138	0.197501	-0.0832624	0.191747	-0.0430004	0.129486	-0.0836045	0.124816	-0.0178288	0.0605265	-0.0859824	0.0594283	0.00532165	-0.00724787	-0.0865238	-0.00546762	0.0252511	-0.0758018	-0.0812131	-0.0733738	0.0364057
99738_6w_G1_L.tif	0.267102	-0.0739083	-0.782799	0.299861	-0.0882828	0.195686	0.198113	-0.0824372	0.200592	-0.0288756	0.131504	-0.082803	0.129371	-0.00956656	0.060186	-0.0903228	0.0585403	0.00611331	-0.00922509	-0.0949059	-0.00858934	0.0226073	-0.0796428	-0.0935817	-0.0768699	0.0321334
99739_6w_G1_L.tif	0.253267	-0.0690472	-0.767887	0.292734	-0.08296	0.289302	0.190141	-0.0886215	0.178409	-0.0276223	0.1349	-0.0940545	0.115652	-0.00296397	0.0745821	-0.105793	0.045432	0.0084715	0.0159952	-0.11535	-0.0220631	0.0164518	-0.0469071	-0.1204	-0.0885619	0.0168928
99740_6w_G1_L.tif	0.256361	-0.0595333	-0.754967	0.299365	-0.102968	0.303673	0.19465	-0.0843247	0.176907	-0.0206436	0.134172	-0.100324	0.110098	-0.000984076	0.0762405	-0.115581	0.0434671	0.0117856	0.0152174	-0.133261	-0.0220375	0.0188714	-0.0418904	-0.137635	-0.0852493	0.0185916
99744_6w_G1_L.tif	0.265569	-0.0731321	-0.784497	0.295893	-0.0873638	0.214349	0.198049	-0.082835	0.190912	-0.037139	0.130933	-0.0866892	0.122248	-0.0149514	0.0633689	-0.09216	0.0548418	0.00422904	-0.00247457	-0.0950689	-0.0108767	0.0210421	-0.0667959	-0.088646	-0.0739136	0.0351082
99746_6w_G1_L.tif	0.264857	-0.0767405	-0.785217	0.302808	-0.099767	0.197341	0.199959	-0.0822401	0.189468	-0.0415863	0.135579	-0.0816417	0.124109	-0.0142936	0.0688774	-0.0851814	0.0565444	0.00552957	0.00128004	-0.0894588	-0.00996015	0.022329	-0.0669794	-0.0869608	-0.0787497	0.0300956
99747_6w_G1_L.tif	0.272943	-0.0731938	-0.791747	0.296111	-0.0747431	0.180719	0.200151	-0.080287	0.198249	-0.0412591	0.129164	-0.0806113	0.130323	-0.0161541	0.0569602	-0.0833264	0.0628381	0.00621823	-0.0137019	-0.0835654	-0.00848494	0.0200274	-0.0831065	-0.0755306	-0.0788451	0.0308521
99749_6w_G1_L.tif	0.273706	-0.0730087	-0.791459	0.296882	-0.0767781	0.168982	0.198046	-0.0829892	0.203094	-0.0362451	0.125477	-0.0843562	0.137915	-0.00682847	0.0519578	-0.0877548	0.0664293	0.0103341	-0.0185899	-0.0864951	-0.00569248	0.0234718	-0.0869145	-0.0755325	-0.0771904	0.0335406
99750_6w_G1_L.tif	0.266191	-0.0703244	-0.775604	0.307536	-0.10681	0.197778	0.198598	-0.0823711	0.196996	-0.0266524	0.130507	-0.0893926	0.129858	-0.00262676	0.0637921	-0.0956214	0.0621142	0.0157288	-0.00379327	-0.102582	-0.00761392	0.0266088	-0.072168	-0.102604	-0.0820667	0.0245226
99752_6w_G1_L.tif	0.267859	-0.0679771	-0.77731	0.302461	-0.0943312	0.214276	0.198753	-0.0816668	0.194254	-0.0303637	0.132568	-0.086009	0.124431	-0.0100813	0.065006	-0.0932388	0.0551277	0.00609209	-0.00278353	-0.100291	-0.0131282	0.0189518	-0.0694009	-0.0980565	-0.0810439	0.0259035
99757_6w_G1_L.tif	0.268206	-0.071175	-0.784313	0.29461	-0.0764612	0.214727	0.197473	-0.0825993	0.193771	-0.0359884	0.128878	-0.0863974	0.126332	-0.0122053	0.0629351	-0.0879845	0.0560607	0.00391633	-0.00566704	-0.0923535	-0.0134714	0.0167777	-0.073616	-0.0888157	-0.0801262	0.0274884
99766_6w_G1_L.tif	0.263425	-0.0754409	-0.782689	0.299223	-0.097042	0.207258	0.197515	-0.0840047	0.190282	-0.0372134	0.131273	-0.0874861	0.12482	-0.0109587	0.0660113	-0.0908124	0.0590282	0.0101953	-0.00136528	-0.0963736	-0.00598922	0.0277706	-0.0687622	-0.0942796	-0.0765065	0.0321225
99774_6w_G1_L.tif	0.261221	-0.0736801	-0.779032	0.297506	-0.0932928	0.229412	0.195925	-0.0850788	0.1875	-0.0349091	0.13244	-0.0885446	0.121894	-0.0100043	0.0688398	-0.0933599	0.0542805	0.00747518	0.00455798	-0.0984862	-0.0117825	0.0218372	-0.0644828	-0.101315	-0.0780688	0.0291473
99780_6w_G1_L.tif	0.269962	-0.0661276	-0.776873	0.308524	-0.103357	0.201816	0.201063	-0.0795828	0.194996	-0.0303355	0.13403	-0.0847388	0.123796	-0.0117075	0.0664446	-0.0917803	0.0551122	0.00562378	-4.35134e-05	-0.0968146	-0.013268	0.0186864	-0.0693771	-0.0977909	-0.082484	0.0242279
98444_6w_G1_L.tif	0.279195	-0.0737017	-0.799073	0.296358	-0.059392	0.155901	0.20326	-0.0763011	0.206758	-0.0419851	0.129183	-0.0729017	0.133818	-0.0221886	0.0546198	-0.0706146	0.0617929	-0.00320172	-0.0209108	-0.0694765	-0.0101478	0.0137024	-0.0966946	-0.0630928	-0.0824087	0.0275032
98455_6w_G1_L.tif	0.270953	-0.0712416	-0.786022	0.303825	-0.0909877	0.192958	0.202996	-0.0778508	0.194098	-0.0394392	0.133671	-0.0812589	0.123526	-0.0186538	0.0669749	-0.0820095	0.0533616	-0.00146682	-0.00140627	-0.0846407	-0.0142517	0.0151348	-0.0708511	-0.0813676	-0.0820627	0.0260118
98474_6w_G1_L2.tif	0.265349	-0.0687972	-0.77553	0.301836	-0.0939582	0.227984	0.199805	-0.0804259	0.191802	-0.0299993	0.133086	-0.0876401	0.1205	-0.0118734	0.0682631	-0.0937684	0.0516681	0.00416932	0.00321922	-0.0996757	-0.0170189	0.0154551	-0.0647289	-0.101162	-0.0824561	0.0238972
98481_6w_G1_L.tif	0.281303	-0.0684496	-0.797046	0.294304	-0.0548488	0.169313	0.202577	-0.0765152	0.204877	-0.0419937	0.127983	-0.07532	0.129744	-0.0257265	0.0549596	-0.0723579	0.059517	-0.00488788	-0.01853	-0.0697641	-0.0116094	0.0122755	-0.0962917	-0.0675171	-0.0826347	0.0266394
98482_6w_G1_L.tif	0.272157	-0.0837781	-0.805645	0.284434	-0.040076	0.170753	0.201728	-0.0775029	0.202271	-0.0491341	0.127077	-0.0733795	0.135534	-0.0212721	0.0524987	-0.0695699	0.0637852	-0.00165988	-0.0220862	-0.0655085	-0.00969604	0.0137011	-0.095703	-0.0551824	-0.0818451	0.028099
98486_6w_G1_L.tif	0.261704	-0.0635359	-0.763828	0.302569	-0.104962	0.25481	0.198808	-0.0803352	0.185165	-0.0257483	0.132964	-0.0938346	0.120323	-0.00189283	0.0685976	-0.107106	0.0524021	0.0123937	0.0032043	-0.121001	-0.014385	0.0221607	-0.0593099	-0.122843	-0.0806833	0.0243627
98488_6w_G1_L.tif	0.271226	-0.0743446	-0.78898	0.297544	-0.0759444	0.182394	0.20149	-0.0780585	0.202143	-0.0346501	0.129071	-0.0810349	0.131264	-0.0138379	0.0573091	-0.0838722	0.0613426	0.00484502	-0.0157785	-0.0881327	-0.00956105	0.0188132	-0.0845253	-0.0799222	-0.0790567	0.0302561
98491_6w_G1_L.tif	0.27206	-0.0743703	-0.79045	0.297593	-0.0752512	0.179548	0.20065	-0.0795118	0.199173	-0.0400184	0.130566	-0.078555	0.132063	-0.0138163	0.0589247	-0.0804485	0.0617528	0.00468104	-0.0126147	-0.0818402	-0.00932461	0.0188325	-0.0877659	-0.081636	-0.0797824	0.0295424
98494_6w_G1_L.tif	0.273404	-0.0654008	-0.781809	0.299101	-0.0776116	0.208269	0.20085	-0.0783851	0.195948	-0.0347919	0.131532	-0.0822445	0.12527	-0.0148467	0.0608582	-0.0887861	0.0551487	0.00169652	-0.00676807	-0.0909998	-0.0152044	0.0139068	-0.0781668	-0.0909158	-0.0834518	0.0233978
98512_6w_G1_L.tif	0.272923	-0.0746562	-0.791786	0.298776	-0.0772093	0.17179	0.200806	-0.0797579	0.202127	-0.0376641	0.129486	-0.0795345	0.131917	-0.0153738	0.0575902	-0.0808076	0.0614168	0.00331149	-0.013218	-0.0801784	-0.00678716	0.0220866	-0.0870235	-0.0772978	-0.0802429	0.0293067
98514_6w_G1_L.tif	0.266127	-0.0827768	-0.79732	0.291923	-0.0702924	0.189441	0.200468	-0.0807955	0.192108	-0.0488683	0.131895	-0.0781157	0.126475	-0.0209599	0.0641001	-0.0752344	0.0580466	6.48355e-05	-0.00586581	-0.0746737	-0.0095259	0.0187647	-0.0776623	-0.0699763	-0.0785517	0.031207
98515_6w_G1_L.tif	0.276319	-0.0722992	-0.791922	0.303611	-0.0757857	0.164396	0.206539	-0.0719718	0.201459	-0.0417932	0.133585	-0.0723674	0.13149	-0.0185563	0.0600497	-0.0742325	0.0587972	-0.00232273	-0.0145876	-0.0773975	-0.0121549	0.0135549	-0.0891739	-0.0740787	-0.0846152	0.0234579
98518_6w_G1_L.tif	0.262745	-0.0831525	-0.796156	0.285851	-0.061938	0.202128	0.196015	-0.0841491	0.19598	-0.0409125	0.127175	-0.0831997	0.128374	-0.0164109	0.0583523	-0.0830358	0.0602383	0.00393692	-0.0102709	-0.0822783	-0.00769577	0.0210264	-0.0790224	-0.0753488	-0.0737978	0.0355451
98526_6w_G1_L.tif	0.265553	-0.0724012	-0.779157	0.304074	-0.0953836	0.213078	0.202957	-0.0773744	0.192937	-0.0331458	0.135835	-0.0824892	0.120473	-0.0158132	0.0684423	-0.0890662	0.052183	0.00203317	0.00245282	-0.093401	-0.0155935	0.0158848	-0.066963	-0.0943234	-0.0837353	0.022945
98537_6w_G1_L.tif	0.272141	-0.0698634	-0.786451	0.299903	-0.0829014	0.194988	0.201097	-0.0793112	0.195915	-0.0380295	0.130285	-0.0835926	0.125414	-0.0172172	0.0621235	-0.0852105	0.057023	0.0024746	-0.00523078	-0.0853371	-0.0119535	0.0175	-0.0756582	-0.0824901	-0.0818031	0.0261858
98546_6w_G1_L.tif	0.268998	-0.0705253	-0.782901	0.294864	-0.0732531	0.21241	0.199999	-0.0789148	0.196181	-0.0340309	0.129807	-0.0838343	0.126827	-0.012566	0.0609114	-0.0881334	0.057281	0.00456322	-0.0106801	-0.0952801	-0.0129429	0.0168572	-0.0796726	-0.0923019	-0.080556	0.0268928
98562_6w_G1_L.tif	0.266014	-0.0630189	-0.76815	0.309285	-0.111554	0.235213	0.202048	-0.0781975	0.18633	-0.0299096	0.136461	-0.0888693	0.117324	-0.00983436	0.0737571	-0.0972892	0.0479138	0.00393244	0.00812261	-0.108872	-0.0186784	0.0156455	-0.0566192	-0.110575	-0.082969	0.0224898
98565_6w_G1_L.tif	0.267518	-0.0695596	-0.782679	0.295759	-0.0813261	0.225511	0.200772	-0.0792158	0.186954	-0.0402018	0.131803	-0.0860879	0.118527	-0.0180161	0.0660417	-0.0902642	0.0525738	0.00245014	-5.32322e-06	-0.0943243	-0.0148294	0.0166771	-0.0659177	-0.0907583	-0.0794334	0.0280311
98581_6w_G1_L.tif	0.265773	-0.0756219	-0.789532	0.29221	-0.0711444	0.219079	0.200149	-0.0803347	0.188548	-0.0431614	0.132528	-0.0823587	0.117944	-0.0227272	0.0667303	-0.0832802	0.0511836	-0.00210256	0.00202358	-0.0825365	-0.0144741	0.0156767	-0.069681	-0.0828227	-0.0800477	0.0279804
98585_6w_G1_L.tif	0.266658	-0.0749436	-0.784556	0.304237	-0.0973677	0.197291	0.203266	-0.0778041	0.19535	-0.0345847	0.133629	-0.0836735	0.122448	-0.0172467	0.0661423	-0.0876965	0.0529235	0.000151077	9.75898e-05	-0.0893417	-0.0145104	0.0159806	-0.0641412	-0.0809763	-0.0799387	0.0286077
98588_6w_G1_L.tif	0.274726	-0.0636528	-0.779427	0.299482	-0.0736481	0.20599	0.204923	-0.0720987	0.198763	-0.0320194	0.130717	-0.0814177	0.128056	-0.0122254	0.055365	-0.093113	0.0568901	0.00302762	-0.0130791	-0.0954776	-0.0147698	0.0137671	-0.0844972	-0.094705	-0.0840176	0.0224428
98606_6w_G1_L.tif	0.263165	-0.0797419	-0.788759	0.296872	-0.0837766	0.20736	0.20113	-0.0801362	0.189185	-0.0432863	0.136197	-0.0789605	0.121267	-0.0194227	0.0680296	-0.0826826	0.0533746	0.000208342	0.0021306	-0.0832376	-0.0133042	0.0171385	-0.0693565	-0.083387	-0.0792826	0.029276
98607_6w_G1_L.tif	0.265667	-0.0799547	-0.794622	0.289374	-0.0692456	0.199425	0.19639	-0.0846223	0.19462	-0.0420739	0.128261	-0.0834207	0.127248	-0.0171068	0.0596176	-0.0836638	0.0588356	0.00295191	-0.00681472	-0.0808777	-0.00876829	0.0203818	-0.0760989	-0.0749654	-0.0750897	0.0345523
98613_6w_G1_L.tif	0.270502	-0.0717872	-0.784437	0.301997	-0.0860019	0.190343	0.201772	-0.0781645	0.197089	-0.0363347	0.133373	-0.0792292	0.127536	-0.0143149	0.0638839	-0.0826656	0.0578431	0.00357307	-0.0081987	-0.089219	-0.0108858	0.0188969	-0.0819111	-0.0908688	-0.0805651	0.027774
98625_6w_G1_L.tif	0.267483	-0.0708001	-0.778073	0.306217	-0.100366	0.196105	0.201401	-0.0785896	0.198028	-0.0282123	0.133007	-0.0841066	0.128132	-0.00759668	0.0629738	-0.0929353	0.0586353	0.00900727	-0.00718587	-0.10148	-0.0115326	0.0202227	-0.0734936	-0.096958	-0.0790089	0.0291258
98629_6w_G1_L.tif	0.268197	-0.0683405	-0.774854	0.312316	-0.106798	0.20178	0.204166	-0.075743	0.194801	-0.0298799	0.137837	-0.0805369	0.124044	-0.010625	0.0708188	-0.0874344	0.0530333	0.0033681	0.000878193	-0.097903	-0.0175021	0.013227	-0.0689876	-0.100144	-0.0856336	0.0199163
98639_6w_G1_L.tif	0.269842	-0.0776601	-0.794113	0.296484	-0.0772103	0.185629	0.199809	-0.0819916	0.195483	-0.0440788	0.132268	-0.0785889	0.127271	-0.0192789	0.0635575	-0.0775072	0.0568971	-0.000861069	-0.00645764	-0.0777696	-0.0125418	0.0153044	-0.0752104	-0.0697122	-0.0795937	0.0300313
98642_6w_G1_L.tif	0.270141	-0.0720496	-0.782549	0.307415	-0.0947225	0.183689	0.200973	-0.0799877	0.199124	-0.0327039	0.133363	-0.0806641	0.130284	-0.00960019	0.065429	-0.0827197	0.0596985	0.00693275	-0.00587288	-0.0891573	-0.0109291	0.0193923	-0.0777383	-0.0890112	-0.0871998	0.0184643
98564_6w_G1_L.tif	0.265423	-0.0744411	-0.784522	0.290608	-0.0678312	0.215512	0.197762	-0.0809253	0.198131	-0.0318129	0.128148	-0.0848367	0.128522	-0.010755	0.0583117	-0.0899418	0.0581693	0.00540138	-0.0118137	-0.0949741	-0.00997056	0.0201459	-0.0826403	-0.094005	-0.0776895	0.0300245
98658_6w_G1_L.tif	0.267097	-0.0645616	-0.768801	0.312359	-0.111974	0.215208	0.204087	-0.0749634	0.192653	-0.026414	0.136964	-0.0847059	0.122158	-0.00782763	0.0683474	-0.0977538	0.0539321	0.00844051	0.00224811	-0.106868	-0.0156306	0.0176485	-0.0672055	-0.112006	-0.0838756	0.0214451
98668_6w_G1_L.tif	0.265666	-0.0735976	-0.779238	0.307444	-0.104525	0.195778	0.200501	-0.080777	0.196319	-0.0301958	0.134887	-0.0830023	0.127436	-0.00803172	0.0673851	-0.0889065	0.0568099	0.0070539	-0.00232318	-0.0973755	-0.0136262	0.0178248	-0.0699296	-0.0950816	-0.0793619	0.0288669
98669_6w_G1_L.tif	0.263633	-0.0706841	-0.773309	0.305943	-0.103853	0.21849	0.200927	-0.0792385	0.193865	-0.0269385	0.134766	-0.0862239	0.123382	-0.00793638	0.0675578	-0.0957666	0.0544264	0.00784229	0.000928369	-0.104075	-0.0141363	0.0190979	-0.0664277	-0.105167	-0.0817594	0.0246565
98679_6w_G1_L.tif	0.263316	-0.0731478	-0.77669	0.302345	-0.0962413	0.21525	0.201367	-0.0784073	0.194485	-0.0292548	0.133256	-0.0857041	0.125246	-0.00831707	0.0652446	-0.0940215	0.0562362	0.00806061	-0.00435105	-0.103841	-0.0124203	0.0201584	-0.0686821	-0.0993139	-0.080766	0.0261935
98694_6w_G1_L.tif	0.266374	-0.0772213	-0.786077	0.300365	-0.0856263	0.194586	0.200134	-0.0808058	0.195843	-0.0374727	0.135548	-0.0773528	0.126752	-0.0148234	0.0661767	-0.0810122	0.0579511	0.00417955	-0.00504794	-0.0866593	-0.0114902	0.0184074	-0.0784045	-0.0879869	-0.0821339	0.0257971
98696_6w_G1_L.tif	0.268472	-0.0719468	-0.781472	0.304057	-0.0922885	0.196846	0.202412	-0.0775427	0.197216	-0.0324647	0.134067	-0.0810151	0.125555	-0.0137252	0.0642775	-0.0874137	0.057205	0.00515958	-0.00489442	-0.092546	-0.0139153	0.0161139	-0.0756861	-0.0924163	-0.0809488	0.0268936
98708_6w_G1_L.tif	0.265497	-0.0683726	-0.773588	0.306732	-0.104781	0.218805	0.200534	-0.0800077	0.193217	-0.0276307	0.134322	-0.087238	0.1226	-0.00878949	0.0672017	-0.0968772	0.0528397	0.00594977	0.00342125	-0.101706	-0.0151945	0.0178491	-0.0633994	-0.102236	-0.0826693	0.0235215
98723_6w_G1_L.tif	0.273214	-0.0774886	-0.795345	0.29741	-0.0695775	0.168793	0.201301	-0.0794031	0.203146	-0.0402914	0.13039	-0.0760592	0.133448	-0.0166751	0.0580747	-0.0752626	0.0615669	0.00103852	-0.0140426	-0.0738615	-0.0110846	0.0148175	-0.0876501	-0.0683944	-0.0834402	0.0253766
98745_6w_G1_L.tif	0.26673	-0.0822274	-0.794569	0.298722	-0.085388	0.179027	0.200025	-0.0826101	0.196949	-0.0420053	0.133574	-0.0780876	0.12607	-0.0205908	0.0647786	-0.0775291	0.0580786	0.00109125	-0.00306455	-0.0753006	-0.0105243	0.0183712	-0.0742542	-0.0707726	-0.0784059	0.0319122
98755_6w_G1_L.tif	0.264407	-0.0698019	-0.776192	0.294696	-0.082211	0.227546	0.196881	-0.0818021	0.197001	-0.025364	0.126112	-0.0920977	0.129224	-0.00325646	0.0582219	-0.100162	0.0585044	0.0106832	-0.00855098	-0.106464	-0.0118157	0.020477	-0.0746373	-0.104458	-0.0769433	0.0300037
98759_6w_G1_L.tif	0.262191	-0.0747085	-0.778444	0.303834	-0.10265	0.215514	0.198956	-0.0826648	0.191508	-0.0321446	0.134764	-0.0859883	0.122566	-0.010684	0.069581	-0.0917522	0.0544213	0.00674178	0.0041598	-0.0973264	-0.0134501	0.0196071	-0.0619308	-0.0957418	-0.0816717	0.0253148
98761_6w_G1_L.tif	0.268959	-0.0723569	-0.785323	0.300944	-0.0887317	0.200172	0.199757	-0.0815905	0.193283	-0.0386054	0.133681	-0.0815922	0.124549	-0.0157208	0.0661606	-0.0844652	0.0546605	0.00139343	-0.00156743	-0.0871796	-0.0133658	0.016785	-0.0713541	-0.0852545	-0.0807084	0.0274709
98766_6w_G1_L.tif	0.255851	-0.0832239	-0.789228	0.292744	-0.0886445	0.225476	0.195311	-0.0869427	0.183997	-0.0424035	0.133464	-0.086574	0.117505	-0.0178419	0.0704135	-0.088699	0.053054	0.0041699	0.00852546	-0.0890627	-0.0108693	0.0220788	-0.055632	-0.0844244	-0.0737473	0.0347035
98771_6w_G1_L.tif	0.263533	-0.0680966	-0.771885	0.304375	-0.105631	0.228978	0.199613	-0.0807295	0.189955	-0.0283333	0.133091	-0.0903755	0.121117	-0.00774801	0.0680719	-0.0994636	0.0527782	0.00800125	0.00323132	-0.10781	-0.0125445	0.0222004	-0.0613893	-0.107512	-0.0799391	0.0265142
98773_6w_G1_L.tif	0.270721	-0.0664233	-0.778521	0.31319	-0.111357	0.189995	0.203878	-0.0767619	0.192485	-0.0353178	0.136664	-0.0818512	0.122832	-0.0140985	0.0697025	-0.08768	0.0547452	0.00461391	0.00142714	-0.0949801	-0.0138702	0.017801	-0.0665971	-0.0936492	-0.0821089	0.0251624
98808_6w_G1_L.tif	0.26902	-0.0655458	-0.77555	0.305069	-0.100248	0.210553	0.200551	-0.0793969	0.193592	-0.0301897	0.133604	-0.0854656	0.123801	-0.0100342	0.0637859	-0.0965221	0.0554996	0.00722021	-0.0035694	-0.103802	-0.0129521	0.0195008	-0.0695852	-0.101292	-0.0779494	0.029905
98819_6w_G1_L.tif	0.264086	-0.0716708	-0.777241	0.305442	-0.105318	0.216302	0.20085	-0.0803938	0.18863	-0.0348703	0.13456	-0.0870735	0.121615	-0.0110456	0.0709833	-0.091494	0.0528507	0.0053836	0.00584438	-0.0974201	-0.0140992	0.0191274	-0.0616679	-0.098231	-0.0810921	0.0259447
98822_6w_G1_L.tif	0.272123	-0.0687585	-0.785223	0.298312	-0.0770875	0.206179	0.202817	-0.0766935	0.193399	-0.0395991	0.133111	-0.0802357	0.120406	-0.0221944	0.064444	-0.0833836	0.0544231	7.01697e-05	-0.00348035	-0.0851753	-0.0156237	0.0132077	-0.0777066	-0.087922	-0.0816022	0.0261938
98832_6w_G1_L.tif	0.265028	-0.075464	-0.783455	0.299455	-0.0901202	0.203904	0.199235	-0.0815882	0.19545	-0.0335998	0.130784	-0.0858647	0.127052	-0.0107391	0.063334	-0.0898857	0.058186	0.00713879	-0.00444779	-0.0938895	-0.0106572	0.0207574	-0.0702963	-0.0880484	-0.0800926	0.0278239
98837_6w_G1_L.tif	0.260788	-0.0736923	-0.776263	0.304267	-0.105675	0.227005	0.198877	-0.0829284	0.187745	-0.0329465	0.135396	-0.0879375	0.119493	-0.0110987	0.0730619	-0.09284	0.0514898	0.0056686	0.00998843	-0.0981306	-0.0159603	0.0178829	-0.0566472	-0.0994961	-0.0822938	0.0242465
98839_6w_G1_L.tif	0.262999	-0.0722337	-0.776668	0.303328	-0.0980085	0.226204	0.200842	-0.0800211	0.187559	-0.0352354	0.137605	-0.0832118	0.119488	-0.0130023	0.0722039	-0.0902481	0.0503338	0.00278054	0.00720332	-0.0963059	-0.0164818	0.0163964	-0.063432	-0.101172	-0.0836435	0.0227222
98841_6w_G1_L.tif	0.263187	-0.0687485	-0.772211	0.30773	-0.108833	0.233806	0.201485	-0.0797869	0.184471	-0.0342428	0.139643	-0.0845989	0.115319	-0.0138576	0.0764224	-0.0924687	0.0481611	0.00333114	0.0120876	-0.101174	-0.0197349	0.0141346	-0.0553923	-0.105203	-0.084605	0.0210787
98856_6w_G1_L.tif	0.264811	-0.0694303	-0.775007	0.2994	-0.0881165	0.227925	0.198486	-0.0810144	0.193396	-0.0288418	0.132692	-0.0863068	0.125247	-0.00702153	0.0648013	-0.0952545	0.0552487	0.00769545	-0.00310066	-0.103742	-0.0153864	0.0168843	-0.0704627	-0.103867	-0.0826083	0.0235737
98858_6w_G1_L.tif	0.260466	-0.0696969	-0.768425	0.308649	-0.113971	0.235724	0.201185	-0.0796069	0.1882	-0.0268778	0.136981	-0.0889691	0.118254	-0.00795484	0.0730424	-0.0994231	0.0507385	0.00809802	0.0104597	-0.107665	-0.0170745	0.0181176	-0.055214	-0.110968	-0.0846416	0.0205734
98864_6w_G1_L.tif	0.270758	-0.0697543	-0.78584	0.301375	-0.0870346	0.208311	0.202575	-0.0785262	0.187202	-0.0454298	0.135252	-0.0809505	0.120896	-0.0194381	0.0679204	-0.0844004	0.0503463	-0.00329591	0.00379631	-0.0832822	-0.0166414	0.0131378	-0.0639738	-0.0794265	-0.0852565	0.0216805
98866_6w_G1_L.tif	0.266731	-0.0737675	-0.78286	0.301114	-0.0912337	0.200351	0.201439	-0.0787971	0.195146	-0.0345981	0.130874	-0.0855072	0.127137	-0.011108	0.0626325	-0.0901837	0.0576714	0.00613774	-0.00456947	-0.0930651	-0.00974391	0.0218114	-0.0721256	-0.0889998	-0.0810979	0.0266121
98886_6w_G1_L.tif	0.266544	-0.0776557	-0.790328	0.295696	-0.0795823	0.199574	0.200965	-0.0798911	0.193331	-0.041401	0.133008	-0.0802918	0.1241	-0.0188025	0.0617236	-0.085749	0.0569409	0.00242716	-0.005991	-0.0863446	-0.0118545	0.0177354	-0.0694434	-0.0746889	-0.0794126	0.0293923
98900_6w_G1_L.tif	0.270596	-0.0728923	-0.788303	0.298649	-0.082206	0.192359	0.201676	-0.0787135	0.194236	-0.0413684	0.131443	-0.0815144	0.126051	-0.0172788	0.0626004	-0.0833333	0.0572829	0.00217293	-0.00643508	-0.0850068	-0.0101506	0.0196024	-0.076999	-0.0817231	-0.0797918	0.0290474
98904_6w_G1_L.tif	0.266677	-0.0775073	-0.788466	0.29513	-0.0777637	0.194128	0.196959	-0.0838775	0.201943	-0.0314367	0.126571	-0.0864515	0.130865	-0.0112889	0.0593765	-0.0858293	0.0611694	0.00683484	-0.00942978	-0.0868589	-0.0101291	0.0192143	-0.0789208	-0.0819735	-0.0788519	0.0299167
98919_6w_G1_L.tif	0.268025	-0.0655531	-0.772255	0.31302	-0.110936	0.213633	0.203955	-0.0763187	0.19119	-0.0304773	0.138252	-0.0831384	0.12047	-0.0116663	0.072452	-0.0913494	0.0502781	0.00254978	0.00677656	-0.0988746	-0.0193629	0.0123423	-0.061909	-0.102029	-0.0869366	0.017862
98923_6w_G1_L.tif	0.265801	-0.0785861	-0.790177	0.297833	-0.0873543	0.194979	0.201132	-0.0803223	0.191845	-0.04282	0.133303	-0.0811901	0.123417	-0.0191184	0.0653682	-0.0831252	0.0561061	0.00194963	-0.00285458	-0.085015	-0.00991317	0.0206865	-0.0701299	-0.0785473	-0.0765435	0.0332762
98931_6w_G1_L.tif	0.273266	-0.0686746	-0.783031	0.31629	-0.10525	0.172239	0.205574	-0.0749311	0.198355	-0.0343091	0.137428	-0.0766262	0.126989	-0.0144997	0.0691617	-0.0794498	0.0537575	-0.00185218	0.00115569	-0.0814188	-0.0166746	0.0110352	-0.072282	-0.084108	-0.0884496	0.0163053
98937_6w_G1_L.tif	0.270649	-0.0810373	-0.795832	0.302779	-0.0850474	0.161907	0.203512	-0.0782684	0.198628	-0.0449464	0.134508	-0.0739994	0.129702	-0.0199482	0.0637953	-0.0729102	0.060046	0.000776406	-0.00657027	-0.0709516	-0.00999475	0.0177498	-0.0804678	-0.0675429	-0.0829293	0.0263919
98940_6w_G1_L.tif	0.265663	-0.0688104	-0.775269	0.306032	-0.103395	0.220249	0.199861	-0.0812651	0.189474	-0.0329517	0.135645	-0.085704	0.121639	-0.0103803	0.0706512	-0.0923691	0.0520459	0.00475911	0.00564877	-0.0985438	-0.0156989	0.0172111	-0.0624314	-0.100468	-0.0838333	0.0222414
98946_6w_G1_L.tif	0.269957	-0.0676839	-0.777928	0.313594	-0.109887	0.192678	0.204396	-0.0761055	0.192606	-0.0350764	0.139076	-0.0784012	0.123536	-0.012994	0.0701843	-0.0870278	0.053012	0.00213498	0.00223659	-0.093791	-0.0162914	0.0143187	-0.0669016	-0.0941026	-0.0839953	0.0224557
98948_6w_G1_L.tif	0.268877	-0.0713245	-0.779207	0.311832	-0.105081	0.184337	0.203412	-0.0768805	0.198092	-0.0303863	0.135871	-0.0800442	0.127519	-0.010196	0.0675946	-0.0853021	0.058263	0.00745481	-0.00300132	-0.0934976	-0.0140682	0.0162212	-0.0746585	-0.0954084	-0.0836123	0.0231947
98972_6w_G1_L.tif	0.269837	-0.0730481	-0.782846	0.310256	-0.0991542	0.179674	0.202209	-0.0790013	0.200626	-0.0306092	0.134376	-0.0801354	0.131015	-0.00840521	0.0661694	-0.082744	0.0566984	0.00278172	-0.00320652	-0.0866293	-0.0156645	0.0127488	-0.0744284	-0.0856927	-0.0856311	0.0208045
98974_6w_G1_L.tif	0.261463	-0.074556	-0.777908	0.30191	-0.098979	0.221717	0.200482	-0.0803097	0.189398	-0.0337513	0.13456	-0.0862403	0.121254	-0.0115351	0.0692291	-0.0926577	0.0539284	0.0066114	0.00498404	-0.0972658	-0.0138195	0.0193196	-0.0645207	-0.100327	-0.0800707	0.0270852
98979_6w_G1_L.tif	0.267249	-0.0720077	-0.781831	0.303624	-0.095476	0.205965	0.199513	-0.0820861	0.192788	-0.0355796	0.133517	-0.0844387	0.123446	-0.0139456	0.0689066	-0.0860538	0.0544119	0.0034871	0.00360332	-0.0881151	-0.0145884	0.0164658	-0.0681833	-0.0909682	-0.0833553	0.0236527
98984_6w_G1_L.tif	0.265388	-0.0674227	-0.772628	0.305508	-0.103506	0.22332	0.199247	-0.0812488	0.1908	-0.0295382	0.13389	-0.088019	0.123871	-0.00622361	0.0696261	-0.0946588	0.0530877	0.0069298	0.00235378	-0.104609	-0.0156326	0.017578	-0.0653863	-0.106915	-0.0811103	0.0252996
98990_6w_G1_L.tif	0.260794	-0.0713713	-0.772703	0.303885	-0.105208	0.232858	0.197749	-0.0833888	0.188422	-0.0297262	0.135031	-0.0887638	0.121209	-0.00713848	0.0712938	-0.0966944	0.0520592	0.00760618	0.00897179	-0.1024	-0.0153421	0.019109	-0.060719	-0.108618	-0.0815584	0.0246423
99022_6w_G1_L.tif	0.2718	-0.0637842	-0.776094	0.308644	-0.0977286	0.209049	0.203976	-0.0755442	0.191188	-0.0355914	0.136893	-0.0806538	0.12119	-0.0152715	0.0691611	-0.0877549	0.0520967	0.00150004	0.00198932	-0.0936232	-0.0161507	0.0147556	-0.0711356	-0.0996341	-0.0871861	0.0179093
99024_6w_G1_L.tif	0.275682	-0.0766197	-0.798683	0.291965	-0.05174	0.173674	0.206475	-0.0716607	0.201395	-0.0465177	0.130797	-0.0717548	0.129596	-0.0253995	0.0549875	-0.0725107	0.0594304	-0.00459552	-0.0178827	-0.0691273	-0.011032	0.013355	-0.0946733	-0.0652998	-0.084351	0.0244921
99031_6w_G1_L.tif	0.267283	-0.0767624	-0.789068	0.297397	-0.0834813	0.194394	0.19878	-0.0826556	0.196168	-0.037941	0.131984	-0.0815121	0.126872	-0.0154173	0.0631232	-0.083936	0.0566253	0.00192788	-0.00557271	-0.0857398	-0.0114185	0.018246	-0.0742061	-0.0804546	-0.0770896	0.0324548
99032_6w_G1_L.tif	0.268523	-0.0756818	-0.787098	0.304141	-0.0926903	0.186827	0.200774	-0.0811646	0.196069	-0.0380294	0.135198	-0.0786635	0.125389	-0.017168	0.0680133	-0.0792934	0.0562292	0.00172181	-0.00136569	-0.082523	-0.0126206	0.0170441	-0.0737488	-0.0826017	-0.0826718	0.0253915
99036_6w_G1_L.tif	0.273572	-0.0757762	-0.795208	0.298618	-0.0748524	0.172851	0.201969	-0.0792036	0.197255	-0.0463221	0.13349	-0.0741264	0.128919	-0.0209281	0.0621491	-0.0737247	0.0586013	-0.00144397	-0.00921603	-0.0730068	-0.0115314	0.0151856	-0.0836115	-0.0701133	-0.0815356	0.0279914
99054_6w_G1_L.tif	0.268616	-0.0647323	-0.773719	0.306886	-0.101806	0.219587	0.201475	-0.0786701	0.190473	-0.0318802	0.134732	-0.086128	0.121632	-0.0106796	0.0687934	-0.0937557	0.0530513	0.00572014	0.0012601	-0.102962	-0.0168235	0.0154291	-0.0635068	-0.100385	-0.0841773	0.0215706
99059_6w_G1_L.tif	0.265345	-0.0786033	-0.789675	0.296016	-0.0813694	0.200097	0.199383	-0.0818638	0.193256	-0.040749	0.132763	-0.0810787	0.12561	-0.0162794	0.0648755	-0.08279	0.0560638	0.00180695	-0.00357361	-0.0847911	-0.0123501	0.0173601	-0.0724684	-0.0803607	-0.077859	0.0312362
99064_6w_G1_L.tif	0.266613	-0.073495	-0.783024	0.302088	-0.0964918	0.198852	0.199234	-0.082176	0.191944	-0.037921	0.13168	-0.0857382	0.126838	-0.0105526	0.0665248	-0.087136	0.0583845	0.00787556	-0.00167321	-0.0921409	-0.00889206	0.0234932	-0.071772	-0.0920844	-0.0793661	0.0289354
99075_6w_G1_L.tif	0.261216	-0.06887	-0.769471	0.303055	-0.102858	0.23888	0.199276	-0.0806029	0.189867	-0.0260894	0.133919	-0.0900735	0.121342	-0.00553544	0.0677222	-0.101888	0.0538718	0.0106788	0.00333212	-0.11104	-0.0158738	0.0187851	-0.0613023	-0.112099	-0.081042	0.0247984
99082_6w_G1_L.tif	0.269504	-0.06928	-0.780874	0.304058	-0.0934114	0.203452	0.202865	-0.0771474	0.191981	-0.037523	0.134949	-0.0813524	0.123627	-0.0145758	0.0666599	-0.0870928	0.0540521	0.00225783	-0.00256114	-0.0936221	-0.0130573	0.0179804	-0.0716323	-0.0923501	-0.082103	0.025195
99088_6w_G1_L.tif	0.274039	-0.0675262	-0.784031	0.303661	-0.0845335	0.187893	0.203901	-0.0750898	0.199527	-0.0340478	0.131614	-0.0808814	0.128084	-0.0145356	0.0605667	-0.0857859	0.0562458	0.000585208	-0.0103088	-0.0900446	-0.0135572	0.0147828	-0.0794011	-0.0846983	-0.0821464	0.0256874
99090_6w_G1_L.tif	0.271843	-0.067864	-0.780741	0.311381	-0.100983	0.189742	0.204941	-0.0751706	0.19324	-0.0381557	0.137471	-0.0779022	0.124528	-0.015058	0.0701443	-0.0814384	0.0536757	0.000499457	0.00120802	-0.0868509	-0.0165404	0.0126197	-0.0725769	-0.091496	-0.0862102	0.0196929
99091_6w_G1_L.tif	0.267185	-0.0663493	-0.772498	0.312918	-0.112782	0.214742	0.204922	-0.0752671	0.188678	-0.0331871	0.139775	-0.0818485	0.118386	-0.0138279	0.0738623	-0.0907453	0.0492904	0.00175587	0.0081594	-0.0988368	-0.0182196	0.0142365	-0.0616155	-0.103906	-0.0851426	0.0203161
99099_6w_G1_L.tif	0.261556	-0.0776545	-0.780506	0.304541	-0.104405	0.205592	0.197234	-0.0853392	0.193617	-0.0318941	0.13557	-0.0838916	0.124856	-0.00978636	0.069859	-0.0888165	0.0558244	0.00710404	0.00479212	-0.0924318	-0.0115458	0.0213971	-0.0658911	-0.0954012	-0.0809601	0.0265808
99103_6w_G1_L.tif	0.272069	-0.0715685	-0.785622	0.300211	-0.0751859	0.19238	0.204095	-0.0746835	0.199338	-0.0360951	0.13192	-0.0787742	0.130494	-0.0128802	0.058108	-0.0858307	0.0582351	0.00219586	-0.0107211	-0.0859464	-0.0138572	0.0138972	-0.0807545	-0.0808994	-0.0881188	0.0179935
99114_6w_G1_L.tif	0.276534	-0.0668985	-0.784229	0.303293	-0.0727239	0.183537	0.204117	-0.0739157	0.204357	-0.0318436	0.131922	-0.0763099	0.132668	-0.0122455	0.0582327	-0.0815121	0.0579664	-0.000191224	-0.0149589	-0.0856535	-0.0149602	0.011028	-0.0894329	-0.0849895	-0.0894927	0.0157023
99115_6w_G1_L.tif	0.263492	-0.0751382	-0.785104	0.293833	-0.0801081	0.222972	0.199265	-0.0810947	0.189855	-0.0377255	0.132539	-0.0846296	0.120018	-0.0170118	0.0651591	-0.089991	0.0524313	0.00174721	-0.00244067	-0.0951615	-0.0133571	0.0181469	-0.0648708	-0.0870543	-0.0768771	0.0311077
99126_6w_G1_L.tif	0.256732	-0.0708565	-0.769395	0.302733	-0.109039	0.255692	0.195879	-0.0855946	0.180899	-0.0311082	0.137302	-0.0910138	0.116508	-0.00633077	0.0768653	-0.100017	0.0469127	0.00650082	0.0153594	-0.109653	-0.018368	0.0182521	-0.0490564	-0.113759	-0.0805983	0.0251542
99132_6w_G1_L.tif	0.279345	-0.069301	-0.793255	0.293819	-0.0527696	0.17414	0.205874	-0.0708303	0.204572	-0.040485	0.126635	-0.0767704	0.135153	-0.0167218	0.0506991	-0.0786896	0.0631946	0.00110506	-0.0257812	-0.0810558	-0.01212	0.0118639	-0.0972008	-0.0708265	-0.0843461	0.023753
99134_6w_G1_L.tif	0.274087	-0.0698124	-0.786317	0.312043	-0.0978458	0.169753	0.205961	-0.0740674	0.19761	-0.0389007	0.136496	-0.0754674	0.127458	-0.0167901	0.0670893	-0.0776272	0.0554698	-0.00141234	-0.00373376	-0.08157	-0.0153529	0.0119398	-0.0758074	-0.0800062	-0.0851147	0.0219174
99148_6w_G1_L.tif	0.275088	-0.0658569	-0.782141	0.308846	-0.0908266	0.178229	0.204885	-0.0736193	0.200083	-0.0333832	0.131682	-0.0810317	0.131811	-0.00917228	0.0598218	-0.0872729	0.0603241	0.00638373	-0.0116505	-0.0925223	-0.0126772	0.0158814	-0.0791933	-0.0845966	-0.0872068	0.0181146
99149_6w_G1_L.tif	0.282111	-0.0725611	-0.80299	0.293226	-0.049924	0.153463	0.205725	-0.0726263	0.20546	-0.048173	0.127544	-0.0724561	0.13256	-0.0277453	0.0522598	-0.0683066	0.0627527	-0.0045309	-0.0239122	-0.0652159	-0.0098543	0.012724	-0.0984472	-0.054485	-0.0832847	0.0266871
99168_6w_G1_L.tif	0.274933	-0.0661523	-0.78464	0.302781	-0.0850677	0.186128	0.201013	-0.0790293	0.19705	-0.0376734	0.132185	-0.0798542	0.129056	-0.0132853	0.0602079	-0.0860213	0.0589379	0.00425673	-0.0102471	-0.0896109	-0.0110044	0.0182875	-0.0813573	-0.0870133	-0.0810658	0.0271862
99176_6w_G1_L.tif	0.268797	-0.0803788	-0.795566	0.291816	-0.0680112	0.180261	0.198117	-0.0827294	0.201638	-0.0390267	0.127765	-0.0806079	0.132151	-0.0158215	0.0568253	-0.0799208	0.061483	0.00272674	-0.0138717	-0.0785765	-0.00554989	0.0228693	-0.085837	-0.0726664	-0.077941	0.0320554
99180_6w_G1_L.tif	0.268851	-0.0674362	-0.777712	0.303841	-0.0922684	0.217312	0.201385	-0.0788453	0.190325	-0.0358282	0.136408	-0.0815053	0.120114	-0.015846	0.0700822	-0.0869973	0.0526975	0.00290291	0.00172556	-0.0945963	-0.0166262	0.0145763	-0.0697492	-0.09839	-0.0852328	0.0208116
99189_6w_G1_L.tif	0.268545	-0.0724897	-0.783967	0.303378	-0.095458	0.193688	0.200092	-0.081323	0.195009	-0.035831	0.132986	-0.0830809	0.127136	-0.011776	0.0640448	-0.0883394	0.05687	0.00467834	-0.00338924	-0.0910956	-0.0122358	0.0184784	-0.0704885	-0.0858766	-0.0791447	0.0295896
99190_6w_G1_L.tif	0.274732	-0.0749171	-0.795366	0.29865	-0.0756666	0.163969	0.202069	-0.0786811	0.200272	-0.0437612	0.130267	-0.0771979	0.132511	-0.0172524	0.0570675	-0.0783708	0.0618546	0.00207168	-0.0146131	-0.0769741	-0.00731245	0.020646	-0.0857715	-0.0684529	-0.0800437	0.0302703
99199_6w_G1_L.tif	0.271118	-0.0704696	-0.784155	0.305335	-0.0915454	0.193177	0.204119	-0.0760623	0.193679	-0.0395101	0.135975	-0.0781249	0.124081	-0.0175106	0.0672902	-0.0818829	0.0541314	-0.00017796	-0.00300882	-0.0874314	-0.0156938	0.0132182	-0.0729814	-0.0851341	-0.0830108	0.0245741
99202_6w_G1_L.tif	0.258638	-0.0648276	-0.762966	0.30162	-0.103677	0.270258	0.198299	-0.0813797	0.18075	-0.0270275	0.137025	-0.0920128	0.113599	-0.00622304	0.0743874	-0.105679	0.0470777	0.00894212	0.0102914	-0.120344	-0.0169266	0.0207299	-0.0531709	-0.125428	-0.0833273	0.0213713
99208_6w_G1_L.tif	0.27067	-0.0704574	-0.783184	0.298692	-0.0829756	0.189537	0.197262	-0.0828436	0.202742	-0.028353	0.126215	-0.08726	0.133121	-0.00677753	0.0565832	-0.0906111	0.0643803	0.0121596	-0.0136309	-0.0943526	-0.00747164	0.0230873	-0.0859494	-0.0939512	-0.077762	0.0311308
99214_6w_G1_L.tif	0.26603	-0.0719913	-0.780843	0.295912	-0.0781498	0.218969	0.198215	-0.0812922	0.194624	-0.0328191	0.130186	-0.0856626	0.127311	-0.00929159	0.0634468	-0.0895395	0.0567052	0.00593561	-0.00554641	-0.0956476	-0.0128013	0.0181649	-0.0756092	-0.0957945	-0.0835681	0.0230573
99216_6w_G1_L.tif	0.271312	-0.0700495	-0.783272	0.30552	-0.092728	0.18763	0.202089	-0.0782844	0.197794	-0.0342101	0.132569	-0.0818863	0.127444	-0.0133327	0.0643192	-0.0846204	0.0573597	0.00381624	-0.00522868	-0.0887622	-0.0124914	0.0172601	-0.0770059	-0.0886705	-0.0821609	0.0255897
99217_6w_G1_L.tif	0.263015	-0.0726823	-0.777779	0.301307	-0.0966627	0.222389	0.198454	-0.0824922	0.192185	-0.0306143	0.132965	-0.0876439	0.12209	-0.0108024	0.0683185	-0.0929606	0.0534306	0.00574171	0.00226272	-0.099511	-0.0143241	0.0185099	-0.0632468	-0.0974949	-0.0807076	0.026254
99219_6w_G1_L.tif	0.267969	-0.0645287	-0.773046	0.302514	-0.0955918	0.224982	0.199867	-0.0795418	0.192149	-0.0290182	0.131616	-0.0888822	0.124028	-0.00726236	0.0644313	-0.0980867	0.0544106	0.00754314	-0.00395397	-0.108309	-0.0137662	0.0192229	-0.0672395	-0.104114	-0.0808719	0.0254808
99220_6w_G1_L.tif	0.275903	-0.07137	-0.793572	0.295383	-0.0669171	0.179598	0.203386	-0.0757927	0.198379	-0.0441197	0.129026	-0.0787111	0.129516	-0.0199071	0.0572368	-0.0787616	0.0599638	0.000310683	-0.0161792	-0.080694	-0.0111449	0.0153643	-0.0853811	-0.0705985	-0.0802153	0.0292992
99221_6w_G1_L.tif	0.271513	-0.0751529	-0.790746	0.29874	-0.0787848	0.178018	0.199952	-0.0809857	0.201129	-0.0369848	0.129735	-0.0805925	0.131634	-0.0139755	0.0595863	-0.0808442	0.0603352	0.00313819	-0.0111294	-0.0815102	-0.00976068	0.0185493	-0.0835235	-0.0778558	-0.0799399	0.0294563
99225_6w_G1_L.tif	0.271877	-0.075541	-0.792163	0.297839	-0.076085	0.178233	0.2015	-0.0789758	0.199365	-0.0404911	0.130308	-0.0792523	0.131417	-0.0151949	0.0582395	-0.0814466	0.0603806	0.00255029	-0.0115702	-0.0801801	-0.0103117	0.0174809	-0.0820574	-0.0733037	-0.0808999	0.0282819
99226_6w_G1_L.tif	0.262543	-0.06887	-0.770518	0.304023	-0.0976227	0.239751	0.201563	-0.0783154	0.188354	-0.0296415	0.136359	-0.0865261	0.121058	-0.00732766	0.0709044	-0.0963455	0.050966	0.00627434	0.00644522	-0.104488	-0.0223531	0.0108265	-0.0613523	-0.108306	-0.0863471	0.0189448
99230_6w_G1_L.tif	0.263323	-0.0744968	-0.780388	0.299646	-0.0967734	0.209121	0.197703	-0.0832097	0.193868	-0.0316487	0.130359	-0.0885721	0.126118	-0.00856891	0.0638814	-0.0939423	0.059037	0.0106408	-0.00428595	-0.100993	-0.00743108	0.0260251	-0.0693577	-0.0964084	-0.076053	0.0324062
99231_6w_G1_L.tif	0.266018	-0.076701	-0.787952	0.296107	-0.0832178	0.200321	0.198395	-0.0827022	0.194341	-0.0383169	0.130909	-0.0835947	0.127054	-0.013605	0.0627906	-0.0862213	0.0569974	0.00352853	-0.00508688	-0.088129	-0.00973924	0.0208427	-0.073587	-0.0837447	-0.0769206	0.032216
99234_6w_G1_L.tif	0.270958	-0.0671492	-0.781974	0.296987	-0.0781434	0.215291	0.201355	-0.0777948	0.191974	-0.0375658	0.131041	-0.0841939	0.122353	-0.0165362	0.0623997	-0.0895254	0.0551924	0.00322594	-0.00550012	-0.0935097	-0.0122897	0.0183793	-0.0752646	-0.0925643	-0.0821008	0.0249558
99241_6w_G1_L.tif	0.267908	-0.0771254	-0.788861	0.298479	-0.0833911	0.187413	0.200832	-0.0798357	0.197778	-0.0375459	0.131013	-0.0815007	0.128778	-0.0144236	0.0609584	-0.0843237	0.0600514	0.00528311	-0.00815252	-0.0854984	-0.00996855	0.019551	-0.0784003	-0.0812756	-0.0785447	0.0308026
99245_6w_G1_L.tif	0.264028	-0.0678801	-0.772789	0.30529	-0.10869	0.226239	0.197249	-0.0841941	0.187864	-0.0312051	0.131492	-0.0929401	0.123798	-0.00445192	0.0684891	-0.099512	0.055186	0.0110449	0.00870315	-0.101483	-0.0132091	0.0214816	-0.059937	-0.106218	-0.0821828	0.023828
99256_6w_G1_L.tif	0.270089	-0.0734271	-0.786412	0.304033	-0.0906306	0.187328	0.203486	-0.0770365	0.195113	-0.0395535	0.135023	-0.0782701	0.124352	-0.0188665	0.0665016	-0.080489	0.0563152	0.00157637	-0.0034253	-0.0842351	-0.0128553	0.016505	-0.0761198	-0.0845648	-0.0814367	0.0270005
99258_6w_G1_L.tif	0.27156	-0.0736554	-0.790721	0.295484	-0.0742375	0.188112	0.201279	-0.0786295	0.19634	-0.0417821	0.130374	-0.0800021	0.129187	-0.0160425	0.0569332	-0.0854988	0.0596609	0.00305235	-0.0110696	-0.0834367	-0.00905769	0.019749	-0.0816545	-0.0781595	-0.0785932	0.0308093
99259_6w_G1_L.tif	0.262428	-0.0703365	-0.773841	0.30435	-0.10522	0.229971	0.200227	-0.0806552	0.186306	-0.0334049	0.136506	-0.0866294	0.119582	-0.00999611	0.0714332	-0.0955674	0.0518303	0.00670299	0.00478354	-0.105918	-0.0155107	0.0186132	-0.0576206	-0.102734	-0.0809028	0.0256034
99262_6w_G1_L.tif	0.267255	-0.0612627	-0.767912	0.305504	-0.0995062	0.247474	0.202535	-0.0770586	0.184866	-0.0311748	0.136875	-0.0875576	0.115204	-0.0120165	0.0719625	-0.0985487	0.046937	0.00309947	0.00745423	-0.108524	-0.0215673	0.0124121	-0.0564951	-0.109335	-0.0876081	0.0169891
99284_6w_G1_L.tif	0.270172	-0.0708972	-0.782568	0.305813	-0.0938356	0.191354	0.202132	-0.0783803	0.194568	-0.0375037	0.135483	-0.0787838	0.127016	-0.012858	0.0669762	-0.0827253	0.0563794	0.0032817	-0.00299049	-0.0882605	-0.0135482	0.0162597	-0.0774149	-0.0925296	-0.0823688	0.0252301
99288_6w_G1_L.tif	0.271589	-0.0711423	-0.788484	0.297436	-0.0776507	0.200777	0.201212	-0.0793036	0.192814	-0.0423009	0.132771	-0.0801812	0.122115	-0.0216186	0.0646495	-0.0815387	0.0547178	-0.00061883	-0.00394956	-0.0831052	-0.0141226	0.0146741	-0.0747435	-0.0805263	-0.0809177	0.0274484
99304_6w_G1_L.tif	0.273101	-0.0821186	-0.805359	0.28861	-0.0551363	0.167636	0.199846	-0.0816161	0.201229	-0.0485693	0.128309	-0.0754824	0.130271	-0.0258358	0.0560716	-0.0707423	0.0604838	-0.00395927	-0.0148865	-0.0640314	-0.00866544	0.0163428	-0.086067	-0.0520667	-0.0791969	0.0318329
99322_6w_G1_L.tif	0.265505	-0.0680979	-0.770612	0.310499	-0.106025	0.218505	0.204237	-0.0752106	0.192792	-0.0278282	0.137687	-0.0831167	0.122236	-0.00896505	0.0704212	-0.0931985	0.0524535	0.00565755	0.00392857	-0.10177	-0.0169249	0.0157045	-0.0671785	-0.108059	-0.0885202	0.0158803
99326_6w_G1_L.tif	0.270468	-0.0788875	-0.796167	0.294053	-0.0713419	0.178775	0.19791	-0.083953	0.198609	-0.0432071	0.130988	-0.0774172	0.130471	-0.0179804	0.060363	-0.076479	0.0602742	0.00133212	-0.0108768	-0.0760078	-0.00975534	0.0177112	-0.0825331	-0.0697621	-0.078409	0.0318228
99329_6w_G1_L.tif	0.265915	-0.0741072	-0.784955	0.294522	-0.0766234	0.21512	0.199295	-0.0806278	0.194104	-0.0356029	0.130695	-0.084444	0.124282	-0.0146218	0.0635607	-0.0875173	0.0546083	0.00227314	-0.00473858	-0.0915457	-0.013969	0.0163032	-0.0732424	-0.0887203	-0.0789322	0.0289694
99331_6w_G1_L.tif	0.261338	-0.087071	-0.799143	0.288133	-0.0679993	0.195075	0.194151	-0.0878712	0.195113	-0.0436675	0.130308	-0.0804248	0.12691	-0.0192724	0.0629566	-0.0778673	0.060347	0.0035135	-0.00414232	-0.0746485	-0.00985511	0.0185872	-0.0746138	-0.0690071	-0.0753716	0.0345212
99332_6w_G1_L.tif	0.270207	-0.0694201	-0.780433	0.302928	-0.0880827	0.197291	0.200696	-0.0789908	0.201342	-0.0273581	0.129435	-0.0858363	0.129377	-0.00915507	0.060436	-0.0905964	0.0585097	0.00634214	-0.00820138	-0.0944438	-0.0129887	0.0168897	-0.077302	-0.0915969	-0.0829942	0.0239467
99333_6w_G1_L.tif	0.268893	-0.0714251	-0.783726	0.297216	-0.0818171	0.202715	0.199051	-0.0808327	0.198364	-0.0318962	0.129069	-0.0854507	0.128492	-0.0108569	0.0595444	-0.0904263	0.0577773	0.00499125	-0.0107509	-0.0959694	-0.0115505	0.018584	-0.0762908	-0.0883021	-0.0770564	0.031653
99337_6w_G1_L.tif	0.268319	-0.0727953	-0.783334	0.304	-0.0959709	0.192009	0.199008	-0.0826979	0.196832	-0.0334396	0.134069	-0.081365	0.128017	-0.0106792	0.0645167	-0.0873629	0.0561691	0.00359958	-0.00369945	-0.0910835	-0.012128	0.018541	-0.073393	-0.0893246	-0.0784041	0.0305987
99345_6w_G1_L.tif	0.26816	-0.0683277	-0.777157	0.306734	-0.0998119	0.209913	0.200726	-0.0801121	0.192056	-0.0335891	0.134841	-0.0841508	0.12352	-0.0113756	0.0702483	-0.0876151	0.0538671	0.00451176	0.0028144	-0.0943598	-0.0157513	0.015716	-0.0687161	-0.0985879	-0.0847962	0.0212431
99348_6w_G1_L.tif	0.268749	-0.0687417	-0.778122	0.305821	-0.100061	0.197561	0.201068	-0.0789862	0.196692	-0.0296908	0.132235	-0.0853356	0.127471	-0.00820353	0.0618986	-0.0948272	0.0587846	0.00943239	-0.00647892	-0.101144	-0.0105044	0.021743	-0.0721556	-0.0959236	-0.0795753	0.0282946
99360_6w_G1_L.tif	0.266032	-0.0667494	-0.770952	0.31424	-0.120297	0.205516	0.200761	-0.080441	0.193622	-0.0253652	0.13557	-0.0876584	0.123566	-0.00599917	0.0705849	-0.0958801	0.0548769	0.00982545	0.00429353	-0.105424	-0.012915	0.0215861	-0.0628358	-0.10742	-0.0823064	0.0237699
99366_6w_G1_L.tif	0.266047	-0.0768033	-0.781855	0.311282	-0.10491	0.185223	0.203678	-0.077594	0.199051	-0.0302125	0.137019	-0.0790772	0.126901	-0.0118487	0.0695475	-0.0827277	0.0541461	0.00121064	0.00151028	-0.0867264	-0.0153898	0.0144676	-0.0698215	-0.0876524	-0.0859236	0.0204588
99392_6w_G1_L.tif	0.266803	-0.0738694	-0.781015	0.308744	-0.101934	0.195759	0.203852	-0.076983	0.193899	-0.0353402	0.136886	-0.0801075	0.124104	-0.0140115	0.0698035	-0.0844525	0.054855	0.00347921	0.00171647	-0.0897102	-0.0151885	0.0153997	-0.0677659	-0.0891023	-0.086016	0.0201946
99395_6w_G1_L.tif	0.263464	-0.0742609	-0.779076	0.307701	-0.110998	0.205856	0.200422	-0.0818123	0.190749	-0.0338873	0.137191	-0.0836613	0.12196	-0.0119246	0.0706568	-0.0911306	0.0531069	0.00484778	0.0056078	-0.0961151	-0.0145797	0.0182061	-0.0598495	-0.0934216	-0.0786541	0.029602
99398_6w_G1_L.tif	0.270376	-0.0662105	-0.775648	0.315598	-0.111947	0.188612	0.205005	-0.0745124	0.195065	-0.0309768	0.137188	-0.0806765	0.126101	-0.00890696	0.0685954	-0.0891221	0.0549139	0.00498527	-0.000337465	-0.0975896	-0.0149089	0.0161862	-0.0702725	-0.0992899	-0.0841301	0.0219039
99400_6w_G1_L.tif	0.277326	-0.0633824	-0.782966	0.30301	-0.079405	0.179965	0.201782	-0.0766101	0.204148	-0.0296802	0.12699	-0.0842467	0.133145	-0.00959396	0.0548333	-0.0887697	0.0622399	0.00715759	-0.016371	-0.0915158	-0.00893444	0.0200648	-0.089531	-0.0902709	-0.0832559	0.0238718
99405_6w_G1_L.tif	0.275555	-0.0763521	-0.798499	0.292039	-0.0506757	0.178227	0.20405	-0.0750374	0.201248	-0.0458682	0.131673	-0.0713484	0.130208	-0.0238216	0.0577521	-0.070159	0.0576147	-0.00631425	-0.0159938	-0.0684468	-0.0149074	0.0087309	-0.0914716	-0.0633354	-0.0865527	0.0216856
99408_6w_G1_L.tif	0.269952	-0.065343	-0.775267	0.305034	-0.0916308	0.21761	0.205325	-0.0732639	0.192212	-0.0330092	0.135835	-0.0818072	0.121702	-0.0135953	0.0659338	-0.091997	0.0518583	0.00189855	-0.00290464	-0.100359	-0.0178802	0.0128737	-0.0698243	-0.0985005	-0.0853113	0.0204584
99414_6w_G1_L.tif	0.265118	-0.0620149	-0.76536	0.311562	-0.114055	0.248568	0.202915	-0.0778792	0.182377	-0.0309798	0.141367	-0.0860725	0.111138	-0.0139501	0.0794559	-0.0962095	0.0421694	-0.000304046	0.0179911	-0.105228	-0.023531	0.0113762	-0.0511404	-0.114589	-0.0884451	0.0157211
99420_6w_G1_L.tif	0.265584	-0.0719582	-0.779988	0.303278	-0.0981182	0.212851	0.199783	-0.081563	0.190222	-0.0359464	0.134656	-0.0846397	0.122253	-0.0129718	0.0692268	-0.0892435	0.0536382	0.00433328	0.00390767	-0.0932314	-0.0144853	0.0175436	-0.0653073	-0.0943457	-0.0813713	0.0258935
99442_6w_G1_L.tif	0.27281	-0.0660619	-0.779404	0.309852	-0.0973444	0.18818	0.203181	-0.0765153	0.198559	-0.0309243	0.134146	-0.0808455	0.127373	-0.0116104	0.064729	-0.0867054	0.0559204	0.00302264	-0.00447705	-0.0918145	-0.0136883	0.016125	-0.0768305	-0.0938609	-0.0849748	0.0211579
99479_6w_G1_L.tif	0.280823	-0.0855193	-0.81882	0.283473	-0.0279631	0.137019	0.203893	-0.076547	0.207185	-0.0591838	0.12699	-0.0657327	0.136409	-0.0336102	0.0513578	-0.0531502	0.0638369	-0.0112236	-0.0264438	-0.0434299	-0.0109152	0.00732109	-0.104119	-0.0294963	-0.082234	0.0300808
99493_6w_G1_L.tif	0.270147	-0.0745257	-0.788936	0.297695	-0.0764273	0.192855	0.199556	-0.0812188	0.197476	-0.0385936	0.131311	-0.0802828	0.128825	-0.0150108	0.0624144	-0.0810198	0.0576237	0.00157102	-0.00608671	-0.0808565	-0.0125308	0.0158724	-0.0796181	-0.0804515	-0.0837541	0.0239668
99495_6w_G1_L.tif	0.267475	-0.0700661	-0.778565	0.30698	-0.103465	0.202015	0.200625	-0.0805048	0.192627	-0.0339025	0.135121	-0.0834363	0.124139	-0.011408	0.0683643	-0.0891935	0.055791	0.00648624	0.000666193	-0.0957577	-0.0124694	0.0198195	-0.0691554	-0.0972571	-0.0811549	0.0262249
99497_6w_G1_L.tif	0.268192	-0.0716518	-0.782691	0.300165	-0.0848236	0.208822	0.202355	-0.0775376	0.191641	-0.0387382	0.135329	-0.0797429	0.122977	-0.0162012	0.0664629	-0.0852718	0.054007	0.00160718	-0.00303823	-0.0911644	-0.0144075	0.0158688	-0.0740422	-0.0916285	-0.0819615	0.0254726
99505_6w_G1_L.tif	0.26583	-0.0722961	-0.781723	0.299826	-0.0863037	0.221462	0.200691	-0.0800667	0.189378	-0.0377971	0.13729	-0.080293	0.118272	-0.0185967	0.0700577	-0.0862157	0.0508195	0.000300736	0.00345344	-0.0909281	-0.018812	0.0120225	-0.0659949	-0.0915073	-0.0829569	0.0240893
99506_6w_G1_L.tif	0.274104	-0.0637122	-0.780369	0.305744	-0.09057	0.201976	0.202615	-0.0772821	0.194115	-0.0360025	0.134728	-0.0806286	0.123573	-0.015871	0.0656665	-0.0865905	0.0518879	-0.00168181	-0.00187461	-0.0900208	-0.0167739	0.0123735	-0.0731753	-0.0910465	-0.0839269	0.0227428
99509_6w_G1_L.tif	0.269073	-0.0665379	-0.775222	0.306979	-0.0995824	0.206362	0.201096	-0.0787498	0.197178	-0.0267749	0.133147	-0.0852799	0.126047	-0.00822877	0.0645081	-0.0938553	0.0549888	0.00564116	-0.00346434	-0.101057	-0.0142648	0.0172867	-0.0715997	-0.100569	-0.081905	0.0247839
99510_6w_G1_L.tif	0.269151	-0.0666717	-0.776322	0.309499	-0.105883	0.203664	0.202972	-0.0772423	0.193664	-0.0311211	0.135329	-0.084029	0.122011	-0.0131881	0.067229	-0.0926018	0.0538418	0.00465319	0.000620136	-0.098617	-0.0137726	0.0184563	-0.0661041	-0.0966573	-0.0827363	0.0238565
99518_6w_G1_L.tif	0.266968	-0.062853	-0.769029	0.307815	-0.108791	0.227722	0.20006	-0.0800214	0.190505	-0.0267546	0.134546	-0.0890412	0.120856	-0.00738423	0.0682542	-0.100397	0.0518119	0.00721119	0.0023659	-0.110701	-0.0145484	0.0198824	-0.0616805	-0.110063	-0.0813182	0.0245851
99524_6w_G1_L.tif	0.264364	-0.0728726	-0.779141	0.301283	-0.0963784	0.212107	0.198839	-0.0818936	0.191941	-0.0335781	0.131748	-0.0873051	0.12556	-0.00881042	0.0663988	-0.0916349	0.0573591	0.00887644	-0.000331714	-0.097244	-0.010499	0.0223397	-0.0703636	-0.0992776	-0.0794976	0.0280093
99529_6w_G1_L.tif	0.264044	-0.071528	-0.778872	0.298534	-0.0901838	0.226328	0.198604	-0.0818295	0.190639	-0.0329392	0.13164	-0.0882679	0.122461	-0.0108372	0.0661434	-0.0941298	0.0529403	0.00474829	0.00163779	-0.0983385	-0.0147168	0.0177657	-0.0642563	-0.0964519	-0.0800796	0.0269459
99533_6w_G1_L.tif	0.263629	-0.0748418	-0.781133	0.299041	-0.0890159	0.214835	0.199683	-0.0807176	0.195	-0.0313358	0.132388	-0.0852665	0.123462	-0.0127815	0.0656248	-0.0902519	0.0545336	0.00433984	-0.00175949	-0.0955401	-0.0133367	0.0182533	-0.0695803	-0.0938586	-0.0794952	0.0281246
99538_6w_G1_L.tif	0.272871	-0.0714813	-0.789198	0.294916	-0.0688291	0.192808	0.203336	-0.0752996	0.196671	-0.0411118	0.129806	-0.0799189	0.1286	-0.0168041	0.0582031	-0.0828122	0.0578602	0.000585335	-0.01325	-0.0851424	-0.0112274	0.0166907	-0.0858269	-0.0824006	-0.0790174	0.029971
99544_6w_G1_L.tif	0.268877	-0.0678107	-0.777425	0.306673	-0.0978044	0.210425	0.203319	-0.0766913	0.190632	-0.0360202	0.13673	-0.081287	0.121913	-0.013977	0.0694775	-0.0878798	0.0526915	0.00261022	0.00199678	-0.0942994	-0.0166868	0.0143127	-0.0693536	-0.0979448	-0.0843686	0.0218899
99559_6w_G1_L.tif	0.273062	-0.0727456	-0.788443	0.300912	-0.0761176	0.181479	0.20417	-0.0749417	0.200423	-0.0377694	0.132855	-0.0761087	0.130162	-0.0158949	0.0603854	-0.0796015	0.0578894	-0.000183293	-0.0124273	-0.0831966	-0.0133082	0.0136412	-0.0849645	-0.0797927	-0.0836868	0.0242023
99562_6w_G1_L.tif	0.268426	-0.0663859	-0.774958	0.311532	-0.10955	0.210256	0.203188	-0.0776168	0.189671	-0.0342402	0.138588	-0.0819242	0.120519	-0.0130163	0.0728889	-0.0889579	0.0503953	0.00169032	0.00562918	-0.0976172	-0.0186435	0.0128253	-0.0618841	-0.0982666	-0.0842699	0.0217208
99568_6w_G1_L.tif	0.270381	-0.0655714	-0.778171	0.305339	-0.0992595	0.206318	0.201555	-0.0786529	0.193858	-0.0319618	0.130988	-0.0884626	0.123345	-0.012384	0.0641887	-0.0942587	0.0547431	0.00503034	-0.00126611	-0.0977535	-0.0129497	0.0190301	-0.0668335	-0.0934835	-0.0805782	0.0268105
99573_6w_G1_L.tif	0.265359	-0.0768458	-0.783442	0.303023	-0.0966205	0.189495	0.199865	-0.0812673	0.198363	-0.0315752	0.132206	-0.0834654	0.130194	-0.00797197	0.0635388	-0.0880069	0.0598484	0.00840902	-0.00846411	-0.096648	-0.00967642	0.0217238	-0.0734162	-0.0882674	-0.0777536	0.031398
99574_6w_G1_L.tif	0.26238	-0.0698873	-0.773734	0.301003	-0.0971773	0.235784	0.198761	-0.0815463	0.190048	-0.0288231	0.133283	-0.0893228	0.120336	-0.00919447	0.0688691	-0.0971325	0.0509533	0.00547626	0.00307337	-0.106061	-0.0158331	0.0180151	-0.0603729	-0.10409	-0.0805858	0.0257791
99584_6w_G1_L.tif	0.271655	-0.0639543	-0.778945	0.302433	-0.0944664	0.208304	0.196964	-0.0842358	0.196992	-0.0282748	0.128981	-0.089972	0.124899	-0.0108602	0.0619998	-0.0954425	0.0551068	0.00499511	-0.00438279	-0.0996439	-0.0131417	0.0183789	-0.0671834	-0.0912485	-0.0784773	0.0295211
99589_6w_G1_L2.tif	0.26888	-0.0810604	-0.797384	0.289008	-0.061757	0.180626	0.199345	-0.0806662	0.198457	-0.0445639	0.126325	-0.0808076	0.133631	-0.0153783	0.0558774	-0.0783295	0.064948	0.00597058	-0.0154851	-0.0766794	-0.00594916	0.0215783	-0.0898512	-0.0728415	-0.0770368	0.0331442
99590_6w_G1_L.tif	0.262995	-0.0707296	-0.775786	0.305374	-0.108142	0.226266	0.199554	-0.082252	0.186428	-0.0342146	0.136316	-0.0872893	0.117179	-0.0136375	0.0736758	-0.092889	0.0497366	0.0037414	0.00960711	-0.0997529	-0.0154897	0.0185903	-0.0558801	-0.0999928	-0.0801925	0.0267859
99596_6w_G1_L.tif	0.264391	-0.0721636	-0.778049	0.304137	-0.103379	0.210903	0.200103	-0.0808969	0.193761	-0.029837	0.131658	-0.0892309	0.123642	-0.00990091	0.0660198	-0.0950904	0.054847	0.00678027	0.00177886	-0.098648	-0.0124931	0.0205058	-0.0641483	-0.0963827	-0.0781312	0.0298246
99598_6w_G1_L.tif	0.270504	-0.0736378	-0.78698	0.296011	-0.0746433	0.186346	0.201518	-0.0771449	0.198491	-0.0380008	0.128525	-0.0815632	0.134622	-0.00825922	0.0554144	-0.0869079	0.065135	0.0105322	-0.0189498	-0.093544	-0.00628047	0.0233164	-0.0878918	-0.0863709	-0.0794638	0.0292237
99605_6w_G1_L.tif	0.27512	-0.0615501	-0.778059	0.308488	-0.0934387	0.196962	0.204351	-0.0743493	0.19526	-0.0343	0.134808	-0.0800951	0.124737	-0.0143	0.064657	-0.087704	0.0545758	0.00185187	-0.00570387	-0.0951654	-0.0154338	0.013938	-0.0762615	-0.0952528	-0.0846105	0.0214773
99609_6w_G1_L.tif	0.270352	-0.0661165	-0.774997	0.308422	-0.096957	0.201275	0.202855	-0.0761306	0.19669	-0.0294386	0.134364	-0.0820412	0.127845	-0.00755936	0.0638674	-0.0917651	0.0591184	0.0099054	-0.00594533	-0.10009	-0.0140497	0.0167913	-0.0758904	-0.100838	-0.0872523	0.0175858
99611_6w_G1_L.tif	0.257899	-0.0602932	-0.753312	0.307008	-0.115397	0.283903	0.198148	-0.0814151	0.182065	-0.0185294	0.138533	-0.0948506	0.112609	-0.0012013	0.0743869	-0.114928	0.046142	0.0124059	0.0160083	-0.128131	-0.0208112	0.0187837	-0.0474407	-0.137304	-0.0888291	0.014552
99613_6w_G1_L.tif	0.269035	-0.0684193	-0.778817	0.304005	-0.0929849	0.209385	0.200648	-0.0797378	0.194026	-0.0329698	0.134019	-0.0833024	0.124711	-0.0116188	0.0667818	-0.0887341	0.053639	0.00282465	-0.00108524	-0.094528	-0.0160743	0.0145308	-0.0707883	-0.0950454	-0.0831113	0.0236099
99614_6w_G1_L.tif	0.26771	-0.0767787	-0.787238	0.299611	-0.0834482	0.189359	0.201574	-0.0787084	0.199398	-0.0347137	0.130492	-0.082436	0.129849	-0.0124467	0.0615089	-0.0842548	0.0587712	0.00397291	-0.00808757	-0.0864838	-0.0117595	0.0173478	-0.0782	-0.0824552	-0.0805703	0.0279863
99637_6w_G1_L.tif	0.267839	-0.0778459	-0.789393	0.295613	-0.0773489	0.185213	0.19815	-0.0824066	0.203028	-0.0322945	0.127699	-0.0835144	0.132941	-0.0105938	0.0578525	-0.0846148	0.0615974	0.00591521	-0.0138675	-0.0877972	-0.00783764	0.021433	-0.0838522	-0.0820625	-0.0768072	0.0329552
99640_6w_G1_L2.tif	0.274543	-0.0687445	-0.786596	0.304934	-0.08513	0.184127	0.205679	-0.0735426	0.194784	-0.0426611	0.135313	-0.0757485	0.125773	-0.0192424	0.0637352	-0.0805086	0.0560424	-0.000605254	-0.0059723	-0.0822077	-0.0139409	0.0139655	-0.0791327	-0.0817515	-0.0850978	0.021986
99656_6w_G1_L.tif	0.270896	-0.0733066	-0.787421	0.301885	-0.0847612	0.186721	0.202519	-0.0778669	0.196881	-0.0388226	0.133806	-0.078147	0.127254	-0.0164506	0.0639143	-0.0808887	0.0565311	0.000616587	-0.00741299	-0.0851943	-0.0124088	0.0163741	-0.0780831	-0.0815898	-0.0817144	0.0266695
99659_6w_G1_L.tif	0.269261	-0.0750716	-0.787621	0.3008	-0.0840134	0.190154	0.202523	-0.0778971	0.19525	-0.040313	0.133768	-0.078638	0.126753	-0.0165308	0.0655027	-0.0795953	0.0571084	0.00185973	-0.00615363	-0.0846676	-0.0126582	0.0162879	-0.0778967	-0.0828568	-0.0818227	0.0264683
99674_6w_G1_L.tif	0.27257	-0.0646915	-0.779874	0.304037	-0.0925536	0.201465	0.20437	-0.0743836	0.192022	-0.0377509	0.130411	-0.0866444	0.125825	-0.0119133	0.0623276	-0.0918634	0.0564077	0.00507414	-0.00572145	-0.0965867	-0.0118134	0.0193639	-0.0724995	-0.0919502	-0.0814704	0.025844
99691_6w_G1_L.tif	0.26993	-0.0751981	-0.78828	0.301508	-0.0839441	0.186104	0.201793	-0.0790207	0.199512	-0.0358704	0.133576	-0.0782598	0.126313	-0.0182225	0.0633044	-0.0811217	0.0566474	0.000450094	-0.00547847	-0.0815707	-0.0133478	0.0149699	-0.0780579	-0.080218	-0.0819677	0.0264499
99697_6w_G1_L.tif	0.2624	-0.0676419	-0.770085	0.301519	-0.100222	0.238547	0.197374	-0.0825004	0.191328	-0.0248842	0.132599	-0.0908316	0.122757	-0.00438977	0.064443	-0.104497	0.0535793	0.00987638	0.00239856	-0.110405	-0.0141816	0.0204797	-0.0625657	-0.111468	-0.0798243	0.0261953
99698_6w_G1_L.tif	0.270185	-0.0724809	-0.788629	0.292501	-0.0688131	0.204196	0.20044	-0.0788923	0.196426	-0.0379514	0.127982	-0.0840256	0.12675	-0.0162039	0.0591631	-0.085552	0.0561727	0.00067568	-0.0107661	-0.0880514	-0.0121727	0.0165927	-0.0794422	-0.082329	-0.0772959	0.031521
99699_6w_G1_L.tif	0.269925	-0.0682186	-0.77997	0.303278	-0.089552	0.209175	0.201248	-0.0789752	0.1941	-0.0341131	0.134564	-0.0817979	0.122364	-0.0157305	0.0674157	-0.0862677	0.0527139	0.000854829	-0.000211627	-0.0909089	-0.0155114	0.014887	-0.0731526	-0.0948918	-0.0839337	0.0227085
99704_6w_G1_L.tif	0.271201	-0.0728898	-0.787811	0.303258	-0.0877125	0.187074	0.202445	-0.0785867	0.197032	-0.0381485	0.133126	-0.0802158	0.125163	-0.0187984	0.06566	-0.0801604	0.0547716	-0.00131504	-0.00290674	-0.0812161	-0.0137963	0.0148404	-0.0741912	-0.0788852	-0.0829814	0.0250425
99709_6w_G1_L.tif	0.271645	-0.0678148	-0.782975	0.299233	-0.0804697	0.208023	0.202949	-0.0762775	0.191109	-0.040677	0.132012	-0.0825556	0.123071	-0.0172698	0.0647042	-0.0851656	0.0552729	0.00224856	-0.00312437	-0.0880156	-0.0129569	0.0171082	-0.0781166	-0.0928048	-0.0831221	0.0239677
99714_6w_G1_L.tif	0.271084	-0.0669046	-0.779367	0.301091	-0.0860392	0.202671	0.199553	-0.0798801	0.199283	-0.0287938	0.129345	-0.0859757	0.129901	-0.00744188	0.0593282	-0.0927942	0.0580002	0.00632295	-0.00987985	-0.0981093	-0.0122988	0.018046	-0.0785766	-0.0954051	-0.0803325	0.0271734
99715_6w_G1_L.tif	0.264496	-0.0714096	-0.780427	0.294879	-0.0816214	0.229013	0.197084	-0.0828694	0.191395	-0.0330852	0.13058	-0.0877982	0.123016	-0.011235	0.0643027	-0.0935921	0.0534918	0.00455236	-0.00141016	-0.0982766	-0.0144692	0.0175241	-0.0676042	-0.096014	-0.0788324	0.0283115
99721_6w_G1_L.tif	0.264799	-0.0709845	-0.781565	0.296811	-0.0872694	0.231378	0.198691	-0.0821911	0.183245	-0.0415492	0.134525	-0.0854469	0.118457	-0.015403	0.0697527	-0.0905875	0.0501736	0.00172352	0.00509949	-0.0951137	-0.0161305	0.0163441	-0.0609389	-0.0935186	-0.07884	0.0285373
99725_6w_G1_L.tif	0.265819	-0.0687564	-0.775762	0.303175	-0.096245	0.22439	0.200287	-0.0801136	0.189914	-0.0328896	0.135029	-0.0852919	0.121482	-0.0111477	0.0695094	-0.0919968	0.0513501	0.00343631	0.00340307	-0.0989373	-0.0168017	0.0155442	-0.0656735	-0.101575	-0.0823116	0.0241627
99727_6w_G1_L.tif	0.256047	-0.0728719	-0.770618	0.298814	-0.100645	0.249019	0.195438	-0.0847604	0.187491	-0.0265235	0.132916	-0.0923713	0.121726	-0.00321032	0.0690607	-0.102859	0.0542552	0.012476	0.0045196	-0.113573	-0.0134076	0.0224004	-0.0574125	-0.113013	-0.0793719	0.0264737
99733_6w_G1_L.tif	0.264077	-0.0654392	-0.768057	0.304345	-0.105273	0.231594	0.198374	-0.081173	0.193634	-0.0219864	0.131174	-0.0924919	0.124182	-0.00263737	0.0654005	-0.103363	0.0542665	0.0106127	-0.000628499	-0.114027	-0.0129775	0.0218277	-0.0665923	-0.116187	-0.0775798	0.0289266
99743_6w_G1_L.tif	0.269957	-0.0725114	-0.78644	0.297487	-0.0802181	0.195411	0.200353	-0.0796349	0.198631	-0.0345147	0.128581	-0.0848232	0.128491	-0.0133316	0.0588471	-0.088225	0.0582043	0.00377877	-0.00906274	-0.08884	-0.0102434	0.0194795	-0.0780396	-0.083892	-0.0790607	0.0296163
99755_6w_G1_L.tif	0.274413	-0.0709996	-0.78788	0.305868	-0.0861949	0.168809	0.204044	-0.0755422	0.201543	-0.0362318	0.131845	-0.0783624	0.13124	-0.0142446	0.060896	-0.0800368	0.0594318	0.00204589	-0.0100564	-0.0813363	-0.0110398	0.0169405	-0.0856131	-0.0826591	-0.082628	0.0257496
99760_6w_G1_L.tif	0.269437	-0.0739201	-0.785804	0.302164	-0.0881754	0.187231	0.200323	-0.080614	0.19811	-0.0354887	0.131892	-0.0815108	0.130322	-0.0108757	0.0627582	-0.0842547	0.0591613	0.00518516	-0.00844344	-0.0894203	-0.0109074	0.0188712	-0.0763005	-0.0828694	-0.0823733	0.0255021
99762_6w_G1_L.tif	0.269333	-0.066059	-0.775278	0.309437	-0.103136	0.208796	0.203121	-0.076927	0.191829	-0.0331036	0.136959	-0.0819192	0.122679	-0.0118041	0.0694344	-0.0899165	0.0524405	0.00307679	0.00191946	-0.0974133	-0.0167871	0.014506	-0.0677849	-0.099788	-0.0847286	0.0211159
99769_6w_G1_L.tif	0.27802	-0.0595551	-0.778316	0.309058	-0.0867598	0.184909	0.206864	-0.0693778	0.201596	-0.0295582	0.13104	-0.0813057	0.129423	-0.0116752	0.0577953	-0.0902341	0.0584479	0.00413543	-0.0135618	-0.095933	-0.0134305	0.0147878	-0.0850381	-0.0945291	-0.0860798	0.0192774
99775_6w_G1_L.tif	0.266656	-0.0693833	-0.775542	0.310591	-0.110523	0.203013	0.202466	-0.0782117	0.193912	-0.0295462	0.135188	-0.0853752	0.124004	-0.00929911	0.0687433	-0.0925714	0.0543921	0.0062976	0.00168504	-0.10012	-0.0145555	0.0178773	-0.0643822	-0.0980308	-0.0820426	0.0247587
99778_6w_G1_L.tif	0.265203	-0.0655576	-0.769391	0.313205	-0.117194	0.228431	0.201764	-0.079725	0.187429	-0.0297781	0.139553	-0.0856839	0.116032	-0.0124102	0.0780174	-0.0921666	0.0467611	0.00189969	0.0135378	-0.101927	-0.0207683	0.0128255	-0.0539221	-0.106714	-0.0870207	0.0176016
98432-4week-1-L.tif	0.267471	-0.0709634	-0.780718	0.298455	-0.0857644	0.208342	0.198765	-0.0810371	0.196839	-0.0308842	0.129586	-0.0865074	0.126885	-0.0103705	0.0619284	-0.091067	0.058029	0.00716072	-0.00697054	-0.0967591	-0.00977706	0.021747	-0.0773875	-0.0970224	-0.0788857	0.0289064
98433-4week-1-L.tif	0.267537	-0.0788169	-0.791556	0.289464	-0.0669171	0.185403	0.196113	-0.083536	0.203174	-0.0342768	0.124582	-0.0842525	0.13592	-0.00899665	0.0533948	-0.0852437	0.0664383	0.0102154	-0.0198634	-0.0885067	-0.00243714	0.0269839	-0.093307	-0.0857516	-0.0730787	0.0373146
98434-4week-1-L.tif	0.263295	-0.0735548	-0.779024	0.299786	-0.0946031	0.215521	0.196634	-0.0843133	0.195508	-0.0285007	0.130062	-0.0893657	0.125881	-0.0079659	0.0654559	-0.0931173	0.0571869	0.00892455	-0.00220355	-0.10018	-0.0120458	0.0204714	-0.0679891	-0.0972004	-0.0781576	0.0294947
98438-4week-1-L.tif	0.265519	-0.0644165	-0.76948	0.302241	-0.0934292	0.244375	0.201658	-0.0774826	0.18753	-0.0298468	0.135509	-0.0870507	0.118001	-0.0103906	0.0690878	-0.0982498	0.0502398	0.00567177	0.00333321	-0.10816	-0.018595	0.0152037	-0.0637129	-0.111368	-0.0856607	0.019475
98439-4week-1-L.tif	0.261836	-0.0729498	-0.775699	0.299598	-0.0941666	0.223291	0.19745	-0.08259	0.194024	-0.0277577	0.132292	-0.0874285	0.126244	-0.00546149	0.0646493	-0.0964343	0.0568191	0.00988846	-0.00322875	-0.105244	-0.0112524	0.0220312	-0.0698392	-0.104716	-0.0791285	0.0277731
98440-4week-1-L.tif	0.257845	-0.0761094	-0.778995	0.29046	-0.0797526	0.234806	0.194341	-0.0845378	0.193386	-0.0283281	0.128081	-0.0904229	0.127232	-0.00466987	0.0604317	-0.0989781	0.0595549	0.0124886	-0.00744839	-0.107321	-0.00774643	0.0253482	-0.0721608	-0.104757	-0.0747691	0.0320214
98447-4week-1-L.tif	0.271928	-0.076578	-0.794682	0.291724	-0.0636856	0.180663	0.200192	-0.0795105	0.201504	-0.0399904	0.126562	-0.0809792	0.132689	-0.0159093	0.0543212	-0.0812734	0.0631526	0.00422457	-0.0169969	-0.0800297	-0.00819772	0.0190051	-0.0880059	-0.0722813	-0.0787806	0.0309352
98448-4week-1-L.tif	0.263966	-0.0772374	-0.787183	0.293551	-0.0802728	0.209273	0.196909	-0.0838302	0.195044	-0.0352871	0.12904	-0.0863743	0.125464	-0.0138503	0.0616533	-0.0893194	0.0570347	0.00474824	-0.00409307	-0.0898712	-0.00844185	0.0227679	-0.0724019	-0.0864104	-0.0767181	0.0318408
98449-4week-1-L.tif	0.266776	-0.0792618	-0.793709	0.289462	-0.0646419	0.197537	0.19763	-0.0825624	0.197138	-0.0403817	0.12841	-0.0816256	0.128459	-0.0169256	0.0585482	-0.0822395	0.0604686	0.00386488	-0.0104673	-0.0814747	-0.00891325	0.0195558	-0.0815879	-0.0768614	-0.0781103	0.0309132
98457-4week-1-L.tif	0.262996	-0.073231	-0.778517	0.296064	-0.0858332	0.220549	0.196518	-0.0831187	0.195409	-0.0288615	0.129466	-0.0882569	0.127959	-0.00593703	0.0619057	-0.0950999	0.0586054	0.0100607	-0.00587861	-0.101754	-0.00956055	0.0229243	-0.0752496	-0.102806	-0.077819	0.0294668
98460-4week-1-L.tif	0.262391	-0.0716209	-0.775009	0.302106	-0.0992077	0.226234	0.199362	-0.0810618	0.192311	-0.0282749	0.133617	-0.0878552	0.121119	-0.0101514	0.0674778	-0.0963657	0.053471	0.00708836	0.00189681	-0.103701	-0.0139088	0.0196159	-0.0636292	-0.102917	-0.0798916	0.0269048
98461-4week-1-L.tif	0.266889	-0.0809573	-0.796217	0.290349	-0.0703345	0.188623	0.19799	-0.0831324	0.197031	-0.0422056	0.12812	-0.0822302	0.128412	-0.0182152	0.0586171	-0.0816241	0.0595002	0.00199414	-0.0100855	-0.0796541	-0.00679648	0.0221071	-0.0791192	-0.0716926	-0.0740075	0.0366387
98465-4week-1-L.tif	0.264981	-0.06822	-0.774112	0.297457	-0.0866563	0.229512	0.197475	-0.0814739	0.196218	-0.0247392	0.129725	-0.089358	0.126027	-0.00559592	0.0606598	-0.0999651	0.0563625	0.00926017	-0.00769311	-0.109257	-0.011895	0.0210029	-0.071332	-0.105275	-0.0797597	0.0266526
98468-4week-1-L.tif	0.256845	-0.0782733	-0.782305	0.290802	-0.0820362	0.234474	0.193964	-0.0860087	0.191901	-0.0305367	0.128304	-0.0911768	0.122178	-0.01044	0.0632275	-0.0968847	0.0566632	0.00932811	0.000238964	-0.0998644	-0.008535	0.0246934	-0.0653325	-0.0981301	-0.075113	0.0320175
98469-4week-1-L.tif	0.269109	-0.0769403	-0.794934	0.289601	-0.063415	0.199745	0.197506	-0.0831512	0.194227	-0.0441748	0.130439	-0.0795683	0.125283	-0.0209033	0.0604233	-0.0803145	0.0569445	-0.00040398	-0.00754982	-0.0782391	-0.0108149	0.0173458	-0.0786631	-0.0735448	-0.0785556	0.0305482
98470-4week-1-L.tif	0.264677	-0.0701738	-0.7763	0.296824	-0.0845189	0.225238	0.19688	-0.0823642	0.197037	-0.0257693	0.129478	-0.0885865	0.126747	-0.00643441	0.0615945	-0.096502	0.0567246	0.00847204	-0.00755188	-0.105449	-0.0110222	0.0214508	-0.0731713	-0.102678	-0.0805745	0.0259725
98471-4week-1-L.tif	0.261649	-0.0727583	-0.778752	0.294492	-0.0872168	0.230882	0.194301	-0.0858543	0.191422	-0.0306219	0.128456	-0.0915491	0.125554	-0.00625813	0.0631954	-0.0977537	0.0569689	0.0100369	-0.00144624	-0.102773	-0.0105395	0.0227619	-0.0666614	-0.10076	-0.0769302	0.0301562
98472-4week-1-L.tif	0.238551	-0.0812624	-0.777654	0.286099	-0.0860526	0.292441	0.18325	-0.0950228	0.175534	-0.0285156	0.129496	-0.100606	0.111825	-0.0049465	0.0765234	-0.107107	0.0475569	0.0117751	0.0220444	-0.114343	-0.0124796	0.0260382	-0.0366473	-0.116678	-0.0719475	0.0321279
98475-4week-1-L.tif	0.256225	-0.086357	-0.797774	0.282967	-0.0600073	0.220251	0.190999	-0.0892932	0.190953	-0.0415925	0.127959	-0.0852815	0.123617	-0.0175118	0.0642522	-0.0828909	0.0560056	0.00229652	-0.000782902	-0.0814765	-0.00966404	0.0202143	-0.0679548	-0.0757182	-0.073826	0.0343927
98476-4week-1-L.tif	0.259541	-0.079531	-0.78527	0.290501	-0.0810843	0.214988	0.193474	-0.0867124	0.196141	-0.0311106	0.126102	-0.0902476	0.129139	-0.00726831	0.059241	-0.0942243	0.0618191	0.011813	-0.00783417	-0.0980159	-0.00462717	0.02762	-0.0747183	-0.0944207	-0.0719234	0.0366086
98479-4week-1-L.tif	0.258125	-0.0627356	-0.76075	0.294224	-0.0820461	0.289317	0.196355	-0.0813608	0.185556	-0.0197857	0.133302	-0.0944571	0.114465	-0.00350539	0.069964	-0.109376	0.047503	0.0105254	0.00428222	-0.125993	-0.0216866	0.0164046	-0.0583993	-0.131137	-0.0866694	0.0178797
98480-4week-1-L.tif	0.272907	-0.0647855	-0.779205	0.292504	-0.0656289	0.209941	0.1991	-0.0777308	0.20292	-0.0264241	0.124077	-0.0875095	0.133256	-0.00574046	0.0516074	-0.0950154	0.0612114	0.0081751	-0.0210546	-0.102365	-0.00686911	0.0232136	-0.0938222	-0.103104	-0.0785002	0.0288404
98483-4week-1-L.tif	0.251294	-0.062184	-0.750889	0.302588	-0.115285	0.306822	0.193926	-0.0854931	0.178155	-0.0158803	0.135104	-0.102313	0.111586	0.00363601	0.077204	-0.12009	0.0445708	0.0152747	0.0198025	-0.136716	-0.021387	0.0208171	-0.0384011	-0.144325	-0.0856809	0.0178625
98487-4week-1-L.tif	0.265233	-0.0816557	-0.798335	0.281165	-0.0505245	0.198661	0.193584	-0.0855784	0.201145	-0.0379509	0.12196	-0.0854958	0.131594	-0.0155467	0.0516806	-0.0846035	0.063612	0.00545063	-0.0167721	-0.0813175	-0.00381818	0.0239386	-0.0871616	-0.0742941	-0.072197	0.0372276
98489-4week-1-L.tif	0.265497	-0.0617014	-0.763706	0.306512	-0.102917	0.243794	0.201213	-0.0775211	0.192216	-0.0211449	0.134727	-0.0895487	0.120274	-0.00516087	0.0679613	-0.103299	0.0511367	0.00847857	0.000932096	-0.11683	-0.0181546	0.0163822	-0.0635892	-0.118783	-0.0855903	0.0188235
98493 rotated.tif	0.264242	-0.0638623	-0.765011	0.306102	-0.103172	0.242059	0.201557	-0.0773703	0.191827	-0.022273	0.134982	-0.0891416	0.120872	-0.00494418	0.0681225	-0.102632	0.0507864	0.00774162	0.00100034	-0.115902	-0.0175554	0.0170095	-0.0626243	-0.116464	-0.0850272	0.0196769
98496-4week-1-L.tif	0.264311	-0.0833835	-0.801862	0.281739	-0.0515193	0.202572	0.195286	-0.084882	0.192792	-0.0472063	0.126572	-0.0819488	0.125529	-0.0219966	0.0582255	-0.0793514	0.0587299	0.000426709	-0.0091229	-0.0753064	-0.00762957	0.0200879	-0.0782869	-0.0672551	-0.073025	0.0365044
98497-4week-1-L.tif	0.271336	-0.0729302	-0.788264	0.291625	-0.0640064	0.191845	0.199328	-0.0790873	0.205149	-0.0306321	0.12439	-0.0847513	0.132466	-0.012462	0.0533594	-0.0861961	0.0631692	0.0066797	-0.021134	-0.0916709	-0.00693881	0.0215166	-0.0909661	-0.0849231	-0.0778888	0.0309861
98498-4week-1-L.tif	0.260603	-0.0733771	-0.779536	0.290681	-0.074646	0.240115	0.196299	-0.0826002	0.191892	-0.0301675	0.128239	-0.0903182	0.123234	-0.00914641	0.062765	-0.0964331	0.053979	0.00639507	-0.00293939	-0.102332	-0.0119299	0.0208142	-0.0693405	-0.101544	-0.0786198	0.0279133
98502 rotated.tif	0.26022	-0.075715	-0.782615	0.29081	-0.0758185	0.233988	0.195667	-0.0839376	0.191044	-0.0331304	0.129383	-0.0886244	0.123029	-0.0110087	0.0636602	-0.0938285	0.0544638	0.0058016	-0.00132279	-0.0977764	-0.0118184	0.0205057	-0.0680335	-0.0962533	-0.0778589	0.0291684
98504-4week-1-L.tif	0.266304	-0.0671287	-0.775715	0.296178	-0.0837516	0.231344	0.19801	-0.0809418	0.193176	-0.0288547	0.128839	-0.0901695	0.124508	-0.00781845	0.061186	-0.0987754	0.055403	0.00783547	-0.005976	-0.106335	-0.0115886	0.0212315	-0.07029	-0.102902	-0.080105	0.0263372
98507-4week-1-L.tif	0.260427	-0.0782627	-0.786706	0.290693	-0.0796777	0.222293	0.194107	-0.0865775	0.190861	-0.0363628	0.129445	-0.0877508	0.123149	-0.0133185	0.0642452	-0.0906009	0.0566139	0.0065328	-0.00224062	-0.0944655	-0.00880269	0.0232428	-0.0680551	-0.0903168	-0.073366	0.0348938
98508-4week-1-L.tif	0.239204	-0.0614686	-0.743162	0.297864	-0.113835	0.361981	0.189719	-0.089017	0.16529	-0.0116892	0.136712	-0.110538	0.0981191	0.0055293	0.0862918	-0.132134	0.0342929	0.0169015	0.0362848	-0.152654	-0.026363	0.0226544	-0.0173374	-0.16551	-0.0852162	0.0180797
98509-4week-1-L.tif	0.250381	-0.0686067	-0.759656	0.302073	-0.11342	0.289202	0.193649	-0.0869366	0.179977	-0.0205416	0.134933	-0.0997715	0.113789	0.000461534	0.0779491	-0.11259	0.0432175	0.0100429	0.0215273	-0.124215	-0.0222872	0.0180571	-0.0369673	-0.128526	-0.0830925	0.0213514
98510-4week-1-L.tif	0.264959	-0.0747133	-0.783795	0.291819	-0.0773475	0.207521	0.194826	-0.0846978	0.199906	-0.0289648	0.125672	-0.088576	0.131858	-0.00609628	0.0558525	-0.0942101	0.0624324	0.0109936	-0.0141697	-0.0996766	-0.00502046	0.0264547	-0.0819679	-0.0954571	-0.0732044	0.0356039
98511-4week-1-L.tif	0.266621	-0.0731336	-0.784242	0.291931	-0.0715571	0.21317	0.19811	-0.0808383	0.197117	-0.0328262	0.128302	-0.0851996	0.127061	-0.0122682	0.0589609	-0.0899554	0.0590187	0.00658485	-0.01169	-0.0958483	-0.00927055	0.0211541	-0.0813155	-0.0936254	-0.0771156	0.0308543
98513-4week-1-L.tif	0.260725	-0.0852563	-0.800119	0.281283	-0.0536576	0.206785	0.191933	-0.0880356	0.196791	-0.0404863	0.124271	-0.0853608	0.128068	-0.0172856	0.0580808	-0.0818933	0.0589174	0.00197333	-0.00828683	-0.0782598	-0.00745627	0.0208055	-0.0777078	-0.0717808	-0.0715589	0.0375113
98516-4week-1-L.tif	0.259651	-0.0741491	-0.77919	0.289731	-0.0763803	0.236944	0.193501	-0.0852386	0.19435	-0.0274699	0.126557	-0.0916876	0.12646	-0.00571506	0.0601862	-0.0986694	0.0580495	0.0106659	-0.00627608	-0.10529	-0.00886777	0.0239855	-0.0725474	-0.104284	-0.0754935	0.031178
98517-4week-1-L.tif	0.269339	-0.0667816	-0.77919	0.29284	-0.0685995	0.22807	0.199102	-0.079012	0.19498	-0.0314624	0.129953	-0.0848685	0.124636	-0.0118592	0.0588951	-0.0939407	0.0552496	0.00446568	-0.0099581	-0.100056	-0.0132333	0.0175595	-0.0787099	-0.0989367	-0.0824644	0.0239816
98519-4week-1-L.tif	0.255054	-0.0748762	-0.776039	0.292033	-0.0888441	0.251086	0.192538	-0.0871102	0.187698	-0.0282909	0.130066	-0.0931925	0.120405	-0.00654872	0.0667144	-0.101535	0.0542919	0.0109714	0.00156512	-0.111264	-0.00995795	0.0251675	-0.0598655	-0.109053	-0.0736266	0.032612
98521-4week-1-L.tif	0.260138	-0.080092	-0.789457	0.286772	-0.0704266	0.218121	0.193666	-0.0861246	0.193374	-0.0363487	0.127585	-0.0867977	0.125875	-0.0128889	0.0600984	-0.0900094	0.0595102	0.00764256	-0.00759413	-0.0930354	-0.00577168	0.025291	-0.0758642	-0.0898286	-0.0711332	0.0372979
98522-4week-1-L.tif	0.264523	-0.0724287	-0.782536	0.289717	-0.067418	0.229856	0.195991	-0.0827309	0.194172	-0.0323293	0.130424	-0.0846577	0.124038	-0.0123673	0.0609642	-0.0918984	0.0549899	0.00438837	-0.00760673	-0.0977338	-0.0119258	0.0192002	-0.0774839	-0.0979488	-0.0781319	0.0289336
98525-4week-1-L.tif	0.263587	-0.0725656	-0.778533	0.297258	-0.0912874	0.216259	0.196571	-0.0834647	0.196375	-0.0273551	0.128962	-0.0895773	0.127247	-0.00640631	0.0608447	-0.0974278	0.0583245	0.0100704	-0.00749876	-0.105094	-0.00834478	0.024711	-0.0722026	-0.100664	-0.0740445	0.0342571
98529-4week-1-L.tif	0.268429	-0.0760601	-0.78976	0.292323	-0.0717426	0.192966	0.196262	-0.0840818	0.201572	-0.0335077	0.125262	-0.0861821	0.132988	-0.0101306	0.0557591	-0.0871873	0.061702	0.00625839	-0.0128172	-0.0866451	-0.00676569	0.0226939	-0.0834792	-0.0821694	-0.0774086	0.0317225
98530-4week-1-L.tif	0.264506	-0.079656	-0.791338	0.291849	-0.0764705	0.200035	0.197303	-0.0836112	0.19388	-0.0406389	0.129757	-0.0832695	0.126312	-0.0161831	0.0616619	-0.084484	0.0596627	0.00550953	-0.00662802	-0.0855387	-0.00708829	0.0232696	-0.0772662	-0.0826581	-0.0742907	0.0353759
98533-4week-1-L.tif	0.244636	-0.0794017	-0.780118	0.288825	-0.0826267	0.286392	0.189677	-0.0904665	0.171538	-0.0358298	0.135389	-0.0942874	0.105158	-0.0139067	0.0798779	-0.100729	0.0418056	0.00457751	0.0250825	-0.10598	-0.0196204	0.0188693	-0.0338634	-0.106548	-0.0769354	0.0284861
98535-4week-1-L.tif	0.238509	-0.066191	-0.749199	0.301194	-0.121219	0.348911	0.192104	-0.0887684	0.158967	-0.0212768	0.142205	-0.105532	0.0952306	-0.000317808	0.0917824	-0.124901	0.032449	0.0130148	0.0425694	-0.142505	-0.0279853	0.0202724	-0.0102423	-0.152626	-0.0851704	0.0187257
98538-4week-1-L.tif	0.266059	-0.0772986	-0.791562	0.283251	-0.055365	0.204697	0.195646	-0.0824209	0.200307	-0.0349351	0.123132	-0.085691	0.133453	-0.0101758	0.0499815	-0.0904649	0.065245	0.00958608	-0.0233459	-0.0950826	-0.00332675	0.02554	-0.0885173	-0.0841994	-0.0717062	0.0371937
98539-4week-1-L.tif	0.248409	-0.0840809	-0.786604	0.289051	-0.0803037	0.25433	0.19207	-0.0888412	0.180913	-0.0376569	0.13458	-0.0888087	0.111102	-0.0176507	0.0759403	-0.0911887	0.0475252	0.00309633	0.0150868	-0.0952251	-0.0145634	0.0201511	-0.0485517	-0.0942366	-0.0756033	0.0310607
98540-4week-1-L.tif	0.261433	-0.0652234	-0.76662	0.29818	-0.0946692	0.254746	0.195116	-0.0838189	0.191429	-0.0209625	0.129701	-0.0950227	0.121134	-0.00312054	0.0659947	-0.105722	0.0546952	0.0132824	-0.00102728	-0.119578	-0.0151003	0.0204076	-0.0620324	-0.118366	-0.0800525	0.0251984
98541-4week-1-L.tif	0.267149	-0.0528713	-0.752496	0.308008	-0.10408	0.267959	0.202346	-0.0748402	0.190896	-0.0144047	0.134105	-0.0937978	0.119477	0.000922334	0.0655971	-0.114622	0.0491053	0.0111269	0.00299377	-0.128034	-0.0213561	0.0151096	-0.0630309	-0.136367	-0.090708	0.0118115
98542-4week-1-L.tif	0.240414	-0.0579056	-0.734457	0.307875	-0.13679	0.36941	0.193916	-0.0871277	0.159594	-0.0119121	0.143482	-0.110165	0.0929046	0.00526561	0.0948992	-0.133975	0.0292601	0.0158091	0.0466425	-0.156708	-0.0336598	0.0181038	-0.00504503	-0.171019	-0.0911599	0.0123492
98544-4week-1-L.tif	0.241251	-0.0756495	-0.77101	0.286891	-0.0823962	0.304517	0.187996	-0.0899511	0.174263	-0.0260364	0.131298	-0.100136	0.108587	-0.00482338	0.0754075	-0.111291	0.0471367	0.0133841	0.0202401	-0.121251	-0.0162649	0.0236081	-0.0402184	-0.126971	-0.0762905	0.0277101
98545-4week-1-L.tif	0.260929	-0.0788197	-0.788924	0.283735	-0.063951	0.217952	0.1909	-0.0878701	0.199135	-0.0305605	0.122086	-0.0908285	0.131141	-0.00784886	0.0537386	-0.0942145	0.0639546	0.011721	-0.0136132	-0.0961108	-0.0048608	0.0255768	-0.0807059	-0.0910425	-0.0698298	0.03831
98547-4week-1-L.tif	0.246532	-0.0701212	-0.763029	0.293213	-0.100615	0.300851	0.189092	-0.0897958	0.176548	-0.022147	0.130659	-0.102999	0.112098	-1.14053e-06	0.0748596	-0.115482	0.0483943	0.0159286	0.0169785	-0.129292	-0.015584	0.024958	-0.0392424	-0.132356	-0.0766904	0.0272445
98548 rotated.tif	0.248364	-0.0668709	-0.759319	0.293057	-0.0979206	0.305175	0.188215	-0.0897735	0.17876	-0.0186801	0.130946	-0.102568	0.114251	0.00304221	0.0717285	-0.118918	0.0494299	0.017513	0.0150161	-0.132329	-0.0158371	0.0248805	-0.0443985	-0.139017	-0.0792345	0.0244887
98550-4week-1-L.tif	0.262244	-0.0581242	-0.757639	0.298526	-0.092003	0.283397	0.195934	-0.0819505	0.187218	-0.0176071	0.131319	-0.097106	0.117166	-0.000564974	0.0674822	-0.113026	0.0482057	0.0112698	0.00541193	-0.126541	-0.0197741	0.0180086	-0.0579686	-0.132597	-0.0875958	0.0163149
98551-4week-1-L.tif	0.253926	-0.0744354	-0.777551	0.284967	-0.0655645	0.264639	0.192989	-0.0845113	0.186422	-0.0293929	0.129978	-0.0907089	0.120239	-0.00700401	0.0641874	-0.100811	0.0543924	0.0104431	-0.00267335	-0.111434	-0.0120343	0.0222623	-0.0667895	-0.111882	-0.0775219	0.0278675
98552-4week-1-L.tif	0.263285	-0.0716452	-0.778835	0.290925	-0.0733812	0.231832	0.194846	-0.0836658	0.196157	-0.027518	0.128543	-0.0879928	0.127086	-0.00682146	0.0590196	-0.0969877	0.058574	0.00988865	-0.0120486	-0.10725	-0.0100509	0.0219912	-0.0745214	-0.100704	-0.0786739	0.0279485
98558-4week-1-L.tif	0.2555	-0.0743094	-0.776811	0.292933	-0.0893304	0.255405	0.194571	-0.085584	0.1836	-0.0319606	0.130549	-0.0938876	0.116536	-0.00992634	0.0691568	-0.100804	0.0512741	0.00841664	0.00848262	-0.106452	-0.0132532	0.0221364	-0.0542868	-0.106179	-0.075987	0.0302129
98560-4week-1-L.tif	0.256181	-0.0852638	-0.794345	0.285527	-0.0724702	0.218352	0.193387	-0.0874029	0.186774	-0.0439204	0.129154	-0.0861345	0.123033	-0.0161276	0.0633501	-0.0875626	0.0593369	0.00747292	-0.000594512	-0.086562	-0.00540144	0.0258118	-0.0690039	-0.0835052	-0.0694015	0.0393148
98566-4week-1-L.tif	0.257625	-0.0693454	-0.769653	0.294499	-0.0917167	0.25792	0.192741	-0.0862897	0.188943	-0.0236804	0.128894	-0.0957819	0.122	-0.00214391	0.0657418	-0.105931	0.0551037	0.0137264	0.0009282	-0.117323	-0.0118418	0.0240201	-0.0610164	-0.117379	-0.0777496	0.0277094
98569-4week-1-L.tif	0.267582	-0.0685475	-0.776943	0.300999	-0.0907201	0.212717	0.199346	-0.0801848	0.197351	-0.0272666	0.130456	-0.0872003	0.126613	-0.00818185	0.0620923	-0.0946291	0.057127	0.00786556	-0.00749122	-0.103154	-0.0121596	0.0196478	-0.0737933	-0.0998802	-0.0794608	0.0278154
98570-4week-1-L.tif	0.264081	-0.0679367	-0.775019	0.292959	-0.0761026	0.244408	0.196793	-0.0816649	0.192175	-0.0279332	0.129896	-0.0892999	0.123089	-0.00773621	0.0614549	-0.0998155	0.0532715	0.00667944	-0.00401119	-0.106617	-0.0141391	0.0188786	-0.070052	-0.10644	-0.0814367	0.0245183
98571-4week-1-L.tif	0.259193	-0.0513199	-0.741066	0.307893	-0.115936	0.313539	0.198017	-0.0803417	0.183287	-0.00774067	0.13533	-0.102758	0.111693	0.00599854	0.0744274	-0.125272	0.0405136	0.0125099	0.0182209	-0.142299	-0.0270438	0.0153801	-0.0429812	-0.154366	-0.0936534	0.00877637
98572-4week-1-L.tif	0.262533	-0.0770899	-0.785918	0.290845	-0.0748657	0.21718	0.195886	-0.0839553	0.195616	-0.0330864	0.126745	-0.0886453	0.126009	-0.0120533	0.0608644	-0.0905956	0.0593554	0.00809292	-0.00606197	-0.093323	-0.00896312	0.0221594	-0.0746696	-0.0909467	-0.0765305	0.0314182
98573-4week-1-L.tif	0.267089	-0.0682096	-0.77844	0.29568	-0.0800604	0.227836	0.200008	-0.0789284	0.191676	-0.0330429	0.130246	-0.0873589	0.123755	-0.0107336	0.0610298	-0.0962555	0.0549524	0.00586531	-0.00522174	-0.10122	-0.0137284	0.0180524	-0.0709077	-0.0980529	-0.0803974	0.0263679
98576-4week-1-L.tif	0.260606	-0.0726646	-0.776106	0.294533	-0.0889708	0.230637	0.194047	-0.0854871	0.19565	-0.0245513	0.126511	-0.0937123	0.128508	-0.00195275	0.0605941	-0.101268	0.0586998	0.0125757	-0.00761467	-0.110986	-0.00870825	0.025016	-0.0683514	-0.104352	-0.0748659	0.0322119
98582-4week-1-L.tif	0.255722	-0.085176	-0.794286	0.283594	-0.0651904	0.221458	0.192893	-0.0869919	0.190702	-0.0397875	0.127758	-0.0863701	0.123608	-0.0158097	0.0619236	-0.0874556	0.0584674	0.00606646	-0.00411408	-0.0883469	-0.00572823	0.0248894	-0.0713648	-0.083784	-0.0703897	0.0377136
98584-4week-1-L.tif	0.256161	-0.065983	-0.760677	0.301583	-0.105814	0.273019	0.197277	-0.0821392	0.185143	-0.0205278	0.13398	-0.0959705	0.116587	-0.00153315	0.0705525	-0.111535	0.0493824	0.0124655	0.0105171	-0.122896	-0.0175058	0.0205948	-0.0519981	-0.127919	-0.0836047	0.0208402
98603-4week-1-L.tif	0.262449	-0.0719184	-0.778369	0.296352	-0.0896364	0.231131	0.195924	-0.0844838	0.19055	-0.031366	0.13039	-0.0901463	0.122398	-0.00955992	0.0654491	-0.0963199	0.0548099	0.00788178	0.000270095	-0.102289	-0.0122858	0.0210199	-0.0639666	-0.0993746	-0.0779821	0.0290721
98604-4week-1-L.tif	0.271819	-0.067475	-0.783065	0.296259	-0.0744528	0.210669	0.200843	-0.078152	0.194271	-0.0368992	0.130756	-0.0828	0.126088	-0.013851	0.0589322	-0.0905487	0.0566073	0.0034952	-0.00870397	-0.0926706	-0.0131141	0.0165385	-0.0775793	-0.0893011	-0.0824015	0.0247363
98605-4week-1-L.tif	0.267475	-0.0637556	-0.769226	0.301816	-0.0911368	0.228629	0.201052	-0.0767962	0.197503	-0.0214834	0.130724	-0.0888266	0.126068	-0.00421829	0.058846	-0.103956	0.0560244	0.00972317	-0.00793046	-0.112342	-0.0126947	0.0203965	-0.0743039	-0.112328	-0.0824012	0.0231413
98608-4week-1-L.tif	0.26296	-0.0588419	-0.755958	0.307289	-0.105915	0.268775	0.201531	-0.0770262	0.188871	-0.0172206	0.136639	-0.0920976	0.116095	-0.00300346	0.0715255	-0.108989	0.0464638	0.00837794	0.00711961	-0.124501	-0.0221214	0.0147818	-0.0567757	-0.130409	-0.0904342	0.0128646
98610-4week-1-L.tif	0.26172	-0.0792104	-0.788598	0.289497	-0.0706383	0.216674	0.196717	-0.0831565	0.192751	-0.0378665	0.129279	-0.0849347	0.126466	-0.0128333	0.061335	-0.08825	0.0582922	0.00592935	-0.00681353	-0.0913833	-0.00984572	0.0206826	-0.0734363	-0.0859345	-0.0772287	0.0307861
98611-4week-1-L.tif	0.257606	-0.0723298	-0.772872	0.294779	-0.0869266	0.250676	0.19464	-0.0846486	0.190064	-0.0261677	0.13147	-0.091125	0.122337	-0.00489123	0.0670227	-0.10028	0.0533524	0.00963354	0.00232316	-0.109199	-0.0139896	0.0206707	-0.0644227	-0.112315	-0.0806041	0.0251978
98612-4week-1-L.tif	0.261497	-0.0771527	-0.784892	0.294039	-0.0821431	0.222505	0.196722	-0.0840896	0.190756	-0.0362449	0.131525	-0.0861697	0.121655	-0.0147213	0.0668653	-0.088719	0.0537176	0.00354302	0.00198403	-0.0910749	-0.0120048	0.0198743	-0.06765	-0.0915287	-0.0780321	0.0297388
98614-4week-1-L.tif	0.257657	-0.0820317	-0.788392	0.287653	-0.0760803	0.217493	0.191243	-0.0890237	0.194352	-0.0339777	0.126737	-0.0888324	0.128851	-0.00842087	0.0605246	-0.0915573	0.0610752	0.0102818	-0.00589824	-0.0940928	-0.00460914	0.0271044	-0.0747021	-0.0922658	-0.0707578	0.0376697
98615-4week-1-L.tif	0.255098	-0.0596306	-0.750303	0.303829	-0.111317	0.302557	0.196835	-0.0823078	0.181386	-0.0145954	0.136785	-0.0990198	0.110371	0.00062843	0.0745425	-0.119765	0.042942	0.0122155	0.0181628	-0.13395	-0.0231004	0.0182283	-0.0430203	-0.143313	-0.0883813	0.0151232
98620-4week-1-L.tif	0.266181	-0.0613581	-0.763396	0.305614	-0.101576	0.235728	0.200873	-0.0769635	0.197623	-0.0159686	0.130613	-0.0924316	0.126235	0.000602831	0.0591043	-0.110774	0.0556401	0.0126374	-0.00507652	-0.11952	-0.014242	0.0202006	-0.0686166	-0.119073	-0.0833633	0.0213061
98621-4week-1-L.tif	0.244559	-0.0557674	-0.736926	0.301419	-0.115621	0.365896	0.193668	-0.0854936	0.164917	-0.0105988	0.139272	-0.109094	0.0982421	0.00672051	0.0858016	-0.134156	0.0319808	0.0156426	0.0373538	-0.154239	-0.0306963	0.0192139	-0.0202805	-0.171241	-0.0922708	0.0116966
98622-4week-1-L.tif	0.259444	-0.0805157	-0.786364	0.290726	-0.0788201	0.21453	0.194034	-0.0862574	0.195329	-0.033113	0.127962	-0.0876798	0.12818	-0.00926422	0.0614648	-0.0906019	0.0613149	0.0105932	-0.00617044	-0.0944026	-0.00717162	0.0243795	-0.0754564	-0.0930203	-0.0737473	0.0346262
98623-4week-1-L.tif	0.262639	-0.0817601	-0.790986	0.291423	-0.0759566	0.199177	0.195816	-0.0850981	0.197504	-0.0363051	0.128841	-0.0839449	0.129488	-0.0124623	0.0590825	-0.0870253	0.0612194	0.00722493	-0.0087262	-0.087362	-0.0062656	0.0240784	-0.0768672	-0.0813597	-0.0757883	0.0334132
98626-4week-1-L.tif	0.262602	-0.0793512	-0.78796	0.294537	-0.0864265	0.203959	0.196902	-0.0844693	0.193565	-0.0371714	0.129859	-0.0861506	0.126257	-0.012824	0.0621526	-0.0896391	0.0587427	0.00699837	-0.00461543	-0.0915437	-0.00673018	0.0251613	-0.070315	-0.0849312	-0.0740341	0.035425
98627-4week-1-L.tif	0.263303	-0.0818042	-0.789367	0.298312	-0.0877108	0.192869	0.1989	-0.0829859	0.196748	-0.0367171	0.133149	-0.0809879	0.127063	-0.0146483	0.0647563	-0.0832867	0.0572755	0.00325388	-0.00280696	-0.0841131	-0.0105922	0.0196496	-0.0727701	-0.0809371	-0.0779467	0.0313957
98628-4week-1-L.tif	0.263968	-0.0758949	-0.784513	0.293268	-0.0787458	0.211865	0.19741	-0.0823912	0.196482	-0.032459	0.12837	-0.0868034	0.127866	-0.0101931	0.0598163	-0.0916243	0.0589218	0.0074332	-0.00894557	-0.0962701	-0.0091889	0.0219016	-0.0754244	-0.0911062	-0.0760166	0.032274
98630-4week-1-L.tif	0.264643	-0.0793451	-0.795287	0.282234	-0.0553048	0.208448	0.193648	-0.085493	0.198631	-0.0367845	0.122802	-0.0871503	0.127151	-0.0170461	0.054653	-0.0866178	0.0608756	0.00492836	-0.0136772	-0.0859221	-0.00481876	0.024064	-0.082819	-0.079872	-0.0704972	0.0385561
98632-4week-1-L.tif	0.260223	-0.0682942	-0.770259	0.297462	-0.0936058	0.251932	0.195265	-0.084308	0.19062	-0.0236487	0.129127	-0.0953401	0.120408	-0.00531241	0.0665779	-0.103776	0.0528626	0.0103453	0.00376873	-0.111975	-0.0148926	0.0203292	-0.0592652	-0.11216	-0.0808296	0.0247462
98633-4week-1-L.tif	0.24349	-0.0665203	-0.75132	0.301607	-0.122267	0.322054	0.191325	-0.0888797	0.1703	-0.0183385	0.138062	-0.103924	0.105412	0.00235179	0.0842756	-0.121461	0.0413956	0.0159518	0.0278901	-0.14074	-0.0219062	0.022637	-0.0252506	-0.146802	-0.0814067	0.0220645
98635-4week-1-L.tif	0.26445	-0.0672536	-0.770963	0.306556	-0.106318	0.227809	0.200276	-0.0800835	0.190994	-0.0273199	0.135173	-0.0878531	0.121333	-0.00769436	0.0696558	-0.0974514	0.0511754	0.00584972	0.00283446	-0.108167	-0.0153552	0.0186543	-0.0607213	-0.106383	-0.0825347	0.0233379
98636-4week-1-L.tif	0.261798	-0.0770984	-0.786374	0.290852	-0.0740322	0.224603	0.196491	-0.0836193	0.190056	-0.0379693	0.131745	-0.0843507	0.122262	-0.0149789	0.0643905	-0.0890315	0.0545849	0.00370996	-0.00213639	-0.0923582	-0.0109465	0.0204699	-0.0701202	-0.0901798	-0.0777179	0.0299516
98641-4week-1-L.tif	0.257733	-0.0621325	-0.754858	0.306048	-0.114893	0.272155	0.197426	-0.0816769	0.189103	-0.0134736	0.133511	-0.097938	0.118984	0.00329902	0.0675165	-0.118173	0.0512017	0.0159821	0.00797937	-0.130607	-0.017258	0.0214586	-0.0503774	-0.132411	-0.0860689	0.017469
98644-4week-1-L.tif	0.258762	-0.0725125	-0.771671	0.302916	-0.103021	0.239901	0.198204	-0.0825964	0.18918	-0.0273666	0.136335	-0.0878986	0.118727	-0.008813	0.0724351	-0.0969088	0.0510368	0.00734269	0.00737512	-0.106736	-0.0166769	0.0180486	-0.0582103	-0.108822	-0.0824767	0.0234456
98646-4week-1-L.tif	0.264431	-0.0700636	-0.774475	0.302648	-0.0967136	0.221101	0.198996	-0.0810512	0.194513	-0.0271943	0.132697	-0.0873232	0.125086	-0.00682622	0.0650157	-0.0964974	0.0561395	0.00913494	-0.00192114	-0.104264	-0.013374	0.0195254	-0.0678204	-0.102823	-0.0825736	0.0236332
98947-4week-1-L.tif	0.25018	-0.0582722	-0.741535	0.309231	-0.131655	0.320299	0.19643	-0.0835518	0.175543	-0.0112768	0.13923	-0.103664	0.107545	0.0059423	0.080624	-0.127255	0.0403332	0.0157856	0.0265062	-0.145625	-0.0246389	0.0200428	-0.0296036	-0.155442	-0.08896	0.0137863
98649-4week-1-L.tif	0.263468	-0.0720832	-0.776025	0.300387	-0.0914495	0.221304	0.199186	-0.0805461	0.195357	-0.0275758	0.133124	-0.0855447	0.124552	-0.00872859	0.0656697	-0.0933752	0.0551469	0.00696769	-0.00299338	-0.102198	-0.012921	0.0195655	-0.0725067	-0.104342	-0.080607	0.026168
98651-4week-1-L.tif	0.270251	-0.0638697	-0.773344	0.299864	-0.0849282	0.214479	0.200169	-0.0774643	0.200516	-0.0228796	0.127845	-0.0885826	0.130073	-0.00382727	0.0567077	-0.0992384	0.0594253	0.0104513	-0.0156705	-0.111029	-0.0101091	0.0217442	-0.0817979	-0.107352	-0.0791381	0.0277042
98652-4week-1-L.tif	0.26568	-0.0585322	-0.757445	0.318053	-0.123255	0.239854	0.205699	-0.0727502	0.188199	-0.0216611	0.141418	-0.0855065	0.11825	-0.00376553	0.0733709	-0.104711	0.0486301	0.00824702	0.00864263	-0.118996	-0.0207565	0.0144526	-0.057868	-0.126291	-0.0905662	0.0116073
98653-4week-1-L.tif	0.272669	-0.0614935	-0.773451	0.307789	-0.0982559	0.195836	0.201157	-0.0772667	0.201348	-0.022194	0.129004	-0.0885043	0.131366	-0.00223017	0.0582904	-0.0987024	0.0596757	0.010745	-0.0135935	-0.110129	-0.00994222	0.0222742	-0.0786253	-0.103849	-0.0796427	0.0277247
98654-4week-1-L.tif	0.265025	-0.0698208	-0.773532	0.306693	-0.106505	0.207081	0.200347	-0.079598	0.196748	-0.0245708	0.131968	-0.0884773	0.127083	-0.00445101	0.0641533	-0.0977792	0.0589229	0.0126733	-0.00568532	-0.109306	-0.0104757	0.0232472	-0.0695759	-0.104725	-0.0784736	0.0290334
98659-4week-1-L.tif	0.269081	-0.0662189	-0.77376	0.311342	-0.107086	0.198831	0.203304	-0.0759978	0.197053	-0.0263001	0.134019	-0.0849725	0.126261	-0.00737803	0.0660549	-0.0932058	0.0561833	0.00768363	-0.00371414	-0.103516	-0.0132318	0.0189223	-0.0715963	-0.103007	-0.0825692	0.0238177
98660-4week-1-L.tif	0.26124	-0.0797823	-0.787837	0.290441	-0.0743281	0.213404	0.196188	-0.0838588	0.193761	-0.036644	0.129021	-0.0854243	0.128108	-0.0108367	0.0613198	-0.0885722	0.0594406	0.00735626	-0.00760223	-0.0927029	-0.00822649	0.0226255	-0.0748781	-0.0880247	-0.0762069	0.0320193
98664-4week-1-L.tif	0.253373	-0.0808177	-0.787152	0.286276	-0.0705379	0.247848	0.194181	-0.0856029	0.183008	-0.0386927	0.131105	-0.0886548	0.116143	-0.0156781	0.0686256	-0.0923142	0.0517392	0.00482799	0.00591426	-0.0957378	-0.0124951	0.0207202	-0.0593732	-0.0943227	-0.0745297	0.0321487
98665-4week-1-L.tif	0.262973	-0.0719825	-0.775684	0.302076	-0.0993681	0.219309	0.198962	-0.0813788	0.19344	-0.0284347	0.13211	-0.088487	0.125578	-0.00607299	0.0658411	-0.0960654	0.054796	0.00761848	-0.00174141	-0.10479	-0.0114433	0.0220599	-0.0667569	-0.102359	-0.0787065	0.0285075
98666-4week-1-L.tif	0.249036	-0.0710477	-0.762539	0.297194	-0.101946	0.286384	0.193253	-0.0862227	0.184283	-0.0187677	0.13392	-0.0977315	0.11474	-0.000945923	0.0716777	-0.113741	0.0476756	0.0126897	0.0137987	-0.124881	-0.0183488	0.0209769	-0.043902	-0.126849	-0.0816483	0.0229406
98670-4week-1-L.tif	0.249627	-0.0819645	-0.781759	0.291884	-0.0889339	0.252144	0.193405	-0.087528	0.181017	-0.0361971	0.134071	-0.0901568	0.115477	-0.0122184	0.0735474	-0.0953256	0.0517369	0.00811313	0.011844	-0.101182	-0.012146	0.0230089	-0.0509758	-0.100211	-0.0769102	0.0296333
98671-4week-1-L.tif	0.26032	-0.0694486	-0.772588	0.298441	-0.0938763	0.251546	0.198423	-0.0817004	0.184801	-0.0310515	0.133408	-0.0911141	0.116209	-0.0106038	0.0707223	-0.0993249	0.0487526	0.00548343	0.00860177	-0.106388	-0.0160078	0.0191134	-0.0567968	-0.108811	-0.0819694	0.0238592
98674-4week-1-L.tif	0.259384	-0.0650288	-0.763019	0.298201	-0.0927478	0.266278	0.196956	-0.0813839	0.190663	-0.0188987	0.131265	-0.0946433	0.120784	-0.000969886	0.0662996	-0.108593	0.0517789	0.0119407	0.00106251	-0.122286	-0.0174936	0.0188249	-0.0611198	-0.124246	-0.0838142	0.0208061
98676-4week-1-L.tif	0.26569	-0.0624121	-0.765717	0.302173	-0.0952605	0.24259	0.199645	-0.0786157	0.193636	-0.0213289	0.132243	-0.0902322	0.123287	-0.00330628	0.0627741	-0.105616	0.0539407	0.0104271	-0.00386946	-0.117139	-0.0148474	0.0195111	-0.0684197	-0.117927	-0.0831008	0.0218761
98681-4week-1-L.tif	0.271291	-0.0605529	-0.771483	0.298347	-0.0809008	0.229295	0.199597	-0.077948	0.198036	-0.0232905	0.127133	-0.090755	0.12684	-0.00551742	0.057156	-0.101662	0.0570021	0.00915664	-0.0111107	-0.110028	-0.0134747	0.0184281	-0.0772947	-0.108258	-0.0827898	0.0227857
98682-4week-1-L.tif	0.252165	-0.0715809	-0.769716	0.292719	-0.0889455	0.27867	0.19277	-0.0864303	0.182371	-0.025716	0.130974	-0.0969423	0.115286	-0.00485174	0.0708506	-0.107344	0.0494048	0.0110624	0.010451	-0.11746	-0.0172207	0.0203524	-0.04775	-0.116937	-0.0806406	0.0244583
98686-4week-1-L.tif	0.255762	-0.0744882	-0.776323	0.295795	-0.0923699	0.255334	0.195819	-0.085002	0.182279	-0.0333835	0.134777	-0.0903956	0.11347	-0.0130351	0.073407	-0.0975149	0.0484859	0.00570385	0.0117761	-0.104386	-0.0158092	0.0197102	-0.0509015	-0.104156	-0.0803726	0.0258184
98689-4week-1-L.tif	0.23153	-0.0567972	-0.723443	0.310271	-0.154554	0.400191	0.189635	-0.0912383	0.154979	-0.00359711	0.14336	-0.118729	0.0897857	0.0134776	0.0996009	-0.146813	0.0275515	0.0226773	0.0579604	-0.172283	-0.0344687	0.0222055	0.00849922	-0.191864	-0.0904365	0.0124992
98691-4week-1-L.tif	0.278022	-0.036562	-0.752517	0.301753	-0.0934653	0.306356	0.188902	-0.0898544	0.177334	-0.0222659	0.12956	-0.103423	0.107533	-0.00582726	0.0719686	-0.116827	0.0384493	0.00444439	0.0212729	-0.122148	-0.0291419	0.00964447	-0.0440271	-0.133775	-0.0938911	0.0084836
98693-4week-1-L.tif	0.253586	-0.0726678	-0.774859	0.289209	-0.0768278	0.274601	0.193313	-0.0855391	0.179821	-0.0317343	0.131974	-0.0931251	0.114845	-0.00843744	0.070305	-0.102441	0.0496217	0.00888277	0.00940893	-0.110499	-0.0169821	0.0193506	-0.0534503	-0.112333	-0.080756	0.024733
98698-4week-1-L.tif	0.26463	-0.0674708	-0.771705	0.301322	-0.0944915	0.230475	0.198487	-0.0808984	0.194106	-0.0251654	0.132393	-0.0883571	0.124419	-0.00559447	0.0649364	-0.0986903	0.0543141	0.00831348	-0.00374587	-0.110007	-0.0133308	0.0201745	-0.0684896	-0.108577	-0.0815227	0.0244756
90001_6w_G2_L.tif	0.264498	-0.073969	-0.780612	0.295992	-0.0815279	0.213039	0.197743	-0.081702	0.197429	-0.0297858	0.129781	-0.0857355	0.128375	-0.00831378	0.060507	-0.0923691	0.0607405	0.0105106	-0.00934932	-0.0992716	-0.00856202	0.0230663	-0.0779375	-0.0974218	-0.0810852	0.0259609
90003_6w_G2_L.tif	0.263918	-0.0752665	-0.777902	0.298	-0.0865189	0.197987	0.194947	-0.0844921	0.20852	-0.0167617	0.122971	-0.0925615	0.138883	0.00394912	0.0539376	-0.0978119	0.0676184	0.0184127	-0.0148828	-0.102368	-0.00573143	0.0261269	-0.0874274	-0.104536	-0.0783314	0.0293218
90006_6w_G2_L.tif	0.265909	-0.0726496	-0.778325	0.302426	-0.0906658	0.206299	0.201268	-0.0782262	0.196886	-0.0301038	0.132763	-0.0834344	0.127548	-0.00882717	0.0636029	-0.0905199	0.0582851	0.00807416	-0.00425937	-0.0955004	-0.0108238	0.0208042	-0.0782299	-0.100815	-0.0839581	0.0224723
90008_6w_G2_L.tif	0.268377	-0.0666675	-0.773579	0.306788	-0.0996267	0.206196	0.199837	-0.0798567	0.198843	-0.0239187	0.131786	-0.0867437	0.127978	-0.00521904	0.0626749	-0.096176	0.0588135	0.0109965	-0.00448704	-0.102505	-0.0125124	0.0196328	-0.0752721	-0.105819	-0.082833	0.0232924
90011_6w_G2_L.tif	0.269291	-0.0719681	-0.781957	0.29949	-0.0844563	0.187917	0.19819	-0.0813813	0.202274	-0.0286583	0.128247	-0.0844493	0.134304	-0.00492301	0.0565087	-0.090825	0.0653472	0.0136221	-0.015181	-0.0967315	-0.00510541	0.0263429	-0.0892527	-0.0988639	-0.0782101	0.030428
90012_6w_G2_L.tif	0.266466	-0.0732437	-0.779538	0.301903	-0.0923726	0.194834	0.197324	-0.083113	0.201882	-0.025363	0.12863	-0.0872324	0.133288	-0.00289332	0.0601836	-0.0919976	0.0626259	0.0125437	-0.00926677	-0.0976737	-0.00789059	0.0239967	-0.0816795	-0.0999313	-0.0796509	0.0281706
90016_6w_G2_L.tif	0.265922	-0.0662999	-0.771723	0.298639	-0.0850204	0.23369	0.197273	-0.081429	0.19663	-0.0233881	0.129964	-0.089288	0.125812	-0.00513952	0.0631191	-0.0977898	0.0554204	0.00864308	-0.00348911	-0.105537	-0.01437	0.0183019	-0.0758067	-0.112226	-0.0837322	0.0218235
90020_6w_G2_L.tif	0.263817	-0.0722862	-0.776885	0.298856	-0.0919427	0.213976	0.195661	-0.0844254	0.199964	-0.0230181	0.126772	-0.0919801	0.129333	-0.00396405	0.060735	-0.0970948	0.0612334	0.0135407	-0.00662184	-0.103389	-0.00864857	0.024253	-0.0747703	-0.103048	-0.0786464	0.0285808
90021_6w_G2_L.tif	0.262321	-0.0780709	-0.782818	0.296873	-0.0881245	0.203603	0.195749	-0.0849989	0.198799	-0.0291932	0.128095	-0.0881293	0.130135	-0.00691264	0.060462	-0.0922349	0.0643776	0.014661	-0.00611797	-0.0945985	-0.0067359	0.0253453	-0.077318	-0.0954441	-0.0788246	0.0290996
90025_6w_G2_L.tif	0.2576	-0.0705842	-0.768874	0.298417	-0.0937772	0.254767	0.198646	-0.0806621	0.188157	-0.0255609	0.133223	-0.0913924	0.119781	-0.00527489	0.0690529	-0.10216	0.0519848	0.00994775	0.00354882	-0.113839	-0.0158343	0.0196446	-0.0603491	-0.115505	-0.0831603	0.0222021
90027_6w_G2_L.tif	0.258885	-0.0720361	-0.773465	0.294744	-0.0857999	0.245651	0.19594	-0.0831312	0.19222	-0.0253575	0.130042	-0.0914969	0.123545	-0.00493327	0.0636314	-0.101693	0.0547865	0.0101347	-0.000527314	-0.108951	-0.0125208	0.0216759	-0.065903	-0.109656	-0.0808341	0.0250499
90047_6w_G2_L.tif	0.266686	-0.0650664	-0.76929	0.302184	-0.0946944	0.220107	0.198707	-0.0794421	0.199877	-0.0191071	0.127143	-0.0926169	0.130825	0.00112389	0.0577386	-0.104225	0.0611394	0.0156053	-0.0100791	-0.113341	-0.00882555	0.0249171	-0.0785096	-0.115337	-0.0807173	0.0251978
90065_6w_G2_L.tif	0.257778	-0.06542	-0.764919	0.297491	-0.0949143	0.277655	0.196654	-0.082726	0.181005	-0.026347	0.133927	-0.0948436	0.11349	-0.00603106	0.0725686	-0.107105	0.0466872	0.00876082	0.010299	-0.119732	-0.0195433	0.0181089	-0.0503013	-0.121914	-0.0827316	0.0221028
90074_6w_G2_L.tif	0.240736	-0.0628903	-0.751213	0.291054	-0.0914054	0.356623	0.189644	-0.0879803	0.163881	-0.0171339	0.136338	-0.106453	0.0977537	0.00142125	0.0829421	-0.127044	0.03543	0.0149296	0.0315112	-0.145413	-0.0251933	0.0220909	-0.0264744	-0.158908	-0.0839504	0.0197034
90082_6w_G2_L.tif	0.269711	-0.0693021	-0.782154	0.296999	-0.0789855	0.209752	0.199865	-0.0794639	0.196451	-0.0330481	0.129449	-0.0853085	0.125394	-0.0137176	0.0607142	-0.0900199	0.0575956	0.00548443	-0.00755372	-0.0937253	-0.0116233	0.0188011	-0.0781692	-0.0932109	-0.0806938	0.0267596
90088_6w_G2_L.tif	0.248861	-0.0624683	-0.750771	0.29783	-0.104635	0.319971	0.192452	-0.0859877	0.176228	-0.0155799	0.134457	-0.103055	0.109694	0.00357463	0.0768151	-0.121684	0.0440129	0.01605	0.0216869	-0.137347	-0.021054	0.0219257	-0.0415781	-0.150787	-0.0861682	0.0175575
90098_6w_G2_L.tif	0.250826	-0.0602557	-0.749924	0.298346	-0.105298	0.321597	0.192282	-0.0861599	0.174584	-0.0165836	0.134387	-0.10349	0.107976	0.00242321	0.0779978	-0.121325	0.0439739	0.0163241	0.0229731	-0.137235	-0.0211372	0.0219754	-0.0419056	-0.152509	-0.086736	0.0168923
90105_6w_G2_L.tif	0.2644	-0.0775769	-0.786958	0.291397	-0.0734956	0.204589	0.195307	-0.0845857	0.199261	-0.0323495	0.126617	-0.0863775	0.130425	-0.00998266	0.0595224	-0.0871579	0.0621991	0.00919124	-0.0102873	-0.0907913	-0.00759716	0.0226407	-0.0841166	-0.0924541	-0.0752776	0.0334579
90110_6w_G2_L.tif	0.265792	-0.0757781	-0.785559	0.292782	-0.0752366	0.202753	0.196219	-0.0834788	0.198895	-0.0325933	0.129065	-0.0834644	0.131328	-0.00870133	0.057149	-0.0901785	0.061615	0.00863706	-0.0126966	-0.0939572	-0.00643607	0.0241612	-0.0843212	-0.093078	-0.0758136	0.0328968
90114_6w_G2_L.tif	0.259919	-0.0564439	-0.752066	0.300333	-0.0982067	0.299062	0.197127	-0.0808885	0.183033	-0.016094	0.131781	-0.100512	0.113553	0.000870924	0.0717202	-0.116537	0.0447857	0.0116943	0.0141294	-0.129467	-0.0219175	0.017992	-0.0545393	-0.144264	-0.089319	0.0142547
90123_6w_G2_L.tif	0.261083	-0.0741326	-0.778866	0.295141	-0.0881875	0.226486	0.194712	-0.0854606	0.193565	-0.0290616	0.12844	-0.0910641	0.124611	-0.00811993	0.0646326	-0.0949644	0.0585533	0.0113175	-0.0025587	-0.102326	-0.00866604	0.0246702	-0.0701645	-0.10253	-0.077154	0.0300456
90144_6w_G2_L.tif	0.253685	-0.0598083	-0.747553	0.304474	-0.114046	0.303501	0.195429	-0.0833564	0.180035	-0.0145788	0.137894	-0.098322	0.113557	0.0049575	0.0772686	-0.118252	0.0449935	0.0150414	0.018644	-0.135511	-0.0206155	0.0210455	-0.0508472	-0.153981	-0.0884453	0.0147904
90145_6w_G2_L.tif	0.252397	-0.0545481	-0.741751	0.300192	-0.106441	0.338094	0.193793	-0.0842066	0.174963	-0.0108079	0.136516	-0.104312	0.106743	0.00592075	0.0775109	-0.128	0.0403055	0.0163256	0.0219606	-0.147864	-0.0279518	0.0174676	-0.0378987	-0.161497	-0.0901466	0.0132355
90146_6w_G2_L.tif	0.259437	-0.064601	-0.763336	0.301604	-0.103143	0.266574	0.196929	-0.0827264	0.183212	-0.0254124	0.13386	-0.0946152	0.117555	-0.00286463	0.0726897	-0.10596	0.0487489	0.0100113	0.00953393	-0.118907	-0.0170757	0.0201409	-0.0540192	-0.12346	-0.0843916	0.0202169
90161_6w_G2_L.tif	0.260301	-0.0820744	-0.791381	0.285456	-0.0632198	0.211645	0.193316	-0.0860479	0.196035	-0.0367196	0.126028	-0.0857605	0.130808	-0.0104137	0.0591807	-0.0858749	0.0628683	0.00906191	-0.0105005	-0.0887242	-0.00572719	0.0240562	-0.082841	-0.0879791	-0.0748683	0.0333757
90163_6w_G2_L.tif	0.263321	-0.0804061	-0.787567	0.289535	-0.073244	0.191536	0.189472	-0.0910707	0.207043	-0.0252335	0.121716	-0.0897426	0.139562	-0.00101374	0.0528507	-0.0905955	0.0704053	0.0175297	-0.0166243	-0.0918275	0.000721248	0.0318781	-0.0934732	-0.0956488	-0.0741826	0.0350599
90172_6w_G2_L.tif	0.261245	-0.0760072	-0.781332	0.296902	-0.0917447	0.219332	0.194797	-0.0864721	0.192707	-0.0319388	0.130448	-0.088865	0.124082	-0.010153	0.0656212	-0.0929638	0.0574144	0.00917604	0.00246562	-0.0945995	-0.00925961	0.0238297	-0.0687048	-0.0981763	-0.0777387	0.0299356
90176_6w_G2_L.tif	0.266015	-0.0783616	-0.788154	0.295389	-0.0815277	0.188881	0.197279	-0.0834683	0.199797	-0.0340968	0.128591	-0.0838594	0.13193	-0.00984266	0.0584534	-0.0869815	0.0637692	0.0102635	-0.0135486	-0.0921356	-0.00464438	0.0263369	-0.081745	-0.0855076	-0.076215	0.033383
90177_6w_G2_L.tif	0.267275	-0.0659019	-0.772346	0.303118	-0.0940849	0.222625	0.200945	-0.0779538	0.195053	-0.0262377	0.132855	-0.0864482	0.125587	-0.00610413	0.0618522	-0.0997672	0.0548849	0.00751076	-0.00502483	-0.107436	-0.0136324	0.019024	-0.0704406	-0.10537	-0.0829236	0.0229424
90178_6w_G2_L.tif	0.260344	-0.0781288	-0.781898	0.295076	-0.0855265	0.215597	0.196745	-0.0833607	0.193304	-0.0333314	0.130675	-0.0862049	0.128216	-0.00725929	0.0632955	-0.091656	0.0604708	0.0111533	-0.00477289	-0.0974742	-0.00664697	0.0258885	-0.0755156	-0.0990997	-0.0786905	0.0288
90183_6w_G2_L.tif	0.257786	-0.0772743	-0.778285	0.295951	-0.09033	0.228829	0.195539	-0.084711	0.192461	-0.0293614	0.131227	-0.0887993	0.125154	-0.00660656	0.0661223	-0.0949798	0.0576819	0.0109833	-0.000333315	-0.10222	-0.0101585	0.023318	-0.0686001	-0.103818	-0.0782648	0.0286894
90184_6w_G2_L.tif	0.267111	-0.0807485	-0.794465	0.290681	-0.0695227	0.184614	0.196921	-0.0838445	0.198989	-0.0403628	0.127252	-0.0820908	0.132436	-0.013797	0.0574712	-0.0812019	0.0633628	0.00627757	-0.0120196	-0.0795901	-0.00430748	0.0248754	-0.0879892	-0.0798829	-0.0752383	0.0350707
90194_6w_G2_L.tif	0.255478	-0.0712264	-0.769599	0.293129	-0.0871262	0.261249	0.194906	-0.0835732	0.189438	-0.0230957	0.129387	-0.0947306	0.121938	-0.00224201	0.0645615	-0.106566	0.0548255	0.0133359	-0.000583154	-0.118206	-0.011603	0.0241356	-0.0620785	-0.117924	-0.0795445	0.0257141
90199_6w_G2_L.tif	0.259778	-0.0781888	-0.781493	0.296022	-0.0906085	0.215648	0.195139	-0.0856668	0.193914	-0.0314061	0.130504	-0.0876931	0.127659	-0.00675605	0.0625945	-0.0947277	0.0610205	0.0127606	-0.00285492	-0.0983722	-0.00748778	0.0254922	-0.0709957	-0.0977117	-0.0771694	0.0306
90208_6w_G2_L.tif	0.266832	-0.0695345	-0.778216	0.30018	-0.0909933	0.214904	0.197482	-0.0828787	0.196212	-0.028466	0.130419	-0.08785	0.126731	-0.00773411	0.0618599	-0.0958015	0.0569502	0.00793453	-0.00535678	-0.101604	-0.0122599	0.0197517	-0.0686642	-0.0948436	-0.080996	0.0259419
90209_6w_G2_L.tif	0.248922	-0.0602152	-0.748455	0.296316	-0.101871	0.329262	0.192258	-0.0856131	0.176847	-0.0124618	0.132625	-0.105628	0.108577	0.00471496	0.0729597	-0.127602	0.0440178	0.0175937	0.0213516	-0.141703	-0.0214117	0.0223854	-0.0390915	-0.153903	-0.0867277	0.0168545
90211_6w_G2_L.tif	0.269603	-0.0896203	-0.811296	0.279342	-0.0424411	0.155793	0.194468	-0.0867303	0.207096	-0.0464855	0.120215	-0.0799767	0.140478	-0.0178331	0.0463695	-0.0730108	0.0722353	0.00698634	-0.0263942	-0.0644322	0.0011974	0.0264365	-0.0985657	-0.0502631	-0.0729643	0.0397949
90212_6w_G2_L.tif	0.258487	-0.0760275	-0.777796	0.295188	-0.0901902	0.229002	0.196164	-0.0836776	0.192734	-0.028682	0.128413	-0.0918274	0.1265	-0.00481523	0.0622682	-0.0993325	0.0596415	0.0133553	-0.00240415	-0.104678	-0.00856098	0.0251481	-0.0678067	-0.103144	-0.0774483	0.0294912
90216_6w_G2_L.tif	0.255812	-0.0739598	-0.775728	0.291343	-0.0843758	0.253375	0.193836	-0.0853515	0.18777	-0.0283983	0.128847	-0.0938325	0.121365	-0.00578553	0.0651351	-0.102306	0.0552223	0.0116893	-6.68702e-05	-0.111823	-0.0114494	0.0233808	-0.0594022	-0.107315	-0.0769653	0.0289843
90218_6w_G2_L.tif	0.256355	-0.0808765	-0.7834	0.288547	-0.0794018	0.220883	0.192567	-0.0866906	0.195455	-0.029948	0.125486	-0.0909442	0.131285	-0.00347491	0.0584141	-0.0962521	0.0655196	0.0167249	-0.0104484	-0.103115	-0.00225551	0.0303081	-0.0783366	-0.101714	-0.0712394	0.0365523
90223_6w_G2_L.tif	0.263911	-0.0813205	-0.792095	0.288062	-0.0668073	0.19621	0.193851	-0.0862853	0.200466	-0.0352211	0.126402	-0.083781	0.133161	-0.010458	0.0566269	-0.0848428	0.0640583	0.00863415	-0.013872	-0.0863992	-0.00415318	0.0253167	-0.0873787	-0.0851495	-0.0741695	0.035235
90225_6w_G2_L.tif	0.26343	-0.0805553	-0.789406	0.29218	-0.0790358	0.195239	0.195331	-0.085526	0.198062	-0.0353239	0.126485	-0.0867306	0.132494	-0.00849643	0.0594775	-0.0865273	0.0641401	0.0110243	-0.0113026	-0.0906129	-0.00549036	0.0251839	-0.0811997	-0.0868022	-0.0729847	0.0369476
90228_6w_G2_L.tif	0.257443	-0.0794094	-0.781838	0.291152	-0.0834565	0.221475	0.192569	-0.0872229	0.195689	-0.0287795	0.126332	-0.091228	0.130857	-0.00299207	0.0599929	-0.0964445	0.0628292	0.0145547	-0.00721447	-0.102196	-0.0039395	0.0290322	-0.0750466	-0.101317	-0.0742169	0.033376
90235_6w_G2_L.tif	0.269629	-0.0692932	-0.779327	0.300988	-0.0845764	0.201712	0.200011	-0.0791654	0.200223	-0.0282637	0.130136	-0.0843252	0.129496	-0.00860543	0.0595574	-0.0913626	0.0600493	0.00854645	-0.00889514	-0.095196	-0.0107658	0.019814	-0.0825598	-0.0986025	-0.0829778	0.0237535
90238_6w_G2_L.tif	0.266043	-0.0773441	-0.789972	0.290301	-0.0698493	0.202647	0.195996	-0.0841156	0.198269	-0.0355856	0.126057	-0.0861703	0.129817	-0.0124073	0.0577771	-0.0870901	0.0607373	0.00625179	-0.00995661	-0.0869686	-0.00764886	0.0220465	-0.0804511	-0.0835198	-0.0768192	0.0319553
90243_6w_G2_L.tif	0.271729	-0.0762606	-0.791573	0.29538	-0.0723704	0.170309	0.197445	-0.0832102	0.205792	-0.0334372	0.124946	-0.0836685	0.137179	-0.00906467	0.0537878	-0.0828868	0.0671755	0.010356	-0.0169191	-0.0811346	-0.00404405	0.0250811	-0.0948341	-0.0831733	-0.0783138	0.0317094
90250_6w_G2_L.tif	0.267048	-0.0769676	-0.785961	0.297344	-0.0809561	0.18744	0.198676	-0.0813284	0.201496	-0.0320225	0.129073	-0.0826939	0.133055	-0.00854575	0.0586906	-0.0859161	0.0640435	0.0104646	-0.0138362	-0.0915714	-0.00575428	0.0247811	-0.0868721	-0.0910864	-0.0787025	0.0301025
90252_6w_G2_L.tif	0.262022	-0.0715542	-0.7719	0.302479	-0.0983978	0.221697	0.1982	-0.0813508	0.196479	-0.0233587	0.131728	-0.0885636	0.128587	-0.00143494	0.0646468	-0.0977312	0.0584821	0.0127001	-0.00457448	-0.109041	-0.0116096	0.0219216	-0.0730804	-0.111513	-0.0805824	0.025749
90258_6w_G2_L.tif	0.259559	-0.0613112	-0.759563	0.299707	-0.0980175	0.282305	0.197709	-0.0811037	0.184506	-0.0201642	0.133618	-0.0961954	0.113831	-0.00359917	0.069606	-0.112805	0.0462421	0.00971741	0.00774898	-0.126592	-0.0205873	0.0176023	-0.0497297	-0.126883	-0.0849219	0.0193227
90264_6w_G2_L.tif	0.271261	-0.0678582	-0.781423	0.296519	-0.0760658	0.204836	0.197712	-0.0814194	0.200462	-0.0293886	0.127561	-0.0858016	0.130289	-0.00894841	0.0577503	-0.0906623	0.0600364	0.00739331	-0.013435	-0.0968651	-0.00928409	0.0210012	-0.0835678	-0.0947332	-0.0812954	0.0259274
90265_6w_G2_L.tif	0.261022	-0.0697762	-0.775551	0.293539	-0.0806503	0.253441	0.196512	-0.0828909	0.185877	-0.0318562	0.132749	-0.0892533	0.116683	-0.011909	0.0683891	-0.0975371	0.0495763	0.00493043	0.00570143	-0.103556	-0.0168862	0.0173043	-0.0629539	-0.108008	-0.0804671	0.0255727
90268_6w_G2_L.tif	0.269121	-0.0775979	-0.792816	0.28735	-0.0573378	0.189739	0.196215	-0.0828168	0.204787	-0.0338877	0.124115	-0.083093	0.135675	-0.0108884	0.0522397	-0.0837663	0.0650052	0.00711794	-0.0208618	-0.0856023	-0.0071357	0.0202698	-0.0938206	-0.0812518	-0.0751855	0.0344275
90270_6w_G2_L.tif	0.241767	-0.0672633	-0.758021	0.291046	-0.0949365	0.333781	0.187778	-0.0901011	0.169708	-0.0191628	0.132601	-0.105994	0.104898	0.00135956	0.0781947	-0.123161	0.0407274	0.0148687	0.0249745	-0.138685	-0.0214469	0.0228048	-0.0262663	-0.142932	-0.0799778	0.0234397
90275_6w_G2_L.tif	0.262923	-0.0772889	-0.790193	0.284764	-0.057973	0.224377	0.195265	-0.0835911	0.193164	-0.0375165	0.126819	-0.0859792	0.124132	-0.0157427	0.0596153	-0.0879887	0.0563021	0.00327597	-0.00621722	-0.0881414	-0.00876814	0.0212932	-0.0784516	-0.0884659	-0.0766162	0.0310047
90278_6w_G2_L.tif	0.264723	-0.0820828	-0.791492	0.290082	-0.0699369	0.184838	0.194117	-0.0862758	0.205728	-0.0305593	0.122471	-0.0875663	0.138304	-0.00553739	0.0536899	-0.085998	0.068442	0.0131009	-0.0158043	-0.0849676	-0.00376111	0.0255182	-0.0915347	-0.0854472	-0.0749473	0.0348949
90294_6w_G2_L.tif	0.26116	-0.0679319	-0.774137	0.287889	-0.0683545	0.259751	0.195193	-0.0822425	0.189639	-0.0271154	0.127	-0.0929879	0.121769	-0.00628591	0.0601041	-0.103692	0.0547372	0.0101995	-0.00502916	-0.11214	-0.012592	0.0213648	-0.06917	-0.111954	-0.0803194	0.0251444
90296_6w_G2_L.tif	0.273688	-0.0665892	-0.7817	0.298088	-0.0731507	0.197318	0.20164	-0.0762132	0.20096	-0.0315046	0.129184	-0.0817605	0.131274	-0.010093	0.0557162	-0.0894705	0.0602862	0.00588862	-0.0157002	-0.0940946	-0.0100598	0.0190539	-0.0899906	-0.0956979	-0.0821479	0.0250754
90298_6w_G2_L.tif	0.258981	-0.0705595	-0.770256	0.300374	-0.100313	0.245021	0.196419	-0.0837365	0.189209	-0.0258136	0.13285	-0.09173	0.121555	-0.00442096	0.0683514	-0.102153	0.0529604	0.0102558	0.00518614	-0.11053	-0.0139931	0.0213349	-0.060015	-0.112873	-0.080935	0.02483
90299_6w_G2_L.tif	0.271325	-0.0672191	-0.782064	0.28974	-0.0600554	0.217559	0.198141	-0.0792509	0.198791	-0.0315468	0.127298	-0.0838902	0.129808	-0.00996564	0.0530505	-0.0933837	0.0600195	0.00679353	-0.0160639	-0.0965116	-0.0104948	0.0189051	-0.0900327	-0.0986227	-0.0797227	0.0273929
90301_6w_G2_L.tif	0.264344	-0.0709971	-0.783876	0.285575	-0.0600128	0.241747	0.194837	-0.0833748	0.190926	-0.0338358	0.126437	-0.0894041	0.120508	-0.0144163	0.0598103	-0.0946745	0.0548184	0.00537915	-0.0051819	-0.097815	-0.0117529	0.0198618	-0.0724557	-0.096261	-0.0784017	0.0282152
90304_6w_G2_L.tif	0.263817	-0.08141	-0.796253	0.279877	-0.0496948	0.202312	0.192187	-0.0862121	0.19982	-0.0377584	0.121906	-0.0854781	0.134414	-0.0111727	0.051243	-0.0858966	0.0666163	0.00950696	-0.0188461	-0.0853397	-0.00211082	0.0259461	-0.0931109	-0.0834372	-0.0699876	0.0390619
90305_6w_G2_L.tif	0.254564	-0.0562369	-0.746638	0.298392	-0.0993568	0.323376	0.195033	-0.0827041	0.178685	-0.0127724	0.133409	-0.103222	0.111282	0.00530232	0.0745294	-0.123074	0.0420065	0.0141991	0.0153279	-0.142572	-0.0243381	0.0186705	-0.0451069	-0.153525	-0.0893973	0.0141654
90313_6w_G2_L.tif	0.260827	-0.0812734	-0.796534	0.279436	-0.0492829	0.220795	0.190618	-0.0879945	0.194873	-0.0384751	0.12458	-0.0859721	0.126594	-0.0155993	0.0554838	-0.0879593	0.0584464	0.00365588	-0.00913449	-0.084976	-0.00611636	0.0229205	-0.077487	-0.0795298	-0.0728675	0.0349715
90316_6w_G2_L.tif	0.261659	-0.072734	-0.779283	0.291197	-0.0767361	0.235304	0.195103	-0.0838675	0.192793	-0.0298813	0.127642	-0.0905176	0.126258	-0.00646402	0.0613897	-0.0969816	0.0559736	0.00805768	-0.00447587	-0.102562	-0.0113605	0.0211779	-0.0721903	-0.10275	-0.0767729	0.030021
90329_6w_G2_L.tif	0.263755	-0.0692891	-0.773619	0.297012	-0.0912009	0.22326	0.196432	-0.0823887	0.196319	-0.024325	0.127697	-0.091533	0.130434	-0.000116385	0.0576454	-0.103438	0.061509	0.0155026	-0.01201	-0.114388	-0.00770498	0.0260035	-0.0751039	-0.109623	-0.0741536	0.033323
90330_6w_G2_L.tif	0.274157	-0.0542042	-0.765529	0.300862	-0.0849621	0.223824	0.199011	-0.0770357	0.20197	-0.0163509	0.124175	-0.0938886	0.132529	0.00295035	0.0526552	-0.107576	0.0619653	0.0160399	-0.0203748	-0.122746	-0.00913742	0.0237926	-0.0864556	-0.121195	-0.080003	0.0255274
90337_6w_G2_L.tif	0.260711	-0.0806112	-0.789681	0.286529	-0.0702801	0.211115	0.191456	-0.0884548	0.198124	-0.0326546	0.12302	-0.0905959	0.130938	-0.00864859	0.0568263	-0.0911229	0.064841	0.0125863	-0.0107111	-0.0927726	-0.00364281	0.0271944	-0.0782791	-0.0877105	-0.0733228	0.0351467
90338_6w_G2_L.tif	0.258552	-0.0735423	-0.781664	0.284794	-0.0639956	0.252644	0.192412	-0.0855801	0.187881	-0.0324157	0.126652	-0.09171	0.122205	-0.00880411	0.0627086	-0.097233	0.0546323	0.00802255	-0.00394922	-0.104977	-0.011169	0.0218425	-0.0674443	-0.102252	-0.07682	0.0292124
90343_6w_G2_L.tif	0.262283	-0.0739324	-0.77761	0.299931	-0.0944253	0.218288	0.197523	-0.0829373	0.194705	-0.0285845	0.13295	-0.0860755	0.12562	-0.00755211	0.06376	-0.095999	0.0572745	0.00952605	-0.00212104	-0.101411	-0.0117029	0.0211022	-0.0694375	-0.100832	-0.0788185	0.0284769
90346_6w_G2_L.tif	0.258472	-0.0746699	-0.776751	0.293088	-0.0837161	0.236943	0.194407	-0.0848146	0.193784	-0.0265356	0.128787	-0.0909761	0.125842	-0.00492835	0.0626972	-0.0988547	0.0574057	0.0111363	-0.00277093	-0.105575	-0.00903427	0.0245396	-0.0707882	-0.107454	-0.0783341	0.028101
90347_6w_G2_L.tif	0.258839	-0.0759794	-0.779262	0.294546	-0.0910086	0.228273	0.194413	-0.0859621	0.192831	-0.0287971	0.129613	-0.0906608	0.124806	-0.00688826	0.0630702	-0.0985567	0.0572885	0.0106163	-0.00321621	-0.10568	-0.00844531	0.0253267	-0.0654763	-0.100439	-0.0734526	0.0342015
90349_6w_G2_L.tif	0.262291	-0.0707669	-0.7792	0.287937	-0.0726263	0.240244	0.194729	-0.0834333	0.191514	-0.0302002	0.126812	-0.0909978	0.124706	-0.00742632	0.0581659	-0.100498	0.0579112	0.0105618	-0.01235	-0.111553	-0.00786517	0.0249856	-0.0710994	-0.10254	-0.072989	0.033687
90352_6w_G2_L.tif	0.268027	-0.0628527	-0.771311	0.297052	-0.0871609	0.230408	0.196393	-0.0818519	0.196193	-0.0232571	0.125516	-0.0942134	0.128923	-0.00102068	0.0578472	-0.103868	0.0577338	0.0115078	-0.00959044	-0.112764	-0.00907535	0.0245176	-0.0771398	-0.113993	-0.0763553	0.0303354
90364_6w_G2_L.tif	0.271557	-0.0835956	-0.801889	0.286454	-0.0457582	0.165311	0.197788	-0.0819051	0.211327	-0.0367984	0.123809	-0.0774245	0.141306	-0.0131815	0.0493883	-0.0739048	0.0666218	0.00238605	-0.025788	-0.0710867	-0.00830393	0.0155165	-0.0994925	-0.0612288	-0.0805655	0.0294578
90368_6w_G2_L.tif	0.258005	-0.0756473	-0.777948	0.294541	-0.0914603	0.232995	0.193634	-0.0866543	0.190837	-0.0295405	0.129296	-0.0918031	0.125149	-0.00522428	0.0648702	-0.0982799	0.0577932	0.0120936	-0.000267747	-0.105076	-0.00874189	0.0253797	-0.066251	-0.10501	-0.0749151	0.0322269
90370_6w_G2_L.tif	0.268623	-0.067977	-0.775981	0.301512	-0.0893436	0.204638	0.200432	-0.0780322	0.201143	-0.0239716	0.128292	-0.0880064	0.130986	-0.00410888	0.0574742	-0.0972635	0.0607157	0.0111962	-0.0122305	-0.104616	-0.0100522	0.0215362	-0.0813819	-0.103775	-0.0786762	0.0288693
90371_6w_G2_L.tif	0.264179	-0.0640118	-0.766496	0.30238	-0.101018	0.238677	0.196208	-0.083046	0.19383	-0.0205915	0.130096	-0.0935535	0.125451	-0.000231943	0.0647576	-0.104468	0.054972	0.0120383	-0.00230725	-0.116941	-0.0118678	0.0233146	-0.0679262	-0.119289	-0.0798772	0.0257234
90378_6w_G2_L.tif	0.253519	-0.0625507	-0.756264	0.295807	-0.0962961	0.302887	0.193618	-0.0845236	0.18005	-0.0183919	0.132521	-0.100258	0.113098	0.00110301	0.0722758	-0.116906	0.0458079	0.0133928	0.0129738	-0.132041	-0.0181755	0.0222197	-0.0497874	-0.141279	-0.0833408	0.0205413
90383_6w_G2_L.tif	0.261847	-0.079487	-0.789839	0.284837	-0.0660306	0.210542	0.192149	-0.0870336	0.196445	-0.035305	0.124626	-0.087469	0.131099	-0.00925603	0.0543458	-0.0919173	0.0663987	0.0136371	-0.0142075	-0.0940225	-0.000899331	0.0297925	-0.0843178	-0.0912739	-0.0716157	0.0369561
90384_6w_G2_L.tif	0.269236	-0.0719073	-0.784442	0.293616	-0.0739242	0.199292	0.197585	-0.0814559	0.200995	-0.0307926	0.125184	-0.0872935	0.13242	-0.00807129	0.0548998	-0.0913124	0.0629481	0.00971499	-0.0144909	-0.0938076	-0.00579422	0.0246914	-0.087548	-0.0941563	-0.07707	0.031483
90389_6w_G2_L.tif	0.265254	-0.0748347	-0.781488	0.297233	-0.0807695	0.206448	0.198569	-0.0809163	0.199387	-0.0295493	0.128818	-0.0857735	0.130667	-0.00732543	0.0601594	-0.0902508	0.0615067	0.0101803	-0.00762014	-0.0932273	-0.00953827	0.0212818	-0.0814912	-0.0966051	-0.0834528	0.0233389
90396_6w_G2_L.tif	0.26903	-0.0498338	-0.749624	0.323853	-0.12791	0.253524	0.206381	-0.0715389	0.189109	-0.0149253	0.142002	-0.0879786	0.115835	-0.00219978	0.0777922	-0.105862	0.0433112	0.00470698	0.0139078	-0.122691	-0.0297143	0.0043857	-0.0534273	-0.134245	-0.0966929	0.00280374
90397_6w_G2_L.tif	0.24936	-0.0521304	-0.734648	0.301034	-0.109105	0.361785	0.194425	-0.0837722	0.172112	-0.00603957	0.135439	-0.109997	0.102773	0.00894758	0.0817959	-0.133836	0.0348583	0.0166196	0.0298147	-0.155521	-0.0323259	0.0167472	-0.0286072	-0.172089	-0.0958913	0.00825128
90401_6w_G2_L.tif	0.265572	-0.0720753	-0.779659	0.296186	-0.0816025	0.214827	0.196567	-0.0829656	0.198599	-0.0276883	0.128474	-0.0875512	0.129141	-0.00683084	0.0603186	-0.0932426	0.0590039	0.00879848	-0.00748293	-0.0980689	-0.0101575	0.0213058	-0.0788569	-0.0999423	-0.0799159	0.0272471
90409_6w_G2_L.tif	0.26112	-0.0678479	-0.769085	0.297665	-0.0906088	0.248141	0.197192	-0.0815791	0.191592	-0.0237936	0.130559	-0.0921865	0.122319	-0.00439533	0.0658284	-0.102001	0.0545084	0.0111705	-0.00113757	-0.113792	-0.0126611	0.022162	-0.0674906	-0.116788	-0.0821353	0.0232446
90412_6w_G2_L.tif	0.260058	-0.0825591	-0.789091	0.292118	-0.0772603	0.208345	0.194276	-0.0868144	0.197003	-0.0341468	0.128654	-0.0859878	0.128408	-0.0113849	0.0635037	-0.0855687	0.059369	0.00674697	-0.00249505	-0.0857223	-0.00897176	0.0216658	-0.0740815	-0.085444	-0.0793729	0.0287524
90415_6w_G2_L.tif	0.267181	-0.070046	-0.779654	0.295847	-0.0797204	0.216838	0.197781	-0.0814	0.197089	-0.0294825	0.12889	-0.0869435	0.127762	-0.00849036	0.0598928	-0.0936448	0.0581491	0.00775333	-0.00981254	-0.100766	-0.0104598	0.0209146	-0.0767296	-0.0972469	-0.0803688	0.0266676
90418_6w_G2_L.tif	0.262148	-0.0727387	-0.775818	0.298035	-0.0885862	0.225332	0.198682	-0.0806199	0.193623	-0.0289298	0.13139	-0.0873955	0.127273	-0.0049858	0.0634385	-0.0961032	0.0576133	0.0102061	-0.00395976	-0.10369	-0.0120062	0.0207204	-0.0736288	-0.106295	-0.0801689	0.0264653
90420_6w_G2_L2.tif	0.258564	-0.0572173	-0.749042	0.30487	-0.108395	0.294415	0.197943	-0.0804042	0.184324	-0.0138143	0.134124	-0.0993615	0.114624	0.00278145	0.0755095	-0.114651	0.0456558	0.0131241	0.0150197	-0.131265	-0.0226339	0.0174234	-0.0562028	-0.149571	-0.0894917	0.0136698
90423_6w_G2_L.tif	0.258415	-0.0697051	-0.76672	0.301312	-0.102037	0.246083	0.196137	-0.0834188	0.192861	-0.0201424	0.132189	-0.0926314	0.121792	-0.00298718	0.0670941	-0.104547	0.0564753	0.0150072	0.00234669	-0.115532	-0.0122224	0.0236007	-0.0639872	-0.119898	-0.0823437	0.0228583
90427_6w_G2_L.tif	0.259008	-0.0660605	-0.764201	0.301733	-0.102868	0.262055	0.198171	-0.0813896	0.185923	-0.0237728	0.133454	-0.0942476	0.118027	-0.00349557	0.0705503	-0.106608	0.0494142	0.0098793	0.00789956	-0.118128	-0.0168101	0.0199837	-0.0548099	-0.120977	-0.0837589	0.0210275
90441_6w_G2_L.tif	0.266395	-0.0746402	-0.78327	0.29597	-0.0772755	0.204139	0.195664	-0.0844378	0.203672	-0.0259396	0.126652	-0.0872701	0.132449	-0.00658753	0.0582803	-0.0902342	0.0613563	0.00890851	-0.0107122	-0.0935558	-0.0102569	0.0198272	-0.0785897	-0.0885611	-0.0843639	0.022382
90446_6w_G2_L.tif	0.257678	-0.0744471	-0.77631	0.294817	-0.0854806	0.245708	0.196599	-0.083193	0.186439	-0.0324761	0.133702	-0.0879765	0.119179	-0.0102369	0.070325	-0.0945443	0.0539769	0.0089592	0.00382042	-0.103971	-0.0132863	0.0208613	-0.0643977	-0.107393	-0.0822446	0.0238919
90453_6w_G2_L.tif	0.256638	-0.0726322	-0.772746	0.293792	-0.0864583	0.253331	0.194671	-0.0844227	0.188694	-0.0268291	0.130264	-0.0926809	0.122906	-0.00365293	0.0665659	-0.101525	0.0538374	0.0106081	0.00192328	-0.110855	-0.0119974	0.0229856	-0.0635758	-0.113079	-0.0807224	0.0249601
90457_6w_G2_L.tif	0.263581	-0.0644235	-0.766167	0.30252	-0.0976563	0.246973	0.199708	-0.079203	0.190464	-0.0238507	0.133145	-0.0907718	0.121007	-0.0047723	0.0666412	-0.103639	0.0525596	0.00984075	0.0019007	-0.113932	-0.0159077	0.0189733	-0.0643372	-0.117587	-0.0849389	0.0198718
90462_6w_G2_L.tif	0.260156	-0.0777161	-0.78162	0.293637	-0.0804735	0.220665	0.197141	-0.0824166	0.195335	-0.0306868	0.129732	-0.0868738	0.126558	-0.00908744	0.0627799	-0.0918748	0.0593998	0.00984432	-0.0043906	-0.0966844	-0.00929658	0.0226229	-0.0767309	-0.100141	-0.0785902	0.0287112
90465_6w_G2_L.tif	0.264024	-0.078226	-0.788308	0.290969	-0.0703551	0.209108	0.19661	-0.0832923	0.197407	-0.0346943	0.126916	-0.0862747	0.127911	-0.0130189	0.061883	-0.0847426	0.0584122	0.00470599	-0.0069479	-0.087232	-0.00789586	0.0222804	-0.0799071	-0.0877778	-0.0797489	0.0281951
90471_6w_G2_L.tif	0.25572	-0.0515584	-0.738318	0.306773	-0.117616	0.331168	0.198304	-0.0804695	0.176078	-0.00994694	0.137675	-0.103984	0.106603	0.0055356	0.0790485	-0.1276	0.0375804	0.0133881	0.0240814	-0.146963	-0.0291449	0.0157279	-0.0365478	-0.161432	-0.0934637	0.00936119
90474_6w_G2_L.tif	0.272031	-0.0764881	-0.792201	0.299985	-0.0767415	0.173781	0.203403	-0.0766723	0.199162	-0.04211	0.131983	-0.0765439	0.132246	-0.0150711	0.0602681	-0.0775151	0.0608478	0.00249388	-0.0124784	-0.0795683	-0.0113296	0.0157716	-0.0831563	-0.0722415	-0.0840332	0.0241784
90475_6w_G2_L.tif	0.251696	-0.0598785	-0.748666	0.301088	-0.106142	0.321618	0.194718	-0.0843004	0.176896	-0.0147073	0.137212	-0.101221	0.107989	0.00227088	0.0800823	-0.119697	0.0395488	0.012142	0.0215075	-0.138859	-0.029247	0.0144422	-0.0359272	-0.147148	-0.0896684	0.0142501
90476_6w_G2_L.tif	0.265042	-0.0710279	-0.778053	0.296627	-0.0837768	0.221194	0.195869	-0.0838179	0.197586	-0.0266371	0.129159	-0.0882728	0.128075	-0.00613354	0.0613802	-0.0950924	0.0568917	0.00775127	-0.00669708	-0.101817	-0.0110557	0.0209934	-0.0737589	-0.0998728	-0.0806614	0.0261053
90478_6w_G2_L.tif	0.268037	-0.092418	-0.817429	0.271889	-0.0207691	0.161616	0.192451	-0.0869309	0.207381	-0.0496108	0.120886	-0.0745211	0.138681	-0.023716	0.0457648	-0.0663883	0.0716869	0.00266348	-0.0287073	-0.0573149	0.00147011	0.0238761	-0.105872	-0.0470322	-0.0735804	0.0378871
90492_6w_G2_L.tif	0.242597	-0.0602171	-0.74904	0.286368	-0.0730478	0.359998	0.18778	-0.0873359	0.171688	-0.0110378	0.132576	-0.106654	0.104376	0.00630462	0.0776697	-0.127741	0.0394378	0.0176259	0.0230785	-0.147927	-0.0256953	0.0213599	-0.040829	-0.165334	-0.0905912	0.0145903
90494_6w_G2_L.tif	0.250587	-0.0510115	-0.731462	0.306599	-0.121622	0.355201	0.197419	-0.081532	0.172189	-0.00583532	0.138807	-0.107934	0.102126	0.00834835	0.083243	-0.13379	0.0343018	0.0158811	0.0323332	-0.154677	-0.0308848	0.0174927	-0.0305738	-0.175577	-0.0964641	0.00683535
90501_6w_G2_L.tif	0.261134	-0.0712259	-0.773546	0.296646	-0.0856097	0.238722	0.196455	-0.0827211	0.19531	-0.023948	0.129601	-0.0908579	0.125151	-0.00489864	0.0640526	-0.0987579	0.0559837	0.0101638	-0.00229498	-0.107068	-0.0149247	0.0183352	-0.0678883	-0.106763	-0.0834226	0.0223732
90502_6w_G2_L.tif	0.254693	-0.0745771	-0.770818	0.296805	-0.0983546	0.245261	0.193297	-0.0864083	0.191751	-0.0227018	0.131151	-0.0928148	0.124289	-0.00130324	0.0663347	-0.103528	0.0579657	0.0157631	0.000689971	-0.114634	-0.00973662	0.0258974	-0.0651284	-0.117705	-0.0761334	0.0299448
90503_6w_G2_L.tif	0.247558	-0.0824138	-0.776691	0.298119	-0.102994	0.255174	0.19176	-0.0903453	0.185616	-0.0281594	0.134319	-0.0934765	0.115434	-0.00918939	0.077598	-0.0973081	0.0492441	0.00803022	0.0205892	-0.100896	-0.0168048	0.0197054	-0.0423418	-0.102207	-0.0832864	0.0229675
90511_6w_G2_L3.tif	0.254795	-0.0786361	-0.778734	0.291857	-0.091541	0.232147	0.19123	-0.0887952	0.192765	-0.0270626	0.127619	-0.0932166	0.12667	-0.00338675	0.0612798	-0.101902	0.062015	0.0168008	-0.00363174	-0.108513	-0.00316122	0.0314664	-0.0681204	-0.106889	-0.0711857	0.036131
90515_6w_G2_L.tif	0.258549	-0.0720118	-0.772947	0.298379	-0.0952729	0.246358	0.195483	-0.0848698	0.189341	-0.02692	0.132106	-0.0918728	0.120485	-0.00667371	0.0693878	-0.0994847	0.0521581	0.00863333	0.00586558	-0.107473	-0.0157314	0.0190735	-0.0578451	-0.107482	-0.0815788	0.0243443
90517_6w_G2_L.tif	0.257671	-0.0748542	-0.776605	0.294228	-0.0888374	0.239194	0.193376	-0.0865462	0.191252	-0.0278749	0.130057	-0.09129	0.124886	-0.00459707	0.0651851	-0.098999	0.0566886	0.0114734	-0.000562766	-0.107184	-0.0118755	0.0221105	-0.0645347	-0.105572	-0.0767007	0.0299117
90521.tif	0.269005	-0.0750241	-0.789012	0.293734	-0.07384	0.193672	0.197277	-0.0830758	0.199675	-0.035284	0.127467	-0.084154	0.130657	-0.0124773	0.0573316	-0.086464	0.0618327	0.00692801	-0.0112262	-0.0863789	-0.00850915	0.0208063	-0.0830736	-0.0838224	-0.0775842	0.0315403
90526_6w_G2_L.tif	0.248343	-0.0644034	-0.756482	0.292297	-0.0893586	0.320515	0.191575	-0.086149	0.17554	-0.0185856	0.132916	-0.101981	0.108805	0.000659419	0.0763045	-0.117828	0.0431427	0.0137093	0.0188142	-0.133815	-0.0209625	0.0212718	-0.0440227	-0.145176	-0.0846141	0.0194865
90540_6w_G2_L.tif	0.262526	-0.0810102	-0.78992	0.288102	-0.0730036	0.197293	0.193576	-0.0864233	0.200405	-0.0327374	0.123654	-0.0884476	0.134268	-0.00693454	0.0542857	-0.0906529	0.0669325	0.013691	-0.0159046	-0.0934648	-0.0011375	0.029765	-0.085626	-0.0890988	-0.0700552	0.0399186
90545_6w_G2_L.tif	0.265784	-0.0766947	-0.78748	0.292498	-0.0730465	0.203951	0.196635	-0.0833898	0.198561	-0.0339004	0.126882	-0.0861025	0.129058	-0.0121581	0.0598473	-0.0864239	0.0617608	0.00835815	-0.00952594	-0.0891718	-0.00795143	0.0221461	-0.0803781	-0.0869326	-0.0801461	0.0278212
90555_6w_G2_L.tif	0.259778	-0.0668122	-0.770436	0.29085	-0.0772647	0.267497	0.195171	-0.0827993	0.1871	-0.0258548	0.127553	-0.0956347	0.120313	-0.00433363	0.0641867	-0.105557	0.0515245	0.00958539	0.00117058	-0.114611	-0.0147205	0.0206691	-0.0632083	-0.117005	-0.0811671	0.0240051
90556_6w_G2_L.tif	0.260606	-0.07946	-0.787267	0.291129	-0.0814358	0.213968	0.193492	-0.0874399	0.192734	-0.0360077	0.127228	-0.0892872	0.126769	-0.0106625	0.0614697	-0.0915689	0.0609301	0.0104573	-0.00111153	-0.0897158	-0.00598692	0.0260552	-0.0734626	-0.0920829	-0.0739638	0.0346154
90558_6w_G2_L.tif	0.262291	-0.0767754	-0.782364	0.294554	-0.0846726	0.209966	0.195854	-0.084185	0.196788	-0.0305728	0.128091	-0.0880266	0.130372	-0.00586398	0.0591347	-0.0943333	0.0625895	0.0128149	-0.0089469	-0.0991472	-0.00552271	0.0268222	-0.0770306	-0.0967149	-0.0765838	0.0314621
90562_6w_G2_L.tif	0.264511	-0.0770487	-0.78934	0.287397	-0.0670082	0.210975	0.194713	-0.0847757	0.195947	-0.0361462	0.125857	-0.0867264	0.129625	-0.0109889	0.0562969	-0.0903886	0.0615651	0.00825869	-0.0128277	-0.0931552	-0.00586284	0.0244071	-0.0789531	-0.0857887	-0.074523	0.0339802
90572_6w_G2_L.tif	0.265009	-0.0761551	-0.781839	0.297977	-0.0844922	0.196724	0.197747	-0.0819792	0.201743	-0.0276688	0.127733	-0.0864146	0.134293	-0.00362668	0.0581677	-0.0912017	0.0644675	0.0133162	-0.010768	-0.0947688	-0.00763243	0.02337	-0.0853914	-0.0985518	-0.0790378	0.0289797
90579_6w_G2_L.tif	0.254119	-0.0687068	-0.764656	0.294797	-0.0905303	0.277335	0.194408	-0.0841207	0.1848	-0.0226006	0.131973	-0.0955415	0.118239	-0.00148155	0.0702942	-0.107731	0.0510832	0.0129069	0.00714283	-0.120828	-0.0155818	0.021865	-0.0583395	-0.127692	-0.0829521	0.0217985
90583_6w_G2_L.tif	0.267142	-0.0719693	-0.782132	0.293429	-0.0751146	0.209848	0.197627	-0.0811822	0.199411	-0.029532	0.126189	-0.0878183	0.13091	-0.00724037	0.0558626	-0.0940509	0.0613446	0.00965698	-0.0125636	-0.0975626	-0.00787339	0.0229633	-0.0829646	-0.0964904	-0.0778387	0.0299489
90584_6w_G2_L.tif	0.258337	-0.0827614	-0.788038	0.290491	-0.075535	0.214076	0.194622	-0.0857318	0.193411	-0.0366012	0.130609	-0.0840693	0.127923	-0.0106922	0.0627477	-0.0877206	0.0612752	0.00969612	-0.00423587	-0.0899682	-0.00658293	0.0246084	-0.0757839	-0.0904108	-0.0787481	0.029084
90590_6w_G2_L.tif	0.254978	-0.0726348	-0.769495	0.296148	-0.0951159	0.254742	0.193525	-0.0858424	0.188968	-0.0239558	0.131387	-0.0934262	0.122738	-0.00153326	0.0676201	-0.104152	0.0557903	0.0143989	0.00358923	-0.114629	-0.0115038	0.0244288	-0.0628725	-0.119415	-0.0796088	0.02587
90601_6w_G2_L.tif	0.26542	-0.0790292	-0.788613	0.29203	-0.0706565	0.19536	0.19827	-0.0811444	0.20019	-0.0346319	0.128299	-0.0822605	0.132632	-0.0102033	0.0580831	-0.0844877	0.0627459	0.00776437	-0.0157203	-0.0907335	-0.00555165	0.0241274	-0.0872453	-0.0876572	-0.0778532	0.0308664
90604_6w_G2_L.tif	0.259619	-0.074099	-0.780097	0.289904	-0.0712853	0.24457	0.194836	-0.0841086	0.190308	-0.0314518	0.129313	-0.0893579	0.12182	-0.0102819	0.0662965	-0.0931776	0.0537093	0.00641006	0.000476719	-0.0994456	-0.0145172	0.0182576	-0.0696253	-0.102756	-0.0808535	0.0255372
90605_6w_G2_L.tif	0.266876	-0.069177	-0.777139	0.30058	-0.0897322	0.216705	0.198875	-0.0809241	0.196975	-0.027263	0.130603	-0.0875157	0.125554	-0.00902391	0.06275	-0.0946858	0.055613	0.00637042	-0.00406441	-0.1001	-0.0128886	0.0189869	-0.0718549	-0.0991035	-0.0815668	0.02515
90608_6w_G2_L.tif	0.261535	-0.0685158	-0.771071	0.297689	-0.0937477	0.24127	0.195455	-0.0839088	0.192334	-0.0241808	0.129643	-0.0929097	0.123527	-0.00404928	0.0644736	-0.102474	0.0555242	0.0116196	-0.00225805	-0.113322	-0.010114	0.0247791	-0.0662348	-0.112904	-0.0790663	0.0269063
90611_6w_G2_L.tif	0.266983	-0.0699668	-0.781939	0.291738	-0.0749602	0.222107	0.195811	-0.0833801	0.194802	-0.031955	0.126007	-0.0900248	0.126695	-0.00961884	0.0586726	-0.0948104	0.0587996	0.00856676	-0.0087347	-0.0992475	-0.010102	0.0212835	-0.0757734	-0.096062	-0.0762615	0.0313699
90619_6w_G2_L.tif	0.260004	-0.0672654	-0.766499	0.300157	-0.0959655	0.254975	0.197327	-0.0819147	0.188464	-0.0244118	0.132126	-0.0929349	0.120786	-0.00351837	0.069414	-0.102614	0.052288	0.0107074	0.00704923	-0.111374	-0.0153804	0.020277	-0.0640552	-0.121391	-0.0855579	0.0193065
90621_6w_G2_L.tif	0.251675	-0.0727131	-0.767135	0.294276	-0.092614	0.269094	0.193904	-0.0848397	0.186844	-0.0224424	0.131445	-0.0951137	0.120161	-0.00114576	0.0690686	-0.106784	0.0540633	0.0147493	0.0044604	-0.120153	-0.0118787	0.0250208	-0.0596748	-0.124615	-0.0803184	0.024666
90625_6w_G2_L.tif	0.262299	-0.0720134	-0.774413	0.298575	-0.0914166	0.22273	0.19604	-0.0834804	0.197027	-0.0243024	0.128972	-0.0902726	0.129905	-0.00136963	0.0613335	-0.09891	0.0604262	0.0138515	-0.00539693	-0.105984	-0.00999318	0.0231913	-0.0747811	-0.108524	-0.0800015	0.0265084
90627_6w_G2_L.tif	0.263469	-0.0918757	-0.808531	0.279232	-0.0457041	0.172413	0.192187	-0.0885867	0.205367	-0.0428093	0.121311	-0.0815856	0.137579	-0.0167724	0.0509485	-0.074462	0.0706996	0.00796794	-0.0208748	-0.0687715	-0.00194136	0.0236042	-0.0913274	-0.0562583	-0.0731815	0.0379042
90632_6w_G2_L.tif	0.251786	-0.0671005	-0.758999	0.298749	-0.101719	0.290964	0.194183	-0.0850169	0.181608	-0.0199359	0.135384	-0.0968587	0.113805	-0.000676297	0.0750111	-0.11193	0.0464055	0.0122546	0.0155417	-0.12551	-0.018537	0.0211332	-0.048686	-0.134665	-0.085784	0.0185922
90648_6w_G2_L.tif	0.266953	-0.0755149	-0.784266	0.29726	-0.0819729	0.192014	0.199119	-0.0804428	0.20058	-0.0313889	0.128341	-0.0844646	0.133212	-0.00684004	0.0560214	-0.0913698	0.064436	0.0120103	-0.0125665	-0.0930071	-0.00578071	0.0251866	-0.085218	-0.0930178	-0.078859	0.0295745
90655_6w_G2_L.tif	0.262068	-0.0803331	-0.792042	0.284108	-0.0595037	0.212402	0.194766	-0.0841411	0.194667	-0.0387603	0.126065	-0.084964	0.128886	-0.0130658	0.0564762	-0.0876297	0.0629036	0.00864104	-0.0119824	-0.0886741	-0.00369329	0.0259859	-0.0841068	-0.0873037	-0.0745038	0.0337347
90656_6w_G2_L.tif	0.252252	-0.0722603	-0.769552	0.291802	-0.0895962	0.270606	0.191631	-0.0870198	0.187019	-0.0225642	0.127231	-0.099017	0.121054	-0.000530977	0.0653479	-0.109977	0.0544786	0.0149423	0.00623844	-0.117632	-0.0124839	0.0242867	-0.0558912	-0.119919	-0.0777267	0.0272831
90663_6w_G2_L.tif	0.262863	-0.0778566	-0.783411	0.295746	-0.0829868	0.205333	0.195538	-0.084912	0.19975	-0.0290388	0.128981	-0.0860049	0.130786	-0.00706607	0.0609631	-0.0898565	0.0614802	0.0102786	-0.00772818	-0.0941082	-0.00774488	0.0236024	-0.0790802	-0.0944963	-0.0794108	0.0283793
90666_6w_G2_L.tif	0.262547	-0.0694973	-0.774626	0.294335	-0.0805797	0.242741	0.19628	-0.0825899	0.192489	-0.0271531	0.12841	-0.0916988	0.123172	-0.00720093	0.0636528	-0.0986046	0.0556027	0.00961347	-0.000855822	-0.104757	-0.0132874	0.0200677	-0.0694023	-0.107648	-0.0834019	0.0223924
90672_6w_G2_L.tif	0.261156	-0.0758661	-0.784284	0.287945	-0.0713302	0.227763	0.192977	-0.0861591	0.194133	-0.0319256	0.124784	-0.0912975	0.128282	-0.00730049	0.0578773	-0.0960822	0.0606494	0.0109225	-0.00680645	-0.0979993	-0.0072289	0.0245416	-0.0731413	-0.0946229	-0.0770688	0.0300805
90680_6w_G2_L.tif	0.253888	-0.0692921	-0.764639	0.296689	-0.0932804	0.276971	0.196068	-0.08302	0.183657	-0.0237545	0.133773	-0.0944707	0.115453	-0.00415892	0.0728064	-0.106124	0.0503276	0.0123271	0.00985919	-0.1192	-0.0174765	0.02016	-0.0549314	-0.125499	-0.085504	0.0193723
90682_6w_G2_L.tif	0.26471	-0.0703974	-0.777783	0.297707	-0.0851678	0.229765	0.19956	-0.0801302	0.190713	-0.0327856	0.132987	-0.0859174	0.121164	-0.0124184	0.0663708	-0.0929104	0.0527899	0.00445604	-0.000476796	-0.0997044	-0.0143582	0.0180321	-0.0684093	-0.100122	-0.0820997	0.0244258
90684_6w_G2_L.tif	0.272156	-0.0709869	-0.788278	0.291469	-0.0648162	0.197541	0.197701	-0.0813999	0.201896	-0.0332869	0.125059	-0.085185	0.130661	-0.0134058	0.0559007	-0.0853725	0.0593864	0.00294265	-0.0152637	-0.0877101	-0.00793605	0.0208191	-0.0890265	-0.0868496	-0.0774394	0.0314244
90688_6w_G2_L.tif	0.266804	-0.0761795	-0.789612	0.286812	-0.064465	0.200672	0.195264	-0.0836464	0.201671	-0.0322748	0.122828	-0.0877828	0.132822	-0.0097578	0.050788	-0.092252	0.0651968	0.010645	-0.0194347	-0.094175	-0.00270174	0.0272048	-0.0868221	-0.0862683	-0.0723391	0.0370029
90692_6w_G2_L.tif	0.256997	-0.0639922	-0.758924	0.298935	-0.100027	0.276058	0.194252	-0.0841424	0.188025	-0.0169797	0.130015	-0.0989097	0.121137	0.00346579	0.0672795	-0.113679	0.0524502	0.0156608	0.00715262	-0.125133	-0.0147326	0.0232967	-0.0593623	-0.134419	-0.0842644	0.0198399
90696_6w_G2_L.tif	0.264091	-0.0763295	-0.783364	0.294092	-0.0793078	0.205543	0.19682	-0.0827339	0.201729	-0.0271063	0.126026	-0.0885021	0.131177	-0.00713424	0.057605	-0.092329	0.0620072	0.0104059	-0.0122911	-0.0975382	-0.00709679	0.0240004	-0.0803722	-0.0935287	-0.0770247	0.0311608
90704_6w_G2_L.tif	0.26568	-0.0629818	-0.764581	0.305607	-0.103244	0.227328	0.198447	-0.0799068	0.19774	-0.0171651	0.130186	-0.0919774	0.129054	0.00293466	0.0625487	-0.104543	0.0589394	0.0158361	-0.00953453	-0.122245	-0.0104397	0.0244428	-0.07367	-0.121515	-0.0811257	0.0241855
90706_6w_G2_L.tif	0.266847	-0.0669541	-0.772026	0.301177	-0.0893308	0.21899	0.200749	-0.0772406	0.198967	-0.0228395	0.129599	-0.0882768	0.128906	-0.00345321	0.0600327	-0.0984592	0.0592625	0.011706	-0.0113856	-0.110483	-0.0115114	0.0208312	-0.0787343	-0.109772	-0.0813768	0.0247745
90714_6w_G2_L.tif	0.26224	-0.0638567	-0.766577	0.300252	-0.0941719	0.265336	0.201114	-0.0782968	0.182805	-0.0287929	0.136186	-0.0902671	0.112374	-0.011011	0.0714269	-0.103514	0.0454042	0.00456485	0.00863759	-0.114081	-0.0208821	0.0151289	-0.0541043	-0.116054	-0.0844515	0.0205915
90716_6w_G2_L.tif	0.255699	-0.0812102	-0.781653	0.292343	-0.0893094	0.219459	0.189881	-0.0908229	0.196172	-0.0274441	0.127788	-0.0906946	0.130736	-0.00230381	0.0623916	-0.095479	0.0631385	0.0156271	-0.00516013	-0.102279	-0.00264868	0.0310336	-0.0740675	-0.103159	-0.0729677	0.0349305
90718_6w_G2_L.tif	0.260297	-0.0707384	-0.772346	0.298405	-0.0940598	0.240735	0.19678	-0.0829341	0.191489	-0.0258019	0.131982	-0.0905165	0.122591	-0.00556165	0.0660065	-0.100736	0.0546274	0.0103686	-0.00175718	-0.112483	-0.0133516	0.0210733	-0.0617288	-0.107284	-0.0805301	0.0254733
90732_6w_G2_L.tif	0.265719	-0.0697759	-0.774143	0.302094	-0.0877752	0.220903	0.201482	-0.0773803	0.196836	-0.0266431	0.13249	-0.0852542	0.126836	-0.00679242	0.0647785	-0.0926866	0.0550535	0.00615907	-0.00315898	-0.0999324	-0.0146147	0.0170715	-0.0760022	-0.105538	-0.0874988	0.0177747
90734_6w_G2_L.tif	0.253151	-0.0569038	-0.739587	0.309964	-0.122159	0.31444	0.198587	-0.0803903	0.180471	-0.00931701	0.140426	-0.0992104	0.111092	0.00669734	0.0797796	-0.122501	0.043746	0.0169528	0.0240546	-0.140152	-0.0265674	0.016726	-0.0454367	-0.161463	-0.0975558	0.00515766
90739_6w_G2_L.tif	0.258311	-0.0638756	-0.759191	0.303462	-0.104498	0.273484	0.19832	-0.0810143	0.183914	-0.0221156	0.136831	-0.0927443	0.1159	-0.00251404	0.0755036	-0.105888	0.0473208	0.0100618	0.00962735	-0.123336	-0.0200626	0.0177318	-0.0545802	-0.13001	-0.0873955	0.0167574
90747_6w_G2_L.tif	0.261586	-0.065898	-0.764452	0.307495	-0.114574	0.236032	0.19718	-0.0830143	0.191024	-0.0213802	0.133113	-0.0930629	0.124337	0.000968985	0.0692316	-0.104312	0.0550528	0.014174	0.00405885	-0.116615	-0.0129793	0.0232173	-0.0635115	-0.1231	-0.0800673	0.0254949
90755_6w_G2_L.tif	0.25962	-0.0708531	-0.768644	0.298879	-0.0951469	0.234155	0.195872	-0.0827773	0.195773	-0.0208671	0.129805	-0.0914186	0.129594	0.00225815	0.0624669	-0.102805	0.0598657	0.0159915	-0.00385399	-0.112508	-0.00734306	0.027547	-0.0789542	-0.12441	-0.0790531	0.026808
90757_6w_G2_L.tif	0.262018	-0.0714165	-0.774944	0.29719	-0.0875954	0.232892	0.197354	-0.0820365	0.193156	-0.0276463	0.13112	-0.0887289	0.124704	-0.00644989	0.0647958	-0.0967225	0.056395	0.00990193	-0.00341825	-0.106408	-0.0130088	0.0201298	-0.0696295	-0.106045	-0.0809462	0.0253397
90758_6w_G2_L.tif	0.263309	-0.0750225	-0.776195	0.306778	-0.102854	0.200369	0.200812	-0.0794259	0.197826	-0.0267499	0.132003	-0.0866414	0.130563	-0.00285159	0.0653537	-0.0920869	0.061158	0.0134735	-0.00240905	-0.0985444	-0.0113323	0.0210842	-0.0744111	-0.102817	-0.0838233	0.0224341
90760_6w_G2_L2.tif	0.279233	-0.0771861	-0.80442	0.289453	-0.042833	0.158493	0.203903	-0.0749402	0.205865	-0.0480014	0.127266	-0.071697	0.135391	-0.0241239	0.051803	-0.0671388	0.0624089	-0.0054238	-0.023108	-0.061584	-0.0104008	0.0117098	-0.101048	-0.055173	-0.0840603	0.0256129
90769_6w_G2_L.tif	0.264729	-0.0741855	-0.781255	0.295393	-0.0805573	0.210944	0.197645	-0.0817188	0.196665	-0.0314501	0.129449	-0.0855165	0.131079	-0.00569997	0.0592522	-0.0927333	0.0607477	0.0100211	-0.00928716	-0.0975155	-0.00877493	0.0225375	-0.0805797	-0.0984751	-0.0791131	0.0283988
90772_6w_G2_L.tif	0.253606	-0.0588849	-0.745678	0.303	-0.104774	0.313694	0.196622	-0.0817282	0.183702	-0.0100057	0.136385	-0.0998713	0.11179	0.00409486	0.0782552	-0.117846	0.0422434	0.0131203	0.0186076	-0.136626	-0.0262402	0.0161116	-0.0493656	-0.153729	-0.0951533	0.00867041
90774_6w_G2_L.tif	0.260697	-0.0688492	-0.771784	0.295679	-0.0856119	0.252688	0.198126	-0.0808608	0.189153	-0.0269515	0.131564	-0.0910879	0.118495	-0.00886877	0.0667301	-0.100773	0.0514537	0.00768071	0.00234329	-0.10947	-0.0160343	0.0184936	-0.0641095	-0.112372	-0.0810218	0.024692
90782_6w_G2_L.tif	0.253494	-0.0577887	-0.748763	0.29715	-0.0980084	0.322587	0.194516	-0.0833144	0.177863	-0.0141437	0.133436	-0.102937	0.10898	0.00269454	0.0738636	-0.123041	0.043091	0.0148981	0.0175247	-0.139523	-0.0222356	0.0205268	-0.0452679	-0.152316	-0.0884927	0.0152064
90783_6w_G2_L.tif	0.264593	-0.0751926	-0.783509	0.294486	-0.0793271	0.210922	0.196761	-0.0831677	0.197442	-0.0313508	0.128858	-0.0861884	0.128356	-0.00964295	0.060855	-0.0903139	0.0596036	0.00822491	-0.00793959	-0.0949677	-0.0100286	0.020889	-0.0774522	-0.0933797	-0.0782121	0.0296818
90793_6w_G2_L.tif	0.260813	-0.0765756	-0.778314	0.297849	-0.0911326	0.212778	0.196976	-0.0828896	0.197681	-0.0267137	0.129116	-0.0886754	0.12974	-0.00420491	0.0616434	-0.0950815	0.0622615	0.014233	-0.00620063	-0.101484	-0.00702507	0.025954	-0.0774321	-0.104496	-0.0781256	0.029308
90796_6w_G2_L.tif	0.272531	-0.0651065	-0.777555	0.305962	-0.0923168	0.191325	0.200048	-0.0793772	0.203132	-0.0237982	0.129189	-0.086192	0.130851	-0.00643919	0.0590896	-0.0928783	0.0603913	0.00931088	-0.0103574	-0.0982022	-0.0109322	0.019707	-0.0823836	-0.0997182	-0.0816875	0.0254069
90797_6w_G2_L.tif	0.266008	-0.0662908	-0.770694	0.304901	-0.098881	0.224688	0.20103	-0.0781174	0.194821	-0.0246906	0.133003	-0.08782	0.124186	-0.00621235	0.0649693	-0.0987603	0.0547019	0.00854587	-0.00209671	-0.107989	-0.0150573	0.0179378	-0.0690201	-0.108941	-0.0829695	0.0227497
90804_6w_G2_L.tif	0.266813	-0.0726431	-0.779484	0.301629	-0.0906551	0.197902	0.199634	-0.080011	0.20101	-0.0264331	0.130593	-0.0846878	0.130286	-0.00681571	0.0603983	-0.0918709	0.0607845	0.0101387	-0.0114537	-0.100811	-0.00911772	0.0223721	-0.0797333	-0.0976639	-0.079075	0.028894
90808_6w_G2_L.tif	0.255282	-0.0635302	-0.754579	0.304285	-0.10793	0.287186	0.196412	-0.0829857	0.185481	-0.0157202	0.136032	-0.0966352	0.115242	0.000967466	0.0764916	-0.111114	0.0451463	0.0109909	0.0161012	-0.125861	-0.0238608	0.0155796	-0.049406	-0.136609	-0.0904114	0.0134464
90810_6w_G2_L.tif	0.269492	-0.0666498	-0.775375	0.30373	-0.0905372	0.208501	0.200387	-0.0786988	0.20001	-0.0247122	0.131675	-0.0848517	0.128183	-0.00700477	0.0606781	-0.0950464	0.0577465	0.0079911	-0.00894	-0.102985	-0.0135418	0.0174425	-0.076045	-0.10005	-0.0837315	0.022334
90818_6w_G2_L.tif	0.253063	-0.0611443	-0.754331	0.295372	-0.0911608	0.315616	0.194715	-0.0834221	0.176947	-0.018691	0.133874	-0.100446	0.109023	-0.000388202	0.0757533	-0.116776	0.0427434	0.0123496	0.0173148	-0.132771	-0.0226702	0.0190927	-0.0457689	-0.143701	-0.0895021	0.0149092
90819_6w_G2_L.tif	0.254908	-0.0699537	-0.764805	0.299731	-0.104505	0.261453	0.194698	-0.0849508	0.187267	-0.021717	0.133022	-0.0947816	0.119954	-0.000924942	0.0698193	-0.107776	0.0543904	0.0156296	0.00504398	-0.121913	-0.0134832	0.0237592	-0.055813	-0.123083	-0.0804972	0.0245255
90822_6w_G2_L.tif	0.26794	-0.0708215	-0.780098	0.29863	-0.0844173	0.204507	0.196854	-0.0830655	0.198912	-0.0292086	0.129031	-0.0860453	0.130912	-0.00616553	0.0603102	-0.0911503	0.0613825	0.0106782	-0.009638	-0.0973988	-0.00852471	0.0228865	-0.0813494	-0.098656	-0.0813144	0.02581
90826_6w_G2_L.tif	0.261076	-0.0678862	-0.766817	0.303174	-0.0992243	0.245008	0.198973	-0.0804383	0.190353	-0.0244275	0.133623	-0.0904111	0.122826	-0.00297474	0.0698059	-0.0999849	0.0534675	0.0107438	0.0043875	-0.110875	-0.0163648	0.0184703	-0.0649094	-0.117878	-0.087197	0.0174798
90836_6w_G2_L.tif	0.263541	-0.0780652	-0.785201	0.293209	-0.0789071	0.201718	0.195469	-0.0845443	0.199377	-0.0312525	0.12719	-0.0864438	0.132421	-0.00668277	0.0582819	-0.0900338	0.0639608	0.0120381	-0.0121317	-0.09506	-0.00365627	0.0278636	-0.0830154	-0.0937452	-0.0773279	0.0309985
90842_6w_G2_L.tif	0.253881	-0.0561255	-0.744255	0.300695	-0.104306	0.324119	0.197186	-0.0808826	0.179126	-0.0112323	0.135342	-0.102443	0.109283	0.00443235	0.0744678	-0.125008	0.0420266	0.0149465	0.0179294	-0.142847	-0.0251878	0.0182304	-0.0452569	-0.157077	-0.0902361	0.0131909
90848_6w_G2_L.tif	0.255152	-0.0822455	-0.786199	0.285827	-0.0712292	0.226127	0.19159	-0.0873629	0.194412	-0.0318745	0.126887	-0.0885755	0.128802	-0.00707959	0.0591843	-0.0940099	0.0628448	0.0129294	-0.00661886	-0.0970062	-0.00391774	0.0277853	-0.07877	-0.0997194	-0.0721372	0.0352049
90851_6w_G2_L.tif	0.245537	-0.065003	-0.758595	0.287112	-0.0806981	0.329207	0.187691	-0.088562	0.175031	-0.017208	0.130559	-0.103975	0.108589	0.00197244	0.0724253	-0.122025	0.0438666	0.0154017	0.0166249	-0.137534	-0.0186496	0.0237706	-0.0420598	-0.146188	-0.0803217	0.0230321
90854_6w_G2_L.tif	0.259845	-0.0750347	-0.783115	0.28604	-0.0692855	0.236788	0.193276	-0.0851851	0.191493	-0.0322575	0.127284	-0.0894141	0.124821	-0.00903497	0.0586611	-0.0975271	0.0585504	0.00997769	-0.00895428	-0.104132	-0.00747323	0.0247503	-0.0732895	-0.100076	-0.0718124	0.0351064
90858_6w_G2_L.tif	0.261542	-0.0783029	-0.785565	0.291555	-0.0715163	0.220146	0.195215	-0.0846837	0.195382	-0.0335647	0.130648	-0.0840981	0.125108	-0.0132132	0.0647583	-0.0859881	0.0581627	0.00659484	-0.00315987	-0.0897219	-0.0115709	0.0191369	-0.0766134	-0.0926718	-0.0823902	0.0248121
90862_6w_G2_L.tif	0.256793	-0.0661343	-0.764974	0.295391	-0.0896203	0.279975	0.194814	-0.0840113	0.183434	-0.0238519	0.131954	-0.0960254	0.116242	-0.00331524	0.0698542	-0.10881	0.0477359	0.00972889	0.00945735	-0.119332	-0.0178802	0.0197045	-0.0524658	-0.122777	-0.0853422	0.0194568
90863_6w_G2_L.tif	0.263609	-0.0733524	-0.778412	0.297913	-0.0869839	0.217107	0.197187	-0.0826523	0.197328	-0.0273964	0.12984	-0.0876712	0.127603	-0.00701152	0.0622997	-0.0940096	0.0592663	0.0104344	-0.00531144	-0.099981	-0.0110105	0.02104	-0.0744146	-0.100277	-0.0809997	0.025857
90864_6w_G2_L.tif	0.260218	-0.0738241	-0.778258	0.293117	-0.0827237	0.23468	0.195186	-0.0842492	0.193491	-0.0280338	0.127826	-0.0916402	0.125194	-0.0066003	0.0627814	-0.0976357	0.0563473	0.00930378	-0.00392668	-0.10501	-0.00969283	0.023552	-0.067723	-0.10156	-0.0787184	0.0278999
90867_6w_G2_L.tif	0.259924	-0.0707968	-0.771554	0.297818	-0.0934571	0.240269	0.196138	-0.0832468	0.192149	-0.0249031	0.128897	-0.0935761	0.125067	-0.00270808	0.0646322	-0.101817	0.0564915	0.0124424	0.00192198	-0.107788	-0.0108609	0.0237969	-0.0685663	-0.114541	-0.0807823	0.025051
90870_6w_G2_L.tif	0.269743	-0.0718346	-0.78453	0.2946	-0.0723322	0.200165	0.198509	-0.080516	0.200636	-0.0318204	0.130233	-0.0808493	0.130482	-0.0109667	0.0553401	-0.090357	0.060113	0.00584561	-0.0142802	-0.0928434	-0.00797045	0.0218257	-0.0868305	-0.0922682	-0.0791118	0.0290194
90875_6w_G2_L.tif	0.261559	-0.0720791	-0.778007	0.290459	-0.0766868	0.235468	0.19365	-0.084942	0.195243	-0.0265848	0.125701	-0.0923637	0.126941	-0.00530304	0.058993	-0.0995645	0.0596733	0.0123321	-0.00794335	-0.106558	-0.00797034	0.0249041	-0.0738572	-0.104998	-0.0772945	0.0292287
90876_6w_G2_L.tif	0.262107	-0.0695227	-0.772733	0.29694	-0.0859806	0.241253	0.197463	-0.0815666	0.189676	-0.029446	0.132386	-0.0882324	0.12383	-0.00568505	0.0660698	-0.097532	0.0550805	0.00965899	0.000129266	-0.105921	-0.0130397	0.0206954	-0.071318	-0.112632	-0.0836696	0.021991
90880_6w_G2_L.tif	0.252969	-0.0625848	-0.755181	0.294974	-0.0937977	0.304062	0.192751	-0.0848536	0.182598	-0.0156955	0.131288	-0.100953	0.116079	0.00407695	0.0699747	-0.11863	0.0479674	0.0154944	0.0103517	-0.134105	-0.0186801	0.0217017	-0.0515223	-0.142556	-0.0847974	0.0190683
90881_6w_G2_L.tif	0.248705	-0.0671789	-0.7599	0.291474	-0.0867841	0.306486	0.190905	-0.0865901	0.180939	-0.0181246	0.130147	-0.101437	0.115146	0.0024708	0.0713632	-0.116213	0.047623	0.0147773	0.0145336	-0.128643	-0.0178364	0.0224477	-0.0494152	-0.138489	-0.085426	0.0190192
90884_6w_G2_L.tif	0.257507	-0.0735851	-0.779026	0.287461	-0.0723996	0.252906	0.193177	-0.0852756	0.188783	-0.0298276	0.126577	-0.0935235	0.121687	-0.00775574	0.0623092	-0.100655	0.0557634	0.0103905	-0.00154031	-0.106885	-0.0111209	0.0226188	-0.064305	-0.10444	-0.0774123	0.0285722
90886_6w_G2_L.tif	0.261474	-0.0855259	-0.794052	0.288391	-0.0652559	0.193873	0.196673	-0.0833349	0.19842	-0.0392282	0.128759	-0.0805307	0.133727	-0.0111473	0.0588646	-0.0808111	0.0651112	0.00891554	-0.0142022	-0.0844428	-0.00667643	0.021891	-0.0858291	-0.0801316	-0.0770125	0.0320824
90893_6w_G2_L.tif	0.267578	-0.0744615	-0.786996	0.292119	-0.0712734	0.204032	0.196711	-0.0829831	0.199087	-0.0334395	0.126968	-0.085468	0.129709	-0.0115941	0.0577753	-0.0881597	0.0601378	0.00617659	-0.0106329	-0.0895034	-0.00813475	0.0217595	-0.082843	-0.0887333	-0.0780846	0.0302561
90894_6w_G2_L.tif	0.264782	-0.0731337	-0.780944	0.29509	-0.0802665	0.217058	0.198357	-0.080967	0.194084	-0.033139	0.130404	-0.085417	0.126633	-0.00984417	0.0616996	-0.0917945	0.0592987	0.00916868	-0.00710581	-0.0978561	-0.00958398	0.0220272	-0.0779959	-0.0991448	-0.0793632	0.0279526
90896_6w_G2_L.tif	0.257466	-0.0889398	-0.795259	0.288851	-0.0787068	0.194085	0.190308	-0.0921209	0.198995	-0.0356	0.124631	-0.0889206	0.132557	-0.00964609	0.0586458	-0.0869549	0.0660468	0.0124168	-0.00403852	-0.0806791	-0.000571974	0.030619	-0.0746521	-0.0771552	-0.0754212	0.0340454
90897_6w_G2_L.tif	0.259965	-0.0760124	-0.781757	0.289525	-0.0761077	0.228355	0.192709	-0.0864498	0.193944	-0.0305635	0.127421	-0.0894084	0.127064	-0.0072699	0.0607411	-0.094993	0.0609872	0.012317	-0.00680365	-0.101089	-0.00544509	0.0270437	-0.0768303	-0.102671	-0.0758871	0.0312158
90904_6w_G2_L.tif	0.264284	-0.0735728	-0.778364	0.301307	-0.0941507	0.207746	0.19784	-0.0826029	0.197509	-0.0277676	0.129815	-0.0882078	0.129971	-0.00440555	0.0630198	-0.0933242	0.0598435	0.0110463	-0.00458594	-0.0990167	-0.0104534	0.0217802	-0.0738829	-0.09926	-0.0808446	0.0262778
90906_6w_G2_L.tif	0.2669	-0.0710463	-0.783372	0.290006	-0.0644363	0.227115	0.197255	-0.0813775	0.195228	-0.0328409	0.128739	-0.0854692	0.124964	-0.0128117	0.0608231	-0.0898907	0.0541141	0.0023189	-0.00870125	-0.0956814	-0.0139759	0.0163725	-0.0774699	-0.0936998	-0.0800671	0.0270046
90908_6w_G2_L.tif	0.268052	-0.0697529	-0.779564	0.299209	-0.0859034	0.209802	0.19885	-0.0808239	0.196491	-0.0307724	0.13049	-0.0855865	0.127209	-0.00950718	0.0614563	-0.0922263	0.0578517	0.00725218	-0.00603363	-0.0964716	-0.010704	0.0207148	-0.0779187	-0.0988918	-0.0802753	0.0270549
90912_6w_G2_L.tif	0.256293	-0.0637206	-0.757621	0.30163	-0.105055	0.281925	0.195887	-0.0832571	0.182808	-0.0203983	0.136395	-0.0946466	0.115616	-0.000366648	0.0744017	-0.110293	0.047826	0.0124178	0.00981157	-0.128054	-0.0185348	0.0203139	-0.0524143	-0.134227	-0.0854132	0.0186772
90915_6w_G2_L.tif	0.267426	-0.0671221	-0.777727	0.293648	-0.0789304	0.226568	0.195592	-0.0832874	0.195936	-0.0278158	0.125991	-0.0914361	0.126553	-0.00743477	0.0581505	-0.0986008	0.0580171	0.00932254	-0.00685819	-0.101974	-0.00992193	0.0222813	-0.0773589	-0.104404	-0.0768706	0.0302548
90917_6w_G2_L.tif	0.268802	-0.0747509	-0.788137	0.295451	-0.0741672	0.19912	0.199498	-0.0806678	0.197128	-0.0374169	0.131707	-0.0800422	0.127259	-0.015743	0.0606823	-0.0843249	0.0575986	0.00240328	-0.00801476	-0.0853005	-0.0117588	0.0172056	-0.0797582	-0.0833245	-0.0808382	0.0273907
90918_6w_G2_L.tif	0.268151	-0.0764916	-0.787715	0.296571	-0.0819697	0.182184	0.197602	-0.0829968	0.20271	-0.0314265	0.125814	-0.0866308	0.13408	-0.00797113	0.0559177	-0.0885041	0.0656329	0.0121144	-0.014612	-0.0908505	-0.00416281	0.0268026	-0.0851703	-0.0864472	-0.0762783	0.0336461
90922_6w_G2_L.tif	0.268099	-0.0757204	-0.786733	0.296645	-0.077818	0.191755	0.199517	-0.0803354	0.200623	-0.0333166	0.128869	-0.0830145	0.131667	-0.0104925	0.0580852	-0.0867051	0.0604061	0.00562789	-0.00986221	-0.0863381	-0.00808614	0.0216679	-0.0851907	-0.0887435	-0.0795762	0.02897
90935_6w_G2_L.tif	0.268497	-0.0739957	-0.78621	0.292283	-0.0737239	0.193059	0.196375	-0.0829568	0.201235	-0.0320721	0.123946	-0.0877933	0.135305	-0.00574457	0.0537911	-0.0905287	0.0667479	0.0135761	-0.0184291	-0.0955302	-0.00320852	0.0275187	-0.0895186	-0.0924214	-0.0748064	0.0346057
90936_6w_G2_L.tif	0.268229	-0.0762542	-0.788168	0.294858	-0.0755195	0.189685	0.197632	-0.0825707	0.201518	-0.0332722	0.127947	-0.0832161	0.132612	-0.0102785	0.0575757	-0.0855509	0.0626822	0.0077904	-0.0143721	-0.0895444	-0.00678831	0.0229045	-0.0850615	-0.0852565	-0.0782864	0.0307051
90950_6w_G2_L.tif	0.251041	-0.0791193	-0.784569	0.283312	-0.070738	0.259108	0.188975	-0.0895678	0.18114	-0.0359999	0.127235	-0.0938942	0.118524	-0.00973773	0.0667743	-0.0982814	0.0553374	0.0107537	0.00538063	-0.103072	-0.00790993	0.0261327	-0.0600365	-0.104096	-0.0711548	0.0344616
90960_6w_G2_L.tif	0.253608	-0.0629036	-0.759048	0.292618	-0.0856134	0.307921	0.19392	-0.0839693	0.176589	-0.022214	0.132564	-0.0993256	0.111335	-0.00109118	0.073308	-0.114463	0.0443398	0.0116911	0.0150231	-0.128115	-0.0207229	0.0197414	-0.050249	-0.139142	-0.0850543	0.0192519
90961_6w_G2_L.tif	0.254391	-0.0687961	-0.763038	0.298342	-0.0973274	0.27311	0.195118	-0.0839449	0.185263	-0.0221288	0.133592	-0.0946179	0.118257	-0.00134707	0.0728297	-0.106043	0.0510074	0.0129754	0.0106589	-0.11835	-0.0161346	0.0214209	-0.0595289	-0.13021	-0.0850898	0.0195893
90967_6w_G2_L.tif	0.265087	-0.0714489	-0.780561	0.292745	-0.0799222	0.220057	0.194444	-0.085024	0.19622	-0.0292906	0.126103	-0.0906165	0.128941	-0.00609944	0.0589292	-0.0958805	0.060429	0.0111432	-0.0110574	-0.104033	-0.00737333	0.0248482	-0.0752586	-0.0980355	-0.0759806	0.0316354
90968_6w_G2_L.tif	0.269677	-0.0751662	-0.789584	0.292413	-0.0700903	0.189356	0.197712	-0.0819879	0.202215	-0.0338236	0.125578	-0.0847029	0.132613	-0.0116373	0.0547301	-0.0865236	0.0637633	0.00808439	-0.015932	-0.0877396	-0.00620685	0.0229809	-0.0879848	-0.0842729	-0.0764908	0.0330194
90977_6w_G2_L.tif	0.263055	-0.0789999	-0.790542	0.286417	-0.0658539	0.210634	0.193845	-0.0857262	0.197411	-0.0348929	0.12484	-0.0875701	0.129252	-0.0118023	0.0568836	-0.0891164	0.0617149	0.00812008	-0.0118724	-0.09118	-0.005675	0.0244172	-0.0795816	-0.085436	-0.0734765	0.0351356
90980_6w_G2_L.tif	0.25258	-0.0576721	-0.745199	0.304239	-0.117197	0.319254	0.195115	-0.0840208	0.177112	-0.0127343	0.134634	-0.105075	0.108786	0.00445191	0.0782776	-0.124065	0.0426417	0.0159974	0.0242163	-0.140131	-0.0245662	0.0190426	-0.0371232	-0.153192	-0.0892777	0.013904
90982_6w_G2_L.tif	0.251286	-0.0571732	-0.74504	0.296401	-0.0977869	0.332129	0.191267	-0.0857394	0.180394	-0.00865217	0.13081	-0.106674	0.112027	0.00820297	0.075356	-0.125084	0.0444401	0.0181479	0.0172651	-0.145177	-0.0259582	0.0182952	-0.0450543	-0.159257	-0.089006	0.0145792
90985_6w_G2_L.tif	0.269573	-0.0839651	-0.803445	0.281008	-0.0391505	0.175917	0.197416	-0.0813179	0.205001	-0.0430861	0.121469	-0.0800303	0.139135	-0.0149939	0.0484859	-0.0756693	0.0688383	0.00558238	-0.025872	-0.0726736	-0.00235428	0.0228304	-0.0991917	-0.0633067	-0.0799046	0.029705
90999_6w_G2_L.tif	0.264053	-0.0681314	-0.770666	0.301016	-0.0940141	0.226865	0.198179	-0.0806758	0.195868	-0.0234633	0.130579	-0.0894901	0.128964	-0.000592405	0.0625645	-0.100014	0.0584545	0.0128363	-0.00738273	-0.112398	-0.0117761	0.0216782	-0.0737492	-0.112515	-0.0810722	0.0248851
91003_6w_G2_L.tif	0.261622	-0.0719128	-0.773195	0.298554	-0.0920276	0.225072	0.196967	-0.0821467	0.196498	-0.0239331	0.129685	-0.0897979	0.128583	-0.00214108	0.0619833	-0.0991311	0.0603281	0.0142872	-0.00691357	-0.109409	-0.00829289	0.0254589	-0.0755717	-0.111631	-0.0796664	0.0267305
91005_6w_G2_L.tif	0.267438	-0.0676224	-0.773888	0.303635	-0.0931142	0.214341	0.200743	-0.0782736	0.196451	-0.0270271	0.131728	-0.0863221	0.127249	-0.0061984	0.0639046	-0.0939623	0.0579043	0.00969944	-0.00555905	-0.103233	-0.012539	0.0195635	-0.0762868	-0.106381	-0.0840311	0.0217808
91013_6w_G2_L.tif	0.251763	-0.0686734	-0.762885	0.294574	-0.0957265	0.284362	0.190755	-0.0877608	0.185041	-0.0191677	0.129703	-0.0999223	0.117968	0.00102885	0.0699852	-0.112374	0.0524142	0.0162903	0.0105711	-0.123948	-0.0151575	0.0233773	-0.0532059	-0.130996	-0.0812252	0.0232093
91018_6w_G2_L.tif	0.259819	-0.0824401	-0.792326	0.28372	-0.0647765	0.20997	0.191389	-0.0880669	0.196862	-0.0356447	0.123523	-0.0884677	0.131445	-0.00957364	0.0548028	-0.0907041	0.065346	0.0118982	-0.0116493	-0.0900359	-0.000958583	0.0293828	-0.0821269	-0.0872989	-0.0713502	0.0372601
91025_6w_G2_L.tif	0.266267	-0.0759595	-0.790566	0.286203	-0.0606649	0.211555	0.195632	-0.0834385	0.196628	-0.0368154	0.12554	-0.0857648	0.128929	-0.0131171	0.0544219	-0.0901178	0.0611972	0.00678701	-0.0127569	-0.0896101	-0.00872627	0.0205186	-0.0803697	-0.0830917	-0.0755312	0.0328512
91027_6w_G2_L.tif	0.261279	-0.0853881	-0.798156	0.282133	-0.0531997	0.200613	0.193714	-0.0856657	0.199398	-0.0389062	0.126134	-0.0818689	0.13162	-0.0146078	0.0547676	-0.0829788	0.0626722	0.00509589	-0.0139594	-0.0808418	-0.00588276	0.0219755	-0.0861573	-0.0765175	-0.0722292	0.0369577
91028_6w_G2_L.tif	0.258984	-0.055907	-0.747734	0.305302	-0.104557	0.305417	0.199252	-0.0794735	0.181142	-0.0154029	0.139022	-0.0958673	0.110377	8.41075e-05	0.0785769	-0.114272	0.0403974	0.00920066	0.0178167	-0.132356	-0.0289307	0.012087	-0.0487469	-0.146701	-0.0955984	0.00788788
91031_6w_G2_L.tif	0.263259	-0.0749992	-0.782448	0.29427	-0.0837443	0.215079	0.194635	-0.0857481	0.195623	-0.031093	0.128572	-0.0881798	0.127554	-0.00848534	0.0611199	-0.0933208	0.0596451	0.00984345	-0.00464438	-0.0960022	-0.00788771	0.0242613	-0.0755755	-0.0975484	-0.0761073	0.031923
91039_6w_G2_L.tif	0.269105	-0.0730003	-0.784055	0.294994	-0.0723855	0.196638	0.198693	-0.080073	0.202337	-0.0303257	0.128476	-0.0823458	0.133843	-0.0073305	0.0549011	-0.0896997	0.0632277	0.00928929	-0.0164533	-0.0938574	-0.00863408	0.0207028	-0.089399	-0.0933506	-0.0796561	0.0283583
91045_6w_G2_L.tif	0.262764	-0.069801	-0.774086	0.296843	-0.0874312	0.235257	0.197396	-0.0817547	0.193163	-0.0268072	0.130402	-0.0897904	0.124271	-0.00627796	0.0634353	-0.0990098	0.0560726	0.00998383	-0.00377108	-0.10802	-0.0133155	0.0199623	-0.069462	-0.107494	-0.0794382	0.0269091
91046_6w_G2_L.tif	0.267091	-0.0740973	-0.784185	0.29642	-0.0777128	0.20537	0.198853	-0.0809736	0.198414	-0.0324633	0.130878	-0.0826405	0.127569	-0.0125411	0.0610035	-0.0875824	0.0581181	0.00504666	-0.00774874	-0.0907287	-0.0110108	0.0190598	-0.0794744	-0.0905586	-0.0817942	0.0256893
91047_6w_G2_L.tif	0.268178	-0.0689779	-0.778916	0.297458	-0.0819131	0.213876	0.198778	-0.0802975	0.197693	-0.0288892	0.12899	-0.0868919	0.128783	-0.0073443	0.0597017	-0.0938905	0.0574926	0.00686258	-0.00979991	-0.100716	-0.0120669	0.0189194	-0.0776928	-0.0982371	-0.0792267	0.028128
91049_6w_G2_L.tif	0.261773	-0.0746883	-0.779978	0.294333	-0.0825121	0.224147	0.195973	-0.083719	0.194056	-0.0305625	0.13018	-0.0873421	0.126715	-0.00753586	0.0623989	-0.0943583	0.0586559	0.0100082	-0.00575182	-0.101348	-0.00983958	0.0225174	-0.0725545	-0.099373	-0.0791164	0.0279214
91051_6w_G2_L.tif	0.251139	-0.0737546	-0.772308	0.290161	-0.0816786	0.275462	0.190759	-0.0878444	0.182477	-0.0276398	0.131161	-0.0947649	0.117361	-0.00471231	0.0704544	-0.104193	0.0511253	0.0112737	0.0123857	-0.110576	-0.0135547	0.0230737	-0.0572198	-0.119718	-0.0821013	0.0232311
91052_6w_G2_L.tif	0.261798	-0.0757445	-0.782487	0.293967	-0.0833744	0.2218	0.195415	-0.084946	0.193248	-0.0324775	0.129111	-0.0886862	0.124782	-0.0104928	0.0638896	-0.0922612	0.0570648	0.00774203	-0.00144222	-0.0955143	-0.0088603	0.023559	-0.0712932	-0.0966155	-0.0778511	0.02967
91056_6w_G2_L.tif	0.267197	-0.0719902	-0.781973	0.296343	-0.0851983	0.201988	0.19725	-0.0825221	0.197949	-0.0307718	0.126949	-0.0884508	0.130615	-0.00682943	0.056968	-0.0949342	0.0632216	0.012831	-0.0117727	-0.0993968	-0.00527613	0.0269517	-0.0805301	-0.0966562	-0.0753985	0.0334381
91065_6w_G2_L.tif	0.264626	-0.0691024	-0.77612	0.29543	-0.0872875	0.225897	0.194652	-0.084786	0.195528	-0.0262204	0.12712	-0.091956	0.12678	-0.00529581	0.0597671	-0.100063	0.0593924	0.0124096	-0.00718287	-0.107219	-0.00694519	0.0266548	-0.073991	-0.106542	-0.0763391	0.0307937
91067_6w_G2_L.tif	0.263328	-0.0717689	-0.778132	0.293531	-0.0809679	0.22665	0.195519	-0.0835496	0.196123	-0.0272262	0.126895	-0.0908478	0.127788	-0.00562181	0.0598697	-0.0974111	0.0601306	0.0120847	-0.00905267	-0.105709	-0.00986402	0.0225395	-0.0738501	-0.101816	-0.0777865	0.0291453
91072_6w_G2_L.tif	0.265689	-0.07187	-0.779662	0.295104	-0.0780974	0.217055	0.19645	-0.0827485	0.200248	-0.025955	0.12743	-0.0882221	0.129503	-0.00666283	0.0591134	-0.0938778	0.0592279	0.00882487	-0.00995223	-0.0999931	-0.010964	0.0201532	-0.0777254	-0.0973778	-0.0812606	0.0255706
91075_6w_G2_L.tif	0.266282	-0.0688037	-0.777367	0.296686	-0.0859046	0.221534	0.196383	-0.0831403	0.196371	-0.0271744	0.127742	-0.0904766	0.126912	-0.00676193	0.060247	-0.0975288	0.0572005	0.0086479	-0.00580298	-0.10237	-0.0101248	0.0223768	-0.0745353	-0.102903	-0.0774034	0.0299134
91091_6w_G2_L.tif	0.269681	-0.069456	-0.779236	0.302699	-0.0875186	0.198961	0.200204	-0.0792775	0.20068	-0.0276585	0.131578	-0.0828761	0.129219	-0.00891871	0.0613575	-0.0895605	0.0579203	0.00583165	-0.00886771	-0.0958221	-0.0105799	0.0201839	-0.0815969	-0.0981034	-0.0828415	0.0239968
91092_6w_G2_L.tif	0.263563	-0.0652277	-0.765155	0.308907	-0.107746	0.238893	0.201306	-0.0783712	0.190804	-0.023669	0.136442	-0.0882157	0.119648	-0.00645396	0.0715927	-0.0994325	0.0512007	0.00831851	0.0081673	-0.10837	-0.0173365	0.0174088	-0.0629605	-0.118101	-0.0895252	0.0143138
91093_6w_G2_L.tif	0.249746	-0.0553799	-0.739007	0.302097	-0.111653	0.343903	0.195286	-0.0832357	0.173895	-0.00931212	0.136633	-0.106276	0.104622	0.00625141	0.0812258	-0.128488	0.0376884	0.0157299	0.0282653	-0.147795	-0.0271617	0.0192355	-0.0364017	-0.167243	-0.0931383	0.0105139
91094_6w_G2_L.tif	0.245875	-0.0568654	-0.737793	0.300977	-0.111756	0.353254	0.19492	-0.0836779	0.172162	-0.00809568	0.138077	-0.106822	0.103981	0.00821107	0.0827858	-0.130769	0.0362893	0.016556	0.0266233	-0.154745	-0.0296825	0.0183549	-0.029901	-0.168539	-0.0915804	0.0121608
91101_6w_G2_L.tif	0.255894	-0.0557496	-0.744927	0.303924	-0.111363	0.312506	0.196367	-0.0819976	0.181035	-0.0113881	0.134578	-0.102511	0.111747	0.00497377	0.0742695	-0.12344	0.04502	0.0163887	0.0180488	-0.139646	-0.0242558	0.0180733	-0.0457967	-0.153564	-0.090615	0.012431
91103_6w_G2_L.tif	0.267456	-0.0595981	-0.762461	0.308939	-0.104004	0.239213	0.20176	-0.0766407	0.192841	-0.0210242	0.134273	-0.0894917	0.123531	-0.00183003	0.0674516	-0.102883	0.0518438	0.00873724	0.00110402	-0.11515	-0.0183682	0.0156404	-0.0666139	-0.120555	-0.0888126	0.0146432
91107_6w_G2_L.tif	0.265984	-0.0616467	-0.763458	0.308751	-0.110033	0.227452	0.198498	-0.0805112	0.198309	-0.0145525	0.129929	-0.0943891	0.126584	0.00150129	0.0632104	-0.107204	0.0573562	0.0151945	-0.00256179	-0.118254	-0.0130532	0.0219048	-0.0690915	-0.121677	-0.0816725	0.0234311
91108_6w_G2_L.tif	0.267192	-0.0708338	-0.776742	0.305158	-0.0974331	0.195934	0.1996	-0.0802053	0.201421	-0.0238004	0.129457	-0.0877057	0.131578	-0.00326345	0.0615577	-0.0931675	0.0611319	0.0119849	-0.00889493	-0.10167	-0.0087963	0.0235712	-0.0792777	-0.102444	-0.0807929	0.0264414
91112_6w_G2_L.tif	0.257773	-0.0728981	-0.775286	0.292757	-0.0825508	0.250821	0.193659	-0.0856043	0.188743	-0.028652	0.131138	-0.0906888	0.121357	-0.00687954	0.0673004	-0.0984459	0.0533522	0.00894015	0.00322034	-0.105961	-0.0133913	0.0209522	-0.0654532	-0.110456	-0.0798618	0.0261159
91113_6w_G2_L.tif	0.270927	-0.0687103	-0.781282	0.300163	-0.084588	0.19577	0.199165	-0.0803731	0.200556	-0.0293135	0.128108	-0.0861509	0.130506	-0.00856155	0.0589828	-0.0902471	0.0605012	0.00821318	-0.0118357	-0.0962034	-0.0080791	0.022938	-0.0829404	-0.0953719	-0.0800222	0.0278471
91115_6w_G2_L2.tif	0.273908	-0.0527942	-0.762513	0.31697	-0.109272	0.218862	0.205744	-0.0710709	0.196174	-0.0198408	0.135448	-0.0860451	0.124632	-0.00332409	0.0652704	-0.102141	0.0515412	0.00556072	-0.00184677	-0.113389	-0.0198955	0.0114811	-0.0694212	-0.116618	-0.0897706	0.0123489
91122_6w_G2_L.tif	0.261608	-0.06617	-0.767709	0.300394	-0.0968528	0.252318	0.197375	-0.0821176	0.190849	-0.0224876	0.132869	-0.091976	0.119128	-0.00598701	0.0678952	-0.103756	0.0502285	0.00796308	0.00209045	-0.115937	-0.018231	0.0168666	-0.0580725	-0.113368	-0.0811784	0.0242577
91127_6w_G2_L.tif	0.255044	-0.0563356	-0.74591	0.303805	-0.111489	0.317582	0.19673	-0.0821978	0.17742	-0.0140754	0.136673	-0.101687	0.108096	0.0023068	0.0780874	-0.121657	0.0403029	0.0125834	0.0203272	-0.140152	-0.0244558	0.018525	-0.0391907	-0.150422	-0.0916349	0.0117251
91128_6w_G2_L.tif	0.246343	-0.0662938	-0.760856	0.287998	-0.0880954	0.318681	0.186843	-0.0899817	0.175869	-0.0187076	0.127812	-0.105774	0.111843	0.00289422	0.0709361	-0.121489	0.0465578	0.0163486	0.0143261	-0.136353	-0.0162644	0.0251519	-0.0405237	-0.140493	-0.0747908	0.028019
91130_6w_G2_L.tif	0.265976	-0.0675788	-0.775421	0.294606	-0.0808827	0.229359	0.19651	-0.0819987	0.195844	-0.0263803	0.126013	-0.0921288	0.128311	-0.00407997	0.0584301	-0.0999816	0.0586042	0.0109327	-0.00827531	-0.106349	-0.00944907	0.0232575	-0.0762371	-0.106665	-0.0794227	0.0270072
91131_6w_G2_L.tif	0.26088	-0.0823313	-0.790764	0.287594	-0.0710792	0.20346	0.193845	-0.0861612	0.199081	-0.0336471	0.124946	-0.0875295	0.131935	-0.00919349	0.0565882	-0.0891471	0.0641315	0.0106619	-0.0128159	-0.0915912	-0.00405445	0.0263156	-0.0810327	-0.0860245	-0.07166	0.0375936
91132_6w_G2_L.tif	0.275199	-0.0814306	-0.808394	0.2775	-0.0308314	0.163292	0.195594	-0.0834805	0.211262	-0.0412353	0.118196	-0.0801707	0.13887	-0.0202726	0.0426824	-0.0747779	0.0690053	0.0022211	-0.0327427	-0.06905	-0.000713041	0.0232137	-0.105474	-0.0552986	-0.0726534	0.0394894
91135_6w_G2_L.tif	0.272188	-0.0772101	-0.795483	0.290878	-0.0630262	0.174571	0.195886	-0.0849857	0.205284	-0.0365262	0.123906	-0.0832194	0.137317	-0.0111265	0.0522071	-0.0816686	0.0664896	0.00763511	-0.0187954	-0.0788675	-0.00572011	0.0217353	-0.0911645	-0.0719099	-0.0790901	0.0306938
91144_6w_G2_L.tif	0.252236	-0.068067	-0.75672	0.306134	-0.120785	0.273071	0.192184	-0.0883629	0.186823	-0.0151489	0.133207	-0.10005	0.119602	0.0049359	0.0761238	-0.111369	0.0518493	0.0175967	0.018252	-0.122932	-0.0166474	0.0228515	-0.0496921	-0.136067	-0.0864327	0.0174084
91145_6w_G2_L.tif	0.255746	-0.0638974	-0.756007	0.304482	-0.11256	0.278943	0.19399	-0.0856865	0.185585	-0.0166158	0.133122	-0.0991813	0.117941	0.00289206	0.0748651	-0.111554	0.0492682	0.0145356	0.016899	-0.123005	-0.0189279	0.0201789	-0.0525899	-0.137513	-0.0873319	0.0164221
91153_6w_G2_L.tif	0.254179	-0.0483897	-0.733534	0.302256	-0.10842	0.358017	0.196488	-0.0816139	0.172903	-0.00644512	0.135534	-0.108899	0.102249	0.00733566	0.0802386	-0.13335	0.035229	0.0158727	0.0266402	-0.155575	-0.0331138	0.01515	-0.0321435	-0.171785	-0.0962494	0.0074258
91155_6w_G2_L.tif	0.263116	-0.061037	-0.761947	0.302294	-0.0981453	0.265746	0.198343	-0.0806434	0.186941	-0.0224531	0.134552	-0.0924454	0.116614	-0.00500774	0.0696803	-0.106936	0.0474792	0.00767173	0.00810599	-0.117222	-0.0188117	0.0176188	-0.0586111	-0.124486	-0.0873169	0.0168993
91160_6w_G2_L.tif	0.261358	-0.0773244	-0.783338	0.292237	-0.0799601	0.215936	0.19475	-0.085118	0.197394	-0.0295852	0.126243	-0.0899709	0.129669	-0.00660989	0.0594038	-0.0939107	0.0610129	0.0108955	-0.00751651	-0.0975128	-0.00695401	0.0249248	-0.0755123	-0.0951955	-0.0765503	0.0312338
91166_6w_G2_L.tif	0.262921	-0.068474	-0.769259	0.303316	-0.101452	0.225944	0.198389	-0.0808388	0.19481	-0.0229523	0.131484	-0.0901052	0.12671	-0.00166872	0.0647272	-0.100449	0.0583147	0.0139804	-0.00331678	-0.111881	-0.00976869	0.0248957	-0.073523	-0.117823	-0.0800383	0.0260553
91168_6w_G2_L.tif	0.258499	-0.0811648	-0.785219	0.293354	-0.0831357	0.216347	0.195314	-0.0854143	0.193805	-0.0337531	0.129667	-0.0872609	0.126385	-0.0102288	0.0645424	-0.0895621	0.0589304	0.00878155	0.000261264	-0.090456	-0.00795583	0.0240831	-0.0730722	-0.094507	-0.0780223	0.0297819
91170_6w_G2_L.tif	0.260314	-0.073168	-0.776839	0.295456	-0.0873992	0.235663	0.196213	-0.0835658	0.190977	-0.0297036	0.131117	-0.0893119	0.122369	-0.0086813	0.0660019	-0.0962964	0.0551366	0.0088255	2.41294e-05	-0.103769	-0.0114163	0.0221809	-0.0679363	-0.105713	-0.0785616	0.0280839
91174_6w_G2_L.tif	0.261743	-0.073069	-0.776397	0.29749	-0.0904202	0.224561	0.196382	-0.0834194	0.197549	-0.0240029	0.128702	-0.0908695	0.12672	-0.00536454	0.0617409	-0.0986333	0.0573754	0.0101393	-0.00423872	-0.104763	-0.0111293	0.0218784	-0.0700787	-0.103027	-0.077949	0.0290809
91176_6w_G2_L.tif	0.260248	-0.0848509	-0.788791	0.296579	-0.0882253	0.1915	0.194169	-0.0883016	0.197803	-0.0349077	0.128396	-0.0864902	0.134804	-0.00460152	0.0630696	-0.0850347	0.0646201	0.0126209	-0.0020236	-0.0828748	-0.00670151	0.0244633	-0.0773465	-0.0865966	-0.0800216	0.0284947
91179_6w_G2_L.tif	0.257374	-0.0710591	-0.765417	0.305728	-0.110526	0.241986	0.197234	-0.0830421	0.191772	-0.0206872	0.134722	-0.0912381	0.12297	-0.000873435	0.0716463	-0.101527	0.054987	0.0140262	0.00622915	-0.11402	-0.0153598	0.0204595	-0.0620874	-0.121273	-0.0835434	0.0215196
91180_6w_G2_L.tif	0.261157	-0.0721046	-0.773214	0.300535	-0.0988147	0.224457	0.194515	-0.0859195	0.195507	-0.023868	0.130598	-0.0905252	0.127067	-0.00269491	0.0654133	-0.097899	0.0589849	0.0137711	-0.000589948	-0.105772	-0.00967152	0.0245442	-0.0725364	-0.11286	-0.0784162	0.0283368
91182_6w_G2_L.tif	0.267365	-0.0761558	-0.785176	0.298555	-0.0839653	0.186429	0.197758	-0.08272	0.202329	-0.0301662	0.128364	-0.0842996	0.135475	-0.00460125	0.057492	-0.0887063	0.0634798	0.0102956	-0.0135703	-0.0929705	-0.00702274	0.0234626	-0.083892	-0.0893221	-0.0786367	0.0301993
91184_6w_G2_L.tif	0.258513	-0.0686052	-0.77003	0.293144	-0.0811931	0.264706	0.194994	-0.0834879	0.188268	-0.0249681	0.131087	-0.0925506	0.119104	-0.00571533	0.0670893	-0.103081	0.0511819	0.00919374	0.00283311	-0.113357	-0.0158755	0.019562	-0.062647	-0.116797	-0.0833246	0.0219566
91186_6w_G2_L.tif	0.252335	-0.0724646	-0.76917	0.292646	-0.0888241	0.270367	0.193087	-0.0856376	0.187161	-0.0227626	0.129999	-0.0961276	0.119034	-0.00281998	0.0676693	-0.107327	0.0527129	0.0129922	0.00503937	-0.118284	-0.0125965	0.0240907	-0.0567281	-0.120035	-0.0797186	0.025362
91190_6w_G2_L.tif	0.262566	-0.0776184	-0.787392	0.28767	-0.0654863	0.218328	0.195175	-0.0838782	0.194331	-0.0360528	0.128524	-0.0845092	0.128364	-0.0109157	0.0586818	-0.0896239	0.0605165	0.00807462	-0.00941141	-0.0923962	-0.00771933	0.0226655	-0.0807966	-0.0920679	-0.0773528	0.0303246
91194_6w_G2_L.tif	0.246869	-0.0614025	-0.749147	0.292834	-0.0913133	0.3346	0.190744	-0.0861333	0.175389	-0.0135059	0.13252	-0.104735	0.110834	0.00678273	0.0758007	-0.123969	0.0434746	0.0171831	0.021132	-0.140812	-0.0202413	0.0234659	-0.04673	-0.15922	-0.0893305	0.014913
91198_6w_G2_L.tif	0.260283	-0.0638369	-0.763586	0.298027	-0.0926439	0.269404	0.195771	-0.0828894	0.189223	-0.0199003	0.130901	-0.0956951	0.119965	-0.00132353	0.0673536	-0.108582	0.0495784	0.0100442	0.00353605	-0.121203	-0.0202678	0.0161755	-0.0569356	-0.121732	-0.0831778	0.0215113
91204_6w_G2_L.tif	0.267597	-0.069666	-0.782183	0.290048	-0.0711608	0.219771	0.195665	-0.0829076	0.196512	-0.0310426	0.124453	-0.0902925	0.128393	-0.0087114	0.0557258	-0.0957581	0.0605041	0.00964748	-0.0125437	-0.100267	-0.00627245	0.0251668	-0.0810899	-0.098068	-0.0756001	0.0320804
91207_6w_G2_L.tif	0.261696	-0.0781447	-0.78653	0.290349	-0.0733656	0.218174	0.194873	-0.0850845	0.194049	-0.0350458	0.129413	-0.085474	0.125777	-0.0124606	0.0618822	-0.0892018	0.0585277	0.0070212	-0.00402916	-0.0906778	-0.00813433	0.0230122	-0.0767773	-0.0928965	-0.0773812	0.0304287
91212_6w_G2_L.tif	0.259485	-0.059281	-0.755271	0.301086	-0.100194	0.287952	0.197578	-0.0808491	0.184702	-0.0174191	0.132691	-0.0982913	0.115062	-0.000192283	0.0715404	-0.113523	0.0463964	0.0113949	0.00963858	-0.128934	-0.0208887	0.0180065	-0.0530685	-0.136058	-0.0876704	0.0161088
91213_6w_G2_L.tif	0.263484	-0.0735338	-0.779197	0.296803	-0.0849445	0.21905	0.196674	-0.083206	0.194356	-0.0310781	0.130836	-0.0863471	0.126999	-0.00785228	0.0642969	-0.0914077	0.0588186	0.00979219	-0.00361154	-0.0976481	-0.0100656	0.022114	-0.0767683	-0.102706	-0.080878	0.0260193
91225_6w_G2_L.tif	0.256323	-0.0709686	-0.772623	0.290946	-0.0764868	0.268278	0.193946	-0.0845792	0.185667	-0.0277279	0.130993	-0.0925884	0.118084	-0.00680631	0.0693951	-0.100641	0.0501887	0.008226	0.00623494	-0.109711	-0.0163651	0.0191814	-0.0613155	-0.115099	-0.084043	0.0214902
91238_6w_G2_L.tif	0.252795	-0.0729876	-0.770762	0.290655	-0.0823457	0.267834	0.191455	-0.086733	0.189506	-0.022247	0.127633	-0.0966275	0.121997	-0.00154743	0.0657641	-0.106009	0.0553957	0.0143293	0.00365078	-0.115107	-0.012254	0.0236602	-0.0611432	-0.118724	-0.0816919	0.0235053
91247_6w_G2_L.tif	0.262491	-0.0741376	-0.781073	0.291274	-0.0757776	0.224873	0.193634	-0.0855966	0.197115	-0.0281137	0.126542	-0.0898258	0.129004	-0.00600417	0.0586203	-0.0960561	0.059963	0.0105582	-0.00711575	-0.0993752	-0.00870847	0.0231598	-0.0762532	-0.0993316	-0.0784412	0.0285757
91249_6w_G2_L.tif	0.254879	-0.0664761	-0.763673	0.294031	-0.0905172	0.283667	0.192698	-0.0856575	0.186674	-0.0188873	0.128923	-0.0995711	0.117515	-0.000610167	0.0671261	-0.113098	0.0491296	0.0121392	0.00860058	-0.122834	-0.017023	0.0210262	-0.0524435	-0.126371	-0.0818884	0.0226422
91251_6w_G2_L.tif	0.262388	-0.0761623	-0.780238	0.296491	-0.0857588	0.210691	0.196607	-0.083207	0.197795	-0.0287223	0.129129	-0.0870881	0.131001	-0.00456272	0.0614188	-0.0922868	0.0609642	0.0112338	-0.0077381	-0.0988025	-0.00720372	0.0249782	-0.0798524	-0.101604	-0.0785121	0.0290416
91254_6w_G2_L.tif	0.260687	-0.067615	-0.769267	0.298335	-0.0919138	0.254678	0.197319	-0.0820513	0.188257	-0.0260048	0.132693	-0.0915667	0.119239	-0.00636709	0.0681257	-0.102393	0.0505658	0.00800663	0.00513041	-0.110975	-0.0167208	0.0184378	-0.0607251	-0.114425	-0.0833897	0.0219415
91255_6w_G2_L.tif	0.269234	-0.0756783	-0.787968	0.292473	-0.07099	0.182894	0.195994	-0.0835397	0.20595	-0.0293826	0.124857	-0.0844135	0.138272	-0.00475122	0.0511644	-0.0893716	0.0668198	0.0116102	-0.0214711	-0.0925806	-0.00306423	0.026769	-0.0949963	-0.0905646	-0.073802	0.0365366
91256_6w_G2_L.tif	0.259593	-0.0607752	-0.759001	0.297819	-0.0880022	0.291936	0.198215	-0.080282	0.182037	-0.0219715	0.134924	-0.0947005	0.111626	-0.00510914	0.0734574	-0.108924	0.0433712	0.00744366	0.0127363	-0.121836	-0.0238586	0.0148121	-0.0543041	-0.132148	-0.0907942	0.0137354
91262_6w_G2_L.tif	0.249984	-0.06478	-0.756249	0.294213	-0.0894904	0.312095	0.192702	-0.0851969	0.179643	-0.0174151	0.133451	-0.0999853	0.112661	0.0019091	0.0744903	-0.116259	0.0451	0.013778	0.0169254	-0.130668	-0.0231227	0.0183905	-0.0470065	-0.141642	-0.089089	0.015562
91265_6w_G2_L.tif	0.265637	-0.0680225	-0.774985	0.298636	-0.0869184	0.230712	0.198213	-0.0812169	0.192957	-0.0288642	0.130204	-0.0894143	0.124512	-0.00748912	0.0650778	-0.0953861	0.0545565	0.00716246	-0.00184157	-0.102998	-0.0146746	0.0178658	-0.0696985	-0.103976	-0.0830408	0.0229907
91270_6w_G2_L.tif	0.272307	-0.0713318	-0.785248	0.299784	-0.0783013	0.181679	0.200803	-0.0783043	0.20264	-0.0324523	0.128672	-0.0817027	0.134826	-0.00776173	0.0560497	-0.0865445	0.0636588	0.00879436	-0.0161256	-0.0903902	-0.00877589	0.0201443	-0.0895544	-0.0892556	-0.0809514	0.0273413
91271_6w_G2_L.tif	0.260036	-0.0564702	-0.751233	0.302999	-0.102905	0.296505	0.198459	-0.0799326	0.183307	-0.0158026	0.134295	-0.0985905	0.113483	0.000842805	0.0715695	-0.1175	0.0442761	0.0112025	0.0141497	-0.130347	-0.0239359	0.0159254	-0.0506738	-0.141424	-0.0908266	0.0125924
91272_6w_G2_L.tif	0.261794	-0.0650528	-0.766014	0.300768	-0.0982475	0.253252	0.197598	-0.0815762	0.189141	-0.0234353	0.13215	-0.0930526	0.119886	-0.00436135	0.0672863	-0.105282	0.0527688	0.0113393	0.003262	-0.116023	-0.0153557	0.0202966	-0.0614455	-0.119063	-0.0828236	0.0221895
91279_6w_G2_L.tif	0.257826	-0.0613326	-0.754339	0.307185	-0.116612	0.277508	0.197782	-0.0817911	0.185018	-0.0166583	0.136043	-0.0966686	0.114541	-0.000327703	0.0746538	-0.112863	0.0464526	0.0117856	0.0144431	-0.127136	-0.0193697	0.0197961	-0.0504099	-0.137076	-0.0860286	0.0175783
91285_6w_G2_L.tif	0.256618	-0.0714333	-0.768314	0.298361	-0.093631	0.254732	0.196891	-0.0823997	0.189739	-0.0237271	0.134316	-0.0901005	0.121304	-0.00355103	0.0697752	-0.101301	0.0514574	0.009425	0.00386714	-0.113441	-0.0158055	0.0196789	-0.0634988	-0.118884	-0.08272	0.0226406
91292_6w_G2_L.tif	0.269057	-0.0781041	-0.793049	0.288602	-0.0632929	0.183686	0.196021	-0.0836454	0.20492	-0.0336958	0.124149	-0.0837147	0.135901	-0.0104315	0.0518099	-0.0850459	0.0657277	0.00827536	-0.0219337	-0.0878214	-0.00420052	0.0242267	-0.0925055	-0.0804592	-0.072605	0.0381281
91295_6w_G2_L.tif	0.259523	-0.0788004	-0.783531	0.292077	-0.0813664	0.218727	0.195053	-0.0849252	0.195794	-0.0305252	0.128194	-0.0885471	0.127466	-0.00833884	0.0618595	-0.0926269	0.060084	0.0104399	-0.00640438	-0.0984776	-0.00896691	0.0229309	-0.0741727	-0.0965194	-0.0735335	0.0345849
91300_6w_G2_L.tif	0.254719	-0.0533254	-0.739735	0.303584	-0.109508	0.330211	0.197889	-0.0802966	0.17746	-0.0100456	0.136997	-0.102819	0.107307	0.00494866	0.0776367	-0.125883	0.0404401	0.0152006	0.0218623	-0.144876	-0.0255376	0.0187672	-0.0449709	-0.164196	-0.0945599	0.00873017
91306_6w_G2_L.tif	0.270305	-0.0711538	-0.784486	0.299398	-0.0832559	0.195708	0.201635	-0.07792	0.197535	-0.0347951	0.129553	-0.0843313	0.128538	-0.0122667	0.059807	-0.0885487	0.0580474	0.00429911	-0.00950181	-0.0917761	-0.0101276	0.0200194	-0.0780134	-0.0868552	-0.0800347	0.0282216
91310_6w_G2_L.tif	0.270176	-0.0837648	-0.801143	0.293084	-0.0680596	0.164967	0.200395	-0.0813018	0.201183	-0.0452904	0.129099	-0.0771861	0.131121	-0.0217393	0.059249	-0.0716598	0.0627663	0.0014108	-0.0131176	-0.0692423	-0.00666548	0.0203685	-0.0862928	-0.0619722	-0.078711	0.0323261
91316_6w_G2_L.tif	0.260735	-0.0677535	-0.768166	0.300081	-0.0978418	0.246826	0.19701	-0.0823541	0.191127	-0.0231185	0.131137	-0.0930904	0.121834	-0.00381419	0.0677621	-0.102347	0.0539896	0.0115122	-0.000613382	-0.116775	-0.0132302	0.022101	-0.0621785	-0.115111	-0.0815655	0.0238442
91331_6w_G2_L.tif	0.25981	-0.073047	-0.777897	0.290648	-0.0729712	0.245334	0.19337	-0.0853759	0.192932	-0.0277798	0.128995	-0.0899555	0.122813	-0.00850312	0.0652128	-0.095104	0.0550569	0.00831012	-1.6225e-05	-0.101298	-0.0139057	0.0190795	-0.0714038	-0.106454	-0.0819954	0.0241441
91337_6w_G2_L.tif	0.252514	-0.0754077	-0.774413	0.29069	-0.0840375	0.260794	0.19069	-0.088237	0.186901	-0.0270384	0.129784	-0.0939723	0.120634	-0.00466198	0.0695601	-0.100394	0.0551474	0.0129177	0.00574729	-0.109891	-0.0123161	0.0231286	-0.0628156	-0.116117	-0.0773967	0.0281885
91351_6w_G2_L.tif	0.264327	-0.0781622	-0.787401	0.291398	-0.0735205	0.202368	0.194602	-0.0854927	0.199199	-0.0330306	0.12609	-0.0866746	0.132369	-0.00815498	0.0574816	-0.0888562	0.0642119	0.0112537	-0.0101159	-0.0894262	-0.00492374	0.0256909	-0.0835325	-0.0902603	-0.0787863	0.0293475
91354_6w_G2_L.tif	0.265488	-0.0738111	-0.782038	0.296851	-0.0800452	0.213908	0.198154	-0.0818091	0.196207	-0.0321646	0.131755	-0.0835582	0.127065	-0.0105458	0.0624895	-0.0897597	0.0562063	0.0046794	-0.00362475	-0.091746	-0.0122735	0.0185309	-0.0759708	-0.0940232	-0.0834136	0.0234485
91357_6w_G2_L.tif	0.257247	-0.0710438	-0.774957	0.28986	-0.0759053	0.265062	0.193494	-0.0851758	0.18491	-0.0297054	0.131134	-0.0918433	0.117562	-0.00836532	0.0674979	-0.10112	0.0502705	0.00754338	0.00487382	-0.108888	-0.0162254	0.0189352	-0.0603868	-0.111352	-0.0795145	0.026093
91359_6w_G2_L.tif	0.264911	-0.0785724	-0.785896	0.294948	-0.0774551	0.194183	0.196088	-0.0840881	0.202411	-0.0300631	0.127827	-0.0842625	0.134511	-0.00620041	0.0588546	-0.0861851	0.0645024	0.0112375	-0.0130385	-0.0913829	-0.0069032	0.0232095	-0.0864394	-0.0917204	-0.0793732	0.0288963
91363_6w_G2_L.tif	0.274876	-0.0766044	-0.796845	0.293618	-0.0584581	0.169983	0.201015	-0.078799	0.204494	-0.0410985	0.128149	-0.0761098	0.1352	-0.0168272	0.0546158	-0.0748337	0.0629408	0.000882595	-0.0175634	-0.0714244	-0.00941838	0.0158951	-0.0937096	-0.0676282	-0.085296	0.0229455
91374_6w_G2_L.tif	0.264578	-0.079678	-0.793855	0.285196	-0.0606488	0.205485	0.194364	-0.0853109	0.19623	-0.0393458	0.127607	-0.0826058	0.129434	-0.0142453	0.0563366	-0.0858677	0.0601168	0.00437703	-0.0132726	-0.0868646	-0.0063195	0.022748	-0.0823277	-0.0808636	-0.0722426	0.0369757
91381_6w_G2_L.tif	0.259307	-0.0749053	-0.777562	0.295219	-0.0886209	0.231441	0.195164	-0.0847798	0.193109	-0.0280607	0.129888	-0.0902262	0.125247	-0.00608967	0.0640822	-0.0974713	0.0570583	0.0105134	-0.00196044	-0.104508	-0.0104351	0.023052	-0.0678401	-0.103644	-0.0774371	0.0294599
91386_6w_G2_L.tif	0.261705	-0.0717168	-0.776701	0.292919	-0.0822743	0.233531	0.194479	-0.0845096	0.193986	-0.0272971	0.12841	-0.0904012	0.126107	-0.00553866	0.0622402	-0.0975738	0.0586101	0.0117674	-0.00756082	-0.10837	-0.00993203	0.0231503	-0.0739339	-0.107726	-0.0751341	0.031765
91394_6w_G2_L.tif	0.265794	-0.0701387	-0.776274	0.298563	-0.0857355	0.217304	0.200687	-0.0778189	0.194788	-0.0301754	0.131159	-0.0855233	0.127374	-0.00714044	0.0609688	-0.0951148	0.0593888	0.0106055	-0.00825265	-0.10307	-0.0092229	0.0231083	-0.0800563	-0.106707	-0.0806179	0.0261083
91398_6w_G2_L.tif	0.263675	-0.0569344	-0.757512	0.302195	-0.0971308	0.283324	0.198797	-0.0799291	0.18382	-0.0209593	0.133947	-0.0958414	0.113434	-0.00415337	0.0719023	-0.110384	0.0442375	0.00744873	0.0110762	-0.12305	-0.0243914	0.0134187	-0.0516862	-0.128776	-0.0901689	0.013641
91406_6w_G2_L.tif	0.273523	-0.08035	-0.798788	0.295545	-0.0617123	0.163007	0.203592	-0.0762534	0.204343	-0.0430606	0.13202	-0.0709412	0.1324	-0.0219557	0.0577613	-0.0698197	0.0614266	-0.00197755	-0.0170769	-0.0692003	-0.00985207	0.0150955	-0.0935604	-0.0651203	-0.0840753	0.0250321
91407_6w_G2_L.tif	0.258925	-0.0675926	-0.765855	0.301271	-0.0991447	0.259162	0.198526	-0.0810631	0.18733	-0.0241159	0.134269	-0.0921802	0.117749	-0.00541445	0.0713248	-0.103314	0.0494035	0.00869978	0.00751696	-0.114846	-0.0178707	0.0182484	-0.0569272	-0.11852	-0.0852468	0.0196651
91417_6w_G2_L.tif	0.252613	-0.0706825	-0.771736	0.287781	-0.0711444	0.287006	0.192462	-0.0854729	0.180284	-0.0279511	0.131922	-0.0941696	0.114176	-0.00634136	0.0699579	-0.105625	0.0467452	0.00814543	0.011281	-0.113577	-0.0185615	0.0188378	-0.0545052	-0.11977	-0.0834944	0.0218196
91427_6w_G2_L.tif	0.253093	-0.076345	-0.779144	0.287522	-0.0711872	0.262747	0.193001	-0.0856984	0.183929	-0.0322693	0.131158	-0.0908164	0.118552	-0.00878306	0.068191	-0.098312	0.0505446	0.00686501	0.00675166	-0.103856	-0.0131503	0.021486	-0.06084	-0.107585	-0.0808985	0.0250446
91433_6w_G2_L.tif	0.25445	-0.0590045	-0.748372	0.302137	-0.108995	0.305595	0.195803	-0.0825623	0.181991	-0.0128897	0.134501	-0.100988	0.112566	0.00366662	0.0746955	-0.119753	0.0454932	0.0152917	0.0163592	-0.136414	-0.0211091	0.0203994	-0.0509402	-0.152336	-0.0864423	0.016858
91436_6w_G2_L.tif	0.265725	-0.06592	-0.770376	0.305423	-0.100523	0.229181	0.198033	-0.0822258	0.192604	-0.0261567	0.133069	-0.0890637	0.124843	-0.00418434	0.0681561	-0.0971103	0.0541267	0.00880775	0.00329381	-0.104585	-0.0166209	0.0166003	-0.0655822	-0.108819	-0.0867498	0.0180528
91445_6w_G2_L.tif	0.266884	-0.0592082	-0.75943	0.312021	-0.109149	0.235661	0.203706	-0.0738252	0.195344	-0.0166823	0.135175	-0.088745	0.122459	-0.0022763	0.0679121	-0.103437	0.0529582	0.0106819	0.000385072	-0.117921	-0.0168207	0.0176971	-0.0715796	-0.129353	-0.0878453	0.0153878
91447_6w_G2_L.tif	0.269288	-0.0717813	-0.785042	0.293572	-0.0706414	0.206762	0.20104	-0.0775596	0.197735	-0.0344069	0.127496	-0.0850842	0.127867	-0.0132829	0.0578432	-0.0887481	0.0599044	0.00627821	-0.0130728	-0.0935568	-0.011561	0.0177517	-0.0813768	-0.0883863	-0.0794798	0.0284415
91448_6w_G2_L.tif	0.256675	-0.0756346	-0.780662	0.287455	-0.0710051	0.249469	0.191949	-0.0867023	0.188536	-0.0315548	0.127484	-0.0918846	0.123075	-0.00759562	0.0654017	-0.095874	0.0551957	0.0089362	0.000630249	-0.102104	-0.0102695	0.0230647	-0.0675644	-0.10432	-0.0794464	0.0267457
99783_6w_G2_L.tif	0.262508	-0.069923	-0.774739	0.295591	-0.0833106	0.24032	0.197124	-0.0820058	0.192641	-0.0272229	0.130814	-0.0893528	0.123345	-0.00715892	0.0638171	-0.0986847	0.052689	0.00631905	-0.00148105	-0.105641	-0.014231	0.0190399	-0.0678597	-0.10606	-0.0813181	0.0247781
99791_6w_G2_L.tif	0.261518	-0.0764506	-0.781427	0.293959	-0.085467	0.213701	0.194266	-0.0858372	0.197075	-0.028793	0.127697	-0.0891366	0.129123	-0.0061977	0.0603761	-0.0943888	0.0619083	0.0127906	-0.0077977	-0.100219	-0.00432214	0.0285759	-0.0780085	-0.101153	-0.0749416	0.0331495
99792_6w_G2_L.tif	0.263281	-0.0871705	-0.799463	0.286084	-0.0595832	0.184425	0.195317	-0.0853246	0.202236	-0.0393667	0.125445	-0.0818608	0.132716	-0.0162336	0.0565827	-0.0778554	0.0663974	0.00767753	-0.0145028	-0.0761637	-0.00429152	0.0233934	-0.0869462	-0.0701787	-0.0771877	0.032574
99795_6w_G2_L.tif	0.261977	-0.0752595	-0.781905	0.292064	-0.0805676	0.220356	0.19524	-0.0843034	0.195711	-0.0299408	0.126034	-0.090942	0.128021	-0.00719621	0.059056	-0.0960619	0.0613361	0.0122019	-0.00814039	-0.100993	-0.00671392	0.0256204	-0.0741733	-0.0972943	-0.0758748	0.0317489
99799_6w_G2_L.tif	0.263897	-0.0811618	-0.788301	0.294719	-0.0817722	0.186804	0.195834	-0.0851213	0.201291	-0.0324617	0.126821	-0.0856965	0.134435	-0.00692297	0.0575731	-0.087412	0.0668209	0.0139119	-0.0118632	-0.0889814	-0.00222083	0.0292402	-0.0854584	-0.0891445	-0.0770565	0.0322272
99804_6w_G2_L.tif	0.263578	-0.0787265	-0.78763	0.292538	-0.0764289	0.20496	0.196469	-0.0838471	0.196586	-0.0352393	0.128423	-0.0852703	0.129224	-0.0110078	0.0606255	-0.0873186	0.0605587	0.00765027	-0.00737154	-0.0892005	-0.00740409	0.0232238	-0.0791577	-0.088747	-0.0774725	0.0309856
99809_6w_G2_L.tif	0.250869	-0.065948	-0.758598	0.293852	-0.0916741	0.300959	0.191477	-0.086348	0.179737	-0.0199962	0.132376	-0.099263	0.115266	0.00197542	0.0732884	-0.113851	0.0489984	0.0155519	0.0158827	-0.126275	-0.0170224	0.0228917	-0.0555548	-0.142757	-0.0850452	0.0192088
99817_6w_G2_L.tif	0.26244	-0.0687581	-0.771156	0.299842	-0.0914148	0.240355	0.198332	-0.0810186	0.190572	-0.027592	0.133807	-0.0877576	0.122843	-0.00595039	0.0661908	-0.0993104	0.0534781	0.00852493	0.00279155	-0.105535	-0.0146223	0.0193131	-0.0684106	-0.112674	-0.0848514	0.0205613
99824_6w_G2_L.tif	0.256166	-0.0729327	-0.772744	0.29	-0.0801504	0.251005	0.192099	-0.0857586	0.192747	-0.0234886	0.126412	-0.0943709	0.127561	0.000122671	0.061363	-0.103601	0.0606066	0.0166394	-0.00643954	-0.115196	-0.00631795	0.0280947	-0.0726428	-0.117362	-0.0786597	0.0268482
99852_6w_G2_L.tif	0.262602	-0.0785574	-0.785758	0.292509	-0.0806032	0.204277	0.193566	-0.0870207	0.198061	-0.0318818	0.126601	-0.0880397	0.130793	-0.00780368	0.0592883	-0.0904309	0.0647313	0.0136199	-0.00758599	-0.0918759	-0.00431296	0.0273937	-0.082122	-0.0956123	-0.0752591	0.0334227
99857_6w_G2_L.tif	0.263721	-0.0705816	-0.775706	0.295631	-0.0795324	0.232221	0.198331	-0.080354	0.194067	-0.0285829	0.131602	-0.0861451	0.125445	-0.00743615	0.0634907	-0.0946408	0.0553646	0.0072826	-0.00540807	-0.103568	-0.0123462	0.0200441	-0.0760059	-0.106935	-0.0830234	0.0230653
99859_6w_G2_L.tif	0.256249	-0.0647641	-0.762582	0.297075	-0.0921784	0.289902	0.196499	-0.0827587	0.178906	-0.025332	0.135218	-0.0952442	0.10953	-0.00723517	0.0757597	-0.107554	0.0433407	0.00751496	0.0175123	-0.118094	-0.0212086	0.0176411	-0.0503844	-0.129239	-0.0866613	0.0180887
99867_6w_G2_L.tif	0.252617	-0.0624088	-0.753217	0.295691	-0.0923556	0.306258	0.194406	-0.0830872	0.182689	-0.0151065	0.132559	-0.0998001	0.116341	0.0047162	0.071646	-0.117368	0.0469971	0.0148724	0.0121574	-0.132999	-0.0198581	0.0207416	-0.0561896	-0.147743	-0.0877939	0.0162336
99870_6w_G2_L.tif	0.25967	-0.0728087	-0.780412	0.286945	-0.0650013	0.251766	0.193958	-0.0843101	0.188238	-0.0323908	0.130712	-0.0878079	0.120026	-0.0112011	0.0634839	-0.0964736	0.0530085	0.00627662	-0.00134363	-0.102277	-0.0135785	0.0194299	-0.0691915	-0.103738	-0.0795688	0.026589
99876_6w_G2_L.tif	0.267773	-0.0789534	-0.791272	0.293085	-0.0688944	0.188157	0.196797	-0.0836933	0.203363	-0.0338044	0.125522	-0.0845609	0.134739	-0.0100759	0.057203	-0.0824446	0.0649737	0.00884855	-0.0125887	-0.081825	-0.0107833	0.0168965	-0.0848286	-0.0779241	-0.0820036	0.0262948
99879_6w_G2_L.tif	0.252242	-0.0555724	-0.743493	0.301074	-0.109622	0.334456	0.195878	-0.082794	0.173137	-0.0133611	0.135983	-0.104921	0.105147	0.00375998	0.0780907	-0.127213	0.038702	0.0143781	0.0240175	-0.145295	-0.0256105	0.0193591	-0.0351859	-0.157947	-0.0892857	0.0140762
99880_6w_G2_L.tif	0.260246	-0.0653891	-0.7651	0.301714	-0.0994395	0.263561	0.197557	-0.082243	0.188128	-0.0221208	0.133782	-0.0936005	0.116631	-0.00563394	0.0713461	-0.10498	0.0463613	0.00614213	0.00916425	-0.115525	-0.0215397	0.0146618	-0.0519473	-0.116239	-0.0851881	0.0196515
99882_6w_G2_L.tif	0.261875	-0.0628631	-0.762389	0.30128	-0.100226	0.257249	0.197351	-0.0812363	0.192267	-0.0175767	0.129559	-0.0966969	0.122886	0.000910096	0.0644204	-0.110612	0.0532719	0.0131846	-0.00107046	-0.124374	-0.0164312	0.0196064	-0.0594814	-0.121511	-0.0820318	0.0226397
99883_6w_G2_L.tif	0.263203	-0.0664788	-0.769024	0.300949	-0.0919321	0.247251	0.20019	-0.0789581	0.191534	-0.0245459	0.133517	-0.0894201	0.119512	-0.00802289	0.0669412	-0.101097	0.0496404	0.00546206	0.00432277	-0.107782	-0.0184168	0.0157001	-0.0636611	-0.112372	-0.0858274	0.0193144
99886_6w_G2_L.tif	0.257761	-0.0669273	-0.765908	0.29626	-0.0892566	0.27183	0.196609	-0.0822249	0.185663	-0.0240167	0.132788	-0.0936862	0.115405	-0.00629572	0.0708356	-0.104709	0.0493913	0.00979162	0.00740774	-0.116695	-0.0174964	0.0192149	-0.0588292	-0.123104	-0.0843701	0.0205617
99893_6w_G2_L.tif	0.250813	-0.0610609	-0.755202	0.293175	-0.0882332	0.329504	0.192666	-0.0855022	0.172383	-0.0194041	0.135219	-0.101604	0.103352	-0.00231017	0.0778248	-0.119512	0.0368161	0.00961462	0.0226144	-0.134898	-0.0254503	0.0181974	-0.0359894	-0.143751	-0.086813	0.0175492
99894_6w_G2_L.tif	0.254867	-0.0613563	-0.753334	0.301113	-0.101955	0.302703	0.197031	-0.0819794	0.180726	-0.0173273	0.135489	-0.0987035	0.111828	0.000354566	0.0765409	-0.114651	0.0423513	0.010457	0.0166874	-0.13086	-0.0255357	0.0153687	-0.0443536	-0.138854	-0.0903415	0.0137356
99897_6w_G2_L.tif	0.267447	-0.0746533	-0.783808	0.300397	-0.0891895	0.18948	0.199326	-0.0810444	0.200205	-0.0307498	0.129441	-0.0848833	0.130923	-0.00864213	0.0601346	-0.0888525	0.0610471	0.00863594	-0.00996455	-0.093476	-0.00679503	0.0247034	-0.0811431	-0.0923748	-0.0776233	0.0314599
99902_6w_G2_L.tif	0.246737	-0.0817301	-0.770622	0.291795	-0.077067	0.25319	0.199686	-0.0781234	0.199904	-0.0167264	0.12929	-0.091239	0.129802	0.00194923	0.0627287	-0.10193	0.0584719	0.0141981	-0.00343479	-0.11175	-0.0127896	0.0214448	-0.0760861	-0.120219	-0.0866201	0.0191407
99906_6w_G2_L.tif	0.259305	-0.0638203	-0.761294	0.300538	-0.0968411	0.273089	0.196888	-0.0820885	0.188486	-0.0189487	0.132162	-0.0959896	0.117667	-0.00216741	0.069268	-0.109487	0.0483569	0.00999989	0.00931247	-0.119315	-0.0196634	0.0175405	-0.0543812	-0.124354	-0.0892665	0.015003
99913_6w_G2_L.tif	0.260953	-0.0684279	-0.771477	0.295723	-0.0862789	0.252235	0.197268	-0.081711	0.189945	-0.0259654	0.13289	-0.0896513	0.119507	-0.00769483	0.065783	-0.101867	0.0505612	0.00675638	-0.000448648	-0.112627	-0.0164122	0.0180793	-0.063186	-0.111567	-0.0791056	0.0267187
99916_6w_G2_L.tif	0.266475	-0.0690059	-0.777869	0.29539	-0.075316	0.231146	0.197956	-0.0810645	0.194473	-0.0299899	0.131921	-0.0849274	0.123433	-0.0112845	0.0645006	-0.0914652	0.053401	0.00393891	-0.00507162	-0.100004	-0.015684	0.0157342	-0.0734917	-0.0998727	-0.0847273	0.0214046
99928_6w_G2_L.tif	0.252869	-0.0716168	-0.766529	0.294199	-0.0932778	0.266346	0.190654	-0.0879065	0.189388	-0.0201156	0.12982	-0.0962446	0.12342	0.00189559	0.0664023	-0.108692	0.0564367	0.0169195	0.00470107	-0.118839	-0.0103387	0.0264138	-0.0631144	-0.126824	-0.0804299	0.0244646
99936_6w_G2_L.tif	0.252812	-0.083613	-0.789495	0.285319	-0.0727443	0.236127	0.190038	-0.0898935	0.186872	-0.0376921	0.128448	-0.0896137	0.121691	-0.0125717	0.0654387	-0.0919051	0.0580219	0.00939054	0.00220614	-0.0939765	-0.00577021	0.0266686	-0.0634813	-0.0913403	-0.0740372	0.0331006
99948_6w_G2_L.tif	0.262695	-0.0752406	-0.784207	0.287876	-0.0686743	0.222826	0.195407	-0.0831525	0.196985	-0.0304716	0.126285	-0.0881044	0.1279	-0.00924794	0.057755	-0.0933998	0.0590728	0.00800081	-0.0135884	-0.101403	-0.00787713	0.0231812	-0.0792714	-0.0961711	-0.0724829	0.0353067
99952_6w_G2_L.tif	0.252705	-0.071568	-0.770039	0.290364	-0.0802489	0.277	0.192324	-0.0858822	0.183417	-0.0261927	0.130769	-0.0948822	0.118644	-0.00311232	0.0705408	-0.104072	0.0512493	0.0115826	0.0074868	-0.115422	-0.0158847	0.020851	-0.0597381	-0.122521	-0.0812255	0.023855
99953_6w_G2_L.tif	0.26401	-0.0742352	-0.781201	0.296461	-0.0870345	0.21168	0.19685	-0.0833116	0.196787	-0.0296484	0.128931	-0.0880301	0.127731	-0.00819452	0.0601544	-0.0948513	0.0599574	0.0103493	-0.00761905	-0.0999967	-0.00765464	0.0247127	-0.0733669	-0.0952636	-0.0775453	0.0303286
99956_6w_G2_L.tif	0.257074	-0.072129	-0.770896	0.296118	-0.0906697	0.250524	0.195481	-0.083722	0.189976	-0.0252131	0.130336	-0.0929852	0.123025	-0.00324965	0.0675217	-0.101078	0.0545988	0.0116163	0.00435175	-0.10904	-0.0124518	0.0226344	-0.0670548	-0.11778	-0.0812928	0.024305
99959_6w_G2_L.tif	0.258729	-0.0844128	-0.792827	0.285134	-0.0649727	0.208738	0.194355	-0.0851897	0.195272	-0.0381309	0.127859	-0.083738	0.129061	-0.0127658	0.0584199	-0.0864142	0.0630188	0.00897076	-0.0112098	-0.088917	-0.00281988	0.0271983	-0.0823471	-0.0865799	-0.0725394	0.0361065
99969_6w_G2_L.tif	0.253851	-0.0922149	-0.804231	0.276318	-0.0497424	0.204205	0.187662	-0.0914762	0.197962	-0.0400659	0.122042	-0.0860627	0.133665	-0.0123751	0.053544	-0.0843614	0.0652632	0.00775271	-0.0118671	-0.0791555	-0.00158743	0.0261683	-0.0802277	-0.0710547	-0.0663337	0.0423217
99974_6w_G2_L.tif	0.264759	-0.0813444	-0.790903	0.289932	-0.0712083	0.186146	0.195512	-0.0844396	0.20471	-0.0309547	0.123989	-0.0861216	0.135914	-0.00778764	0.0528302	-0.0880968	0.0677548	0.012781	-0.0189213	-0.0904553	-0.00187543	0.0281498	-0.0899008	-0.0854623	-0.0726603	0.0376535
99980_6w_G2_L.tif	0.259733	-0.0763214	-0.780072	0.294753	-0.0895925	0.222971	0.194659	-0.0857058	0.193389	-0.0299416	0.129118	-0.0900642	0.125031	-0.00818008	0.0636939	-0.0954329	0.060035	0.0126821	-0.00196051	-0.100604	-0.00819384	0.0250786	-0.0718215	-0.103079	-0.0740182	0.0338445
99983_6w_G2_L.tif	0.265335	-0.0715052	-0.77662	0.30087	-0.0923726	0.208319	0.197018	-0.0829148	0.199694	-0.024591	0.129481	-0.0879184	0.130929	-0.0030002	0.0608647	-0.0953714	0.0611889	0.0127642	-0.0079721	-0.102652	-0.0103882	0.021709	-0.0780961	-0.104004	-0.0790625	0.0282943
99985_6w_G2_L.tif	0.260233	-0.0634034	-0.759314	0.305175	-0.103437	0.266007	0.198451	-0.0807906	0.18815	-0.019793	0.135542	-0.0925662	0.116991	-0.00338311	0.0750921	-0.10316	0.0489131	0.0102001	0.0115233	-0.116626	-0.0201599	0.0166736	-0.0608254	-0.130933	-0.0911594	0.0125988
99989_6w_G2_L.tif	0.262899	-0.0654356	-0.763992	0.304801	-0.102284	0.236221	0.197232	-0.081607	0.198046	-0.0154886	0.130943	-0.0922632	0.127184	0.00182022	0.0649459	-0.1039	0.0569179	0.0143155	-0.00200315	-0.116167	-0.0141737	0.0204427	-0.0726935	-0.124595	-0.0830208	0.0218571
99990_6w_G2_L.tif	0.270539	-0.067218	-0.77784	0.30308	-0.0915728	0.193834	0.199823	-0.0792554	0.201491	-0.0255242	0.128023	-0.0876498	0.132179	-0.00414136	0.0566783	-0.0963748	0.0621619	0.0120322	-0.0126771	-0.101907	-0.00707229	0.0251415	-0.0825825	-0.100764	-0.0791517	0.0287464
99991_6w_G2_L.tif	0.256395	-0.0592623	-0.748433	0.306013	-0.111991	0.29357	0.198334	-0.080245	0.184512	-0.0131249	0.13601	-0.0980446	0.116209	0.00491228	0.0734847	-0.117825	0.0466946	0.0146042	0.0158443	-0.131882	-0.0226005	0.0177099	-0.0535084	-0.148586	-0.09095	0.0121612
99993_6w_G2_L.tif	0.264485	-0.0759742	-0.778943	0.306764	-0.102935	0.18909	0.199422	-0.0815843	0.201336	-0.0247766	0.131805	-0.0853462	0.130764	-0.00489022	0.0634776	-0.0911239	0.0617143	0.0126275	-0.00506469	-0.0967461	-0.00806661	0.0247452	-0.0769148	-0.0992605	-0.0810804	0.0264758
99999_6w_G2_L.tif	0.265286	-0.0710968	-0.774924	0.3029	-0.0920579	0.21263	0.198126	-0.0816732	0.199858	-0.0236817	0.131506	-0.0860895	0.129085	-0.00468884	0.064195	-0.0924702	0.0585996	0.00999858	-0.0045626	-0.100214	-0.0124299	0.0194485	-0.0773454	-0.105401	-0.0853361	0.020337
90002_6w_G2_L.tif	0.266105	-0.0758908	-0.786913	0.292502	-0.0732707	0.205008	0.19798	-0.0816539	0.196978	-0.0353407	0.128013	-0.0849021	0.12969	-0.011009	0.0580691	-0.089021	0.0604447	0.00703471	-0.00922534	-0.0895393	-0.00892262	0.0210871	-0.0812512	-0.0889688	-0.0776974	0.0306934
90004_6w_G2_L.tif	0.268761	-0.0761186	-0.789052	0.293539	-0.070474	0.19183	0.198133	-0.0816774	0.203323	-0.0319654	0.125526	-0.0853581	0.132171	-0.0117566	0.0559721	-0.0859515	0.0615607	0.00563433	-0.0117924	-0.0839096	-0.00737154	0.0216948	-0.0862055	-0.0837766	-0.0805506	0.0278155
90005_6w_G2_L.tif	0.271583	-0.079503	-0.797717	0.289785	-0.0541638	0.179452	0.200475	-0.0790704	0.204183	-0.0399839	0.128021	-0.0767073	0.132364	-0.0193065	0.0547672	-0.0759152	0.061445	-0.000205588	-0.0174385	-0.0734956	-0.00990153	0.0156566	-0.0913526	-0.0675011	-0.0822646	0.0267956
90010_6w_G2_L.tif	0.270976	-0.0720674	-0.784398	0.29764	-0.0722331	0.193138	0.201	-0.0776585	0.204828	-0.0285869	0.127537	-0.0832853	0.131717	-0.0112064	0.0571059	-0.0857861	0.0611856	0.00592396	-0.0141695	-0.0890016	-0.0106525	0.0178287	-0.0881035	-0.0890196	-0.0847924	0.0220813
90015_6w_G2_L.tif	0.266852	-0.0791579	-0.790885	0.292751	-0.0685089	0.193224	0.198267	-0.0818147	0.199424	-0.0375523	0.130872	-0.0786619	0.130717	-0.0141169	0.0591911	-0.0815642	0.0607044	0.00422453	-0.0106124	-0.0817878	-0.00888738	0.0196504	-0.0866648	-0.0832762	-0.0804692	0.0280824
90022_6w_G2_L.tif	0.26112	-0.0861552	-0.792825	0.291144	-0.0734172	0.188845	0.196371	-0.0843663	0.200852	-0.0356734	0.129053	-0.0813287	0.133092	-0.0110627	0.058457	-0.0830693	0.0652253	0.00989235	-0.0129308	-0.0854038	-0.00442266	0.0252089	-0.0838705	-0.0807493	-0.0767041	0.0327182
90026_6w_G2_L.tif	0.253347	-0.0881461	-0.802973	0.273206	-0.041963	0.22223	0.186972	-0.0905172	0.191979	-0.0416118	0.120681	-0.0884621	0.127157	-0.0155123	0.055566	-0.0861495	0.064251	0.00872396	-0.0096465	-0.0835645	0.000136458	0.0282161	-0.0782176	-0.0780897	-0.0672899	0.0396761
90029_6w_G2_L.tif	0.2548	-0.0895497	-0.79735	0.284332	-0.0628858	0.210379	0.192593	-0.0877956	0.193162	-0.0413206	0.127636	-0.0844119	0.127905	-0.0147379	0.0629212	-0.0816541	0.0618124	0.0071506	-0.00335053	-0.0801634	-0.00515705	0.024385	-0.0745734	-0.0774914	-0.0775143	0.0308778
90030_6w_G2_L.tif	0.258795	-0.083444	-0.793287	0.284429	-0.0601513	0.216585	0.193761	-0.0856819	0.194937	-0.0376124	0.127792	-0.0842891	0.126066	-0.0152946	0.0608755	-0.0848101	0.0591944	0.00525128	-0.00693449	-0.0858922	-0.00720698	0.0224896	-0.0786339	-0.0846007	-0.0752073	0.0328701
90032_6w_G2_L.tif	0.263915	-0.0781426	-0.78524	0.29383	-0.0740579	0.204954	0.197171	-0.082489	0.200434	-0.0308351	0.130228	-0.0823175	0.130015	-0.0103452	0.0599837	-0.0869933	0.0616655	0.00866713	-0.0104575	-0.091504	-0.00972566	0.0201817	-0.0830781	-0.0918145	-0.0808543	0.0268088
90034_6w_G2_L.tif	0.250191	-0.0903055	-0.795436	0.279391	-0.0559427	0.218954	0.190317	-0.0878896	0.195411	-0.0362279	0.124788	-0.0864919	0.132957	-0.00786273	0.0574911	-0.0877583	0.0657768	0.011926	-0.011192	-0.0900126	-0.000784059	0.0285245	-0.0816112	-0.0876186	-0.0719658	0.0353719
90035_6w_G2_L.tif	0.250942	-0.099287	-0.815041	0.273435	-0.0422504	0.1958	0.185724	-0.0942198	0.19395	-0.0493101	0.123187	-0.0827685	0.130416	-0.0200598	0.0579602	-0.0746535	0.0638291	0.00316952	-0.00515862	-0.0641327	0.000216476	0.0264024	-0.0755267	-0.0552968	-0.0682469	0.0409219
90042_6w_G2_L.tif	0.260087	-0.085465	-0.797164	0.281874	-0.0515516	0.205353	0.193947	-0.0850377	0.197142	-0.0401702	0.126413	-0.0819432	0.132494	-0.0127716	0.0572313	-0.0813866	0.063658	0.00673761	-0.0154041	-0.084179	-0.00690267	0.0210577	-0.08506	-0.0777401	-0.0748909	0.0336709
90049_6w_G2_L.tif	0.262953	-0.076454	-0.783612	0.290218	-0.0694849	0.215737	0.195934	-0.0827473	0.198749	-0.0302695	0.126667	-0.0867352	0.130808	-0.00747637	0.0575667	-0.091487	0.0625444	0.0108463	-0.0106386	-0.0948124	-0.00688078	0.0238389	-0.0850394	-0.0983475	-0.079567	0.0276888
90056_6w_G2_L.tif	0.26483	-0.0762058	-0.784553	0.293064	-0.0702156	0.211384	0.198316	-0.0808331	0.198775	-0.0320267	0.130493	-0.0821968	0.128239	-0.0118086	0.0610123	-0.0864157	0.059153	0.00609503	-0.00944774	-0.0913732	-0.0118117	0.0178941	-0.0830156	-0.0931518	-0.0817747	0.0255751
90058_6w_G2_L.tif	0.262503	-0.0812089	-0.793135	0.286888	-0.0622473	0.210567	0.195413	-0.0845235	0.193621	-0.040847	0.127452	-0.0842632	0.127113	-0.0155682	0.0620018	-0.0820773	0.0592057	0.00437462	-0.00433164	-0.0804919	-0.00834585	0.0210141	-0.0808496	-0.0837522	-0.0784006	0.0298879
90064_6w_G2_L.tif	0.262945	-0.0802554	-0.794163	0.284138	-0.0567498	0.214197	0.195469	-0.083851	0.19361	-0.0407083	0.126422	-0.084663	0.126157	-0.0166471	0.0594205	-0.0841163	0.0599019	0.00497422	-0.0100495	-0.0858715	-0.00909259	0.0199617	-0.0781441	-0.0797377	-0.0757273	0.0325795
90068_6w_G2_L.tif	0.262371	-0.0879549	-0.807651	0.27717	-0.0348689	0.199001	0.193596	-0.0856864	0.196747	-0.0470784	0.125317	-0.0792872	0.128116	-0.0229932	0.056775	-0.0737875	0.0597525	-0.00148561	-0.0102475	-0.0664087	-0.00898034	0.0168206	-0.0845162	-0.061086	-0.0764108	0.0327763
90071_6w_G2_L.tif	0.269599	-0.0757416	-0.787943	0.296997	-0.0743949	0.186169	0.201123	-0.078246	0.202357	-0.0336612	0.128758	-0.0814702	0.132074	-0.0122069	0.0575609	-0.083928	0.0626649	0.00691939	-0.0134295	-0.0857426	-0.0102163	0.0180541	-0.0871994	-0.0846352	-0.0809549	0.0274927
90073_6w_G2_L.tif	0.271001	-0.0721751	-0.785906	0.295023	-0.0667001	0.198896	0.200118	-0.0786926	0.2017	-0.0329119	0.130124	-0.0796701	0.129205	-0.0146043	0.0590864	-0.0827484	0.0595331	0.00364887	-0.0121342	-0.0856798	-0.0130911	0.0147071	-0.0901265	-0.0905154	-0.0828104	0.0247221
90075_6w_G2_L.tif	0.263674	-0.0842986	-0.800707	0.280747	-0.0457924	0.20001	0.193724	-0.0855511	0.198016	-0.0426023	0.125254	-0.0813014	0.130079	-0.0182109	0.0564437	-0.0781126	0.0629215	0.0039205	-0.0132127	-0.0755153	-0.00665316	0.0203576	-0.0875561	-0.072232	-0.0761918	0.032789
90079_6w_G2_L.tif	0.270623	-0.0676038	-0.77803	0.303274	-0.085781	0.204354	0.201875	-0.0770393	0.199264	-0.0287392	0.133126	-0.08133	0.127316	-0.0107216	0.0616811	-0.0901386	0.0564377	0.00441985	-0.00779407	-0.0959325	-0.0132179	0.0169733	-0.0797568	-0.0976411	-0.0857437	0.0201246
90081_6w_G2_L.tif	0.266184	-0.0860705	-0.803956	0.280959	-0.0448575	0.182588	0.195037	-0.0846788	0.202287	-0.0433707	0.123295	-0.080523	0.135157	-0.0171194	0.0522259	-0.0761319	0.0653519	0.00343755	-0.0189871	-0.0716143	-0.00277644	0.0233471	-0.0925874	-0.0644372	-0.0763734	0.0336138
90083_6w_G2_L.tif	0.264049	-0.0815016	-0.797634	0.282762	-0.0516575	0.208077	0.196054	-0.0833209	0.196137	-0.0411747	0.126041	-0.0831186	0.126194	-0.0193694	0.0576024	-0.081983	0.0578868	0.000764534	-0.0116461	-0.0813748	-0.00873622	0.0193439	-0.0796712	-0.0733057	-0.0746189	0.0342013
90087_6w_G2_L.tif	0.260518	-0.0859978	-0.798259	0.283866	-0.0616402	0.200154	0.192782	-0.0877339	0.195318	-0.0421837	0.125791	-0.0843408	0.128987	-0.0161969	0.0596797	-0.0807491	0.0629556	0.00662431	-0.00876381	-0.0794214	-0.0023201	0.0268571	-0.0820283	-0.0772742	-0.0730189	0.0363968
90090_6w_G2_L.tif	0.25947	-0.0777099	-0.783927	0.289373	-0.0697792	0.23083	0.195708	-0.0834404	0.192838	-0.033204	0.128741	-0.0874031	0.125533	-0.0101483	0.0621761	-0.0920037	0.0581288	0.00831187	-0.00350151	-0.095223	-0.0112868	0.0202578	-0.0728117	-0.0952293	-0.0812876	0.0255887
90093_6w_G2_L.tif	0.263956	-0.0856043	-0.797714	0.287312	-0.0579989	0.188791	0.197935	-0.0820728	0.19956	-0.0417173	0.129291	-0.0776793	0.13153	-0.016974	0.058241	-0.0767864	0.0622843	0.00324479	-0.0122883	-0.0749494	-0.0061389	0.0213639	-0.0895379	-0.0750515	-0.0791186	0.0301238
90100_6w_G2_L.tif	0.258459	-0.0787664	-0.788559	0.283148	-0.058073	0.235339	0.191121	-0.0872643	0.191029	-0.0359147	0.126186	-0.0883386	0.124939	-0.0117244	0.0618265	-0.0898641	0.0582306	0.00750609	-0.00280269	-0.0912429	-0.00794495	0.0230561	-0.0766472	-0.0950821	-0.077763	0.0291477
90108_6w_G2_L.tif	0.26466	-0.0780447	-0.78899	0.290651	-0.0712886	0.205564	0.197056	-0.0828172	0.196124	-0.036896	0.128172	-0.0844167	0.127916	-0.0136068	0.0585864	-0.0877376	0.0610511	0.00739015	-0.00834292	-0.0875172	-0.00668044	0.023556	-0.0809971	-0.0873545	-0.0772661	0.0312296
90113_6w_G2_L.tif	0.263745	-0.0788484	-0.789316	0.290489	-0.0693365	0.209598	0.196955	-0.0830171	0.1965	-0.0360668	0.129138	-0.0836536	0.126304	-0.015123	0.0604629	-0.0861885	0.0585551	0.00471542	-0.00720216	-0.0871597	-0.00859746	0.0213939	-0.0775873	-0.0845546	-0.0796209	0.0284159
90116_6w_G2_L.tif	0.261453	-0.0853277	-0.794926	0.286001	-0.0638933	0.193401	0.192382	-0.0879081	0.20184	-0.0353063	0.124491	-0.0849035	0.134541	-0.0103595	0.056322	-0.082981	0.0669583	0.0108688	-0.0139749	-0.083187	-0.00223554	0.0268812	-0.0879156	-0.0814385	-0.0750405	0.0342592
90118_6w_G2_L.tif	0.263801	-0.087148	-0.804048	0.280259	-0.0433762	0.190372	0.194693	-0.0848629	0.199069	-0.0451385	0.126265	-0.0782212	0.131644	-0.0195956	0.0550543	-0.0752602	0.0638094	0.00270222	-0.0144601	-0.0701172	-0.00506227	0.0210855	-0.0912169	-0.0674713	-0.0761721	0.0333966
90119_6w_G2_L.tif	0.262015	-0.0880316	-0.803229	0.280997	-0.0484666	0.192456	0.194013	-0.0859098	0.198877	-0.0436357	0.124893	-0.0812452	0.130712	-0.019079	0.0560947	-0.0768767	0.0638693	0.00396565	-0.0108964	-0.0701888	-0.00416473	0.0227512	-0.0883535	-0.0693851	-0.0753632	0.0341816
90121_6w_G2_L.tif	0.260046	-0.0899672	-0.807432	0.27453	-0.0376727	0.193525	0.190379	-0.0883582	0.200127	-0.043512	0.121505	-0.0823581	0.134021	-0.0169416	0.0510363	-0.0786382	0.0661173	0.00495991	-0.0176879	-0.0727865	-0.000473744	0.0254841	-0.0909396	-0.0662909	-0.0690252	0.0403534
90126_6w_G2_L.tif	0.262326	-0.0853606	-0.798264	0.286344	-0.0556966	0.20154	0.198887	-0.0812227	0.195753	-0.0433668	0.131216	-0.0776085	0.12559	-0.0213727	0.061068	-0.0775009	0.0575538	-0.00040081	-0.00823143	-0.0761012	-0.0115696	0.0160418	-0.0790853	-0.0703242	-0.0795471	0.0293326
90129_6w_G2_L.tif	0.265462	-0.0866684	-0.801376	0.285282	-0.0573835	0.177425	0.194635	-0.0863018	0.201957	-0.0422742	0.125726	-0.0799209	0.134157	-0.016675	0.0557944	-0.0753772	0.0674926	0.00753607	-0.0162502	-0.0731054	-0.00284165	0.0244961	-0.092419	-0.0701501	-0.0749533	0.0357337
90134_6w_G2_L.tif	0.253415	-0.0742472	-0.770034	0.298023	-0.101057	0.255394	0.19441	-0.0858125	0.184364	-0.0280379	0.133085	-0.0933536	0.120729	-0.00274168	0.072016	-0.102063	0.0538179	0.0131483	0.0100904	-0.11115	-0.0116899	0.024859	-0.0586917	-0.119138	-0.080455	0.0251193
90135_6w_G2_L.tif	0.263114	-0.0786953	-0.787944	0.290999	-0.07745	0.205105	0.19394	-0.0866569	0.196883	-0.0342709	0.126371	-0.0878373	0.130126	-0.00944283	0.0592612	-0.0894002	0.0629232	0.0108045	-0.00877305	-0.0916638	-0.00560195	0.0255049	-0.0789118	-0.0895413	-0.0739381	0.0350947
90151_6w_G2_L.tif	0.262996	-0.0827534	-0.792312	0.289689	-0.0680913	0.196738	0.195775	-0.0845243	0.200131	-0.0356869	0.126245	-0.0846315	0.132577	-0.0111072	0.0593545	-0.0824191	0.062346	0.00672616	-0.0103426	-0.0831602	-0.00706084	0.0220205	-0.083874	-0.0820156	-0.077743	0.0311242
90152_6w_G2_L.tif	0.26602	-0.0741707	-0.783336	0.297408	-0.0849314	0.205232	0.198627	-0.0815997	0.19614	-0.0333026	0.130038	-0.0854304	0.12696	-0.0115192	0.0619304	-0.0896438	0.059468	0.00811853	-0.00638653	-0.0936908	-0.00946905	0.0217686	-0.0764303	-0.0926727	-0.0786311	0.0295029
90153_6w_G2_L.tif	0.257867	-0.0790917	-0.783829	0.289979	-0.0748387	0.229757	0.194293	-0.0852944	0.192956	-0.0323093	0.128478	-0.0886216	0.125579	-0.00935696	0.0637284	-0.0918942	0.0589516	0.0098125	-0.00240731	-0.0962167	-0.0110056	0.0209323	-0.0714916	-0.0965075	-0.0782818	0.0288115
90155_6w_G2_L.tif	0.261976	-0.0821967	-0.797027	0.282121	-0.0561731	0.211005	0.193774	-0.0857921	0.194224	-0.0411573	0.123382	-0.0873626	0.126576	-0.0171371	0.0575619	-0.0848098	0.0616184	0.00615574	-0.0087724	-0.0824442	-0.00648369	0.0224648	-0.078134	-0.0770577	-0.0725225	0.0362113
90162_6w_G2_L.tif	0.267125	-0.0889708	-0.805689	0.285521	-0.0553471	0.165053	0.196637	-0.0848336	0.204816	-0.043563	0.125778	-0.0778428	0.134432	-0.0202999	0.0545302	-0.0718206	0.0664191	0.00359653	-0.0187015	-0.0680339	-0.00315193	0.0231211	-0.0921002	-0.0590231	-0.0747469	0.0370963
90164_6w_G2_L.tif	0.261045	-0.0740688	-0.778224	0.295522	-0.084816	0.230065	0.196724	-0.0830217	0.192108	-0.0307186	0.131262	-0.0876881	0.123906	-0.008926	0.0657117	-0.0936141	0.0569317	0.00940291	-0.00214331	-0.101694	-0.0113289	0.0215453	-0.0703596	-0.1026	-0.0808177	0.025796
90170_6w_G2_L.tif	0.265895	-0.0758672	-0.788099	0.289309	-0.0650812	0.211416	0.195798	-0.0835719	0.197728	-0.0346147	0.127989	-0.0839902	0.127583	-0.0137792	0.0587176	-0.0869824	0.0602972	0.00648379	-0.0107474	-0.0898065	-0.00954396	0.0200177	-0.0815966	-0.0875844	-0.0789389	0.0289705
90171_6w_G2_L.tif	0.268575	-0.0793852	-0.797762	0.28543	-0.0533072	0.195403	0.198814	-0.0806357	0.197072	-0.0438875	0.127097	-0.0802063	0.129048	-0.0193271	0.055012	-0.0808975	0.0611488	0.00224889	-0.0158242	-0.0797897	-0.00947135	0.017543	-0.0836466	-0.069182	-0.0767546	0.0326864
90179_6w_G2_L.tif	0.260136	-0.0835932	-0.793065	0.286548	-0.0656652	0.207879	0.193399	-0.0867391	0.194873	-0.039126	0.128184	-0.0836117	0.129248	-0.0129051	0.0608168	-0.0837651	0.0620673	0.00777415	-0.00716934	-0.084226	-0.00627916	0.0234258	-0.081314	-0.085048	-0.0752304	0.0333868
90181_6w_G2_L.tif	0.261884	-0.0801294	-0.786315	0.295756	-0.0830396	0.206155	0.196319	-0.0848428	0.195412	-0.0351138	0.130664	-0.0846355	0.128147	-0.0107899	0.0649307	-0.0855022	0.0590402	0.00709111	-0.00142696	-0.0866986	-0.00887173	0.0222831	-0.075168	-0.089688	-0.0815765	0.0261155
90182_6w_G2_L.tif	0.263663	-0.0858281	-0.801233	0.282163	-0.0517804	0.191406	0.192959	-0.0871752	0.19965	-0.0421256	0.12552	-0.0809688	0.132451	-0.016534	0.0551797	-0.0787228	0.0635252	0.004077	-0.0133852	-0.0741326	-0.00329537	0.0240995	-0.0886526	-0.0713726	-0.0746011	0.0351138
90185_6w_G2_L.tif	0.262973	-0.0915104	-0.806461	0.281111	-0.0473448	0.175376	0.193035	-0.0876092	0.204868	-0.0421649	0.12383	-0.0795049	0.137324	-0.0160144	0.0534064	-0.0733309	0.0665879	0.00394165	-0.0171572	-0.0670343	-0.00237573	0.0234775	-0.0933176	-0.0619178	-0.0753681	0.0351802
90186_6w_G2_L.tif	0.261026	-0.0880282	-0.801954	0.280486	-0.051119	0.193047	0.192596	-0.0871846	0.200176	-0.0409362	0.123843	-0.0828379	0.133976	-0.0144295	0.0539905	-0.0803868	0.0648265	0.00574059	-0.0168187	-0.0786712	-0.0025051	0.0249075	-0.0857102	-0.0690424	-0.0723278	0.0373352
90196_6w_G2_L.tif	0.2688	-0.08213	-0.796813	0.289763	-0.0597144	0.176259	0.197803	-0.0823406	0.205916	-0.0366276	0.1271	-0.0784629	0.13552	-0.0143426	0.0545875	-0.0774716	0.0650489	0.00505503	-0.020837	-0.0798686	-0.00738009	0.0191789	-0.0916033	-0.0705096	-0.0784276	0.031498
90203_6w_G2_L.tif	0.256247	-0.0897677	-0.797775	0.28399	-0.0647808	0.200827	0.192265	-0.088219	0.196996	-0.03916	0.125518	-0.0853424	0.131468	-0.0124897	0.0580027	-0.0841391	0.0659673	0.0105982	-0.00969604	-0.0827693	-0.00288563	0.0264421	-0.0782009	-0.0759755	-0.0731267	0.0360054
90205_6w_G2_L.tif	0.263394	-0.082757	-0.79446	0.287236	-0.0635582	0.19778	0.196303	-0.0836695	0.19794	-0.0391754	0.127947	-0.0817597	0.13043	-0.014496	0.0572957	-0.0833086	0.0618504	0.00545474	-0.0122466	-0.0832022	-0.00557918	0.0233225	-0.0841493	-0.0795482	-0.075167	0.0341238
90207_6w_G2_L.tif	0.261808	-0.0839445	-0.793557	0.287767	-0.0659654	0.198278	0.194884	-0.0853188	0.198564	-0.0375828	0.127559	-0.0827865	0.131714	-0.0122583	0.059752	-0.0816194	0.0630484	0.0073944	-0.0129539	-0.0857733	-0.00544262	0.0237498	-0.0836791	-0.0812569	-0.0757311	0.0333512
90215_6w_G2_L.tif	0.261666	-0.0838083	-0.792762	0.28909	-0.0688565	0.198701	0.196309	-0.0839538	0.198009	-0.0375327	0.128076	-0.0830039	0.13003	-0.0135442	0.0594206	-0.083377	0.0630196	0.00792851	-0.0106136	-0.0849871	-0.00544162	0.0241217	-0.0818668	-0.0815511	-0.0769904	0.0319173
90220_6w_G2_L.tif	0.267221	-0.0856153	-0.805145	0.28061	-0.0419984	0.182651	0.195646	-0.0840587	0.202991	-0.0435053	0.12451	-0.0786147	0.132375	-0.0211372	0.0529759	-0.0741565	0.0642381	0.00156539	-0.0194229	-0.0704064	-0.0065325	0.0187151	-0.0920334	-0.0615586	-0.0748252	0.0355118
90224_6w_G2_L.tif	0.261959	-0.0838048	-0.795299	0.285517	-0.0601643	0.201808	0.193803	-0.0861792	0.196274	-0.0406665	0.127572	-0.0820894	0.130825	-0.013828	0.0590318	-0.081397	0.0627921	0.0065911	-0.00901254	-0.0797831	-0.00475276	0.0241187	-0.0858386	-0.0818235	-0.0771904	0.031536
90226_6w_G2_L.tif	0.266478	-0.080923	-0.792492	0.292594	-0.0700593	0.186848	0.197057	-0.0836231	0.200483	-0.0376862	0.128951	-0.0804218	0.132338	-0.0132686	0.0589506	-0.0803428	0.0632622	0.00661052	-0.0106607	-0.079416	-0.00629445	0.0225605	-0.0879048	-0.0817179	-0.0801091	0.0287862
90236_6w_G2_L.tif	0.267006	-0.0814862	-0.794757	0.290279	-0.0672268	0.182843	0.196246	-0.0844752	0.20158	-0.038084	0.127243	-0.0811608	0.133072	-0.0139152	0.0564396	-0.0808162	0.0647195	0.00726712	-0.0139975	-0.0796627	-0.00445484	0.0242575	-0.089692	-0.0789587	-0.0761777	0.0339125
90241_6w_G2_L.tif	0.2634	-0.0885269	-0.803553	0.282984	-0.0549857	0.182227	0.193067	-0.0879935	0.201986	-0.0417507	0.125232	-0.080814	0.132232	-0.0186006	0.055674	-0.0762716	0.0645529	0.00413751	-0.0136364	-0.0711237	-0.00281921	0.0244066	-0.0883071	-0.0665669	-0.072843	0.0378933
90248_6w_G2_L.tif	0.265587	-0.0821226	-0.796454	0.284682	-0.053453	0.194088	0.195347	-0.0840102	0.202861	-0.0367132	0.124759	-0.0823533	0.131356	-0.0163924	0.0551118	-0.0802963	0.0640645	0.00567323	-0.0161683	-0.0797916	-0.00511625	0.0224747	-0.0907156	-0.0771374	-0.0771789	0.0318987
90253_6w_G2_L.tif	0.27175	-0.0804003	-0.800532	0.286619	-0.0529604	0.174021	0.197646	-0.0824783	0.203743	-0.0421748	0.125678	-0.0783635	0.135242	-0.0171116	0.052432	-0.0763929	0.0641486	0.00211387	-0.0209563	-0.0743089	-0.00670483	0.0191114	-0.0941102	-0.066342	-0.0753761	0.0357064
90256_6w_G2_L.tif	0.269515	-0.0740209	-0.790862	0.289162	-0.0621139	0.205462	0.19715	-0.0824131	0.197598	-0.0377292	0.127552	-0.083082	0.127539	-0.0163512	0.0567414	-0.0860081	0.0578612	0.00185928	-0.0105921	-0.084434	-0.0107123	0.0178244	-0.0817574	-0.0809374	-0.0779202	0.0306685
90260_6w_G2_L.tif	0.261483	-0.0890845	-0.807939	0.276256	-0.0387326	0.194674	0.192021	-0.0873702	0.196287	-0.0477766	0.124069	-0.0804567	0.12973	-0.0214811	0.056421	-0.0738383	0.0630802	0.00189351	-0.0130802	-0.0688738	-0.00298497	0.0230929	-0.0886426	-0.0648628	-0.0717117	0.0378272
90263_6w_G2_L.tif	0.265022	-0.0836304	-0.7976	0.285362	-0.0547036	0.19184	0.194966	-0.0849404	0.201496	-0.0390223	0.127096	-0.0797867	0.132227	-0.0159179	0.0567245	-0.0782159	0.0637055	0.00496175	-0.0156967	-0.0786914	-0.00716892	0.020053	-0.0887114	-0.0739448	-0.0773566	0.031933
90271_6w_G2_L.tif	0.261687	-0.0859303	-0.802217	0.278769	-0.0457777	0.201232	0.192513	-0.0866904	0.197574	-0.0425539	0.124085	-0.082728	0.130111	-0.0177645	0.0549248	-0.080254	0.062055	0.00323779	-0.0133184	-0.0764673	-0.00338174	0.0239376	-0.0860745	-0.0717143	-0.0721808	0.0369267
90272_6w_G2_L.tif	0.275605	-0.0765815	-0.801199	0.285949	-0.0442182	0.177449	0.199272	-0.0800908	0.205339	-0.0418224	0.124926	-0.0778028	0.131827	-0.0229435	0.0519952	-0.0742034	0.0618073	-0.00202606	-0.0210721	-0.0704939	-0.00999907	0.0142681	-0.094416	-0.0617478	-0.0798676	0.0300466
90274_6w_G2_L.tif	0.205325	-0.114406	-0.82367	0.264092	-0.0155554	0.228296	0.177542	-0.0927386	0.1845	-0.0446439	0.131074	-0.078802	0.138795	-0.00775412	0.0655019	-0.0779508	0.0730952	0.0126626	-0.00292594	-0.0785713	0.00521302	0.0280819	-0.0754811	-0.0762847	-0.0634144	0.0380195
90281_6w_G2_L.tif	0.265917	-0.0908033	-0.812553	0.274636	-0.0312636	0.171803	0.192767	-0.0867899	0.206024	-0.0455738	0.120219	-0.0792334	0.136975	-0.0207774	0.0485211	-0.0710985	0.0676054	0.00166329	-0.0239633	-0.0636087	-7.25515e-05	0.0240035	-0.0988504	-0.0540535	-0.0713254	0.0398329
90287_6w_G2_L.tif	0.261847	-0.0898972	-0.808101	0.27734	-0.0389167	0.190624	0.192538	-0.0871019	0.199685	-0.0455141	0.124271	-0.0796803	0.130964	-0.0212748	0.0542526	-0.0747211	0.064385	0.00254481	-0.0145535	-0.0681652	-0.0050064	0.0206609	-0.08665	-0.0597585	-0.0747152	0.034943
90293_6w_G2_L.tif	0.268536	-0.0761906	-0.790109	0.290632	-0.065276	0.195803	0.199054	-0.0800248	0.201242	-0.0347888	0.125957	-0.0839782	0.131205	-0.0132375	0.0548739	-0.0862328	0.0614146	0.00515525	-0.014619	-0.0861707	-0.00788754	0.0207367	-0.0873722	-0.0837193	-0.0770196	0.0320158
90302_6w_G2_L.tif	0.261421	-0.0945759	-0.817756	0.269508	-0.0201922	0.178486	0.191726	-0.0866976	0.201517	-0.0505392	0.119946	-0.0781536	0.137398	-0.0208786	0.0476924	-0.0704964	0.0672149	0.000533645	-0.0232715	-0.0612718	-0.000578028	0.0223866	-0.0958111	-0.0490656	-0.0693068	0.040765
90308_6w_G2_L.tif	0.267465	-0.0667746	-0.776887	0.293207	-0.0739877	0.232122	0.198434	-0.0796686	0.194407	-0.0292875	0.128488	-0.0882472	0.124977	-0.00903771	0.0590838	-0.0973018	0.0556169	0.00666598	-0.00880213	-0.104174	-0.011613	0.0203018	-0.077331	-0.104428	-0.0798506	0.0266215
90309_6w_G2_L.tif	0.269925	-0.0773521	-0.794637	0.288421	-0.0566712	0.193508	0.198392	-0.081087	0.20007	-0.0398549	0.127585	-0.0799286	0.128889	-0.0191296	0.057116	-0.0790541	0.0607568	0.00211118	-0.014714	-0.0794812	-0.00786634	0.0196351	-0.0882325	-0.0758826	-0.0806119	0.028095
90327_6w_G2_L.tif	0.264334	-0.088998	-0.805339	0.281349	-0.0463452	0.179966	0.195356	-0.0847466	0.203342	-0.0428704	0.123899	-0.0799276	0.133196	-0.0199176	0.0548313	-0.0728875	0.0641827	0.00177039	-0.01584	-0.0674076	-0.00277968	0.0232606	-0.0937456	-0.0648836	-0.0750922	0.0352931
90331_6w_G2_L.tif	0.268694	-0.0763831	-0.793477	0.286909	-0.0596313	0.200294	0.197991	-0.0812744	0.19666	-0.0408306	0.125476	-0.0840607	0.130059	-0.0151125	0.0543669	-0.0859437	0.0610214	0.00428966	-0.014625	-0.0849554	-0.00729579	0.0211751	-0.0834327	-0.0774696	-0.0758069	0.0333628
90339_6w_G2_L.tif	0.259733	-0.0872841	-0.800641	0.279741	-0.0523949	0.199641	0.192305	-0.087119	0.196979	-0.0419576	0.122866	-0.0850926	0.132139	-0.0144308	0.0543866	-0.0827568	0.0666676	0.00913542	-0.0137943	-0.0797555	-0.00137885	0.0266813	-0.085693	-0.0748517	-0.0711741	0.0380485
90340_6w_G2_L.tif	0.257685	-0.0897823	-0.801339	0.279514	-0.0521471	0.197908	0.190665	-0.0888356	0.197947	-0.0413956	0.123916	-0.0835943	0.132988	-0.013975	0.0554105	-0.0809691	0.068512	0.0107326	-0.0132628	-0.078187	-0.000172552	0.0277291	-0.0876695	-0.0756914	-0.0725331	0.0365465
90344_6w_G2_L.tif	0.241067	-0.117123	-0.819549	0.273594	-0.0248069	0.156868	0.199323	-0.0793094	0.213956	-0.0428223	0.13051	-0.0651833	0.147676	-0.0149418	0.0503998	-0.0622878	0.0737387	0.00385823	-0.0288179	-0.058319	-0.000379284	0.0207776	-0.107605	-0.0497598	-0.0755126	0.0346488
90354_6w_G2_L.tif	0.260319	-0.0835171	-0.797822	0.280723	-0.0513308	0.214547	0.193021	-0.0861277	0.19313	-0.0420958	0.127093	-0.082941	0.124946	-0.018763	0.058609	-0.0832633	0.060316	0.00464865	-0.00888927	-0.0821885	-0.00614917	0.0225828	-0.0800647	-0.0787378	-0.0731775	0.0351326
90355_6w_G2_L.tif	0.26268	-0.083458	-0.795788	0.285224	-0.0606459	0.199447	0.195499	-0.0843182	0.198757	-0.0383868	0.125739	-0.0838698	0.131182	-0.0138489	0.0563629	-0.0837599	0.0611791	0.00446203	-0.0139875	-0.0844052	-0.00523929	0.0234739	-0.0823401	-0.0765402	-0.0733976	0.0359806
90356_6w_G2_L.tif	0.263464	-0.0759304	-0.783971	0.292338	-0.0747583	0.216217	0.197168	-0.0822593	0.195549	-0.0332064	0.130035	-0.0845405	0.126025	-0.0121304	0.0618638	-0.0890143	0.0591508	0.00776489	-0.0081599	-0.0952121	-0.00896117	0.0220801	-0.0793142	-0.0956939	-0.0780902	0.029587
90372_6w_G2_L.tif	0.266867	-0.0783486	-0.79316	0.28573	-0.0594787	0.197777	0.194131	-0.0853283	0.201821	-0.0348675	0.124348	-0.0846213	0.132229	-0.0127872	0.0538198	-0.0855471	0.0637343	0.00722472	-0.0179987	-0.087643	-0.00535903	0.0232119	-0.0879385	-0.0813093	-0.0730159	0.0365088
90374_6w_G2_L.tif	0.254938	-0.078438	-0.786982	0.281956	-0.0570122	0.251508	0.191937	-0.0860579	0.187463	-0.0346397	0.126273	-0.0908508	0.120038	-0.0124677	0.063448	-0.0941075	0.0543797	0.00663547	0.000400653	-0.0971282	-0.0112075	0.0212143	-0.0671899	-0.0973435	-0.0764856	0.0297189
90393_6w_G2_L.tif	0.270053	-0.0835938	-0.803949	0.282878	-0.0427536	0.177194	0.197955	-0.0815672	0.201852	-0.0463711	0.127841	-0.0738987	0.132718	-0.0220253	0.0526217	-0.0728313	0.0641836	0.000671859	-0.0197629	-0.0680857	-0.00512065	0.020072	-0.09809	-0.0651895	-0.0775486	0.0327465
90394_6w_G2_L.tif	0.261287	-0.0817225	-0.791103	0.287216	-0.0653277	0.208963	0.192997	-0.0868746	0.197865	-0.0352297	0.12713	-0.084714	0.131177	-0.01033	0.0583808	-0.0866714	0.0618902	0.00782794	-0.0085554	-0.0862054	-0.00768175	0.0219237	-0.081301	-0.0857189	-0.0767582	0.0315367
90399_6w_G2_L.tif	0.266323	-0.0824253	-0.796	0.289314	-0.0627739	0.187795	0.197184	-0.0832774	0.199168	-0.0413087	0.129421	-0.0783998	0.13145	-0.0161835	0.0586402	-0.0778964	0.06254	0.00430084	-0.0131883	-0.0783256	-0.00692555	0.020957	-0.0870674	-0.0751351	-0.0787719	0.0305855
90411_6w_G2_L.tif	0.272987	-0.0808083	-0.801096	0.286067	-0.0445107	0.170233	0.198198	-0.0811573	0.206502	-0.0418433	0.125661	-0.075518	0.137148	-0.0175828	0.051897	-0.0718558	0.0670326	0.00352096	-0.0232338	-0.0696543	-0.00644627	0.0181544	-0.102656	-0.0676527	-0.0814827	0.0280976
90413_6w_G2_L.tif	0.26941	-0.0781881	-0.791836	0.294855	-0.0680223	0.186033	0.200668	-0.0792639	0.201184	-0.0378979	0.131631	-0.0765392	0.12967	-0.0175587	0.0601469	-0.0776554	0.0593471	0.00102558	-0.0120405	-0.0793166	-0.00980713	0.0178604	-0.0878362	-0.0792694	-0.0825151	0.0259157
90416_6w_G2_L.tif	0.266941	-0.0794275	-0.791581	0.29359	-0.0699857	0.193084	0.198018	-0.0826203	0.19897	-0.0382101	0.130556	-0.0796246	0.129806	-0.0152162	0.060454	-0.0806801	0.0600534	0.00352937	-0.00738172	-0.0785628	-0.00959682	0.0189344	-0.0833075	-0.0799717	-0.082946	0.0251758
90419_6w_G2_L.tif	0.256793	-0.0786889	-0.784689	0.286992	-0.0666687	0.240127	0.194205	-0.0847476	0.189512	-0.0345751	0.129074	-0.0880786	0.122784	-0.0112835	0.0650678	-0.0913835	0.0556442	0.00693722	-0.000512297	-0.0958416	-0.0106989	0.0214476	-0.0705099	-0.0976308	-0.0799997	0.0267257
90424_6w_G2_L.tif	0.261255	-0.0882142	-0.801277	0.280048	-0.0454208	0.191477	0.191944	-0.0871495	0.20361	-0.0384585	0.122767	-0.0822488	0.138448	-0.0108326	0.0520756	-0.079638	0.0670009	0.00701641	-0.0182534	-0.0763182	-0.0031697	0.0234065	-0.0918723	-0.0710196	-0.0771076	0.0319319
90433_6w_G2_L.tif	0.260205	-0.091345	-0.809038	0.277493	-0.038557	0.193209	0.193067	-0.086713	0.194724	-0.0503044	0.12751	-0.0768566	0.128389	-0.0235708	0.0595728	-0.0701045	0.0628828	0.00124584	-0.0104633	-0.0652521	-0.00527872	0.0205184	-0.0875748	-0.0624133	-0.0754383	0.0340936
90434_6w_G2_L.tif	0.255444	-0.0754879	-0.774574	0.293866	-0.0876529	0.245939	0.194259	-0.085108	0.191113	-0.0261522	0.129742	-0.0923144	0.123356	-0.00474785	0.0671353	-0.0987718	0.0566204	0.0124312	0.00127564	-0.108203	-0.0112452	0.0232564	-0.0666712	-0.111968	-0.0788016	0.0272609
90436_6w_G2_L.tif	0.266832	-0.0779074	-0.791016	0.286303	-0.0547213	0.201051	0.196291	-0.0821259	0.202878	-0.0336071	0.125549	-0.0824304	0.133408	-0.0115211	0.052961	-0.0856088	0.0638436	0.0071215	-0.0182728	-0.0868761	-0.00642079	0.021674	-0.0919979	-0.0848968	-0.0793337	0.0288239
90437_6w_G2_L.tif	0.263126	-0.0760389	-0.784543	0.291584	-0.0724148	0.220273	0.195803	-0.0838301	0.196374	-0.0319211	0.128518	-0.0865418	0.12623	-0.0115661	0.0617317	-0.0896935	0.0581263	0.0068133	-0.00585555	-0.0933294	-0.0115798	0.0191983	-0.0750635	-0.0917858	-0.0804528	0.0268381
90439_6w_G2_L.tif	0.259702	-0.0787623	-0.781229	0.296367	-0.0890788	0.213935	0.195607	-0.0849616	0.195475	-0.0303215	0.131967	-0.0852516	0.127797	-0.00729572	0.064343	-0.0913707	0.0600576	0.0110643	-0.00492203	-0.0989949	-0.00806012	0.0244983	-0.0747461	-0.0998558	-0.0769135	0.0309491
90440_6w_G2_L.tif	0.255971	-0.0813708	-0.78471	0.288874	-0.0740836	0.227711	0.193365	-0.0860903	0.193251	-0.032537	0.128738	-0.0877485	0.12767	-0.00763901	0.0635876	-0.09104	0.0602139	0.0107338	-0.00430523	-0.0968231	-0.00859608	0.0232605	-0.0741815	-0.0975991	-0.0769198	0.0302685
90443_6w_G2_L.tif	0.270591	-0.0725695	-0.784676	0.297714	-0.0763008	0.187434	0.200054	-0.0788797	0.205037	-0.0281697	0.127814	-0.0829737	0.13395	-0.00821446	0.0546312	-0.0891163	0.0631103	0.00850017	-0.0181438	-0.094335	-0.00899065	0.0200085	-0.0877843	-0.0886729	-0.0792936	0.0292745
90447_6w_G2_L.tif	0.266784	-0.0894037	-0.809145	0.279045	-0.0404765	0.170548	0.19432	-0.0859747	0.203491	-0.0469611	0.124075	-0.076871	0.136341	-0.0199164	0.0515623	-0.0708707	0.0674724	0.00294103	-0.0216956	-0.06549	-0.0014326	0.0235818	-0.0977513	-0.0583729	-0.0735457	0.0377443
90452_6w_G2_L.tif	0.257753	-0.0874367	-0.800081	0.277386	-0.0464808	0.20648	0.19128	-0.0870384	0.198182	-0.0393045	0.122419	-0.0850415	0.132338	-0.0134063	0.0529252	-0.0844556	0.0665245	0.00918875	-0.0161187	-0.0830617	-3.67707e-05	0.0277354	-0.087072	-0.0777429	-0.0716315	0.0366977
90458_6w_G2_L.tif	0.254593	-0.0811536	-0.786685	0.285342	-0.0656797	0.238998	0.192614	-0.0862878	0.18964	-0.0348754	0.12801	-0.0887924	0.123697	-0.0107583	0.0645614	-0.0912463	0.0571339	0.00813125	-0.000265742	-0.0946395	-0.00900603	0.0229711	-0.0707546	-0.0966165	-0.0778587	0.0289275
90459_6w_G2_L.tif	0.260297	-0.0778947	-0.78784	0.285382	-0.0619764	0.230364	0.194122	-0.0847134	0.193061	-0.0347676	0.128331	-0.0861481	0.124787	-0.0125793	0.0594954	-0.09178	0.0567117	0.00552541	-0.00662976	-0.0941609	-0.0116141	0.0191912	-0.0736972	-0.0906743	-0.0750478	0.0322556
90461_6w_G2_L.tif	0.2573	-0.0892547	-0.804361	0.27621	-0.0410557	0.206586	0.191915	-0.0867018	0.194996	-0.0442959	0.124598	-0.0821455	0.12832	-0.018982	0.0561933	-0.0794153	0.0631389	0.00461582	-0.0116697	-0.0758066	-0.00188193	0.0252083	-0.0851215	-0.0720834	-0.0723706	0.0360657
90466_6w_G2_L.tif	0.262626	-0.087653	-0.805079	0.279341	-0.0431016	0.194613	0.192409	-0.0874023	0.197249	-0.0460838	0.12595	-0.0793824	0.132129	-0.0181958	0.0567289	-0.074989	0.0610652	0.000349424	-0.0120321	-0.0697845	-0.00547202	0.0209208	-0.0867013	-0.0653907	-0.0757708	0.0336565
90468_6w_G2_L.tif	0.261623	-0.0760057	-0.782392	0.292512	-0.0747751	0.226117	0.197619	-0.0817773	0.193739	-0.0326115	0.13102	-0.0852171	0.124637	-0.0113722	0.0631076	-0.0911812	0.0564382	0.0063785	-0.00430516	-0.0961517	-0.0125506	0.0188738	-0.0735506	-0.0959802	-0.0806118	0.0264158
90469_6w_G2_L.tif	0.266301	-0.075873	-0.786189	0.294465	-0.0731969	0.206305	0.198942	-0.0808187	0.199106	-0.0328124	0.129803	-0.0831414	0.127905	-0.0131247	0.0606203	-0.0864221	0.0576308	0.00372952	-0.00823458	-0.0889074	-0.0128415	0.0164758	-0.0784536	-0.0862089	-0.0813925	0.026333
90470_6w_G2_L.tif	0.257525	-0.0759684	-0.780113	0.291353	-0.0766314	0.245219	0.195816	-0.0837252	0.187613	-0.0333178	0.131795	-0.0882195	0.120838	-0.0103582	0.0673187	-0.0943976	0.0524302	0.00589053	0.00364003	-0.0992731	-0.0145604	0.0187532	-0.0648427	-0.101594	-0.0808269	0.025638
90472_6w_G2_L.tif	0.265886	-0.0723271	-0.780652	0.296269	-0.0787142	0.217309	0.200569	-0.0784712	0.192999	-0.0350018	0.131339	-0.0841085	0.126314	-0.0106884	0.0634902	-0.0891262	0.0578354	0.00711015	-0.00704141	-0.0969027	-0.0112281	0.019937	-0.0776103	-0.0975078	-0.0831866	0.0235089
90486_6w_G2_L.tif	0.255733	-0.0870885	-0.797054	0.281261	-0.0544655	0.216618	0.191478	-0.0877025	0.193327	-0.0403969	0.126888	-0.0841727	0.129308	-0.0129938	0.0608321	-0.0830183	0.0612064	0.00646123	-0.00799289	-0.0843149	-0.0076338	0.0214686	-0.0773908	-0.0798809	-0.0742347	0.0337597
90488_6w_G2_L.tif	0.261876	-0.0798034	-0.786578	0.293166	-0.0790729	0.207027	0.194716	-0.0859828	0.197925	-0.0323476	0.128427	-0.0861918	0.129767	-0.00923874	0.0612558	-0.0884087	0.0609362	0.00893369	-0.00552782	-0.0897498	-0.00795432	0.0229892	-0.0772762	-0.0900104	-0.0784931	0.0296177
90496_6w_G2_L.tif	0.261507	-0.0779773	-0.782396	0.295286	-0.084185	0.210507	0.1952	-0.0851369	0.195888	-0.0319059	0.129782	-0.0860708	0.132032	-0.00408335	0.0624748	-0.0902893	0.0615198	0.0113906	-0.00727681	-0.0970035	-0.007929	0.0238708	-0.0776695	-0.0972608	-0.0789479	0.0286736
90513_6w_G2_L.tif	0.265359	-0.083283	-0.800046	0.281824	-0.0505093	0.193305	0.192899	-0.0868763	0.200654	-0.0404492	0.123943	-0.0826177	0.132715	-0.015848	0.0537426	-0.0804432	0.0635301	0.00430213	-0.0154505	-0.0767927	-0.00410539	0.0232272	-0.0890883	-0.0724072	-0.0736429	0.0360588
90516_6w_G2_L.tif	0.267534	-0.078621	-0.791784	0.291021	-0.0664949	0.191862	0.195597	-0.0847942	0.201763	-0.0353296	0.126333	-0.083407	0.133194	-0.0117009	0.0579785	-0.0816489	0.0624285	0.00582162	-0.0122988	-0.0819056	-0.00736415	0.0211968	-0.0871847	-0.0815092	-0.0797011	0.0290147
90519_6w_G2_L.tif	0.271736	-0.0807956	-0.800698	0.286069	-0.0492587	0.174623	0.197877	-0.0818684	0.207045	-0.0387744	0.124979	-0.0783568	0.13346	-0.0200962	0.0518941	-0.0755748	0.0640032	0.00132487	-0.0213303	-0.0726801	-0.00613269	0.0194373	-0.0958864	-0.0659944	-0.0776881	0.0326865
90520_6w_G2_L.tif	0.264643	-0.0775174	-0.786219	0.294892	-0.0803735	0.201685	0.196224	-0.0844468	0.197927	-0.0334125	0.129221	-0.0847514	0.129334	-0.0106148	0.0615704	-0.086783	0.0607605	0.00816341	-0.00738463	-0.0900169	-0.00783857	0.0229497	-0.0797439	-0.0904783	-0.0781204	0.0303316
90527_6w_G2_L.tif	0.265383	-0.0792888	-0.79405	0.285277	-0.0555446	0.207226	0.196127	-0.0831356	0.19718	-0.039106	0.126217	-0.0834137	0.128797	-0.0157423	0.0567023	-0.0840468	0.0594731	0.00304959	-0.011001	-0.0822888	-0.00813772	0.0203056	-0.0829177	-0.0790055	-0.078229	0.0301697
90542_6w_G2_L.tif	0.258001	-0.0913131	-0.807923	0.273775	-0.0428136	0.194059	0.187873	-0.0912418	0.198133	-0.0443015	0.119718	-0.0853998	0.133966	-0.0158056	0.0518815	-0.0798668	0.0695325	0.00948913	-0.0176325	-0.0757881	0.00272169	0.0293948	-0.0878133	-0.0668741	-0.065644	0.0438727
90547_6w_G2_L.tif	0.257297	-0.0887689	-0.802173	0.279378	-0.0523638	0.206603	0.191513	-0.0882251	0.192138	-0.0455242	0.124345	-0.0849271	0.129145	-0.0163215	0.0585614	-0.0809687	0.063618	0.00676292	-0.00739861	-0.0768412	-0.00248751	0.0258443	-0.07935	-0.0729307	-0.0728446	0.0359184
90554_6w_G2_L.tif	0.270468	-0.080464	-0.799913	0.286262	-0.049965	0.184615	0.197934	-0.0819518	0.200307	-0.0444019	0.127448	-0.0773358	0.130742	-0.0210116	0.0575799	-0.0725531	0.0615665	0.000104445	-0.0152292	-0.0710172	-0.0081174	0.0178738	-0.0927115	-0.0694643	-0.0801099	0.0293448
90559_6w_G2_L.tif	0.264039	-0.0815747	-0.796107	0.283625	-0.056461	0.202566	0.194677	-0.0848036	0.197193	-0.0401045	0.125145	-0.0840062	0.129214	-0.0161399	0.0557838	-0.0837878	0.0638953	0.00739922	-0.0141825	-0.0838964	-0.00509444	0.0234307	-0.0837895	-0.0774308	-0.0743126	0.0347226
90577_6w_G2_L.tif	0.267678	-0.0789078	-0.793403	0.288868	-0.0633237	0.191685	0.196461	-0.0834775	0.200034	-0.0382949	0.126296	-0.0825951	0.132779	-0.013007	0.0555719	-0.0831256	0.0636329	0.00666613	-0.0149099	-0.0830075	-0.0060933	0.0223684	-0.0875113	-0.0792505	-0.0772122	0.0320781
90582_6w_G2_L.tif	0.26732	-0.0808552	-0.795247	0.288168	-0.0585912	0.189713	0.197587	-0.0821099	0.201331	-0.0387833	0.127423	-0.0799006	0.132208	-0.0155054	0.0569596	-0.0787333	0.0615822	0.00283734	-0.0155657	-0.0797129	-0.00652172	0.0211267	-0.0900302	-0.0770034	-0.0784557	0.0307592
90596_6w_G2_L.tif	0.268273	-0.0750707	-0.787676	0.296911	-0.0774967	0.199727	0.200131	-0.0802913	0.194697	-0.0396767	0.132378	-0.0802655	0.126865	-0.0154605	0.0630146	-0.0831534	0.0577152	0.00319823	-0.00531593	-0.0843405	-0.0121241	0.0171608	-0.0775669	-0.0835714	-0.0828945	0.0248327
90616_6w_G2_L.tif	0.260902	-0.0806999	-0.788884	0.289066	-0.0712806	0.211995	0.194873	-0.085072	0.196297	-0.0347342	0.126057	-0.0877898	0.129554	-0.0101181	0.0598531	-0.088484	0.0609264	0.00830831	-0.00702876	-0.0895429	-0.00684998	0.0237407	-0.0772837	-0.0876356	-0.0771358	0.0309656
90623_6w_G2_L.tif	0.267622	-0.0851226	-0.79933	0.289734	-0.0637233	0.169398	0.196866	-0.0843643	0.20514	-0.0387835	0.125973	-0.0801092	0.13607	-0.014452	0.0548071	-0.0767745	0.0663306	0.00627788	-0.0170521	-0.07403	-0.00446763	0.0229025	-0.0917209	-0.0691106	-0.0765157	0.0344342
90626_6w_G2_L.tif	0.263167	-0.0900747	-0.810615	0.277413	-0.0371899	0.188561	0.194113	-0.0859776	0.195677	-0.0514956	0.124833	-0.0787105	0.130574	-0.0230155	0.0564518	-0.0710307	0.0629993	0.000193198	-0.0126994	-0.0638905	-0.00684823	0.0183631	-0.0841601	-0.053949	-0.0763026	0.0336134
90634_6w_G2_L.tif	0.260249	-0.0670588	-0.770158	0.295128	-0.0833178	0.26635	0.197825	-0.0812555	0.18206	-0.0311354	0.134293	-0.0902881	0.116248	-0.00833636	0.0694221	-0.102096	0.0492051	0.00749897	0.00733982	-0.110506	-0.0191646	0.0164645	-0.0582926	-0.114381	-0.0857105	0.0196153
90635_6w_G2_L.tif	0.263624	-0.0738708	-0.77917	0.298505	-0.0881045	0.215599	0.198464	-0.0814644	0.196322	-0.0290186	0.131414	-0.0859577	0.125998	-0.00923584	0.0629814	-0.093214	0.0585549	0.0094375	-0.00549416	-0.10007	-0.0115299	0.0204077	-0.072578	-0.097746	-0.0804827	0.0266281
90636_6w_G2_L.tif	0.2636	-0.0820789	-0.795449	0.286201	-0.0602391	0.20341	0.196423	-0.0835312	0.195917	-0.040978	0.127171	-0.083006	0.129003	-0.0157279	0.0577537	-0.0834697	0.0594891	0.00303356	-0.00819351	-0.0796324	-0.00837426	0.0201917	-0.0807724	-0.0770197	-0.0763282	0.0326079
90638_6w_G2_L.tif	0.263439	-0.0806882	-0.790444	0.289162	-0.0659005	0.202722	0.195367	-0.0843995	0.199153	-0.0353507	0.127561	-0.0833272	0.131344	-0.0114257	0.0589928	-0.0839757	0.0627428	0.00790845	-0.0115234	-0.0865111	-0.00675967	0.0225919	-0.0846003	-0.0855486	-0.0793719	0.0288419
90643_6w_G2_L.tif	0.258404	-0.0934105	-0.812841	0.273115	-0.0343237	0.191482	0.189433	-0.0898522	0.197592	-0.0481773	0.122738	-0.0805221	0.13121	-0.0215384	0.0538498	-0.0740205	0.0648175	0.00242192	-0.0140318	-0.0661944	-0.00225878	0.0230365	-0.0859361	-0.0572495	-0.0686531	0.0409106
90646_6w_G2_L.tif	0.253703	-0.0896864	-0.802905	0.276841	-0.0477891	0.217166	0.189382	-0.0894975	0.189713	-0.0451785	0.125023	-0.0849989	0.12701	-0.0164946	0.0603443	-0.0816639	0.061823	0.00609075	-0.00523392	-0.0788471	-0.00445359	0.0240298	-0.0768135	-0.0757963	-0.0698038	0.0380357
90653_6w_G2_L.tif	0.259012	-0.0909584	-0.807375	0.276159	-0.0391035	0.195475	0.193142	-0.0859165	0.197387	-0.0459443	0.124253	-0.0803757	0.130691	-0.0199658	0.0535778	-0.0773246	0.0640176	0.00316474	-0.0132402	-0.0699543	-0.00143758	0.024725	-0.0882771	-0.0656636	-0.0726466	0.0365788
90665_6w_G2_L.tif	0.268788	-0.080584	-0.799216	0.285399	-0.0534937	0.189551	0.19696	-0.0830515	0.199004	-0.0434271	0.126777	-0.0797168	0.130564	-0.0190464	0.0555968	-0.0782171	0.0619545	0.00215444	-0.0156065	-0.0764192	-0.00873767	0.0179186	-0.0867088	-0.0686375	-0.0758818	0.0340762
90668_6w_G2_L.tif	0.260844	-0.0869351	-0.799285	0.282948	-0.0568958	0.196095	0.193292	-0.0867875	0.198516	-0.0406642	0.125039	-0.083348	0.132611	-0.0140066	0.0557471	-0.081808	0.0642877	0.00665712	-0.0123139	-0.0785419	-0.00367515	0.024496	-0.0843537	-0.0737202	-0.0738139	0.0356149
90671_6w_G2_L.tif	0.264351	-0.081469	-0.793906	0.287322	-0.0584353	0.202183	0.197608	-0.0818954	0.196361	-0.0410344	0.12949	-0.079627	0.128607	-0.016721	0.0599128	-0.0797993	0.0607208	0.00398095	-0.0104572	-0.0805147	-0.00794221	0.0203973	-0.0863914	-0.0813359	-0.0799197	0.0285135
90677_6w_G2_L.tif	0.268607	-0.0832168	-0.802243	0.284342	-0.0449442	0.186725	0.197611	-0.0822426	0.199352	-0.0462617	0.128652	-0.0753551	0.130594	-0.0218452	0.0580817	-0.0709097	0.0609021	-0.00120388	-0.0145277	-0.0685307	-0.00950114	0.0159334	-0.0913484	-0.0655168	-0.0812353	0.0280821
90678_6w_G2_L.tif	0.266189	-0.0828724	-0.796573	0.286323	-0.0572831	0.185747	0.196048	-0.0836612	0.203214	-0.0376477	0.124774	-0.0819548	0.135166	-0.0129881	0.0536801	-0.0806797	0.0658247	0.00711978	-0.0174377	-0.0791059	-0.0044125	0.0231815	-0.0926267	-0.0765403	-0.0765634	0.0330788
90683_6w_G2_L.tif	0.263408	-0.0755215	-0.78189	0.294823	-0.0754931	0.219033	0.197649	-0.0818842	0.197371	-0.0303358	0.130883	-0.0843103	0.127025	-0.0102657	0.0636087	-0.088336	0.0568044	0.00561376	-0.00488691	-0.0933399	-0.0133423	0.0173484	-0.0771083	-0.0955318	-0.0840283	0.0227069
90689_6w_G2_L.tif	0.269835	-0.0849334	-0.802694	0.285225	-0.0493971	0.166356	0.197062	-0.0830101	0.205381	-0.0430902	0.124611	-0.0774895	0.138043	-0.0161989	0.0517482	-0.0729281	0.0688096	0.00604459	-0.021737	-0.0688853	-0.000941249	0.0253698	-0.101965	-0.0681229	-0.078754	0.0316633
90690_6w_G2_L.tif	0.273759	-0.0888827	-0.819431	0.27216	-0.0119626	0.158075	0.196878	-0.0820807	0.206824	-0.0541225	0.121304	-0.0717434	0.137647	-0.0281903	0.0447297	-0.0626995	0.0689683	-0.00277378	-0.0295783	-0.0508585	-0.00404428	0.0164671	-0.107433	-0.0391641	-0.077661	0.0338133
90697_6w_G2_L.tif	0.271395	-0.0787862	-0.795862	0.292483	-0.0611468	0.178723	0.19966	-0.0805437	0.2014	-0.0418732	0.129393	-0.0765929	0.132208	-0.0179863	0.0566632	-0.0764315	0.0631204	0.00315334	-0.0130076	-0.0719943	-0.00734148	0.0196496	-0.0910744	-0.0724433	-0.0854079	0.0226417
90698_6w_G2_L.tif	0.26705	-0.0842276	-0.799164	0.286825	-0.0573446	0.178672	0.197419	-0.0826982	0.201749	-0.0419811	0.127243	-0.0781429	0.135195	-0.0149417	0.0537649	-0.0782547	0.0650674	0.00488714	-0.0179814	-0.0759155	-0.00424412	0.0229349	-0.092631	-0.0713905	-0.0761226	0.0342334
90699_6w_G2_L.tif	0.253556	-0.0900468	-0.798377	0.281814	-0.0602903	0.212445	0.192145	-0.0877052	0.192684	-0.0413568	0.127218	-0.0844845	0.126546	-0.0159127	0.0616578	-0.082806	0.061233	0.00657754	-0.00413806	-0.0809915	-0.00285353	0.026618	-0.0781376	-0.0813073	-0.071243	0.0371558
90701_6w_G2_L.tif	0.263515	-0.074873	-0.782016	0.292306	-0.0724822	0.22007	0.197099	-0.081825	0.198119	-0.0293796	0.12831	-0.0864413	0.129046	-0.00800485	0.060018	-0.0914948	0.0580672	0.00691373	-0.00927972	-0.0972712	-0.0110878	0.019728	-0.0789505	-0.0964495	-0.0803585	0.0267214
90702_6w_G2_L.tif	0.269291	-0.0812131	-0.797345	0.287127	-0.0519302	0.181766	0.198382	-0.080853	0.2047	-0.038589	0.127536	-0.0767976	0.133813	-0.016994	0.0540391	-0.0765543	0.0638796	0.00303654	-0.0208265	-0.0776753	-0.00667427	0.0195896	-0.0957925	-0.0732488	-0.0790719	0.030406
90719_6w_G2_L.tif	0.263464	-0.0853392	-0.79824	0.286108	-0.0586066	0.191995	0.196409	-0.0838404	0.197136	-0.0434756	0.129178	-0.0785166	0.131202	-0.0164566	0.0585966	-0.0777905	0.0626691	0.00434427	-0.0127055	-0.077561	-0.00619424	0.0216023	-0.0861993	-0.0738547	-0.0767082	0.0327853
90721_6w_G2_L.tif	0.270204	-0.0780083	-0.793607	0.290427	-0.0591462	0.185351	0.19857	-0.0808684	0.203253	-0.0372991	0.12868	-0.0776405	0.133317	-0.0149003	0.0560794	-0.0784498	0.0623641	0.003215	-0.0184664	-0.0813615	-0.00939107	0.0173389	-0.0929095	-0.0781445	-0.0789464	0.0303404
90728_6w_G2_L.tif	0.266514	-0.0839435	-0.798027	0.287756	-0.0561791	0.18443	0.198795	-0.0810257	0.199703	-0.0433041	0.129372	-0.0763605	0.132733	-0.0170142	0.0575666	-0.0751901	0.0636746	0.00383891	-0.015586	-0.0753173	-0.00717189	0.0196406	-0.0916469	-0.0731117	-0.0797477	0.0296011
90730_6w_G2_L.tif	0.271581	-0.0817636	-0.800485	0.288926	-0.053337	0.171046	0.198155	-0.0823006	0.204955	-0.0417793	0.12786	-0.0754048	0.134183	-0.0193666	0.0560125	-0.071	0.0638788	0.00119203	-0.0182481	-0.0694067	-0.00762636	0.0177382	-0.0961481	-0.0669576	-0.080781	0.0290769
90731_6w_G2_L.tif	0.258456	-0.0850479	-0.79587	0.282791	-0.0548236	0.214207	0.192262	-0.0870806	0.194344	-0.0401305	0.128334	-0.0823024	0.127933	-0.0150023	0.0615467	-0.0813744	0.0608131	0.00567063	-0.0084539	-0.0834367	-0.00760905	0.0213473	-0.0801455	-0.0809698	-0.0767866	0.0313288
90735_6w_G2_L.tif	0.261165	-0.0848961	-0.794347	0.287144	-0.0647795	0.19821	0.194864	-0.085304	0.198528	-0.0379896	0.128303	-0.0816739	0.13119	-0.0132035	0.0589028	-0.0821119	0.062502	0.00649646	-0.012028	-0.0839461	-0.00407505	0.025157	-0.0843188	-0.0810248	-0.0759073	0.0331424
90737_6w_G2_L.tif	0.260595	-0.0848061	-0.793693	0.286024	-0.0601202	0.201781	0.195482	-0.0839257	0.19931	-0.036882	0.128439	-0.0809132	0.130733	-0.0136982	0.0598609	-0.0804132	0.0631026	0.00703308	-0.014492	-0.0860136	-0.00601888	0.0226493	-0.087279	-0.0836262	-0.0759197	0.0327906
90738_6w_G2_L.tif	0.266691	-0.0871958	-0.801617	0.286017	-0.0540349	0.170401	0.196534	-0.0838544	0.206765	-0.0390533	0.124722	-0.0791602	0.137908	-0.0143908	0.0531542	-0.0746696	0.0668756	0.00506843	-0.0203837	-0.0723416	-0.00369757	0.0226005	-0.0961753	-0.0673279	-0.0767417	0.0339072
90749_6w_G2_L.tif	0.270706	-0.0753691	-0.790784	0.294849	-0.0714321	0.186259	0.199458	-0.0806629	0.199183	-0.0390855	0.129677	-0.079742	0.131216	-0.0143803	0.0586277	-0.0812207	0.0616285	0.00482279	-0.0129926	-0.0830833	-0.00955913	0.01859	-0.0865452	-0.0809986	-0.0791828	0.0300218
90765_6w_G2_L.tif	0.260862	-0.08659	-0.796706	0.286324	-0.0611554	0.196277	0.194763	-0.0855556	0.200549	-0.0374715	0.127675	-0.0814539	0.130569	-0.0154396	0.0587908	-0.0801585	0.0621447	0.00497541	-0.0109314	-0.0794629	-0.00626036	0.0220783	-0.0835313	-0.0758829	-0.0767691	0.03236
90767_6w_G2_L.tif	0.266763	-0.0812454	-0.795591	0.287167	-0.0587502	0.189928	0.196116	-0.0837404	0.200538	-0.0394822	0.126147	-0.0814257	0.133908	-0.0132767	0.0552572	-0.0809043	0.0651643	0.00725372	-0.0164277	-0.0809991	-0.00633807	0.0213688	-0.0886801	-0.0757459	-0.0781057	0.0311022
90770_6w_G2_L.tif	0.260123	-0.0853406	-0.796385	0.284826	-0.0608817	0.204601	0.194685	-0.0853634	0.193888	-0.0425397	0.128381	-0.081972	0.128232	-0.0160524	0.05978	-0.0819454	0.0623112	0.00654186	-0.00760531	-0.0802047	-0.00503156	0.0240322	-0.082144	-0.0800776	-0.0753531	0.0334952
90777_6w_G2_L.tif	0.266017	-0.0807557	-0.793649	0.288918	-0.0590109	0.197275	0.197892	-0.0817537	0.199834	-0.0384342	0.128971	-0.0795174	0.130633	-0.0155416	0.0591591	-0.0790675	0.0593049	0.00152391	-0.0116186	-0.0793947	-0.00930756	0.0184743	-0.0869754	-0.0789078	-0.0812491	0.0271814
90780_6w_G2_L.tif	0.268448	-0.0795817	-0.793865	0.289837	-0.0601731	0.187641	0.198021	-0.081615	0.202695	-0.0371624	0.127991	-0.0791768	0.132845	-0.0147532	0.0558105	-0.0800592	0.0633406	0.00497251	-0.016535	-0.0808068	-0.00845164	0.0188076	-0.090393	-0.0773591	-0.079734	0.029256
90781_6w_G2_L.tif	0.265734	-0.0767739	-0.784331	0.297667	-0.0797766	0.198968	0.199493	-0.0803388	0.199863	-0.0318083	0.130691	-0.0823064	0.129947	-0.0105592	0.0623286	-0.0846257	0.0595773	0.00616344	-0.00849671	-0.089627	-0.00913175	0.0210834	-0.0831368	-0.0924789	-0.0827593	0.0246366
90784_6w_G2_L.tif	0.260999	-0.0861969	-0.797989	0.2847	-0.0560627	0.200525	0.193479	-0.0866897	0.198883	-0.0394886	0.128347	-0.0803852	0.130089	-0.0161434	0.0584664	-0.0800909	0.0608653	0.00335435	-0.00797422	-0.0756428	-0.00763401	0.020337	-0.0831534	-0.0747738	-0.0783156	0.0304955
90786_6w_G2_L.tif	0.263947	-0.0834685	-0.795291	0.288228	-0.060669	0.195967	0.196804	-0.0833357	0.198089	-0.0406384	0.129755	-0.0789175	0.129749	-0.0166549	0.060382	-0.0779491	0.0615075	0.00408706	-0.010243	-0.0780822	-0.00773909	0.0203575	-0.0860137	-0.0780208	-0.0802784	0.0284281
90789_6w_G2_L.tif	0.267799	-0.079493	-0.792224	0.29268	-0.070804	0.183766	0.19754	-0.0829168	0.202845	-0.0350113	0.127057	-0.0824145	0.134127	-0.0112685	0.0556765	-0.0837915	0.0634929	0.0067009	-0.0153098	-0.0843048	-0.00680666	0.0218273	-0.0860891	-0.0781894	-0.0773034	0.0324157
90790_6w_G2_L.tif	0.263665	-0.0793301	-0.793329	0.284271	-0.056948	0.213531	0.195356	-0.0837968	0.19531	-0.0388174	0.125917	-0.0850197	0.126695	-0.0160662	0.0575152	-0.0859635	0.0599573	0.00501492	-0.0111235	-0.08679	-0.00790061	0.0212221	-0.0794246	-0.0808501	-0.0756895	0.032595
90792_6w_G2_L.tif	0.262104	-0.0774309	-0.784455	0.293019	-0.0730459	0.221043	0.197889	-0.0818662	0.19384	-0.0348026	0.132419	-0.0826468	0.124872	-0.013025	0.0646141	-0.0870644	0.0557775	0.0042911	-0.00340206	-0.0912941	-0.0124237	0.018399	-0.0746011	-0.0920641	-0.0835884	0.0234415
90800_6w_G2_L.tif	0.25191	-0.0903955	-0.802579	0.274673	-0.0447719	0.217839	0.186439	-0.091381	0.194393	-0.0401349	0.12222	-0.0868583	0.13036	-0.0130762	0.0561227	-0.0849873	0.0654419	0.00950207	-0.0102597	-0.0830288	-0.0015265	0.0265623	-0.0787455	-0.0770401	-0.0690049	0.0383262
90801_6w_G2_L.tif	0.258555	-0.0889253	-0.804213	0.276459	-0.0453008	0.200933	0.189503	-0.0895677	0.198351	-0.0416301	0.121738	-0.0849511	0.132353	-0.0153884	0.053288	-0.0817602	0.0662134	0.00754927	-0.0158754	-0.0789865	-0.00167864	0.0255463	-0.0831499	-0.0684791	-0.0697845	0.0392
90802_6w_G2_L.tif	0.262389	-0.0863784	-0.799006	0.283797	-0.058468	0.189971	0.193108	-0.0872244	0.200384	-0.0397912	0.12312	-0.0849096	0.135654	-0.0114593	0.0547284	-0.0814352	0.0673392	0.00955817	-0.0157122	-0.0800032	-0.00360785	0.0244065	-0.0856169	-0.071979	-0.0743105	0.0354477
90806_6w_G2_L.tif	0.266534	-0.0865735	-0.803984	0.282037	-0.0454246	0.179241	0.195782	-0.0840622	0.203438	-0.0429949	0.124208	-0.079127	0.135225	-0.0177973	0.0534691	-0.0737334	0.0655727	0.00319395	-0.0199082	-0.0711476	-0.00418607	0.0215472	-0.0938412	-0.0638381	-0.0768852	0.0332549
90812_6w_G2_L.tif	0.277618	-0.06817	-0.789987	0.294692	-0.0593801	0.183153	0.201976	-0.0761324	0.20552	-0.0344146	0.127708	-0.0783755	0.131949	-0.016905	0.0521204	-0.0830036	0.0608452	0.000995104	-0.0203996	-0.0831866	-0.011559	0.0142423	-0.0933569	-0.0778792	-0.0830539	0.0249848
90815_6w_G2_L.tif	0.26928	-0.0849392	-0.805064	0.282777	-0.0429776	0.176697	0.196035	-0.0841347	0.203964	-0.0441926	0.124854	-0.0776095	0.134748	-0.0198428	0.0539043	-0.0712866	0.0630269	-0.000847406	-0.0177961	-0.0655815	-0.00607984	0.0188974	-0.0946529	-0.0607631	-0.0792419	0.0308261
90816_6w_G2_L.tif	0.271202	-0.0887768	-0.81291	0.277356	-0.0281052	0.159885	0.196099	-0.0836036	0.210232	-0.045304	0.122797	-0.0737995	0.13768	-0.0239012	0.0467529	-0.0675453	0.0671445	-0.00159071	-0.0273809	-0.058778	-0.00290332	0.0197331	-0.104726	-0.0494134	-0.0758837	0.0357386
90821_6w_G2_L.tif	0.267129	-0.0909287	-0.809944	0.280735	-0.0417011	0.164152	0.19437	-0.0865913	0.205021	-0.0470959	0.124578	-0.0757331	0.138012	-0.0194126	0.0525547	-0.0679551	0.068935	0.00376445	-0.0208259	-0.0615696	-0.00281099	0.0216771	-0.0982934	-0.0551795	-0.0770245	0.0341369
90824_6w_G2_L.tif	0.268179	-0.0816046	-0.800792	0.280738	-0.0439492	0.189251	0.194044	-0.0850752	0.202673	-0.040631	0.122271	-0.0822366	0.134638	-0.015901	0.0507851	-0.079653	0.0652005	0.00446627	-0.0200246	-0.0759856	-0.00344676	0.0230171	-0.0938469	-0.07024	-0.075732	0.0338542
90827_6w_G2_L.tif	0.263763	-0.0868464	-0.802353	0.281569	-0.0530566	0.185426	0.193314	-0.0869458	0.200666	-0.0422713	0.12274	-0.0834571	0.135302	-0.0142979	0.0530412	-0.0795725	0.0662229	0.0064622	-0.0173837	-0.0762164	-0.00144957	0.0259947	-0.0886456	-0.068115	-0.0721606	0.038271
90829_6w_G2_L.tif	0.274552	-0.0835503	-0.807783	0.285281	-0.0448187	0.156366	0.199089	-0.081554	0.201715	-0.0534036	0.126996	-0.0722573	0.137884	-0.0206801	0.052481	-0.0664973	0.0675082	0.00152753	-0.0222693	-0.060809	-0.00389714	0.0205203	-0.102143	-0.0569689	-0.0793141	0.0320258
90834_6w_G2_L.tif	0.277209	-0.0731468	-0.79623	0.292436	-0.0556867	0.17009	0.201082	-0.0780284	0.205975	-0.0393002	0.126765	-0.0769725	0.134414	-0.0182248	0.0515922	-0.0775739	0.063374	0.0011043	-0.0218019	-0.0754431	-0.00816855	0.01727	-0.0961727	-0.0689608	-0.0823512	0.0267496
90837_6w_G2_L.tif	0.269335	-0.0813662	-0.795845	0.294697	-0.0703194	0.17347	0.198752	-0.0826097	0.202547	-0.0394686	0.129003	-0.0787683	0.133796	-0.0148967	0.0590115	-0.0758895	0.062356	0.00306805	-0.0127813	-0.0750756	-0.0077706	0.0197803	-0.0865034	-0.0706535	-0.0815822	0.0277123
90838_6w_G2_L.tif	0.271073	-0.0786412	-0.794709	0.291574	-0.0600561	0.178039	0.200021	-0.0793927	0.204209	-0.0380505	0.126527	-0.0795287	0.134921	-0.0144631	0.0545706	-0.0782766	0.0644963	0.0048202	-0.0174234	-0.0767527	-0.00796931	0.0186421	-0.0941895	-0.075478	-0.0814699	0.0275074
90852_6w_G2_L.tif	0.256306	-0.0864091	-0.800864	0.277944	-0.0473705	0.221243	0.191277	-0.0876153	0.190132	-0.0438065	0.126064	-0.084573	0.122678	-0.0199248	0.0612493	-0.0820098	0.0577886	0.00274157	-0.0050768	-0.0805659	-0.0046859	0.0241329	-0.0756917	-0.0771355	-0.0718064	0.0359791
90857_6w_G2_L.tif	0.256651	-0.0893606	-0.800074	0.281364	-0.0576747	0.204003	0.191448	-0.0885858	0.194994	-0.0420485	0.126029	-0.083768	0.129115	-0.0158379	0.0597502	-0.0806754	0.0630761	0.00667986	-0.00735983	-0.0781129	-0.00259272	0.0261416	-0.0824916	-0.0779816	-0.0708706	0.0381817
90861_6w_G2_L.tif	0.25974	-0.0811764	-0.790592	0.286871	-0.0664922	0.219614	0.194074	-0.0857707	0.192173	-0.0384854	0.128308	-0.0856215	0.125381	-0.0141304	0.0630216	-0.085916	0.0582358	0.00572067	-0.00362558	-0.0872798	-0.00748479	0.0230939	-0.0760123	-0.0880985	-0.0767262	0.0311788
90868_6w_G2_L.tif	0.265052	-0.0891664	-0.810409	0.278667	-0.0390264	0.184511	0.194852	-0.0856047	0.197105	-0.0511545	0.12566	-0.0775698	0.128569	-0.0261282	0.0580556	-0.0682996	0.0612692	-0.00224974	-0.0123495	-0.0618549	-0.00545971	0.0197509	-0.0873669	-0.055263	-0.0759501	0.0343615
90872_6w_G2_L.tif	0.269004	-0.0830752	-0.801171	0.28469	-0.0507394	0.177955	0.195423	-0.0848131	0.20407	-0.0411113	0.12559	-0.0784609	0.135381	-0.016519	0.0521406	-0.0770783	0.0642868	0.00252949	-0.0184695	-0.0719188	-0.00392606	0.022515	-0.0948219	-0.068244	-0.076769	0.033532
90873_6w_G2_L.tif	0.267788	-0.0788671	-0.793493	0.290223	-0.0641815	0.193686	0.198866	-0.0810273	0.197537	-0.0410679	0.129759	-0.0791841	0.128712	-0.0176332	0.0585041	-0.0807051	0.0602824	0.00290767	-0.011669	-0.0805512	-0.00777601	0.0205738	-0.0861281	-0.0793219	-0.0782011	0.0309676
90883_6w_G2_L.tif	0.259046	-0.0877243	-0.799182	0.28241	-0.0563789	0.200953	0.192795	-0.0871368	0.196431	-0.0416629	0.126385	-0.0825496	0.13096	-0.014813	0.057165	-0.0818002	0.0640779	0.00709395	-0.00967702	-0.0781016	-0.00387906	0.0244848	-0.083558	-0.0760082	-0.0741848	0.0348542
90887_6w_G2_L.tif	0.268417	-0.0864059	-0.807002	0.281748	-0.0434129	0.175942	0.19694	-0.0833385	0.198592	-0.0509501	0.126394	-0.0759123	0.133121	-0.0220409	0.0554497	-0.0694379	0.0637577	-0.000117562	-0.0156304	-0.0628471	-0.00328735	0.0221939	-0.0959222	-0.0619479	-0.0774162	0.0331146
90889_6w_G2_L.tif	0.257891	-0.0970788	-0.817661	0.272676	-0.0300137	0.183751	0.192078	-0.087694	0.195376	-0.0542485	0.124685	-0.07677	0.129848	-0.026108	0.0562169	-0.0674439	0.064836	0.000187049	-0.0137479	-0.0593809	-0.00172181	0.0225364	-0.0862446	-0.0489491	-0.0715415	0.0385234
90892_6w_G2_L.tif	0.270843	-0.0795107	-0.798973	0.286315	-0.0544749	0.180829	0.196444	-0.0837183	0.203254	-0.0402442	0.123829	-0.0820281	0.133892	-0.0166906	0.0526825	-0.0790816	0.0640849	0.00354653	-0.0180211	-0.07527	-0.00557815	0.0212144	-0.0912028	-0.0688	-0.0767801	0.033439
90899_6w_G2_L.tif	0.26936	-0.0773222	-0.795147	0.286181	-0.0518482	0.199348	0.198256	-0.0808014	0.198025	-0.0415955	0.126494	-0.0810215	0.12904	-0.0184246	0.0576131	-0.078604	0.0594025	0.00079006	-0.0133055	-0.0782118	-0.00867989	0.0186549	-0.0892451	-0.0776388	-0.0799646	0.0286468
90902_6w_G2_L.tif	0.26591	-0.0739405	-0.780456	0.299963	-0.0830114	0.208003	0.199952	-0.079742	0.196946	-0.0319879	0.133507	-0.0810492	0.127837	-0.0102039	0.0650151	-0.0858805	0.0575463	0.00584338	-0.00421315	-0.0911949	-0.0118608	0.0188031	-0.0811799	-0.0988786	-0.085992	0.0202648
90905_6w_G2_L.tif	0.272341	-0.0727939	-0.790298	0.293814	-0.0679225	0.190105	0.19977	-0.0798211	0.20107	-0.0363472	0.126744	-0.0831599	0.129554	-0.016392	0.0572967	-0.0826056	0.0607409	0.00368867	-0.0133991	-0.0833061	-0.0101531	0.0177431	-0.086132	-0.080207	-0.0796131	0.0292822
90907_6w_G2_L.tif	0.261815	-0.0847534	-0.799594	0.281099	-0.0497482	0.204197	0.193867	-0.0854853	0.195905	-0.042726	0.126088	-0.0819485	0.12924	-0.0172369	0.0572525	-0.0802995	0.0627363	0.0051071	-0.0131829	-0.0800304	-0.00702727	0.020673	-0.0831978	-0.0733335	-0.074154	0.034737
90909_6w_G2_L.tif	0.263717	-0.0825075	-0.797462	0.281263	-0.0471245	0.203532	0.193424	-0.0853357	0.198994	-0.0396332	0.125335	-0.0817595	0.131707	-0.014908	0.0556859	-0.0806027	0.0626292	0.00463555	-0.01493	-0.0801585	-0.00610772	0.0213659	-0.0902814	-0.0789575	-0.0755863	0.0330664
90913_6w_G2_L.tif	0.269095	-0.0799559	-0.796313	0.285772	-0.053534	0.184118	0.195532	-0.0838745	0.206331	-0.0349525	0.123769	-0.0818738	0.136304	-0.012627	0.0504264	-0.0824064	0.0650327	0.00533975	-0.0211975	-0.0805232	-0.0047334	0.0223245	-0.0946291	-0.0750769	-0.0760834	0.0337362
90921_6w_G2_L.tif	0.267458	-0.0788942	-0.793065	0.290373	-0.064047	0.195479	0.198936	-0.0809175	0.198044	-0.0399677	0.129222	-0.0801153	0.129104	-0.0167469	0.0579803	-0.0819208	0.0598408	0.00266375	-0.010436	-0.0799522	-0.00897326	0.0192498	-0.0848557	-0.0789172	-0.0792077	0.0296663
90927_6w_G2_L.tif	0.261357	-0.0848485	-0.799304	0.281423	-0.0500212	0.206129	0.19266	-0.0868242	0.19713	-0.0408563	0.12594	-0.0825472	0.128699	-0.0173315	0.0582627	-0.0800591	0.060624	0.00319506	-0.0102626	-0.0781298	-0.00716316	0.0207107	-0.0824603	-0.0741119	-0.0754611	0.0332508
90931_6w_G2_L.tif	0.263664	-0.0854237	-0.804422	0.27741	-0.0406458	0.197741	0.19283	-0.086241	0.196313	-0.0461701	0.12409	-0.0810923	0.1305	-0.019325	0.0544063	-0.0776014	0.0633871	0.00318942	-0.0155098	-0.0740459	-0.00303639	0.0235465	-0.0887979	-0.0685231	-0.0727786	0.0365362
90933_6w_G2_L.tif	0.259212	-0.0852012	-0.795412	0.284586	-0.0561303	0.21095	0.193919	-0.0856917	0.195302	-0.0400384	0.129607	-0.0807428	0.127716	-0.0159381	0.0614965	-0.0806779	0.0602883	0.00467655	-0.00679831	-0.0804395	-0.0080045	0.0207914	-0.081268	-0.0804975	-0.0799288	0.0282229
90934_6w_G2_L.tif	0.259341	-0.0818851	-0.786515	0.293648	-0.0834966	0.209291	0.195215	-0.0857788	0.193111	-0.0365284	0.130855	-0.0848521	0.12817	-0.00975253	0.0634805	-0.0884825	0.0616597	0.0108623	-0.00207252	-0.0895401	-0.00566857	0.0263016	-0.0752764	-0.0924689	-0.0788035	0.0291855
90938_6w_G2_L.tif	0.265973	-0.083036	-0.800881	0.283642	-0.0501499	0.196786	0.19622	-0.0838497	0.197142	-0.0444342	0.126841	-0.0803231	0.127443	-0.0216687	0.0585	-0.0763082	0.0592765	-0.000276004	-0.0106235	-0.0728461	-0.00869555	0.0182712	-0.0832725	-0.067498	-0.0777729	0.0315401
90945_6w_G2_L.tif	0.268073	-0.0806992	-0.796545	0.288108	-0.057281	0.189604	0.197672	-0.0823056	0.200717	-0.0402934	0.127403	-0.0798094	0.130785	-0.0178222	0.0574612	-0.0775893	0.0611189	0.00188769	-0.0126438	-0.0752323	-0.00845679	0.0186557	-0.0889123	-0.07431	-0.0793911	0.029806
90953_6w_G2_L.tif	0.264213	-0.0884219	-0.810173	0.275064	-0.0325371	0.189065	0.193816	-0.0853291	0.197325	-0.0498002	0.123805	-0.0785048	0.13162	-0.0221869	0.0534221	-0.0726095	0.0631551	-4.14611e-05	-0.0177841	-0.0673121	-0.00478655	0.020158	-0.0909023	-0.0588805	-0.0711725	0.0387996
90954_6w_G2_L.tif	0.250591	-0.0881301	-0.799458	0.277906	-0.0550134	0.233058	0.187903	-0.09098	0.184867	-0.0437132	0.127176	-0.0870941	0.119355	-0.0186068	0.0640255	-0.0865211	0.0596006	0.00774148	0.000671635	-0.0857336	-0.00395312	0.0263631	-0.0667021	-0.0821404	-0.0690647	0.0378504
90955_6w_G2_L.tif	0.261061	-0.0824957	-0.797062	0.28228	-0.0530948	0.216871	0.193415	-0.0861097	0.190439	-0.0442672	0.127146	-0.0838216	0.125535	-0.017499	0.0612016	-0.0820554	0.0582751	0.00306775	-0.00410484	-0.0792452	-0.00850052	0.0204929	-0.0776945	-0.0788033	-0.0766156	0.0315855
90958_6w_G2_L.tif	0.259842	-0.083826	-0.792328	0.289259	-0.0698413	0.209329	0.196275	-0.0842783	0.192979	-0.040474	0.130919	-0.082033	0.126068	-0.0156245	0.0639375	-0.082527	0.0583712	0.00440055	-0.00367355	-0.0833331	-0.00850805	0.0214884	-0.0763314	-0.0831379	-0.0777099	0.0307569
90964_6w_G2_L.tif	0.270045	-0.0746137	-0.789375	0.29323	-0.0690668	0.192949	0.198486	-0.0812265	0.202817	-0.0327717	0.126727	-0.083723	0.130541	-0.0139678	0.0562722	-0.0853411	0.0598253	0.00332642	-0.0131683	-0.0853046	-0.00902121	0.0195501	-0.085434	-0.082353	-0.0786477	0.0302457
90965_6w_G2_L.tif	0.261023	-0.0868887	-0.800647	0.280877	-0.0500535	0.198064	0.193492	-0.0859599	0.197954	-0.0421307	0.125555	-0.0815206	0.131674	-0.0159697	0.056527	-0.0789796	0.0627547	0.00414212	-0.0147144	-0.0785201	-0.00196315	0.0257166	-0.0869619	-0.0733055	-0.0746401	0.0344749
90969_6w_G2_L.tif	0.264512	-0.0782681	-0.790669	0.288623	-0.0616922	0.213922	0.197561	-0.0820057	0.195182	-0.0382621	0.130455	-0.0813069	0.123385	-0.0190227	0.0630776	-0.0817975	0.054919	9.20601e-05	-0.00586176	-0.0836445	-0.0102293	0.0191485	-0.0807982	-0.0856281	-0.0798414	0.0281502
90974_6w_G2_L.tif	0.258418	-0.0934564	-0.812888	0.276274	-0.0412265	0.194491	0.193273	-0.0872781	0.189774	-0.0551705	0.126907	-0.0787119	0.125633	-0.0260387	0.0596693	-0.0716869	0.0605486	-0.00077428	-0.00650898	-0.0632513	-0.00487485	0.0212858	-0.0778464	-0.0546831	-0.0708777	0.0390009
90975_6w_G2_L.tif	0.261618	-0.0798213	-0.790522	0.287418	-0.0720238	0.212501	0.193177	-0.087145	0.192506	-0.0388409	0.124487	-0.0899033	0.12598	-0.0139676	0.0626741	-0.0857595	0.0629202	0.010781	-0.00509208	-0.0880036	-0.00354795	0.0276501	-0.078715	-0.0900956	-0.073461	0.0351873
90988_6w_G2_L.tif	0.268166	-0.0792219	-0.794327	0.28886	-0.0598576	0.191803	0.198545	-0.0810156	0.201006	-0.0382872	0.127906	-0.0799744	0.130243	-0.0170972	0.0556617	-0.0815801	0.0614675	0.00328874	-0.0148015	-0.0806864	-0.00819203	0.0194339	-0.087635	-0.0765438	-0.0781808	0.0310206
90989_6w_G2_L.tif	0.258434	-0.0778592	-0.789717	0.281581	-0.0588101	0.239747	0.190518	-0.0879258	0.188078	-0.0375445	0.125174	-0.0903059	0.122312	-0.0132007	0.061502	-0.0920832	0.0570401	0.00717171	-0.00406763	-0.0953273	-0.00777596	0.0236617	-0.0702523	-0.0922524	-0.0724354	0.0343376
90990_6w_G2_L.tif	0.266628	-0.0781015	-0.792273	0.289362	-0.0634305	0.203573	0.197112	-0.0828794	0.195455	-0.0407698	0.128559	-0.0821023	0.128532	-0.0155378	0.0594958	-0.0827407	0.0594946	0.00360232	-0.00768077	-0.0807955	-0.00965085	0.0190667	-0.0817201	-0.0804517	-0.0805211	0.0277742
90992_6w_G2_L.tif	0.262666	-0.0816092	-0.792398	0.289399	-0.072475	0.202305	0.195426	-0.0853407	0.193959	-0.0405952	0.128503	-0.0840577	0.128239	-0.0140892	0.0614906	-0.0837562	0.0609339	0.00671336	-0.00771118	-0.0856485	-0.00564716	0.0246131	-0.0786406	-0.0829068	-0.074345	0.0349727
90997_6w_G2_L.tif	0.264561	-0.0847889	-0.794902	0.290943	-0.0656014	0.183964	0.196969	-0.083626	0.203171	-0.0365753	0.127992	-0.0801166	0.134433	-0.0126467	0.0587615	-0.0776124	0.0632068	0.00505203	-0.0119271	-0.0765568	-0.0068082	0.0210988	-0.0894876	-0.07782	-0.0803677	0.0286849
90998_6w_G2_L.tif	0.275835	-0.0719137	-0.791153	0.294111	-0.0584477	0.176745	0.201298	-0.0769432	0.207514	-0.0336432	0.127807	-0.076865	0.135613	-0.0136621	0.0523819	-0.0799506	0.0627843	0.00233912	-0.0232199	-0.0829586	-0.0109973	0.014326	-0.0983787	-0.0794686	-0.0810375	0.0278834
91002_6w_G2_L.tif	0.270004	-0.0746428	-0.788027	0.301108	-0.0846556	0.186447	0.200823	-0.0801991	0.197133	-0.0386014	0.132625	-0.079696	0.12836	-0.0150498	0.0640945	-0.0804906	0.0579639	0.00250228	-0.00570419	-0.0826101	-0.0117287	0.0172717	-0.0787853	-0.0822063	-0.0821025	0.026167
91012_6w_G2_L.tif	0.26283	-0.0837177	-0.796216	0.286469	-0.0566326	0.203293	0.196304	-0.0836909	0.196333	-0.0415722	0.129522	-0.0797168	0.128077	-0.0177029	0.0606775	-0.0788167	0.059103	0.00191962	-0.0065002	-0.0757048	-0.00942922	0.0186441	-0.0828469	-0.0766259	-0.0812218	0.0272224
91017_6w_G2_L.tif	0.264739	-0.0869091	-0.801904	0.283679	-0.0537718	0.181504	0.195843	-0.0843847	0.201716	-0.0422398	0.123898	-0.0818152	0.134981	-0.0155648	0.053742	-0.0777181	0.0666165	0.00638077	-0.0180647	-0.0752692	-0.00338508	0.0236049	-0.0889098	-0.0660047	-0.0755003	0.0347366
91022_6w_G2_L.tif	0.260649	-0.0881954	-0.801876	0.281636	-0.0539868	0.194694	0.193043	-0.0871751	0.196412	-0.0443728	0.125641	-0.0819586	0.131997	-0.0158738	0.0575013	-0.0782665	0.0644632	0.00598462	-0.0128637	-0.0767136	-0.003638	0.0240852	-0.0840969	-0.0702265	-0.0732452	0.0363825
91030_6w_G2_L.tif	0.270428	-0.0773465	-0.79415	0.291448	-0.0646907	0.185692	0.199928	-0.0798993	0.199145	-0.0413698	0.127821	-0.0804251	0.130945	-0.0167515	0.0573224	-0.0795899	0.0610625	0.00255226	-0.014079	-0.0795596	-0.007472	0.0204333	-0.0878229	-0.0763091	-0.0784377	0.0311251
91033_6w_G2_L.tif	0.267131	-0.0786537	-0.79085	0.294517	-0.076907	0.188748	0.197567	-0.0834564	0.198654	-0.0376416	0.128347	-0.0833119	0.131114	-0.01263	0.0596308	-0.0833246	0.0616969	0.00635165	-0.00860372	-0.0823377	-0.00721357	0.0224245	-0.0825669	-0.0820582	-0.0779992	0.0313728
91034_6w_G2_L.tif	0.265743	-0.0870621	-0.804399	0.282324	-0.047636	0.181442	0.195263	-0.0850306	0.20266	-0.0430468	0.125878	-0.0782254	0.131938	-0.0208223	0.0546504	-0.0741243	0.063185	0.0010665	-0.0153088	-0.0682456	-0.00496305	0.0210365	-0.0921031	-0.0648623	-0.0749063	0.0355503
91038_6w_G2_L.tif	0.255967	-0.0952446	-0.817109	0.271522	-0.0275274	0.19808	0.189411	-0.0896653	0.191482	-0.0538007	0.125224	-0.0783393	0.126113	-0.0263171	0.0588738	-0.0697007	0.0604499	-0.00185457	-0.00843711	-0.061696	-0.00469909	0.0204013	-0.0791665	-0.0517863	-0.0705815	0.0384013
91050_6w_G2_L.tif	0.264286	-0.0817564	-0.796451	0.28472	-0.0559123	0.20334	0.195418	-0.0843198	0.195508	-0.042334	0.126127	-0.0831401	0.12988	-0.0156106	0.0588853	-0.0804309	0.0598983	0.00279543	-0.00936623	-0.0785004	-0.00747181	0.0207635	-0.0840127	-0.0775847	-0.0767889	0.0320582
91054_6w_G2_L.tif	0.26934	-0.0817097	-0.799126	0.287497	-0.055964	0.179984	0.19852	-0.0814953	0.202434	-0.0414083	0.125738	-0.0800306	0.133593	-0.0171121	0.0547223	-0.0769577	0.0626505	0.00178751	-0.0172705	-0.0747858	-0.00677854	0.0197957	-0.0902586	-0.0680801	-0.0776007	0.032516
91058_6w_G2_L.tif	0.257217	-0.068846	-0.773642	0.288241	-0.0698279	0.278103	0.194666	-0.0835891	0.180921	-0.0306735	0.131252	-0.0929176	0.11348	-0.00985197	0.0690901	-0.102467	0.0476888	0.00684876	0.00611261	-0.112266	-0.0180696	0.0181042	-0.055929	-0.113182	-0.0829587	0.0224955
91060_6w_G2_L.tif	0.259374	-0.0861924	-0.800392	0.279651	-0.0485144	0.208884	0.192812	-0.0863553	0.194836	-0.0425878	0.124787	-0.0838756	0.129668	-0.0158005	0.0559231	-0.0830537	0.0613686	0.0042921	-0.0094301	-0.0782187	-0.00529428	0.0227272	-0.0806626	-0.0735008	-0.0744755	0.0340297
91064_6w_G2_L.tif	0.263718	-0.0766617	-0.787541	0.288232	-0.0645782	0.218928	0.19427	-0.0850528	0.196519	-0.0339189	0.126014	-0.0873202	0.12869	-0.0107691	0.0610616	-0.0868627	0.0586127	0.00583319	-0.00835268	-0.0909573	-0.0109248	0.0190777	-0.0782546	-0.0888505	-0.0792333	0.0283224
91069_6w_G2_L.tif	0.263331	-0.0815026	-0.791576	0.290241	-0.0681885	0.201577	0.195636	-0.0847776	0.19884	-0.0360436	0.128476	-0.0829172	0.129136	-0.014136	0.0611979	-0.0820379	0.0596364	0.00431172	-0.00626797	-0.0809983	-0.00862521	0.0205801	-0.0831513	-0.0844642	-0.0784456	0.0301676
91070_6w_G2_L.tif	0.265457	-0.0885392	-0.805884	0.28002	-0.0453975	0.175081	0.19404	-0.0860204	0.203957	-0.0433768	0.123188	-0.079543	0.137399	-0.0161087	0.0514865	-0.0745593	0.0666608	0.00381925	-0.0208959	-0.0700984	-0.0019832	0.0238018	-0.0974188	-0.0652364	-0.070608	0.0407607
91084_6w_G2_L.tif	0.26466	-0.0754246	-0.786888	0.289345	-0.0672276	0.218778	0.196587	-0.0827197	0.195124	-0.0350307	0.128677	-0.084963	0.12529	-0.0141391	0.0596476	-0.0894273	0.0569638	0.00434333	-0.00753774	-0.0914022	-0.00998091	0.0203689	-0.0776634	-0.0898588	-0.0776526	0.0301299
91095_6w_G2_L.tif	0.264405	-0.0788146	-0.789301	0.291699	-0.0725258	0.204431	0.196315	-0.0840726	0.196997	-0.0361786	0.129137	-0.0835488	0.127691	-0.0140702	0.0611065	-0.0849283	0.0595113	0.00549173	-0.00647314	-0.0853769	-0.00865747	0.0212585	-0.0803121	-0.0865313	-0.0778937	0.0306408
91097_6w_G2_L.tif	0.263416	-0.0745623	-0.780737	0.297888	-0.0904906	0.212633	0.198104	-0.0822071	0.192744	-0.033716	0.131394	-0.0861637	0.125699	-0.0098129	0.0645043	-0.0914246	0.0582094	0.00893381	-0.00385726	-0.098045	-0.00705181	0.0259319	-0.074399	-0.0998295	-0.0775355	0.0303742
91104_6w_G2_L.tif	0.276442	-0.0664703	-0.785752	0.298071	-0.0681394	0.1894	0.202387	-0.0757653	0.201954	-0.0346552	0.129151	-0.079669	0.131462	-0.0135864	0.0571018	-0.0827028	0.0576729	-0.000308747	-0.0151207	-0.0856072	-0.0123817	0.0146828	-0.0920107	-0.088291	-0.0827654	0.0249018
91109_6w_G2_L.tif	0.263918	-0.0764394	-0.783191	0.299876	-0.0952007	0.200629	0.197259	-0.0842828	0.195768	-0.0324252	0.130272	-0.0872305	0.127596	-0.00932949	0.0637857	-0.0905656	0.0599024	0.00991523	-0.00347776	-0.0944608	-0.00809487	0.0243966	-0.0717423	-0.0921375	-0.0767951	0.032055
91117_6w_G2_L.tif	0.269155	-0.0744528	-0.786687	0.295987	-0.0750948	0.192776	0.198049	-0.0819466	0.20217	-0.0316892	0.128415	-0.0829948	0.131367	-0.011261	0.059023	-0.0845521	0.0614136	0.00659821	-0.0130043	-0.0891201	-0.00985537	0.0191546	-0.0852171	-0.0872204	-0.0797338	0.0287205
91118_6w_G2_L.tif	0.279762	-0.0668346	-0.79262	0.301983	-0.0710017	0.175969	0.205968	-0.0731495	0.194946	-0.050178	0.13428	-0.072327	0.127605	-0.0232663	0.0609718	-0.0744886	0.0571041	-0.00399039	-0.00848665	-0.0707352	-0.0146436	0.0104261	-0.0841696	-0.0695406	-0.0897155	0.0161317
91119_6w_G2_L.tif	0.273342	-0.0681259	-0.783016	0.305644	-0.0883295	0.184948	0.202372	-0.0773658	0.202355	-0.0294745	0.131091	-0.0821866	0.129359	-0.0122561	0.0598747	-0.0877831	0.0583905	0.00396402	-0.00990601	-0.0909166	-0.0132914	0.0153254	-0.0773586	-0.0835136	-0.0848822	0.0217411
91121_6w_G2_L.tif	0.272327	-0.0782928	-0.79721	0.289495	-0.0539596	0.179348	0.199188	-0.0804513	0.203341	-0.0408777	0.128567	-0.0758008	0.133434	-0.0178682	0.0552259	-0.0751559	0.0606784	-0.00116146	-0.0170438	-0.0728464	-0.00851852	0.0173624	-0.0955089	-0.072659	-0.0805196	0.0289084
91123_6w_G2_L.tif	0.261731	-0.0724265	-0.778762	0.291949	-0.0780152	0.236092	0.195711	-0.0833418	0.192651	-0.0296152	0.127501	-0.0911387	0.124332	-0.00818475	0.0620121	-0.0970935	0.0572928	0.00982607	-0.00417108	-0.103351	-0.0111469	0.0216036	-0.0699565	-0.10169	-0.0791787	0.0273705
91133_6w_G2_L.tif	0.252196	-0.0894917	-0.806053	0.273746	-0.0398388	0.226301	0.187261	-0.0908078	0.185462	-0.0476451	0.125803	-0.0845151	0.12246	-0.0197742	0.0612349	-0.0819759	0.0584534	0.00341717	-0.00210661	-0.0779354	-0.00442165	0.0239958	-0.0713491	-0.0732386	-0.0691008	0.0379237
91137_6w_G2_L.tif	0.268113	-0.079666	-0.797139	0.287333	-0.0570931	0.196216	0.198709	-0.0812857	0.196375	-0.0439386	0.128827	-0.0793831	0.127156	-0.0207689	0.0587881	-0.0783836	0.0580028	-0.000769391	-0.0114227	-0.0772413	-0.00957555	0.0178802	-0.0825936	-0.0711287	-0.0781476	0.0311364
91148_6w_G2_L.tif	0.269717	-0.0798493	-0.795854	0.290614	-0.0634232	0.179048	0.198113	-0.0822099	0.203247	-0.0382772	0.126024	-0.0813062	0.133949	-0.0147641	0.0546939	-0.0800573	0.0633245	0.00407559	-0.01519	-0.0766168	-0.00624149	0.0213303	-0.0903833	-0.0739806	-0.0779759	0.0319937
91150_6w_G2_L.tif	0.272867	-0.0709699	-0.786411	0.300099	-0.0774958	0.185879	0.201141	-0.0785098	0.200773	-0.0349921	0.130214	-0.0804611	0.130418	-0.0136811	0.0595533	-0.0828317	0.0596893	0.00356264	-0.00971217	-0.0829184	-0.0101353	0.0185258	-0.0871227	-0.0873664	-0.0837788	0.0236632
91151_6w_G2_L.tif	0.269443	-0.0793069	-0.793	0.29304	-0.0660721	0.179067	0.196525	-0.0841269	0.205325	-0.0344657	0.127341	-0.0801257	0.134973	-0.0124968	0.0569304	-0.07837	0.065059	0.00699674	-0.0151831	-0.0784891	-0.00699267	0.0206888	-0.0926924	-0.079489	-0.0816558	0.0270784
91152_6w_G2_L.tif	0.259907	-0.0855179	-0.799267	0.279805	-0.0499049	0.207227	0.19136	-0.0877406	0.196392	-0.0408739	0.125086	-0.0833955	0.130551	-0.014803	0.0563205	-0.0824624	0.0627984	0.00582929	-0.0126195	-0.0813633	-0.00402117	0.024097	-0.0837068	-0.076509	-0.0728958	0.0357073
91154_6w_G2_L.tif	0.26905	-0.0689997	-0.781132	0.29789	-0.0803917	0.216405	0.199501	-0.0802489	0.193221	-0.0351315	0.131938	-0.0838609	0.122906	-0.0150279	0.0648778	-0.0878836	0.0552461	0.00392636	-0.00289688	-0.0923435	-0.0135477	0.0171935	-0.0753979	-0.0952858	-0.0833731	0.0233666
91159_6w_G2_L.tif	0.257039	-0.0833853	-0.790137	0.286789	-0.0687379	0.220097	0.193248	-0.0865883	0.192537	-0.0372279	0.129428	-0.0849076	0.127097	-0.0115604	0.0618787	-0.0882149	0.0602196	0.00836829	-0.00518463	-0.0905889	-0.00717676	0.0236484	-0.0742667	-0.0883089	-0.0759447	0.0318798
91163_6w_G2_L.tif	0.270672	-0.0599284	-0.768107	0.314408	-0.111254	0.211149	0.204146	-0.0744537	0.194509	-0.0247225	0.134437	-0.0872754	0.12495	-0.0048264	0.0682729	-0.0963547	0.052487	0.00566401	2.2928e-05	-0.107855	-0.0170043	0.0151671	-0.0678876	-0.110334	-0.085245	0.0193614
91165_6w_G2_L.tif	0.261541	-0.0798248	-0.791903	0.286718	-0.0638159	0.221144	0.195285	-0.0846984	0.188629	-0.0429272	0.128723	-0.0850857	0.125009	-0.0150114	0.06393	-0.0845163	0.0561597	0.00316246	-0.00235779	-0.0851583	-0.0101483	0.020094	-0.072616	-0.0833599	-0.0784358	0.0294634
91173_6w_G2_L.tif	0.261736	-0.0825244	-0.793448	0.286924	-0.0634949	0.207325	0.194543	-0.0855509	0.195193	-0.0396578	0.128216	-0.0831031	0.127096	-0.0160605	0.0615727	-0.0818635	0.0601765	0.00512824	-0.00519211	-0.0803817	-0.00560366	0.0239418	-0.0829302	-0.0847533	-0.0778635	0.0305763
91187_6w_G2_L.tif	0.271455	-0.0824569	-0.801031	0.286185	-0.0526836	0.163321	0.197342	-0.0825869	0.20718	-0.0401693	0.124063	-0.0784023	0.138465	-0.0150536	0.0486192	-0.0775043	0.0693283	0.00727052	-0.024589	-0.0733803	-0.000430284	0.0265139	-0.10291	-0.07063	-0.074808	0.0368935
91195_6w_G2_L2.tif	0.268311	-0.0798278	-0.796965	0.284265	-0.0509733	0.191798	0.195314	-0.0839577	0.203586	-0.0370669	0.123316	-0.0830843	0.133443	-0.0150496	0.0516365	-0.0824853	0.0633684	0.00406502	-0.0174981	-0.07857	-0.00455642	0.0227525	-0.0910643	-0.0740382	-0.0779182	0.0311988
91200_6w_G2_L.tif	0.265225	-0.0831504	-0.798809	0.283436	-0.0533741	0.19332	0.19427	-0.0855656	0.199502	-0.0411643	0.125605	-0.0814166	0.130836	-0.0174205	0.054882	-0.0803195	0.0643238	0.00570639	-0.013589	-0.0762958	-0.00369825	0.0240315	-0.0896228	-0.0750869	-0.0755504	0.0339252
91202_6w_G2_L.tif	0.263136	-0.0813922	-0.794364	0.287646	-0.0617822	0.210127	0.196087	-0.0842642	0.192403	-0.0429999	0.130163	-0.081363	0.125093	-0.0184007	0.0636996	-0.079924	0.0562601	0.000752059	-0.00293797	-0.0782985	-0.00975339	0.0193743	-0.0777565	-0.0793219	-0.0802475	0.0280645
91203_6w_G2_L.tif	0.26954	-0.0792521	-0.799693	0.283755	-0.0483598	0.194874	0.196943	-0.082659	0.198133	-0.0440773	0.124712	-0.0818135	0.129498	-0.0200797	0.0555813	-0.0780251	0.060703	0.000743775	-0.0144285	-0.0749315	-0.00869649	0.0179073	-0.0856747	-0.0674633	-0.0782575	0.0310212
91210_6w_G2_L.tif	0.280064	-0.079374	-0.807583	0.288724	-0.0404271	0.145641	0.204007	-0.0748629	0.207669	-0.0501482	0.125822	-0.0709971	0.13856	-0.0236112	0.0488893	-0.0655042	0.0666706	-0.00233772	-0.0262762	-0.0572772	-0.00630656	0.0160022	-0.106644	-0.0518048	-0.0844456	0.0255506
91211_6w_G2_L.tif	0.263423	-0.0844306	-0.797516	0.284959	-0.0629113	0.190503	0.193848	-0.0866415	0.199722	-0.0392448	0.124353	-0.0846393	0.131773	-0.0147542	0.0556325	-0.0824436	0.0657657	0.00876356	-0.0151049	-0.0822939	-0.00150932	0.0275441	-0.0859961	-0.0761861	-0.0714804	0.0388643
91214_6w_G2_L.tif	0.264707	-0.0815446	-0.797953	0.282497	-0.0526074	0.203155	0.194809	-0.0846571	0.195025	-0.0434897	0.12564	-0.0828253	0.128611	-0.0176557	0.0561866	-0.0820619	0.061883	0.00448616	-0.0116223	-0.0791171	-0.0046797	0.0235228	-0.0849644	-0.0762733	-0.0750349	0.0339635
91216_6w_G2_L.tif	0.265257	-0.0868062	-0.803564	0.281374	-0.0501836	0.180544	0.193267	-0.0870765	0.201517	-0.0434786	0.122659	-0.082171	0.135536	-0.0158699	0.0524719	-0.0773325	0.0683973	0.00769486	-0.0177159	-0.0721941	-0.000410526	0.0266234	-0.0927229	-0.0671969	-0.0745085	0.0358899
91220_6w_G2_L.tif	0.256928	-0.0893755	-0.801375	0.281073	-0.0551948	0.205533	0.190896	-0.0892681	0.194826	-0.0426336	0.126915	-0.0827445	0.128668	-0.0166626	0.0592848	-0.0808805	0.0611167	0.00433585	-0.00661969	-0.0768332	-0.00441016	0.0240438	-0.0777942	-0.0722432	-0.0732412	0.0356555
91222_6w_G2_L.tif	0.270779	-0.0770227	-0.796356	0.289727	-0.0608465	0.192255	0.198788	-0.081642	0.196248	-0.0447252	0.129825	-0.0784287	0.126047	-0.0225904	0.0600421	-0.0769333	0.0575264	-0.00161546	-0.00969962	-0.0750394	-0.00954289	0.0179547	-0.0839998	-0.0725746	-0.0788107	0.0306345
91223_6w_G2_L.tif	0.261113	-0.0781663	-0.785013	0.292571	-0.0796296	0.21778	0.195266	-0.0851129	0.193059	-0.034903	0.130449	-0.0856997	0.124215	-0.0130537	0.0648964	-0.0881716	0.0588064	0.00833552	-0.00337109	-0.093335	-0.00712895	0.0248128	-0.0745528	-0.0946714	-0.0781094	0.0296141
91226_6w_G2_L.tif	0.260271	-0.0891372	-0.805634	0.278426	-0.0454905	0.197225	0.190777	-0.0891489	0.196942	-0.0450275	0.125574	-0.0807597	0.129757	-0.0195702	0.0572662	-0.0763585	0.0627376	0.00301849	-0.0118576	-0.0725058	-0.00479233	0.0220586	-0.0830944	-0.0652159	-0.0724555	0.0369957
91231_6w_G2_L.tif	0.264927	-0.077935	-0.789593	0.288723	-0.0666203	0.205937	0.194462	-0.0852964	0.197164	-0.0364119	0.126312	-0.0853859	0.130802	-0.0109952	0.0592836	-0.085026	0.0619533	0.0077491	-0.0102756	-0.0872372	-0.00624126	0.0235614	-0.0850029	-0.0889065	-0.0771708	0.0312234
91233_6w_G2_L.tif	0.24613	-0.100412	-0.796813	0.285388	-0.0606004	0.196503	0.200439	-0.0789101	0.205601	-0.0318834	0.130446	-0.0783331	0.134078	-0.0115347	0.0585519	-0.0805043	0.0651605	0.0080682	-0.0135014	-0.0824886	-0.00523448	0.022777	-0.0872016	-0.0801675	-0.0770555	0.0314974
91240_6w_G2_L.tif	0.257512	-0.0886378	-0.802418	0.278053	-0.0442422	0.207528	0.189597	-0.089307	0.195283	-0.0432083	0.125236	-0.0823151	0.131089	-0.0154136	0.0577733	-0.0792356	0.0636801	0.00579547	-0.00847067	-0.0745742	-0.00420516	0.0232675	-0.084619	-0.0741437	-0.0762157	0.0321911
91241_6w_G2_L.tif	0.259844	-0.0837115	-0.794924	0.284809	-0.0591291	0.213721	0.195068	-0.0846882	0.192943	-0.0412525	0.12811	-0.0834724	0.127459	-0.0150237	0.0610038	-0.0832927	0.0580656	0.00322101	-0.0057837	-0.0823898	-0.00889461	0.0203644	-0.0770211	-0.0798311	-0.0767419	0.0315472
91245_6w_G2_L.tif	0.269453	-0.0788232	-0.794376	0.294805	-0.0719078	0.184292	0.199675	-0.081471	0.197145	-0.0432767	0.130756	-0.0787494	0.129082	-0.0182717	0.0610239	-0.0778133	0.0602995	0.00245902	-0.00771686	-0.0752312	-0.00980169	0.0181742	-0.0815217	-0.0727944	-0.0821098	0.0267009
91246_6w_G2_L.tif	0.270959	-0.0833813	-0.805413	0.28197	-0.0398844	0.176232	0.197388	-0.0822588	0.203189	-0.0459363	0.125818	-0.0755766	0.133901	-0.0216174	0.0515863	-0.0725318	0.0632732	-0.00116504	-0.0198983	-0.0659276	-0.00625072	0.018334	-0.096794	-0.060629	-0.0778739	0.0324871
91250_6w_G2_L.tif	0.268149	-0.0784863	-0.790122	0.29645	-0.075486	0.184572	0.197922	-0.0830085	0.202028	-0.0347861	0.130699	-0.0792295	0.131697	-0.0131772	0.0597777	-0.0810471	0.0612935	0.00486977	-0.00992792	-0.0809058	-0.00839145	0.0204333	-0.0862749	-0.0828847	-0.0813657	0.0271997
91257_6w_G2_L.tif	0.267244	-0.0877882	-0.805157	0.285886	-0.0526545	0.172683	0.197924	-0.083141	0.200272	-0.0480671	0.127968	-0.0758541	0.131735	-0.0226765	0.058144	-0.0689187	0.0644639	0.00175821	-0.013874	-0.0643866	-0.00534792	0.0205597	-0.0912319	-0.0609287	-0.0794867	0.030874
91260_6w_G2_L.tif	0.265609	-0.0947487	-0.821251	0.272391	-0.0218888	0.169066	0.194105	-0.0861328	0.199468	-0.0571449	0.123991	-0.0734234	0.131656	-0.0302368	0.0533649	-0.0615845	0.0640079	-0.00487049	-0.0173757	-0.0496487	-0.00412764	0.0182105	-0.0942915	-0.0399819	-0.0732668	0.0381048
91263_6w_G2_L.tif	0.265832	-0.0799998	-0.79313	0.289409	-0.0646026	0.19825	0.196456	-0.0837829	0.198039	-0.0389276	0.12879	-0.0811972	0.128815	-0.0162104	0.0600807	-0.0806381	0.0605184	0.00409699	-0.0102386	-0.0816251	-0.0084938	0.0201013	-0.0839563	-0.0802773	-0.07811	0.0308006
91266_6w_G2_L.tif	0.263546	-0.0778317	-0.788045	0.291981	-0.0717759	0.215779	0.198998	-0.0810614	0.193263	-0.0378025	0.131342	-0.0829254	0.123041	-0.0170509	0.062818	-0.0867455	0.055548	0.002668	-0.00321905	-0.0873131	-0.0126289	0.0175541	-0.0726792	-0.0848821	-0.0802081	0.0276295
91273_6w_G2_L.tif	0.266794	-0.081431	-0.796237	0.290174	-0.0673691	0.188874	0.197706	-0.0832629	0.197738	-0.0419795	0.129349	-0.0799825	0.128012	-0.0193237	0.0589566	-0.0799546	0.0602449	0.0024167	-0.00960583	-0.0773084	-0.00663759	0.0219556	-0.0821952	-0.073339	-0.0767552	0.0331616
91275_6w_G2_L.tif	0.263573	-0.0720063	-0.776818	0.302806	-0.10042	0.217451	0.19793	-0.0831558	0.191596	-0.0313886	0.133356	-0.087139	0.123393	-0.00925647	0.067881	-0.093446	0.0562224	0.00914842	0.0024378	-0.0992258	-0.0107879	0.0228637	-0.0670277	-0.102083	-0.0813347	0.0254314
91276_6w_G2_L.tif	0.243919	-0.111552	-0.810072	0.278713	-0.035726	0.166614	0.205426	-0.0731798	0.213615	-0.037597	0.128541	-0.0704001	0.144079	-0.0135393	0.051299	-0.0684128	0.0722217	0.00605979	-0.0254985	-0.065732	-0.00406569	0.0190805	-0.106654	-0.0627429	-0.0770838	0.0326888
91280_6w_G2_L.tif	0.266268	-0.0826216	-0.797707	0.28757	-0.0586823	0.19125	0.196271	-0.0842808	0.197728	-0.0433043	0.128003	-0.0798728	0.130724	-0.0173544	0.0600767	-0.0757559	0.0615732	0.00287945	-0.0102385	-0.0741331	-0.00817579	0.0192724	-0.0863153	-0.0733068	-0.0795257	0.0296583
91281_6w_G2_L.tif	0.265603	-0.0808681	-0.794594	0.288479	-0.069053	0.191902	0.195433	-0.0853298	0.199147	-0.0381092	0.125173	-0.0855739	0.130258	-0.0148624	0.0563042	-0.0848853	0.0631925	0.00714977	-0.0122367	-0.0834289	-0.0038484	0.0257728	-0.0822661	-0.0773915	-0.0731117	0.0371456
91283_6w_G2_L.tif	0.264691	-0.085838	-0.805756	0.279091	-0.0435548	0.193989	0.194328	-0.0855728	0.194297	-0.0497098	0.12568	-0.0797272	0.127932	-0.0230316	0.0566336	-0.0749494	0.0623274	0.00159816	-0.0104862	-0.0677375	-0.00478917	0.0217077	-0.0879137	-0.0662751	-0.0733887	0.0364557
91284_6w_G2_L.tif	0.258526	-0.082126	-0.786746	0.291931	-0.0796622	0.213564	0.194625	-0.0859762	0.194872	-0.0340797	0.128749	-0.087013	0.127801	-0.00999959	0.0649862	-0.0866421	0.0600842	0.00902964	-0.00373555	-0.0915177	-0.00706866	0.0244952	-0.0749606	-0.092186	-0.0774702	0.0305202
91288_6w_G2_L.tif	0.269591	-0.0839796	-0.804036	0.281751	-0.0419239	0.176554	0.194932	-0.0848462	0.206254	-0.0411578	0.121809	-0.0806459	0.137334	-0.0166238	0.049652	-0.0757612	0.0669146	0.00378284	-0.021323	-0.0691876	-0.00416227	0.0210604	-0.0953803	-0.0610626	-0.0796616	0.0301159
91289_6w_G2_L.tif	0.252907	-0.0806467	-0.783666	0.286531	-0.0725815	0.243875	0.190578	-0.0883985	0.191395	-0.0300857	0.127457	-0.0914183	0.123989	-0.00782567	0.0642694	-0.0956861	0.0564221	0.00938209	0.00085152	-0.0997234	-0.00944342	0.0235541	-0.0668788	-0.100725	-0.0752988	0.0311678
91293_6w_G2_L.tif	0.254877	-0.076556	-0.774749	0.296995	-0.0974789	0.241914	0.193861	-0.0867276	0.189428	-0.0274255	0.130465	-0.0933812	0.121543	-0.00600379	0.069517	-0.0986563	0.0563365	0.0129052	0.00890965	-0.103041	-0.0109635	0.0241937	-0.0632075	-0.112027	-0.0785387	0.0278098
91294_6w_G2_L.tif	0.261232	-0.0875664	-0.804849	0.280299	-0.0474588	0.201796	0.192793	-0.0875354	0.193384	-0.0476471	0.127227	-0.0804694	0.124778	-0.0237481	0.0620009	-0.0737593	0.0591446	0.000118906	-0.00545306	-0.0690892	-0.0077104	0.019531	-0.0805993	-0.0667739	-0.0744889	0.0348442
91297_6w_G2_L.tif	0.258515	-0.0803673	-0.790023	0.285224	-0.0614798	0.230578	0.19285	-0.0864646	0.189333	-0.039119	0.129916	-0.0847812	0.124261	-0.0134619	0.0636997	-0.08749	0.0562534	0.00488928	-0.00150768	-0.0887444	-0.0110262	0.0198174	-0.0726954	-0.0893299	-0.0780955	0.02925
91303_6w_G2_L.tif	0.270891	-0.0817279	-0.802683	0.284962	-0.0515433	0.176151	0.196782	-0.0837513	0.202659	-0.0436882	0.123923	-0.0807384	0.132902	-0.0201677	0.0536613	-0.0749992	0.0633006	0.000994772	-0.0173301	-0.0698771	-0.00467111	0.0216406	-0.0919095	-0.0636817	-0.0759811	0.0348827
91305_6w_G2_L.tif	0.272312	-0.0853439	-0.807764	0.28413	-0.0419002	0.163117	0.199051	-0.0812364	0.206077	-0.0463982	0.125009	-0.0752248	0.134883	-0.0236788	0.0524323	-0.0677114	0.0646904	-0.0016189	-0.0202642	-0.0601005	-0.00577885	0.0181237	-0.0985798	-0.0546151	-0.0801685	0.0305574
91321_6w_G2_L.tif	0.259552	-0.0782552	-0.786885	0.288049	-0.0676764	0.232354	0.194867	-0.0847179	0.189652	-0.0371335	0.130439	-0.0857466	0.122244	-0.0140344	0.0644153	-0.0895183	0.0542332	0.00395803	-0.000407032	-0.0915924	-0.010917	0.0206132	-0.0701282	-0.0917758	-0.0793893	0.0277998
91325_6w_G2_L.tif	0.257338	-0.0933884	-0.815165	0.270987	-0.0315922	0.197114	0.188965	-0.0900388	0.192839	-0.0518054	0.122116	-0.0816576	0.127115	-0.0247468	0.0549551	-0.0741969	0.0634968	0.00162495	-0.0103936	-0.0646389	-0.000810039	0.02457	-0.0829472	-0.0569443	-0.0659169	0.0431212
91328_6w_G2_L.tif	0.257358	-0.087175	-0.802192	0.276151	-0.0449442	0.212096	0.190417	-0.0880816	0.193396	-0.043284	0.123778	-0.0845181	0.128828	-0.0162213	0.0557958	-0.0831017	0.063663	0.00678723	-0.0135188	-0.0826797	-0.00271191	0.0251922	-0.0811823	-0.0746211	-0.0686869	0.0394562
91334_6w_G2_L.tif	0.261692	-0.0771261	-0.782864	0.296419	-0.0850761	0.218213	0.196025	-0.0849083	0.193328	-0.0335216	0.132403	-0.0849493	0.123704	-0.0126059	0.0678909	-0.0871142	0.0562177	0.00624571	0.00120268	-0.0913858	-0.0116753	0.0201629	-0.0716693	-0.095534	-0.0811794	0.0261046
91339_6w_G2_L.tif	0.263082	-0.0822042	-0.798725	0.280677	-0.0491551	0.209469	0.194224	-0.0849194	0.194071	-0.0432407	0.125216	-0.0836014	0.127354	-0.0180504	0.0572748	-0.0819234	0.0591197	0.00207566	-0.0108423	-0.0800803	-0.00553175	0.0226608	-0.0825005	-0.0759524	-0.0735868	0.0350891
91341_6w_G2_L.tif	0.262358	-0.0814048	-0.789264	0.292766	-0.0774404	0.200628	0.195304	-0.0856726	0.197428	-0.0354962	0.128575	-0.0847999	0.130034	-0.0110347	0.0622886	-0.0842949	0.0616829	0.00834405	-0.00571276	-0.0854558	-0.00781205	0.0224921	-0.0798689	-0.0872176	-0.0775731	0.031146
91342_6w_G2_L.tif	0.2663	-0.0864353	-0.803064	0.285734	-0.0532758	0.181273	0.196952	-0.0839148	0.198601	-0.0470974	0.128925	-0.0761785	0.131136	-0.0209395	0.0587019	-0.0716505	0.062678	0.00126935	-0.0122235	-0.0676515	-0.00691959	0.0193693	-0.0885421	-0.0644271	-0.0792681	0.0306495
91343_6w_G2_L.tif	0.263608	-0.0914619	-0.810959	0.27742	-0.040236	0.178207	0.191922	-0.0886555	0.202166	-0.0465764	0.123362	-0.0790902	0.13337	-0.0217482	0.0529767	-0.072072	0.0655948	0.00184058	-0.0168069	-0.0641004	-0.00226559	0.0229459	-0.0895838	-0.0543333	-0.0731481	0.037624
91344_6w_G2_L.tif	0.262502	-0.0840643	-0.796333	0.28725	-0.0614483	0.201813	0.196503	-0.0839352	0.196279	-0.0411641	0.129083	-0.0810925	0.126228	-0.0192844	0.0613381	-0.0794175	0.0591125	0.00239178	-0.00595141	-0.0768618	-0.00891675	0.0195666	-0.0800917	-0.0757781	-0.0783053	0.030576
91350_6w_G2_L.tif	0.262438	-0.0770101	-0.788029	0.287511	-0.0659037	0.224134	0.195508	-0.0838687	0.192773	-0.0364514	0.127763	-0.0866717	0.124338	-0.0141414	0.0615191	-0.0888275	0.0569135	0.00505335	-0.00596645	-0.0919228	-0.0110919	0.0195018	-0.0743513	-0.089129	-0.0759102	0.031822
91352_6w_G2_L.tif	0.264695	-0.0821614	-0.796838	0.28625	-0.0599342	0.199188	0.195772	-0.0845589	0.197115	-0.0411626	0.127371	-0.0821252	0.128098	-0.0180378	0.0583002	-0.0812304	0.0607606	0.00360781	-0.00989103	-0.0789644	-0.00908489	0.0189986	-0.0806513	-0.0734458	-0.0757114	0.0336413
91358_6w_G2_L.tif	0.268716	-0.0731599	-0.786002	0.295066	-0.0744728	0.203626	0.197448	-0.082682	0.199193	-0.0329715	0.128419	-0.0846708	0.128033	-0.0132585	0.0607152	-0.085911	0.0584056	0.00444035	-0.00769182	-0.0876221	-0.0112474	0.0182668	-0.080212	-0.0875725	-0.0813031	0.0264488
91360_6w_G2_L.tif	0.271042	-0.0773102	-0.79282	0.29338	-0.0668786	0.177394	0.198353	-0.0817805	0.205173	-0.0346912	0.127514	-0.079832	0.134281	-0.0134341	0.0555252	-0.0800515	0.0638629	0.00543204	-0.0192675	-0.0836553	-0.0074103	0.0201606	-0.091029	-0.07708	-0.0783462	0.0314681
91362_6w_G2_L.tif	0.273221	-0.0741821	-0.791148	0.295044	-0.0637547	0.18219	0.200281	-0.07913	0.203859	-0.0361847	0.129068	-0.0778309	0.133194	-0.0146756	0.0564082	-0.0790816	0.061227	0.00207823	-0.0152836	-0.0787224	-0.0101642	0.0165671	-0.0923266	-0.0792456	-0.0845821	0.0231739
91365_6w_G2_L.tif	0.270655	-0.0788613	-0.796614	0.289423	-0.0562113	0.185504	0.19963	-0.0800689	0.199254	-0.0437462	0.129759	-0.076029	0.130868	-0.019119	0.05727	-0.0758527	0.0614769	0.00133486	-0.0142082	-0.0741022	-0.00942044	0.0170164	-0.0915134	-0.0736579	-0.0809462	0.0281592
91369_6w_G2_L.tif	0.271556	-0.0817425	-0.802369	0.28594	-0.0495003	0.174061	0.198113	-0.0820439	0.203337	-0.0440205	0.125652	-0.0777453	0.13364	-0.0202755	0.0548426	-0.0718645	0.0636063	0.000611095	-0.0190318	-0.0695443	-0.00766969	0.0174914	-0.0948313	-0.0641841	-0.077345	0.0333166
91371_6w_G2_L.tif	0.263787	-0.0854861	-0.802987	0.282665	-0.0504371	0.198316	0.194634	-0.0859196	0.194408	-0.0472222	0.128121	-0.0794719	0.125929	-0.023046	0.0606392	-0.0747979	0.0596785	0.000434026	-0.00700797	-0.0699729	-0.00964313	0.0173969	-0.0808633	-0.0661334	-0.0762599	0.0332378
91373_6w_G2_L.tif	0.258338	-0.0886037	-0.801174	0.282754	-0.0558223	0.2048	0.192421	-0.0881219	0.19413	-0.0439187	0.12921	-0.0805006	0.126624	-0.0191998	0.0621179	-0.0778283	0.0592819	0.00220719	-0.0052057	-0.0750461	-0.00857789	0.0196397	-0.0771807	-0.0711104	-0.0741623	0.0349291
91376_6w_G2_L.tif	0.261576	-0.0779488	-0.786312	0.289195	-0.068806	0.221078	0.195014	-0.0844065	0.194651	-0.0343815	0.128332	-0.0860447	0.127282	-0.010902	0.0620252	-0.0882571	0.0597843	0.00821859	-0.00776959	-0.0939075	-0.0108229	0.0197909	-0.0761913	-0.0911461	-0.0787625	0.0287124
91384_6w_G2_L.tif	0.258897	-0.0757656	-0.78494	0.288186	-0.0693152	0.247188	0.195193	-0.084531	0.180949	-0.0415681	0.133757	-0.0854631	0.115456	-0.0170811	0.0703946	-0.0895304	0.0498851	0.0024448	0.00676521	-0.0934071	-0.0133241	0.0196371	-0.0651695	-0.0983403	-0.0785481	0.0282314
91389_6w_G2_L.tif	0.261554	-0.0940826	-0.809944	0.279629	-0.0495392	0.172946	0.192455	-0.0889478	0.200753	-0.0476362	0.123877	-0.0798587	0.134544	-0.0196941	0.0548258	-0.0718307	0.0679524	0.00532516	-0.0150845	-0.0645187	0.00154987	0.0280876	-0.0903172	-0.0580748	-0.0726254	0.0386551
91392_6w_G2_L.tif	0.256709	-0.086701	-0.787821	0.288982	-0.0654214	0.203809	0.199744	-0.0786241	0.205513	-0.027301	0.128291	-0.082134	0.13483	-0.00694186	0.0541501	-0.0894769	0.0638342	0.00935788	-0.0161114	-0.0921416	-0.0072659	0.0219053	-0.0884176	-0.0906658	-0.0780334	0.0299321
91402_6w_G2_L.tif	0.253471	-0.0888288	-0.787437	0.290034	-0.0725741	0.207541	0.197852	-0.0813783	0.201134	-0.0298294	0.129282	-0.08344	0.132654	-0.00720921	0.0602172	-0.0869735	0.0641866	0.0114362	-0.00919213	-0.0904883	-0.00587824	0.0244258	-0.0858823	-0.0953456	-0.0778328	0.0300562
91408_6w_G2_L.tif	0.260527	-0.0795955	-0.789084	0.288986	-0.0677045	0.224644	0.194884	-0.0852651	0.190641	-0.0388539	0.131316	-0.083703	0.122529	-0.0160194	0.0659676	-0.0850677	0.0555217	0.00373294	-0.000440162	-0.0871567	-0.0126005	0.0181172	-0.0710943	-0.0869169	-0.0804629	0.0270983
91419_6w_G2_L.tif	0.265166	-0.0828699	-0.799004	0.284019	-0.0538039	0.196798	0.195339	-0.0846468	0.197002	-0.0433092	0.126819	-0.0809184	0.128981	-0.0188587	0.0579908	-0.0782511	0.0607243	0.00212353	-0.0116636	-0.0761868	-0.00547516	0.0222961	-0.0857728	-0.0732242	-0.076304	0.033028
91420_6w_G2_L.tif	0.264767	-0.0817629	-0.798487	0.2803	-0.0466072	0.202232	0.194129	-0.0845825	0.199437	-0.0396627	0.123526	-0.0833987	0.130269	-0.0169163	0.0526064	-0.0832714	0.0633473	0.0051093	-0.0158084	-0.0800638	-0.00469097	0.0227765	-0.0891427	-0.076381	-0.0733446	0.0356215
91426_6w_G2_L.tif	0.268717	-0.0835908	-0.801957	0.287517	-0.0575009	0.179054	0.198683	-0.0822095	0.198788	-0.0466818	0.128943	-0.0767572	0.129297	-0.0228971	0.0579181	-0.0734928	0.0609824	-0.000450205	-0.0132604	-0.0701036	-0.00650412	0.0202379	-0.0868087	-0.0638659	-0.0772981	0.0332405
91434_6w_G2_L.tif	0.263447	-0.0823461	-0.791655	0.291042	-0.0701874	0.195456	0.196311	-0.0841318	0.198934	-0.0370067	0.127668	-0.083296	0.133201	-0.0101795	0.0587538	-0.0835974	0.0627515	0.00738569	-0.00967456	-0.0829412	-0.00617556	0.0232413	-0.0829751	-0.0816545	-0.0803986	0.0280286
91437_6w_G2_L.tif	0.256954	-0.0843691	-0.798182	0.28016	-0.0496074	0.227744	0.191647	-0.0874821	0.187242	-0.0445676	0.128708	-0.0836406	0.122779	-0.0179755	0.0628207	-0.0836239	0.0555557	0.00195015	-0.00056368	-0.080762	-0.0104048	0.0192582	-0.0712241	-0.0786266	-0.0757251	0.0319349
91438_6w_G2_L.tif	0.259357	-0.0873836	-0.803628	0.277823	-0.0434398	0.207383	0.19273	-0.0863927	0.193569	-0.0455579	0.126867	-0.0806017	0.126555	-0.02049	0.057227	-0.079431	0.0611267	0.00292568	-0.0105086	-0.0759669	-0.0061543	0.021218	-0.0817566	-0.0702687	-0.071944	0.0367424
91443_6w_G2_L.tif	0.264779	-0.0840688	-0.798168	0.287386	-0.059776	0.192538	0.195806	-0.0849743	0.198792	-0.0415202	0.127974	-0.0804696	0.129723	-0.0180565	0.059864	-0.0770061	0.0603582	0.00182428	-0.0090445	-0.0741354	-0.00806414	0.0196168	-0.0831297	-0.071256	-0.0791133	0.0301218
99788_6w_G2_L.tif	0.265967	-0.079785	-0.79338	0.289813	-0.0688774	0.196097	0.194866	-0.0860967	0.199261	-0.0370545	0.127542	-0.0834092	0.127811	-0.0170209	0.0599988	-0.0817903	0.0604684	0.00442838	-0.00904356	-0.0816183	-0.00717348	0.022002	-0.0822141	-0.0799771	-0.0752261	0.0344117
99794_6w_G2_L.tif	0.26453	-0.0864036	-0.799862	0.285802	-0.0613104	0.179726	0.194004	-0.0870636	0.201801	-0.0405685	0.124528	-0.0826078	0.134819	-0.0142223	0.0544382	-0.0795365	0.0677371	0.00905291	-0.0142743	-0.0744536	-0.00129935	0.0270096	-0.0903227	-0.0724583	-0.0747897	0.0357233
99801_6w_G2_L.tif	0.263705	-0.0845804	-0.796546	0.285004	-0.0573334	0.189604	0.194721	-0.0849208	0.199619	-0.0406349	0.127304	-0.07948	0.134286	-0.0130694	0.0553074	-0.0800825	0.0685403	0.0109031	-0.0182572	-0.0821873	-0.00201054	0.0261748	-0.0929746	-0.0796982	-0.0763603	0.0329681
99802_6w_G2_L.tif	0.263725	-0.0836125	-0.796035	0.286625	-0.0631615	0.19308	0.194705	-0.0856958	0.199142	-0.0392707	0.125902	-0.0833424	0.132585	-0.0132128	0.056327	-0.082645	0.0637702	0.00683018	-0.0125308	-0.0807475	-0.00392819	0.024892	-0.0849636	-0.0768734	-0.0755372	0.0339728
99808_6w_G2_L.tif	0.260796	-0.0877067	-0.80187	0.281016	-0.0551738	0.194793	0.192513	-0.0877247	0.195661	-0.0447914	0.124942	-0.0829446	0.131121	-0.0164768	0.0563755	-0.0799894	0.0659	0.00787314	-0.0129499	-0.077545	-0.00137119	0.0267733	-0.0845677	-0.0717233	-0.0713758	0.0384459
99811_6w_G2_L.tif	0.272207	-0.0773433	-0.793687	0.295687	-0.0680031	0.172532	0.201894	-0.0777139	0.203978	-0.0378163	0.129346	-0.0772338	0.133339	-0.0158764	0.0555797	-0.079025	0.0618359	0.00196658	-0.0162738	-0.0778789	-0.00846435	0.0185368	-0.091403	-0.0750642	-0.0803488	0.0292293
99812_6w_G2_L.tif	0.26294	-0.0910709	-0.808438	0.279444	-0.0471646	0.17913	0.194023	-0.0866433	0.198071	-0.0493059	0.124792	-0.0791434	0.133612	-0.0196908	0.0533845	-0.0746823	0.0673823	0.0053149	-0.0157259	-0.0672933	-0.000754107	0.0255624	-0.0886977	-0.0589413	-0.0734245	0.0373203
99814_6w_G2_L.tif	0.264207	-0.0850606	-0.798361	0.285292	-0.057043	0.188521	0.194341	-0.0859231	0.202831	-0.0378405	0.124941	-0.0823251	0.135006	-0.0129388	0.0553358	-0.07964	0.0639886	0.00514529	-0.0162893	-0.0789953	-0.00640614	0.0209251	-0.0868302	-0.0711631	-0.0757201	0.0340034
99820_6w_G2_L.tif	0.268053	-0.0833695	-0.800705	0.286593	-0.0591583	0.178584	0.195157	-0.0860858	0.200756	-0.0432459	0.125516	-0.0809908	0.133458	-0.0169662	0.055652	-0.0767736	0.0647439	0.004704	-0.014289	-0.0723348	-0.00444604	0.0229543	-0.0891202	-0.0681665	-0.0756175	0.0350974
99823_6w_G2_L.tif	0.246984	-0.099911	-0.796122	0.286239	-0.0677075	0.193599	0.197793	-0.0819651	0.205791	-0.0305791	0.127334	-0.0825331	0.137155	-0.00727098	0.0566786	-0.0841179	0.0666854	0.0105454	-0.0126196	-0.0838872	-0.00300406	0.0257389	-0.0843935	-0.0801395	-0.0745739	0.0342813
99825_6w_G2_L.tif	0.255127	-0.0909585	-0.80279	0.279113	-0.049906	0.207051	0.191159	-0.0883499	0.195621	-0.0421609	0.126372	-0.0824205	0.128253	-0.0175571	0.0594682	-0.0794418	0.0609442	0.0036773	-0.00823736	-0.0769328	-0.00417889	0.023783	-0.0795997	-0.0721811	-0.0722326	0.0363783
99826_6w_G2_L.tif	0.257979	-0.0953327	-0.819252	0.269426	-0.0230935	0.190478	0.18829	-0.0904857	0.193232	-0.055072	0.123452	-0.0776989	0.12932	-0.0258009	0.0552983	-0.0686811	0.0644284	7.92563e-05	-0.0122898	-0.0588388	-0.00211808	0.0219215	-0.0866332	-0.0506926	-0.0686144	0.0406982
99836_6w_G2_L.tif	0.265896	-0.0726053	-0.785526	0.290203	-0.0654231	0.229355	0.198059	-0.081278	0.189014	-0.0395893	0.132626	-0.0822607	0.11962	-0.0184227	0.0652408	-0.086404	0.0517636	0.000104339	-0.00174048	-0.0896806	-0.0128011	0.0180262	-0.0750612	-0.0929225	-0.0816669	0.0254744
99838_6w_G2_L.tif	0.262981	-0.0839736	-0.801128	0.280421	-0.0461899	0.205937	0.194808	-0.0845531	0.192729	-0.0466961	0.12788	-0.0797656	0.12668	-0.0204718	0.0591052	-0.0776857	0.0593601	0.00112027	-0.010946	-0.0766256	-0.00733288	0.0201571	-0.0836128	-0.0724409	-0.0743341	0.0345772
99840_6w_G2_L2.tif	0.25906	-0.083854	-0.793985	0.285077	-0.0623865	0.214063	0.193451	-0.0864458	0.193762	-0.0393954	0.128574	-0.083626	0.124121	-0.0177636	0.0626818	-0.0828015	0.0605439	0.00652702	-0.00548651	-0.0840447	-0.00571297	0.0241313	-0.0787375	-0.0842446	-0.0758857	0.0323767
99844_6w_G2_L.tif	0.268427	-0.0760889	-0.787948	0.295136	-0.0723957	0.193297	0.199935	-0.0796153	0.19891	-0.0367631	0.130625	-0.0797052	0.131418	-0.0119806	0.059403	-0.0830184	0.0604644	0.00482497	-0.0124106	-0.0867027	-0.00904578	0.019915	-0.0865669	-0.086752	-0.0808159	0.0274531
99846_6w_G2_L.tif	0.259393	-0.0822471	-0.788466	0.291854	-0.0789714	0.211451	0.195245	-0.0856397	0.194718	-0.0354124	0.129713	-0.0856181	0.125153	-0.013961	0.0635754	-0.0872831	0.0596463	0.00792669	-0.00124257	-0.0870074	-0.00741451	0.0238848	-0.0740915	-0.0889669	-0.0772578	0.0310185
99850_6w_G2_L.tif	0.265139	-0.0861816	-0.801653	0.283214	-0.0510272	0.183591	0.195158	-0.0848721	0.200228	-0.0439644	0.125886	-0.0790951	0.134575	-0.0161272	0.0552733	-0.0754821	0.0659449	0.00544019	-0.0173359	-0.0739001	-0.00317475	0.0236703	-0.0927173	-0.0699365	-0.0762959	0.0336439
99853_6w_G2_L.tif	0.26774	-0.0749126	-0.785511	0.297834	-0.079251	0.198811	0.199515	-0.0806627	0.196616	-0.0364862	0.131471	-0.08139	0.128563	-0.0127264	0.0639921	-0.082295	0.05839	0.0044099	-0.00572941	-0.0856394	-0.0101688	0.0197313	-0.0827956	-0.0913581	-0.0828315	0.0246841
99854_6w_G2_L.tif	0.2562	-0.0846698	-0.792513	0.284609	-0.0663438	0.219484	0.192077	-0.0877052	0.193273	-0.0371348	0.126209	-0.0877517	0.127074	-0.012232	0.0614093	-0.0876341	0.0605906	0.00824563	-0.00480507	-0.0886105	-0.00626852	0.0243018	-0.0742497	-0.0862855	-0.0726522	0.0353836
99858_6w_G2_L.tif	0.261442	-0.0802436	-0.792456	0.285132	-0.0595897	0.220011	0.1944	-0.0851093	0.194027	-0.0379668	0.127612	-0.0850145	0.122815	-0.0182177	0.0613286	-0.085303	0.057554	0.00393227	-0.00390015	-0.0840706	-0.00975566	0.0200229	-0.0770809	-0.084757	-0.076394	0.0315839
99862_6w_G2_L.tif	0.261393	-0.0839674	-0.800647	0.280383	-0.0467117	0.213485	0.193711	-0.0857303	0.192215	-0.0448902	0.127455	-0.0817888	0.123248	-0.0220438	0.0604398	-0.0794342	0.0577587	0.000905031	-0.00617416	-0.0763081	-0.00891735	0.0191968	-0.0778538	-0.0723558	-0.0759178	0.0325489
99869_6w_G2_L.tif	0.266146	-0.0885812	-0.809871	0.277801	-0.0351012	0.181001	0.194715	-0.0850999	0.20039	-0.0488873	0.124916	-0.0766229	0.132686	-0.022886	0.0534395	-0.0704943	0.0635774	-0.000782842	-0.0162619	-0.0621133	-0.00566131	0.0188428	-0.0935903	-0.057161	-0.0753834	0.0349843
99875_6w_G2_L.tif	0.268562	-0.0838289	-0.801986	0.285257	-0.0531844	0.17772	0.197699	-0.0825503	0.201402	-0.0442294	0.125583	-0.0792564	0.133691	-0.0183368	0.0533326	-0.0766806	0.0651273	0.00385149	-0.0181088	-0.0728068	-0.00603147	0.0201982	-0.0902275	-0.0641448	-0.0758587	0.0348074
99877_6w_G2_L.tif	0.262537	-0.0859852	-0.802868	0.280594	-0.048463	0.199567	0.192984	-0.0870128	0.195207	-0.0457285	0.126712	-0.0805243	0.127561	-0.0208705	0.058158	-0.0772241	0.0621111	0.00321871	-0.00990908	-0.0730608	-0.0063592	0.0209045	-0.0835335	-0.0691034	-0.0741372	0.0352262
99878_6w_G2_L.tif	0.263683	-0.079021	-0.787103	0.293339	-0.0770624	0.201796	0.195182	-0.0853758	0.198602	-0.0333603	0.129159	-0.0839497	0.128154	-0.0127855	0.0627295	-0.0839232	0.0628875	0.0101239	-0.00758253	-0.0882057	-0.00636221	0.024328	-0.0839286	-0.0929635	-0.0783581	0.029998
99890_6w_G2_L.tif	0.265987	-0.0785635	-0.791427	0.291109	-0.0669226	0.203786	0.197769	-0.0824934	0.197714	-0.0374117	0.129242	-0.0822622	0.126445	-0.0173022	0.0615635	-0.0818742	0.0578708	0.00227332	-0.0081769	-0.0835363	-0.0121765	0.0164694	-0.0776841	-0.0783713	-0.0802032	0.0281765
99908_6w_G2_L.tif	0.272193	-0.0750953	-0.793439	0.28926	-0.0587738	0.18517	0.197105	-0.0823756	0.203886	-0.0362406	0.125616	-0.0811812	0.134264	-0.0135527	0.0523291	-0.0829123	0.0632963	0.00443613	-0.0195747	-0.082554	-0.00682493	0.0205338	-0.0929996	-0.0781174	-0.0770763	0.0326295
99932_6w_G2_L2.tif	0.260961	-0.0850636	-0.801129	0.280884	-0.0490225	0.2103	0.193763	-0.0859858	0.190616	-0.0472071	0.127032	-0.0822091	0.125641	-0.0200411	0.061352	-0.0781216	0.0591065	0.00202249	-0.00581873	-0.0752433	-0.00770725	0.0203939	-0.0782593	-0.0718262	-0.0765345	0.0320978
99933_6w_G2_L.tif	0.263169	-0.087929	-0.802825	0.281786	-0.0490238	0.186722	0.195142	-0.0847007	0.201515	-0.0420793	0.125902	-0.0791909	0.132956	-0.0177545	0.0540741	-0.0772319	0.0651959	0.00465009	-0.0184215	-0.0757211	-0.00466342	0.021864	-0.0883516	-0.0656851	-0.0746692	0.0352702
99935_6w_G2_L.tif	0.269074	-0.0798867	-0.795806	0.290557	-0.0681811	0.178675	0.196584	-0.0844612	0.201694	-0.0389841	0.125529	-0.0831381	0.133513	-0.0141259	0.0549351	-0.0818792	0.0646337	0.00672383	-0.0146381	-0.0789468	-0.00433469	0.0243847	-0.0879578	-0.0747106	-0.0750456	0.0357917
99939_6w_G2_L.tif	0.268969	-0.0863669	-0.805736	0.283619	-0.0474887	0.170095	0.196265	-0.084439	0.204074	-0.0449322	0.126579	-0.0755639	0.133684	-0.0217767	0.0531865	-0.0717205	0.0655642	0.00188538	-0.018377	-0.0653436	-0.00456695	0.0207536	-0.0962921	-0.0615245	-0.0758615	0.0353143
99941_6w_G2_L.tif	0.256471	-0.0852347	-0.794731	0.284728	-0.0643945	0.220509	0.192501	-0.087742	0.190277	-0.0410839	0.128905	-0.085049	0.123114	-0.0169918	0.0644028	-0.0842691	0.0573372	0.00445706	-0.000301015	-0.083297	-0.00644546	0.0240007	-0.0715563	-0.0825135	-0.0755794	0.0324857
99946_6w_G2_L.tif	0.265533	-0.0810584	-0.795463	0.287318	-0.0599913	0.19913	0.195662	-0.0845903	0.198751	-0.0391631	0.127238	-0.0822101	0.12897	-0.0169645	0.0584871	-0.0809743	0.0597149	0.0024319	-0.00915721	-0.0780961	-0.00897827	0.0191218	-0.0825848	-0.075709	-0.0781806	0.0307634
99951_6w_G2_L.tif	0.253961	-0.0852267	-0.798167	0.277612	-0.0505129	0.232241	0.188147	-0.0902412	0.189137	-0.0404695	0.123871	-0.0890235	0.122728	-0.0162201	0.0613422	-0.0871062	0.0577348	0.00527781	-0.00142177	-0.0850156	-0.0053747	0.0245825	-0.0706085	-0.0825642	-0.0708369	0.0361534
99960_6w_G2_L.tif	0.25627	-0.0919669	-0.810001	0.275106	-0.0401808	0.205107	0.189205	-0.0903193	0.191603	-0.0492567	0.124788	-0.0821398	0.125364	-0.0231055	0.0596099	-0.0754333	0.061266	0.00201176	-0.00575633	-0.0685866	-0.00361719	0.0232336	-0.0769287	-0.0618461	-0.0716231	0.0371954
99964_6w_G2_L.tif	0.265864	-0.0899097	-0.808358	0.278294	-0.0405237	0.17008	0.19508	-0.084617	0.20354	-0.0465133	0.123573	-0.0771296	0.137674	-0.0181136	0.0503829	-0.0720476	0.068452	0.00417691	-0.0248195	-0.0690766	0.00140561	0.0268599	-0.101189	-0.0624503	-0.0710812	0.040447
99967_6w_G2_L.tif	0.258031	-0.0860415	-0.800509	0.28029	-0.0478722	0.2183	0.191882	-0.0875631	0.190074	-0.0452334	0.128642	-0.0817925	0.12453	-0.0191453	0.0635803	-0.0787012	0.0572203	0.00150276	-0.00465661	-0.078433	-0.0105463	0.0181057	-0.0738827	-0.0729792	-0.0764918	0.0316905
99968_6w_G2_L.tif	0.255169	-0.0941384	-0.807045	0.278252	-0.0506335	0.196193	0.190046	-0.0902755	0.195841	-0.0454251	0.123632	-0.0838494	0.130504	-0.0180519	0.058853	-0.0764107	0.0641663	0.00510888	-0.00612434	-0.0688494	-0.00130331	0.026073	-0.0821405	-0.0671279	-0.0709643	0.0385017
99971_6w_G2_L.tif	0.253612	-0.0912926	-0.8023	0.278083	-0.053755	0.208455	0.189138	-0.0902921	0.194148	-0.0421182	0.12368	-0.0860188	0.1304	-0.0140396	0.0580989	-0.0826901	0.0644002	0.00817011	-0.00885652	-0.0804101	-0.00163346	0.0268587	-0.0787716	-0.0750521	-0.0681608	0.0403473
99976_6w_G2_L.tif	0.262122	-0.0930622	-0.819864	0.2704	-0.0241788	0.186867	0.190766	-0.0888712	0.192311	-0.0579296	0.123199	-0.0777183	0.126742	-0.0297982	0.0558467	-0.0668276	0.0628884	-0.00222327	-0.0129452	-0.0571427	-0.00308454	0.0208845	-0.0848265	-0.0457194	-0.0689758	0.0411402
99992_6w_G2_L.tif	0.269172	-0.0821561	-0.793989	0.299339	-0.07536	0.168047	0.203034	-0.0773602	0.201528	-0.0410129	0.132324	-0.0748432	0.13319	-0.0156634	0.0613829	-0.073286	0.0627895	0.00380602	-0.0113216	-0.0738164	-0.00855398	0.0189499	-0.0889609	-0.074859	-0.0852358	0.0228556
99995_6w_G2_L.tif	0.27122	-0.0683392	-0.780045	0.306003	-0.0934092	0.189671	0.201058	-0.0788593	0.200218	-0.0290251	0.131285	-0.0837032	0.129645	-0.00888901	0.0616534	-0.0892947	0.0592387	0.00729746	-0.00737713	-0.0936049	-0.0111219	0.0194371	-0.0796388	-0.095027	-0.0827255	0.0243336
90007_6w_G2_L.tif	0.271701	-0.072596	-0.788306	0.298117	-0.0737427	0.194818	0.201211	-0.0789208	0.198917	-0.036952	0.131132	-0.0801634	0.126514	-0.0182249	0.0624932	-0.0803641	0.0555569	-0.00129001	-0.0050877	-0.0788133	-0.0147029	0.0129413	-0.0811414	-0.0814894	-0.0845453	0.0229372
90009_6w_G2_L.tif	0.274316	-0.0719435	-0.788728	0.300813	-0.0721223	0.181094	0.204252	-0.0746698	0.202641	-0.0360931	0.132183	-0.0759213	0.128953	-0.0187663	0.0604467	-0.0774189	0.0580557	-0.000875521	-0.0114599	-0.0787915	-0.0137971	0.0124738	-0.088213	-0.0803264	-0.0865282	0.020426
90017_6w_G2_L.tif	0.259341	-0.0742232	-0.775119	0.300249	-0.0970404	0.232564	0.197068	-0.0836191	0.190683	-0.0290693	0.134327	-0.0875815	0.120376	-0.00995551	0.0710653	-0.0934107	0.0539069	0.00836012	0.00445203	-0.102634	-0.0125272	0.0216155	-0.0648128	-0.106915	-0.0817204	0.0246199
90018_6w_G2_L.tif	0.263014	-0.0824027	-0.79177	0.290259	-0.0683558	0.19847	0.195983	-0.0843331	0.199965	-0.0354218	0.129987	-0.0805989	0.129563	-0.014259	0.0598214	-0.0826037	0.0609471	0.00538516	-0.0103821	-0.084279	-0.00764386	0.0214967	-0.0834816	-0.0829027	-0.0776469	0.0311907
90023_6w_G2_L.tif	0.272239	-0.0782124	-0.793847	0.300818	-0.0760927	0.167159	0.201733	-0.0794044	0.201821	-0.0407948	0.131722	-0.0758493	0.133397	-0.015398	0.060214	-0.0750548	0.0622086	0.00303863	-0.00906495	-0.0707497	-0.0105525	0.0162168	-0.0864125	-0.071544	-0.0873651	0.0197748
90038_6w_G2_L.tif	0.270082	-0.0769748	-0.792134	0.293452	-0.0694183	0.184026	0.197614	-0.0829435	0.201352	-0.0374142	0.127606	-0.0815271	0.134584	-0.0110319	0.057187	-0.0813572	0.0615526	0.00393466	-0.0145224	-0.0825119	-0.00804647	0.0201321	-0.0864971	-0.0776622	-0.0793589	0.0298786
90043_6w_G2_L.tif	0.264169	-0.0847762	-0.798668	0.287642	-0.0613477	0.192894	0.196639	-0.0842972	0.195198	-0.0454804	0.12938	-0.0793799	0.128103	-0.0196719	0.0619042	-0.0754459	0.0613813	0.00328733	-0.00679979	-0.0726034	-0.00806532	0.0198102	-0.0830342	-0.072456	-0.0788593	0.0304772
90044_6w_G2_L.tif	0.258639	-0.080289	-0.784267	0.291705	-0.0772075	0.219872	0.195259	-0.0845826	0.196219	-0.0309616	0.128118	-0.0879416	0.128466	-0.00802978	0.0623065	-0.090852	0.0596766	0.00933597	-0.00385968	-0.0937277	-0.00913919	0.0223786	-0.075017	-0.0950788	-0.0791948	0.0281724
90045_6w_G2_L.tif	0.268072	-0.0785632	-0.792795	0.290793	-0.063741	0.193213	0.199246	-0.080452	0.200496	-0.0376074	0.128877	-0.0800159	0.129273	-0.0171043	0.0587951	-0.0799707	0.0596122	0.00195777	-0.0136786	-0.0824903	-0.0106498	0.0169808	-0.0860493	-0.0786079	-0.0774572	0.0318672
90048_6w_G2_L.tif	0.264503	-0.0716625	-0.778863	0.295285	-0.0790627	0.226353	0.19742	-0.0818923	0.193739	-0.0312217	0.131848	-0.0850197	0.125141	-0.00963703	0.0622769	-0.0938483	0.0558503	0.00653335	-0.00297773	-0.0972517	-0.0114357	0.0205221	-0.0755348	-0.101702	-0.0829046	0.0235415
90051_6w_G2_L.tif	0.272778	-0.0805523	-0.799501	0.292948	-0.062259	0.164192	0.198436	-0.0830259	0.204789	-0.0416044	0.128852	-0.0754575	0.134575	-0.018298	0.0568634	-0.0716858	0.0635094	0.00132074	-0.0160495	-0.0688792	-0.00732399	0.0187238	-0.0937358	-0.0668504	-0.0809338	0.0291683
90053_6w_G2_L.tif	0.272194	-0.0858427	-0.8054	0.286449	-0.0447883	0.156635	0.198634	-0.0816009	0.212475	-0.0385619	0.124756	-0.074956	0.137847	-0.0203353	0.0505804	-0.0690201	0.0665144	0.000380467	-0.0244186	-0.0639185	-0.00522026	0.0186993	-0.10237	-0.0577187	-0.0808034	0.0297904
90055_6w_G2_L2.tif	0.270075	-0.0826572	-0.803399	0.284536	-0.0494412	0.179392	0.198335	-0.0818608	0.199003	-0.048005	0.126263	-0.0779786	0.13167	-0.0215389	0.0556797	-0.0728169	0.0619061	-0.000627839	-0.0158019	-0.0684542	-0.00612465	0.0198085	-0.0914983	-0.0636906	-0.0766665	0.0338937
90060_6w_G2_L.tif	0.263981	-0.0682672	-0.775132	0.294506	-0.0754094	0.248092	0.198538	-0.0803581	0.190324	-0.0297118	0.132218	-0.0876646	0.119135	-0.0116605	0.0671549	-0.0948425	0.0491629	0.002644	0.0018532	-0.101798	-0.0189623	0.0140291	-0.0678799	-0.105861	-0.0849825	0.0208921
90062_6w_G2_L.tif	0.2645	-0.0820924	-0.79414	0.287531	-0.0601086	0.196859	0.196463	-0.0832443	0.201251	-0.036364	0.127051	-0.0818113	0.131328	-0.0144062	0.056262	-0.0827332	0.0614244	0.00420854	-0.012003	-0.0803646	-0.00727566	0.0209106	-0.0866014	-0.0791854	-0.0781512	0.0306925
90066_6w_G2_L.tif	0.260668	-0.0805075	-0.789759	0.288675	-0.0655001	0.220481	0.196455	-0.0834005	0.191955	-0.0390038	0.131607	-0.082136	0.123105	-0.0167956	0.0649485	-0.0837968	0.0557932	0.00296357	-0.00248549	-0.0858911	-0.0107248	0.0195673	-0.0756661	-0.087449	-0.0803969	0.027293
90069_6w_G2_L.tif	0.26565	-0.0761799	-0.788691	0.290985	-0.071445	0.210364	0.197501	-0.0824924	0.193083	-0.0393703	0.129476	-0.0838596	0.125303	-0.0156871	0.0612845	-0.0863472	0.0587697	0.0054592	-0.00700125	-0.0885415	-0.00925311	0.0209356	-0.0774096	-0.0864053	-0.0772677	0.0311393
90078_6w_G2_L.tif	0.272273	-0.0666972	-0.782123	0.293046	-0.0641682	0.216089	0.198679	-0.079552	0.200231	-0.0300106	0.127439	-0.0848596	0.128355	-0.0116388	0.057985	-0.0889485	0.0556223	0.0017697	-0.013123	-0.0946062	-0.0150917	0.013717	-0.0834663	-0.0925735	-0.0826121	0.0242655
90089_6w_G2_L.tif	0.267557	-0.0757166	-0.787302	0.294469	-0.071225	0.202037	0.198085	-0.081897	0.198081	-0.0358449	0.130709	-0.0809012	0.128255	-0.0142618	0.0618212	-0.0826089	0.0594514	0.00478406	-0.00835836	-0.085503	-0.00973431	0.0196492	-0.0826958	-0.0867726	-0.0846447	0.0225664
90091_6w_G2_L.tif	0.263264	-0.0790012	-0.788505	0.293139	-0.0752622	0.210628	0.198311	-0.0822221	0.192559	-0.0394449	0.131075	-0.0832134	0.124948	-0.0154956	0.0648135	-0.084018	0.0573129	0.00431298	-0.00151588	-0.0844903	-0.0120406	0.0180922	-0.0749698	-0.0863639	-0.0799894	0.0280765
90099_6w_G2_L.tif	0.264432	-0.083871	-0.796871	0.291619	-0.0712437	0.192518	0.197253	-0.0846684	0.194496	-0.0446332	0.130696	-0.0803228	0.126827	-0.0194523	0.0629474	-0.0782156	0.0588915	0.00186586	-0.00182625	-0.0721253	-0.00933848	0.0193439	-0.0756594	-0.0705739	-0.0806043	0.0285158
90106_6w_G2_L2.tif	0.261546	-0.0755319	-0.783171	0.290916	-0.0680765	0.234194	0.197113	-0.0821899	0.190278	-0.0357784	0.132125	-0.0842187	0.123142	-0.012512	0.0665846	-0.087912	0.0523946	0.00238519	5.04937e-06	-0.0922737	-0.0143859	0.0171026	-0.0731266	-0.0964868	-0.0844295	0.0223064
90109_6w_G2_L.tif	0.279277	-0.0633742	-0.785799	0.296824	-0.0605638	0.192811	0.20317	-0.0742392	0.202244	-0.0354641	0.12976	-0.0773908	0.129681	-0.017089	0.0559462	-0.0817706	0.0584758	-0.000114437	-0.0186254	-0.0868055	-0.0151535	0.0104695	-0.092991	-0.0852458	-0.0854211	0.0213888
90117_6w_G2_L.tif	0.268658	-0.0809038	-0.796448	0.291918	-0.0694473	0.179186	0.197049	-0.0844782	0.201333	-0.039584	0.127768	-0.080957	0.131717	-0.0164461	0.0580706	-0.0786555	0.0623235	0.00383666	-0.0121471	-0.0766852	-0.00811636	0.0196416	-0.0846652	-0.0714707	-0.0760964	0.0345982
90120_6w_G2_L.tif	0.271083	-0.0845572	-0.80395	0.28468	-0.0476966	0.162917	0.197578	-0.0824394	0.206632	-0.0430131	0.125238	-0.0757618	0.138675	-0.0166465	0.0493452	-0.074058	0.068941	0.0053408	-0.0266732	-0.0722541	-0.00282736	0.0225864	-0.100057	-0.0618754	-0.0762883	0.0350817
90122_6w_G2_L.tif	0.265515	-0.0834605	-0.79917	0.28653	-0.059506	0.192117	0.196203	-0.0845827	0.196017	-0.0450687	0.127731	-0.0806593	0.128338	-0.0199139	0.0601728	-0.0763662	0.0611046	0.00255192	-0.00812053	-0.0725975	-0.00691026	0.020922	-0.0845556	-0.0723578	-0.0768186	0.0328854
90131_6w_G2_L.tif	0.259041	-0.0813936	-0.788031	0.2904	-0.0730172	0.219641	0.195941	-0.0842873	0.192941	-0.0364067	0.130919	-0.0842804	0.124161	-0.0142722	0.0646695	-0.0866342	0.0574181	0.00582311	-0.00169369	-0.0886927	-0.0106074	0.0203256	-0.0730606	-0.0893035	-0.0786803	0.0290812
90132_6w_G2_L.tif	0.263336	-0.0897425	-0.805468	0.280728	-0.0473577	0.180194	0.193031	-0.0873401	0.202345	-0.0435673	0.124122	-0.0798673	0.135096	-0.0173561	0.0554808	-0.0726352	0.0665214	0.00471981	-0.0176441	-0.0702684	-0.00238789	0.0238086	-0.0928235	-0.0648386	-0.0742515	0.0361646
90136_6w_G2_L.tif	0.271588	-0.0755844	-0.791295	0.292055	-0.0604921	0.185235	0.200318	-0.0784009	0.204564	-0.0349036	0.12764	-0.0790622	0.134081	-0.01335	0.0539898	-0.0816155	0.0618488	0.00293461	-0.0196835	-0.0838634	-0.00814017	0.0190593	-0.0933052	-0.0799775	-0.0811136	0.0274735
90147_6w_G2_L.tif	0.260605	-0.0788882	-0.79189	0.285079	-0.0627247	0.230123	0.19231	-0.0876105	0.187798	-0.0412277	0.130279	-0.0847908	0.122112	-0.0159894	0.0625313	-0.0889657	0.0537167	0.00212074	-0.00110087	-0.0884173	-0.0121181	0.0187292	-0.0659974	-0.0823256	-0.075521	0.0321638
90148_6w_G2_L.tif	0.263857	-0.0766898	-0.783694	0.298947	-0.0889392	0.206925	0.197551	-0.0837289	0.195243	-0.0335361	0.130589	-0.0863469	0.125845	-0.011972	0.0664469	-0.0864846	0.0578148	0.00687739	0.000884637	-0.0879491	-0.0109364	0.0205129	-0.0729598	-0.0923489	-0.0817022	0.0257932
90149_6w_G2_L.tif	0.26567	-0.0782961	-0.789193	0.295444	-0.0785649	0.199747	0.197309	-0.0839772	0.19755	-0.0359252	0.130089	-0.0834691	0.127219	-0.0148171	0.063851	-0.0826424	0.0578876	0.00359535	-0.00379681	-0.0831595	-0.0133266	0.0158194	-0.0755645	-0.0818922	-0.0791307	0.0295724
90154_6w_G2_L.tif	0.265998	-0.0802704	-0.793744	0.291633	-0.0686801	0.198061	0.197169	-0.0839076	0.195937	-0.0412796	0.13049	-0.0805157	0.125759	-0.01953	0.0629718	-0.0789454	0.0584368	0.00204623	-0.00411162	-0.0764776	-0.00961846	0.019192	-0.0792009	-0.0771339	-0.081406	0.0271279
90165_6w_G2_L.tif	0.274272	-0.0748644	-0.791902	0.30087	-0.0726938	0.167907	0.200991	-0.0795941	0.206747	-0.0338692	0.131062	-0.0755706	0.133115	-0.0160737	0.0593286	-0.074737	0.0601974	-0.000196124	-0.0138086	-0.075574	-0.0107262	0.0155966	-0.0906974	-0.0754925	-0.0858855	0.0215979
90169_6w_G2_L.tif	0.263803	-0.0898966	-0.80391	0.282969	-0.0524498	0.174347	0.193381	-0.0874248	0.205271	-0.0403764	0.123959	-0.0802937	0.137852	-0.0141528	0.0524169	-0.0762355	0.0680406	0.00662916	-0.0181571	-0.0707243	-0.00194142	0.0246341	-0.0933296	-0.0652351	-0.0749349	0.0357601
90173_6w_G2_L.tif	0.262242	-0.0774757	-0.784255	0.29654	-0.0833403	0.217389	0.198871	-0.0818787	0.191677	-0.0365495	0.131821	-0.0853232	0.123019	-0.0142857	0.06842	-0.0855489	0.0547811	0.00396896	0.00167368	-0.089253	-0.0123682	0.019111	-0.0692655	-0.0905586	-0.0832774	0.0238642
90175_6w_G2_L.tif	0.268248	-0.0737248	-0.785673	0.296818	-0.0749014	0.207014	0.199621	-0.0805193	0.198754	-0.0330668	0.132274	-0.0809141	0.125592	-0.0157195	0.0638479	-0.0835482	0.0539212	-0.000555826	-0.00736731	-0.0891843	-0.0168264	0.0118094	-0.07456	-0.0829811	-0.082931	0.0245718
90180_6w_G2_L.tif	0.262569	-0.0810793	-0.794068	0.287504	-0.0677291	0.210332	0.19635	-0.0842139	0.189856	-0.0444317	0.129945	-0.0828789	0.123401	-0.0189933	0.0634448	-0.0825533	0.0588821	0.00473269	-0.00589237	-0.0850491	-0.00963621	0.0201035	-0.073892	-0.0793709	-0.0732318	0.0358988
90187_6w_G2_L.tif	0.26898	-0.0793015	-0.792224	0.296648	-0.0744142	0.179419	0.199973	-0.0807666	0.20338	-0.0351357	0.130184	-0.0790349	0.133209	-0.0129379	0.0582409	-0.0808811	0.0599462	0.0018559	-0.0132499	-0.0817679	-0.0117509	0.0154606	-0.0826369	-0.0734225	-0.0796369	0.0298648
90189_6w_G2_L.tif	0.268091	-0.0858975	-0.803098	0.287462	-0.0547047	0.174565	0.198861	-0.0819742	0.20293	-0.0436219	0.126483	-0.078429	0.131682	-0.0217391	0.0580605	-0.0705207	0.0617999	-0.000772098	-0.0133807	-0.0660542	-0.00825637	0.017372	-0.0896005	-0.061909	-0.078868	0.0315186
90197_6w_G2_L.tif	0.263338	-0.0851246	-0.801669	0.28362	-0.0540095	0.199944	0.195395	-0.0852287	0.192378	-0.0482045	0.129836	-0.0785936	0.124675	-0.0233053	0.0624366	-0.0747432	0.057868	-0.000702633	-0.00660324	-0.0723737	-0.00733505	0.0204446	-0.0807551	-0.0696693	-0.0755556	0.0339366
90198_6w_G2_L.tif	0.265406	-0.0825648	-0.795315	0.286919	-0.0606508	0.188541	0.195374	-0.0845361	0.202618	-0.036634	0.123995	-0.0841113	0.134508	-0.0122693	0.0542007	-0.082474	0.068569	0.0115457	-0.0170056	-0.0821948	-0.00642307	0.0213486	-0.0889952	-0.0768044	-0.0762803	0.0332343
90202_6w_G2_L.tif	0.269404	-0.0804578	-0.798746	0.287777	-0.054951	0.188415	0.198236	-0.0820341	0.196899	-0.0464025	0.12981	-0.0764514	0.129018	-0.0211686	0.0601713	-0.0729748	0.0599095	-0.000394801	-0.0120452	-0.0722819	-0.00864657	0.0180913	-0.0885732	-0.0708966	-0.0804861	0.0287785
90214_6w_G2_L.tif	0.265164	-0.0819281	-0.796031	0.288067	-0.064198	0.195724	0.197012	-0.0835092	0.196989	-0.0413891	0.128691	-0.0810252	0.127202	-0.0190935	0.0594601	-0.0803868	0.0601259	0.0029839	-0.00994753	-0.0795985	-0.00772735	0.0207574	-0.0818127	-0.0754273	-0.0749271	0.0348255
90219_6w_G2_L.tif	0.274442	-0.0812211	-0.806407	0.284949	-0.0414113	0.171633	0.20153	-0.0782173	0.203167	-0.0480275	0.127623	-0.0733802	0.130803	-0.0270092	0.0533462	-0.0694148	0.0589736	-0.00745859	-0.019778	-0.0637452	-0.0111052	0.0121212	-0.0922023	-0.052044	-0.0789809	0.0318146
90222_6w_G2_L.tif	0.270206	-0.0775308	-0.798144	0.281146	-0.0383828	0.200147	0.196459	-0.0817086	0.200602	-0.0410261	0.125185	-0.0794303	0.131873	-0.0175069	0.0542963	-0.0773565	0.0603418	-2.42512e-06	-0.0218609	-0.0808221	-0.0112679	0.0145437	-0.092297	-0.0723118	-0.0770099	0.031858
90227_6w_G2_L.tif	0.26886	-0.0785243	-0.791393	0.294271	-0.0675447	0.186359	0.200777	-0.0788407	0.201506	-0.037249	0.131276	-0.0767851	0.131057	-0.0156402	0.0589062	-0.0790921	0.0595145	0.00130389	-0.0130992	-0.0805823	-0.00938515	0.0183653	-0.0895598	-0.0814317	-0.080915	0.0278458
90229_6w_G2_L.tif	0.272569	-0.0728061	-0.789335	0.296079	-0.0700835	0.186795	0.200454	-0.0791199	0.201728	-0.0358059	0.129841	-0.0791772	0.131777	-0.0137378	0.0572308	-0.082602	0.0587408	0.000904943	-0.0143451	-0.0843	-0.011564	0.0158393	-0.0868181	-0.080717	-0.080195	0.0286479
90232_6w_G2_L.tif	0.26346	-0.0838481	-0.796982	0.285611	-0.058709	0.196986	0.195389	-0.0846948	0.198257	-0.0404663	0.127166	-0.0815697	0.129989	-0.016462	0.0581001	-0.0801576	0.0621573	0.00470722	-0.0111393	-0.0785939	-0.00708078	0.0209794	-0.0851447	-0.0763742	-0.0754625	0.0338839
90233_6w_G2_L.tif	0.265113	-0.0800899	-0.793126	0.288033	-0.0579769	0.205734	0.198459	-0.0810104	0.196506	-0.0401216	0.129676	-0.0800095	0.127433	-0.0173909	0.0606561	-0.0800783	0.0576098	0.00095354	-0.00917032	-0.0806941	-0.0105089	0.0177511	-0.0833577	-0.0799524	-0.0813127	0.0268755
90240_6w_G2_L.tif	0.266155	-0.0782883	-0.79057	0.293464	-0.0751687	0.198755	0.197011	-0.0840392	0.19799	-0.0364325	0.128201	-0.0847235	0.127378	-0.0155863	0.0613336	-0.0838793	0.0585143	0.00360261	-0.0045204	-0.0813945	-0.0100401	0.0194307	-0.0776072	-0.0810681	-0.0786753	0.0301595
[truncated: 702 more rows]
