# Supplementary material for: An analysis of beak shape variation in two ages of domestic turkeys (Meleagris gallopavo) using landmark-based geometric morphometrics
Source: PLoS One. 2017 Sep 21;12(9):e0185159. doi: 10.1371/journal.pone.0185159 (PMC5608350; doi:10.1371/journal.pone.0185159)
Supplement: S6 Dataset — (XLSX) [file pone.0185159.s006.xlsx]

## Sheet: PoultUpperLateralSemi.txt
Id	RawCoord1	RawCoord2	RawCoord3	RawCoord4	RawCoord5	RawCoord6	RawCoord7	RawCoord8	RawCoord9	RawCoord10	RawCoord11	RawCoord12	RawCoord13	RawCoord14	RawCoord15	RawCoord16	RawCoord17	RawCoord18	RawCoord19	RawCoord20	RawCoord21	RawCoord22	RawCoord23	RawCoord24	RawCoord25	RawCoord26
90166_6w_G1_L.tif	0.268647	-0.216644	-0.759394	0.15548	-0.0889818	0.0610681	0.202816	-0.145671	0.192503	-0.00506418	0.139537	-0.1123	0.12021	0.0648427	0.0722671	-0.0918031	0.0491453	0.111555	0.00270902	-0.0836324	-0.0237397	0.150952	-0.0723834	-0.0837167	-0.103335	0.194935
98431_6w_G1_L.tif	0.288236	-0.203012	-0.753413	0.171282	-0.0984524	0.050484	0.210811	-0.143813	0.187363	-0.0118197	0.14408	-0.112782	0.112127	0.058724	0.0736858	-0.0957633	0.0397095	0.106561	0.00636146	-0.0842547	-0.0326943	0.149043	-0.0664005	-0.0816154	-0.111414	0.196966
98435_6w_G1_L.tif	0.27657	-0.215887	-0.747469	0.154722	-0.0946896	0.0560115	0.202676	-0.151987	0.191273	0.00113177	0.135075	-0.124391	0.11612	0.0711903	0.0713075	-0.100046	0.0419261	0.115395	0.00370789	-0.0912411	-0.0273806	0.160787	-0.0670376	-0.0884865	-0.102078	0.212803
98437_6w_G1_L.tif	0.279235	-0.19815	-0.757843	0.159476	-0.0984876	0.0442706	0.206051	-0.138421	0.193243	-0.00528783	0.132332	-0.119972	0.121661	0.0643937	0.0643954	-0.10018	0.0488908	0.107586	-0.00365676	-0.0898213	-0.0184236	0.154447	-0.0739703	-0.0824645	-0.0934267	0.204124
98441_6w_G1_L.tif	0.265455	-0.209654	-0.761499	0.147411	-0.0869271	0.0601818	0.200134	-0.141454	0.196939	-3.61878e-05	0.130071	-0.118055	0.125422	0.0670146	0.0632548	-0.0977236	0.0556397	0.112894	-0.00566988	-0.0889949	-0.0137572	0.15461	-0.0796436	-0.08739	-0.0894182	0.201196
98450_6w_G1_L.tif	0.27358	-0.198346	-0.767125	0.15616	-0.0923403	0.0518264	0.201946	-0.139167	0.19528	-0.00778413	0.13266	-0.113794	0.124961	0.060238	0.0647408	-0.0934853	0.0548362	0.105836	-0.00459663	-0.0837655	-0.0151469	0.147206	-0.0773118	-0.0781774	-0.0914835	0.193252
98451_6w_G1_L.tif	0.274626	-0.199441	-0.760647	0.151625	-0.0914368	0.0540654	0.197936	-0.146364	0.198137	0.00159236	0.131544	-0.117477	0.122992	0.0640425	0.0617492	-0.100904	0.0512996	0.107713	-0.00735318	-0.0922728	-0.0172434	0.151246	-0.0751964	-0.0816508	-0.0864079	0.207826
98453_6w_G1_L.tif	0.275534	-0.216289	-0.756134	0.157184	-0.0900099	0.0623	0.203747	-0.150166	0.189151	-0.00667276	0.139297	-0.117686	0.113699	0.0622548	0.0738309	-0.0947204	0.0426561	0.110778	0.00768188	-0.082582	-0.0285777	0.15377	-0.0635042	-0.0786205	-0.107371	0.200451
98454_6w_G1_L.tif	0.265363	-0.216556	-0.757554	0.142273	-0.0878169	0.0612998	0.195846	-0.151336	0.189398	-0.0047341	0.131767	-0.120375	0.12042	0.0684273	0.0671737	-0.0978509	0.0549498	0.121124	0.000738326	-0.0871167	-0.0145288	0.163707	-0.0734518	-0.0876434	-0.0923045	0.208781
98459_6w_G1_L.tif	0.280374	-0.207876	-0.74558	0.152215	-0.0908385	0.0603296	0.203426	-0.149009	0.183369	-0.00865222	0.134476	-0.123801	0.115931	0.0712431	0.0668494	-0.105216	0.0482147	0.123683	-0.00075276	-0.0968655	-0.0221247	0.167032	-0.0744386	-0.0985853	-0.0989052	0.215502
98484_6w_G1_L.tif	0.2814	-0.194102	-0.763391	0.165872	-0.0927665	0.0532016	0.204053	-0.141252	0.198725	-0.00222638	0.134035	-0.116136	0.12373	0.0613818	0.0660977	-0.0952339	0.0497266	0.102823	-0.00261225	-0.0843789	-0.0231831	0.141293	-0.074549	-0.0776498	-0.101265	0.186407
98495_6w_G1_L.tif	0.276586	-0.195124	-0.768857	0.159407	-0.0845329	0.0634884	0.2028	-0.138698	0.198561	-0.00487123	0.132008	-0.115001	0.124164	0.0575173	0.0637692	-0.0947374	0.0528157	0.101674	-0.00422879	-0.0825802	-0.0198223	0.139623	-0.0773757	-0.0770639	-0.0958875	0.186366
98523_6w_G1_L.tif	0.262092	-0.189333	-0.777563	0.142264	-0.0882216	0.0497917	0.189583	-0.139872	0.207548	0.00388036	0.120507	-0.116129	0.138705	0.064716	0.0526359	-0.0964719	0.0692929	0.105833	-0.0158263	-0.0846838	-0.00024335	0.143195	-0.0891175	-0.0776148	-0.0693921	0.194424
98524_6w_G1_L.tif	0.276397	-0.212263	-0.748264	0.154096	-0.0902573	0.0609525	0.205118	-0.146074	0.189697	-0.00207515	0.135614	-0.121323	0.11635	0.0690419	0.0662898	-0.104614	0.0476484	0.119873	-0.00153348	-0.0959512	-0.0241656	0.161178	-0.0718251	-0.0922308	-0.101069	0.20939
98528_6w_G1_L.tif	0.278091	-0.20683	-0.753819	0.160366	-0.0926798	0.0563345	0.207089	-0.141534	0.19302	-0.00272792	0.136297	-0.11803	0.118464	0.0650995	0.0681696	-0.0987392	0.0457665	0.11001	-0.000991876	-0.0905538	-0.0239319	0.15405	-0.0737841	-0.088229	-0.101691	0.200784
98532_6w_G1_L.tif	0.277306	-0.214134	-0.742368	0.155644	-0.0891104	0.0635075	0.207177	-0.145296	0.194443	0.00694451	0.13269	-0.127243	0.117773	0.0749988	0.064683	-0.10915	0.0441683	0.119875	-0.00398339	-0.102272	-0.0276141	0.161636	-0.0714255	-0.095865	-0.10374	0.211353
98536_6w_G1_L.tif	0.27491	-0.218193	-0.74757	0.155635	-0.0957121	0.0547003	0.205274	-0.148506	0.191539	0.0011305	0.136534	-0.122391	0.115771	0.0703468	0.0696959	-0.102161	0.0434832	0.117192	0.00276418	-0.0923411	-0.0273512	0.160537	-0.0655625	-0.086179	-0.103775	0.21023
98557_6w_G1_L.tif	0.280779	-0.205744	-0.747664	0.157432	-0.0929408	0.056725	0.203836	-0.147716	0.189212	-0.0035613	0.136403	-0.119974	0.117117	0.0691555	0.0682284	-0.10158	0.0466779	0.117668	-0.00115986	-0.094968	-0.0251348	0.158899	-0.0762698	-0.0976587	-0.0990842	0.211322
98563_6w_G1_L.tif	0.274574	-0.220693	-0.74045	0.149569	-0.0952435	0.0561809	0.202368	-0.153441	0.188112	0.00217527	0.134013	-0.127613	0.115112	0.0764352	0.0689832	-0.10614	0.0441641	0.125309	0.0024973	-0.0973133	-0.0244916	0.171523	-0.0685369	-0.096983	-0.101102	0.22099
98578_6w_G1_L.tif	0.281421	-0.197081	-0.756554	0.163621	-0.099792	0.0425801	0.205242	-0.141402	0.197135	0.000819859	0.133401	-0.119794	0.120376	0.0631399	0.0639969	-0.102077	0.0490916	0.109208	-0.00213289	-0.0885214	-0.0214067	0.151634	-0.0725477	-0.0811849	-0.0982317	0.199058
98583_6w_G1_L.tif	0.273797	-0.202996	-0.75511	0.147957	-0.0922462	0.0537491	0.197164	-0.148688	0.193721	-0.000383329	0.129397	-0.122345	0.123425	0.0702902	0.0623851	-0.102614	0.0524782	0.115373	-0.00637327	-0.0946758	-0.0141335	0.161738	-0.0766301	-0.0892554	-0.0878743	0.211848
98586_6w_G1_L.tif	0.279595	-0.223396	-0.733266	0.151336	-0.0840607	0.0736724	0.204252	-0.156862	0.185896	0.00361141	0.136124	-0.130435	0.110024	0.0777857	0.0692087	-0.111754	0.0397312	0.129319	0.00320284	-0.103223	-0.0315713	0.173548	-0.0672048	-0.103725	-0.111931	0.220124
98595_6w_G1_L.tif	0.277443	-0.211946	-0.752721	0.156628	-0.0893054	0.0625874	0.203452	-0.149235	0.18847	-0.00632299	0.137511	-0.119103	0.116262	0.066407	0.0705054	-0.0985863	0.0457322	0.115146	0.00372629	-0.0877121	-0.0258962	0.157133	-0.0694356	-0.0868507	-0.105744	0.201855
98597_6w_G1_L.tif	0.286036	-0.200882	-0.752636	0.172283	-0.0952502	0.0538302	0.212881	-0.136998	0.192957	-0.00461017	0.140406	-0.115085	0.116118	0.0615207	0.0699223	-0.0983325	0.0439559	0.108543	-0.000126794	-0.0907776	-0.03104	0.146136	-0.0728063	-0.0875443	-0.110417	0.191917
98600_6w_G1_L.tif	0.281798	-0.194799	-0.755867	0.162352	-0.094783	0.0503951	0.202398	-0.144411	0.197092	0.000761532	0.133268	-0.118777	0.123359	0.0672999	0.0643084	-0.100563	0.0499218	0.109616	-0.00543086	-0.0928203	-0.0220171	0.149384	-0.0767509	-0.0871306	-0.0972961	0.198694
98617_6w_G1_L.tif	0.280925	-0.198043	-0.752692	0.159801	-0.0978691	0.0460836	0.202506	-0.145434	0.194313	-0.000499258	0.132391	-0.121645	0.121305	0.0681263	0.0645363	-0.102251	0.05051	0.114813	-0.00341721	-0.0925577	-0.0193424	0.157958	-0.0756612	-0.0893906	-0.0975048	0.20304
98618_6w_G1_L.tif	0.289566	-0.203312	-0.740164	0.164277	-0.0945184	0.0574161	0.209698	-0.146253	0.185939	-0.00449983	0.137075	-0.125537	0.111712	0.0691525	0.0685451	-0.107679	0.0417509	0.120631	0.000407847	-0.100034	-0.0304536	0.163066	-0.0710161	-0.0988907	-0.108543	0.211664
98638_6w_G1_L.tif	0.283359	-0.207177	-0.744141	0.162789	-0.0996463	0.0478992	0.20709	-0.146692	0.19295	0.00338184	0.136642	-0.122961	0.116107	0.0711029	0.0681403	-0.104915	0.0404294	0.112994	0.00112479	-0.0950721	-0.0295572	0.157908	-0.0705006	-0.0932642	-0.101998	0.214007
98640_6w_G1_L.tif	0.29011	-0.216112	-0.733278	0.169542	-0.0910844	0.0667694	0.212882	-0.150566	0.186427	0.000165734	0.144127	-0.12336	0.107098	0.0714259	0.0759792	-0.104729	0.0330386	0.119769	0.006407	-0.0994572	-0.0423949	0.160126	-0.0672635	-0.102735	-0.12205	0.209161
98643_6w_G1_L.tif	0.27734	-0.20126	-0.750766	0.147049	-0.0861159	0.0634913	0.199832	-0.14667	0.193375	0.00202954	0.126736	-0.127872	0.120054	0.0698132	0.0591782	-0.109386	0.0498596	0.116523	-0.00719683	-0.0988756	-0.0165433	0.163356	-0.0784664	-0.0961064	-0.0872864	0.217908
98645_6w_G1_L.tif	0.279334	-0.212398	-0.747517	0.157323	-0.0878406	0.065478	0.206472	-0.147063	0.188495	-0.00353133	0.137509	-0.12112	0.114912	0.0686393	0.0693057	-0.10259	0.0427788	0.115789	0.000533073	-0.0950423	-0.0272985	0.160204	-0.0705127	-0.0923967	-0.106171	0.206708
98647_6w_G1_L.tif	0.277748	-0.213505	-0.755565	0.159055	-0.0830808	0.0712617	0.205813	-0.147576	0.189721	-0.0062338	0.13869	-0.118607	0.114768	0.0634118	0.0716556	-0.0976612	0.0421614	0.109988	0.00491593	-0.0862289	-0.0317502	0.149645	-0.0651738	-0.080805	-0.109903	0.197256
98648_6w_G1_L.tif	0.285096	-0.213299	-0.740767	0.161751	-0.0932428	0.0607427	0.207571	-0.151404	0.186946	-0.00197209	0.138385	-0.125403	0.110982	0.0703244	0.0728582	-0.103308	0.0386624	0.119003	0.00537294	-0.094807	-0.0335745	0.161981	-0.0667009	-0.0949175	-0.111588	0.211309
98656_6w_G1_L.tif	0.281828	-0.21895	-0.742886	0.164724	-0.0920706	0.0629367	0.212491	-0.145766	0.189885	0.000122696	0.141038	-0.122275	0.110838	0.0685583	0.0731353	-0.102933	0.0354794	0.113562	0.00648892	-0.0926991	-0.0375813	0.155855	-0.0637865	-0.0896897	-0.114859	0.206554
98657_6w_G1_L.tif	0.282058	-0.213683	-0.73997	0.153448	-0.0908883	0.0628924	0.20483	-0.152285	0.18761	0.00113321	0.134225	-0.129057	0.11176	0.0725478	0.0673292	-0.109722	0.0399753	0.120997	0.001372	-0.099944	-0.0290553	0.167373	-0.066845	-0.095665	-0.102401	0.221963
98663_6w_G1_L.tif	0.27502	-0.200335	-0.756639	0.156109	-0.0861598	0.0621565	0.201657	-0.141806	0.20188	0.00706565	0.128979	-0.121698	0.125973	0.0692117	0.0602609	-0.103596	0.0526283	0.11097	-0.00843145	-0.0944756	-0.018531	0.15099	-0.0804199	-0.0901844	-0.0962176	0.195592
98672_6w_G1_L.tif	0.272677	-0.215075	-0.749993	0.152791	-0.0912424	0.0590387	0.205103	-0.144691	0.19173	-0.000207005	0.133834	-0.122372	0.119212	0.0712093	0.0660439	-0.103594	0.0482618	0.118583	-0.000462226	-0.0930178	-0.024063	0.158866	-0.0717599	-0.090351	-0.0993402	0.208819
98683_6w_G1_L.tif	0.2696	-0.209738	-0.75272	0.143967	-0.0831998	0.0667241	0.194175	-0.152415	0.198801	0.00841897	0.127073	-0.125679	0.123526	0.0731956	0.0606031	-0.10593	0.0534962	0.119719	-0.00550814	-0.0951798	-0.0162108	0.161628	-0.0781243	-0.094149	-0.0915101	0.209438
98684_6w_G1_L.tif	0.283923	-0.20059	-0.753083	0.168305	-0.0978786	0.0484869	0.213364	-0.133731	0.189103	-0.0100271	0.1436	-0.108254	0.115962	0.0606135	0.0667909	-0.10165	0.0435459	0.106468	-0.00229188	-0.0929556	-0.0262184	0.151263	-0.0756377	-0.0909125	-0.101178	0.202984
98690_6w_G1_L.tif	0.275907	-0.227994	-0.740936	0.156273	-0.0916602	0.064225	0.209311	-0.150893	0.183005	-0.00481398	0.141768	-0.122838	0.109836	0.0722098	0.0752596	-0.102514	0.0380278	0.122088	0.00777136	-0.0944272	-0.0335174	0.166387	-0.0604751	-0.0903969	-0.114297	0.212694
98709_6w_G1_L.tif	0.275866	-0.19928	-0.758706	0.150897	-0.0903847	0.0561333	0.202106	-0.141337	0.189962	-0.00863904	0.129462	-0.121533	0.123145	0.0664867	0.0614304	-0.102643	0.0546355	0.115025	-0.00610517	-0.0921427	-0.0150415	0.157109	-0.0767147	-0.0861217	-0.0896538	0.206046
98711_6w_G1_L.tif	0.289697	-0.208246	-0.736662	0.167267	-0.0973847	0.0547983	0.210342	-0.14871	0.187236	-0.00070922	0.139911	-0.124494	0.111497	0.072633	0.0713799	-0.106641	0.0379658	0.119915	0.00245329	-0.100497	-0.0353627	0.161569	-0.0685042	-0.0993636	-0.112569	0.212477
98716_6w_G1_L.tif	0.275976	-0.202184	-0.749171	0.149612	-0.0876495	0.0610789	0.198872	-0.147402	0.196232	0.005674	0.127817	-0.125875	0.123697	0.0741883	0.0580947	-0.110379	0.05377	0.121075	-0.00883498	-0.100569	-0.016122	0.162962	-0.0801184	-0.0976879	-0.0925628	0.209507
98724_6w_G1_L.tif	0.268366	-0.208747	-0.754397	0.144655	-0.0894054	0.0576367	0.195739	-0.148986	0.197901	0.00611608	0.127236	-0.124088	0.124354	0.071857	0.0603622	-0.104647	0.0564443	0.120666	-0.00512183	-0.0926025	-0.0141868	0.160923	-0.0792206	-0.0929591	-0.0880721	0.210176
98729_6w_G1_L.tif	0.266399	-0.199767	-0.762468	0.143565	-0.0910681	0.0511471	0.193892	-0.144196	0.200707	0.00441328	0.124575	-0.120759	0.130784	0.0704462	0.0565453	-0.102446	0.061373	0.114856	-0.0114649	-0.0924937	-0.0069539	0.156433	-0.0835871	-0.0878209	-0.0787342	0.206622
98744_6w_G1_L.tif	0.271954	-0.215106	-0.750201	0.149804	-0.0941804	0.054571	0.198559	-0.152776	0.193685	0.00319528	0.130738	-0.126111	0.11987	0.0725863	0.0685005	-0.100041	0.0491312	0.119977	0.00097958	-0.0910659	-0.0201718	0.164047	-0.069889	-0.0880527	-0.0989738	0.208973
98756_6w_G1_L.tif	0.285622	-0.202567	-0.750286	0.170425	-0.0989361	0.0482899	0.212381	-0.138277	0.188431	-0.00929469	0.140599	-0.115672	0.116408	0.0647876	0.0710849	-0.0979056	0.0448492	0.112906	0.00145086	-0.0903864	-0.0290042	0.152205	-0.0731085	-0.0908591	-0.109491	0.196349
98765_6w_G1_L.tif	0.26738	-0.205801	-0.762055	0.147776	-0.0928468	0.0511407	0.195919	-0.146347	0.197549	0.000322776	0.12901	-0.118708	0.127611	0.0688904	0.0625399	-0.0976933	0.0575801	0.114088	-0.0057612	-0.0879893	-0.010287	0.157736	-0.0772431	-0.0826238	-0.0893965	0.199208
98777_6w_G1_L.tif	0.26772	-0.204977	-0.76099	0.14391	-0.0894718	0.0559549	0.194459	-0.147883	0.196576	0.000616653	0.127432	-0.120822	0.126222	0.0686793	0.0605836	-0.10082	0.057341	0.115322	-0.00594597	-0.0892141	-0.0105699	0.158648	-0.0785833	-0.0861625	-0.0847734	0.206748
98778_6w_G1_L.tif	0.2777	-0.211435	-0.757051	0.156636	-0.0838074	0.0697325	0.206143	-0.145696	0.182929	-0.0152924	0.140254	-0.115304	0.113252	0.0603608	0.0735426	-0.0940292	0.0450389	0.112093	0.005269	-0.0845494	-0.0277404	0.152752	-0.0708999	-0.086783	-0.10463	0.201515
98780_6w_G1_L.tif	0.272914	-0.215098	-0.754343	0.148556	-0.0794605	0.0741474	0.202391	-0.148572	0.186152	-0.00748597	0.135933	-0.119967	0.115268	0.0660524	0.0679253	-0.101347	0.0468513	0.11669	0.000508962	-0.0918567	-0.02463	0.158335	-0.0700035	-0.0882239	-0.0995063	0.20877
98781_6w_G1_L.tif	0.279424	-0.206891	-0.757149	0.163775	-0.0934498	0.0557909	0.207709	-0.142151	0.191092	-0.00771967	0.142271	-0.110408	0.115956	0.0596952	0.0713865	-0.094328	0.0436025	0.105624	0.00152175	-0.0864054	-0.0268066	0.149247	-0.0718436	-0.0840334	-0.103714	0.197804
98789_6w_G1_L.tif	0.275784	-0.196764	-0.754421	0.159271	-0.0938121	0.0499051	0.205936	-0.134007	0.196244	-0.000615147	0.131948	-0.116538	0.126534	0.0695477	0.0603406	-0.102911	0.0579379	0.117574	-0.0106069	-0.0972372	-0.0154272	0.153781	-0.0878423	-0.100523	-0.0926142	0.198517
98854_6w_G1_L.tif	0.259945	-0.230881	-0.747016	0.13578	-0.0815862	0.0715785	0.195133	-0.157048	0.191917	0.00679905	0.130584	-0.127697	0.117549	0.0774648	0.0668291	-0.105898	0.0484768	0.127126	0.000455091	-0.0973555	-0.0193247	0.172674	-0.067369	-0.0936475	-0.0955932	0.221106
98857_6w_G1_L.tif	0.286147	-0.2226	-0.722974	0.158477	-0.0938984	0.0634122	0.209391	-0.155429	0.184537	0.00611792	0.13741	-0.133953	0.109427	0.0842954	0.0691283	-0.117381	0.0365581	0.134111	0.00332173	-0.109496	-0.0364675	0.177265	-0.0655074	-0.109479	-0.117073	0.224659
98875_6w_G1_L.tif	0.27462	-0.183946	-0.777282	0.156541	-0.088231	0.0536742	0.198788	-0.135791	0.200371	-0.0082452	0.129935	-0.109764	0.129579	0.0539789	0.0599197	-0.0917494	0.0594269	0.0970566	-0.0111597	-0.0828305	-0.00890368	0.139097	-0.0835576	-0.0735842	-0.083506	0.185562
98887_6w_G1_L.tif	0.284345	-0.193174	-0.760697	0.16615	-0.0888948	0.0601598	0.206536	-0.139643	0.193823	-0.00769029	0.135866	-0.115439	0.119892	0.058856	0.0667496	-0.0964966	0.0498153	0.10683	-0.00286054	-0.0874013	-0.0250437	0.142984	-0.0766493	-0.0841996	-0.102882	0.189063
98901_6w_G1_L.tif	0.280768	-0.196852	-0.758586	0.166888	-0.0995416	0.0426155	0.208254	-0.135911	0.192465	-0.00908206	0.138971	-0.109925	0.120987	0.0609489	0.0685194	-0.0934007	0.0500767	0.107438	-0.00323395	-0.0881094	-0.0199372	0.150576	-0.0797443	-0.0895342	-0.0989981	0.194348
98911_6w_G1_L.tif	0.276798	-0.2018	-0.758593	0.159054	-0.0928142	0.0537763	0.203543	-0.142088	0.19269	-0.00652737	0.13563	-0.114684	0.122393	0.0647534	0.0668049	-0.0961841	0.0520152	0.111572	-0.00219185	-0.0870997	-0.0199337	0.151307	-0.0783462	-0.0883784	-0.097994	0.196299
98912_6w_G1_L.tif	0.273377	-0.203895	-0.763658	0.153769	-0.0883621	0.0595419	0.202103	-0.142243	0.192515	-0.00797598	0.133626	-0.115797	0.121283	0.0608141	0.065529	-0.0962255	0.0530843	0.110038	-0.00215137	-0.0850252	-0.0184211	0.15002	-0.0741293	-0.0799073	-0.0947959	0.196886
98913_6w_G1_L.tif	0.278311	-0.206017	-0.749231	0.153429	-0.0915658	0.057773	0.202167	-0.147784	0.191529	-0.000469203	0.132068	-0.124171	0.119235	0.0708198	0.064632	-0.104976	0.0480177	0.117501	-0.00268522	-0.0955001	-0.021704	0.161042	-0.0741883	-0.0930124	-0.0965839	0.211366
98914_6w_G1_L.tif	0.281432	-0.206666	-0.753267	0.159322	-0.085438	0.0677723	0.20414	-0.148434	0.190763	-0.00439569	0.1371	-0.119551	0.11571	0.0644319	0.0687786	-0.100522	0.0425725	0.10975	0.00209503	-0.089183	-0.0268586	0.154777	-0.0702425	-0.0867923	-0.106786	0.19949
98941_6w_G1_L.tif	0.277762	-0.209245	-0.747904	0.156194	-0.0940768	0.0549807	0.200064	-0.152441	0.196156	0.00631337	0.132906	-0.124449	0.120098	0.0731674	0.0662679	-0.10398	0.047007	0.117752	-0.000686055	-0.0939674	-0.0243319	0.159496	-0.0708436	-0.0896758	-0.102419	0.205854
98954_6w_G1_L.tif	0.26888	-0.209534	-0.758065	0.151298	-0.0899748	0.0573263	0.200575	-0.143764	0.198187	0.00296094	0.13019	-0.120558	0.125711	0.0702647	0.0643331	-0.098791	0.0528964	0.112977	-0.00497544	-0.09078	-0.0175167	0.154109	-0.075894	-0.0855208	-0.0943456	0.200013
98968_6w_G1_L2.tif	0.265028	-0.195879	-0.781209	0.150364	-0.0813268	0.0630864	0.197772	-0.135543	0.200972	-0.00766667	0.130357	-0.107949	0.130208	0.0541228	0.0614019	-0.0885923	0.0599738	0.0967371	-0.008493	-0.0779205	-0.00841902	0.137972	-0.0822838	-0.0711658	-0.0839804	0.182435
98970_6w_G1_L.tif	0.280454	-0.201903	-0.749776	0.157126	-0.0978141	0.0474964	0.205207	-0.143112	0.190949	-0.00269866	0.133847	-0.121371	0.117726	0.0669161	0.0650407	-0.103886	0.0474762	0.114957	-0.00230839	-0.0940306	-0.0222192	0.158657	-0.07607	-0.094311	-0.0925113	0.21616
98975_6w_G1_L.tif	0.278593	-0.197335	-0.760369	0.152235	-0.0857831	0.0633	0.20038	-0.145016	0.191959	-0.00657689	0.130354	-0.121046	0.119529	0.0610291	0.0629908	-0.100889	0.0508744	0.109735	-0.0051994	-0.0910047	-0.0147957	0.157817	-0.0749397	-0.0835472	-0.0935927	0.201298
98977_6w_G1_L.tif	0.276312	-0.194883	-0.762127	0.155729	-0.0899837	0.0554342	0.199262	-0.143271	0.199617	0.00128056	0.128576	-0.120388	0.125302	0.0639209	0.0619158	-0.098828	0.0537699	0.107453	-0.00469824	-0.0859013	-0.0156481	0.149538	-0.0811516	-0.0868063	-0.091147	0.196722
98987_6w_G1_L2.tif	0.279809	-0.209256	-0.746873	0.160246	-0.0864067	0.0665961	0.208827	-0.142291	0.194648	0.00338054	0.134682	-0.123296	0.118004	0.0705179	0.0648343	-0.106871	0.0440614	0.114754	-0.00329091	-0.0982093	-0.0284403	0.155557	-0.0730646	-0.0934035	-0.10679	0.202277
98997_6w_G1_L.tif	0.275613	-0.216393	-0.748438	0.15148	-0.0854175	0.0683533	0.203383	-0.150383	0.189173	-0.00131746	0.135081	-0.123928	0.114997	0.0699571	0.0671447	-0.105424	0.0436633	0.117929	0.00139353	-0.0943821	-0.0267537	0.161594	-0.0665541	-0.0883564	-0.103285	0.21087
99021_6w_G1_L.tif	0.265923	-0.206982	-0.757206	0.142933	-0.0824006	0.0654274	0.193046	-0.148953	0.200478	0.00732044	0.12544	-0.12315	0.129495	0.0747243	0.0587721	-0.103521	0.05899	0.11911	-0.00937392	-0.0947172	-0.0106466	0.15988	-0.0833158	-0.0941676	-0.0892004	0.202097
99045_6w_G1_L.tif	0.264619	-0.205293	-0.770434	0.151085	-0.089955	0.0540903	0.196113	-0.143447	0.202872	0.00159666	0.130533	-0.113462	0.12986	0.0639127	0.0631993	-0.0926762	0.0574831	0.105244	-0.00439478	-0.080448	-0.0118443	0.146465	-0.076893	-0.0743438	-0.0911578	0.187277
99051_6w_G1_L.tif	0.276443	-0.189922	-0.767217	0.15813	-0.0900698	0.0536736	0.201575	-0.137042	0.197144	-0.00662341	0.12947	-0.116099	0.127709	0.0612322	0.0623439	-0.0945166	0.0580188	0.10665	-0.00810698	-0.086181	-0.0131563	0.145565	-0.0836926	-0.0842378	-0.0904604	0.189372
99060_6w_G1_L.tif	0.274666	-0.183479	-0.770225	0.152804	-0.091701	0.047915	0.195122	-0.141265	0.202156	-0.000407565	0.125065	-0.118039	0.131782	0.0629104	0.0557836	-0.100053	0.0609643	0.104664	-0.0117152	-0.086997	-0.00720622	0.146639	-0.0841079	-0.079421	-0.0805829	0.194729
99062_6w_G1_L.tif	0.26362	-0.225149	-0.745338	0.138826	-0.0824267	0.0701343	0.19833	-0.152288	0.190268	0.00418786	0.130536	-0.126674	0.120607	0.0795169	0.0632261	-0.108857	0.0515086	0.128781	-0.0029101	-0.0998575	-0.0180972	0.17198	-0.073445	-0.09885	-0.095878	0.21825
99087_6w_G1_L.tif	0.26584	-0.223366	-0.749735	0.138455	-0.0807757	0.0723245	0.196603	-0.154975	0.186656	-0.00146093	0.130427	-0.127104	0.11692	0.0739071	0.0669112	-0.104442	0.0495204	0.12541	0.00121862	-0.0944708	-0.0184279	0.170828	-0.0693351	-0.092948	-0.0958229	0.217841
99089_6w_G1_L.tif	0.266482	-0.218921	-0.753509	0.143141	-0.085127	0.0659651	0.194253	-0.15568	0.196492	0.00642069	0.129793	-0.125302	0.120652	0.0726052	0.0661081	-0.101987	0.0487049	0.117933	0.000831247	-0.0903871	-0.0207824	0.161095	-0.0693302	-0.0867595	-0.0945672	0.211876
99092_6w_G1_L.tif	0.281406	-0.200821	-0.760516	0.170989	-0.0969921	0.0488805	0.208195	-0.139543	0.196734	-0.00396205	0.139859	-0.111305	0.120513	0.0601844	0.0710156	-0.0914969	0.0467392	0.103424	0.00171946	-0.0816258	-0.0270996	0.141728	-0.0736493	-0.0805578	-0.107925	0.184107
99109_6w_G1_L.tif	0.272087	-0.219868	-0.751307	0.152281	-0.0878599	0.064961	0.203555	-0.149607	0.187244	-0.00546104	0.139868	-0.117124	0.11454	0.0671696	0.0716951	-0.0986004	0.0448409	0.117067	0.00331025	-0.0904296	-0.0259914	0.16015	-0.0683678	-0.0884917	-0.103615	0.207954
99136_6w_G1_L.tif	0.264052	-0.197992	-0.772758	0.151649	-0.0947559	0.0435628	0.196681	-0.137312	0.205567	0.00292104	0.127919	-0.112056	0.134353	0.0642898	0.0597566	-0.0922478	0.0624838	0.10425	-0.00994095	-0.0823289	-0.00718691	0.143566	-0.0844583	-0.0776909	-0.0817121	0.18939
99141_6w_G1_L.tif	0.27337	-0.210623	-0.750933	0.151694	-0.0859169	0.0650202	0.201397	-0.147204	0.198034	0.00711985	0.130564	-0.124512	0.121098	0.0715089	0.0643048	-0.103841	0.0470196	0.114067	-0.00391291	-0.0954101	-0.0232026	0.156503	-0.0753343	-0.0926158	-0.0964886	0.208293
99147_6w_G1_L.tif	0.270195	-0.204273	-0.769817	0.159415	-0.0885963	0.058003	0.203197	-0.138396	0.19775	-0.00642357	0.136669	-0.10872	0.125101	0.0585037	0.0684712	-0.0883133	0.0534796	0.102398	-0.0012847	-0.0784677	-0.0192851	0.140322	-0.0776704	-0.0772803	-0.0982101	0.183232
99155_6w_G1_L.tif	0.273058	-0.205309	-0.757255	0.153062	-0.0964916	0.047701	0.199169	-0.146987	0.195415	-0.000310887	0.131072	-0.120486	0.124212	0.0692614	0.0648648	-0.0988541	0.0528387	0.114095	-0.00214069	-0.0876119	-0.0164178	0.157177	-0.0747599	-0.0846158	-0.0935647	0.202879
99156_6w_G1_L.tif	0.286623	-0.188998	-0.753664	0.167599	-0.0913773	0.0561169	0.205661	-0.140567	0.198062	0.00205499	0.133803	-0.118897	0.12212	0.0657208	0.0628322	-0.10359	0.0480087	0.10737	-0.00668307	-0.0953743	-0.0229861	0.148942	-0.0813193	-0.0946965	-0.101079	0.19432
99177_6w_G1_L.tif	0.265826	-0.206971	-0.761582	0.142444	-0.0833866	0.0641238	0.198381	-0.142156	0.192333	-0.00486401	0.129046	-0.118265	0.12565	0.0678333	0.0589125	-0.102687	0.0584852	0.116555	-0.00725818	-0.0908278	-0.00934156	0.159766	-0.0816354	-0.0901795	-0.0854302	0.205228
99195_6w_G1_L.tif	0.270664	-0.198507	-0.765811	0.150547	-0.0884041	0.0565117	0.198435	-0.141211	0.197948	-0.00240764	0.127326	-0.119184	0.127879	0.064732	0.06121	-0.0971109	0.058222	0.110002	-0.00729279	-0.0868269	-0.0119049	0.150211	-0.0802821	-0.0823272	-0.0879896	0.195572
99203_6w_G1_L.tif	0.274718	-0.211462	-0.748253	0.148242	-0.0860655	0.0656333	0.201274	-0.148949	0.188963	-0.00178578	0.13158	-0.125	0.118276	0.0719201	0.0658421	-0.104114	0.049009	0.121198	-0.00295706	-0.0971887	-0.0206953	0.164592	-0.0756661	-0.0971647	-0.0960256	0.214077
99206_6w_G1_L.tif	0.28505	-0.212678	-0.741004	0.162076	-0.0929654	0.0609085	0.207508	-0.151047	0.188414	-0.000314793	0.138537	-0.124763	0.111488	0.0703853	0.0719409	-0.104114	0.03853	0.118045	0.00412113	-0.0959959	-0.0341883	0.160251	-0.0667039	-0.0942437	-0.110728	0.211491
99207_6w_G1_L.tif	0.274375	-0.193185	-0.766469	0.154582	-0.0907636	0.052776	0.201779	-0.13669	0.197791	-0.00410447	0.129325	-0.11649	0.126094	0.0605603	0.0599591	-0.0986336	0.0560848	0.105444	-0.0086708	-0.0880259	-0.0123527	0.148331	-0.0808125	-0.0815444	-0.0863395	0.19698
99211_6w_G1_L.tif	0.260343	-0.221236	-0.751699	0.131913	-0.0903361	0.0576904	0.193449	-0.152807	0.190739	0.00259355	0.124594	-0.129139	0.123107	0.0774782	0.0619825	-0.105618	0.055842	0.127251	-0.00333303	-0.0952088	-0.0112852	0.172018	-0.0732328	-0.0924439	-0.080172	0.227508
99223_6w_G1_L.tif	0.286172	-0.209684	-0.74793	0.167487	-0.0926546	0.0608327	0.210735	-0.145977	0.187154	-0.00738798	0.140776	-0.120252	0.112451	0.0653819	0.0738614	-0.0988939	0.0388104	0.112008	0.00634629	-0.0888558	-0.0351192	0.152658	-0.06565	-0.0867302	-0.114952	0.199415
99229_6w_G1_L.tif	0.275359	-0.221182	-0.747035	0.154945	-0.0922182	0.0609075	0.206433	-0.149477	0.185384	-0.00577843	0.13944	-0.120864	0.112754	0.069021	0.0733865	-0.0996454	0.0411994	0.117664	0.00649181	-0.0900016	-0.0290118	0.162458	-0.0657371	-0.0895821	-0.106446	0.211535
99237_6w_G1_L.tif	0.267101	-0.221755	-0.748295	0.147431	-0.0934658	0.0561641	0.200284	-0.150484	0.197177	0.00921583	0.129262	-0.128267	0.121081	0.0760709	0.0652265	-0.105227	0.0486388	0.121302	0.00149031	-0.0918114	-0.021987	0.163552	-0.0681629	-0.0879498	-0.0983502	0.211759
99243_6w_G1_L.tif	0.26679	-0.198739	-0.763322	0.141376	-0.0943239	0.0457881	0.19331	-0.144946	0.197908	0.000759312	0.122461	-0.123909	0.130137	0.0698087	0.0563527	-0.102823	0.0628072	0.117158	-0.00912999	-0.0891887	-0.00623891	0.157613	-0.0813043	-0.0845592	-0.0754463	0.211662
99249_6w_G1_L.tif	0.274034	-0.207545	-0.75964	0.154599	-0.0883765	0.0610035	0.205293	-0.140874	0.191183	-0.0071659	0.134791	-0.117108	0.11942	0.0626883	0.0670551	-0.0972787	0.0484605	0.109037	-0.00118574	-0.0874218	-0.0220841	0.151039	-0.0734352	-0.0836721	-0.0955141	0.202699
99274_6w_G1_L.tif	0.275849	-0.195704	-0.752468	0.15257	-0.0915385	0.0531254	0.198119	-0.144709	0.200494	0.00853774	0.125447	-0.125855	0.127798	0.0742062	0.05751	-0.107516	0.0568904	0.118416	-0.0118181	-0.100299	-0.0129302	0.159478	-0.0834791	-0.0963814	-0.0898734	0.204132
99296_6w_G1_L.tif	0.282012	-0.209362	-0.747613	0.162298	-0.0861033	0.0679434	0.207129	-0.146662	0.195016	0.00353538	0.135052	-0.124495	0.117162	0.0700512	0.0666083	-0.105871	0.0416221	0.112864	0.000406343	-0.0944322	-0.0305753	0.154705	-0.0683386	-0.0881289	-0.112377	0.197553
99298_6w_G1_L.tif	0.27644	-0.20957	-0.749772	0.152167	-0.0905327	0.0596745	0.201913	-0.148652	0.1943	0.00358658	0.13201	-0.124668	0.11813	0.0699028	0.0656642	-0.10401	0.0447831	0.113886	-0.00168183	-0.0946367	-0.0251352	0.157274	-0.0720842	-0.0908036	-0.0940343	0.215849
99303_6w_G1_L.tif	0.276864	-0.222039	-0.751311	0.159369	-0.0815619	0.0751886	0.209859	-0.147643	0.181973	-0.0122127	0.144137	-0.116814	0.108373	0.0620023	0.0783948	-0.0945242	0.0390313	0.114124	0.00851383	-0.087594	-0.0350012	0.155036	-0.0632696	-0.0855872	-0.116002	0.200694
99305_6w_G1_L.tif	0.27433	-0.200247	-0.76414	0.153489	-0.0847194	0.0638016	0.198915	-0.14499	0.199971	0.0015283	0.12696	-0.123443	0.12528	0.0647481	0.0621345	-0.099478	0.0528886	0.107742	-0.00451778	-0.0867948	-0.0192683	0.146434	-0.0722506	-0.0756871	-0.0955822	0.192898
99307_6w_G1_L.tif	0.272517	-0.213132	-0.752401	0.154062	-0.0860839	0.0652538	0.206358	-0.141853	0.191333	-0.00274171	0.133765	-0.121012	0.120135	0.0694676	0.0668946	-0.100771	0.0499438	0.11746	-0.00202976	-0.0928505	-0.022737	0.157103	-0.0754244	-0.092189	-0.102271	0.201202
99321_6w_G1_L.tif	0.270884	-0.211364	-0.758111	0.146238	-0.0809347	0.0705306	0.197082	-0.151019	0.1924	-0.00206003	0.129584	-0.123992	0.120905	0.0684067	0.0654013	-0.100614	0.0500821	0.114787	-0.00134514	-0.0898896	-0.0187704	0.1586	-0.0699293	-0.0829629	-0.0972477	0.20334
99330_6w_G1_L.tif	0.265932	-0.199561	-0.769338	0.1531	-0.0932092	0.0475416	0.198786	-0.13707	0.203144	0.00135722	0.129769	-0.112073	0.132662	0.0655605	0.0599427	-0.0948536	0.0614638	0.10747	-0.0106862	-0.0867424	-0.00943516	0.145705	-0.0824598	-0.078959	-0.0865715	0.188525
99334_6w_G1_L.tif	0.272141	-0.214588	-0.749536	0.157122	-0.0936021	0.0552977	0.204698	-0.144424	0.198404	0.00736984	0.134187	-0.121025	0.121995	0.0729325	0.0649213	-0.103998	0.0491631	0.11753	-0.00198477	-0.0935489	-0.0234982	0.157174	-0.0727786	-0.0896048	-0.104112	0.199763
99351_6w_G1_L.tif	0.273064	-0.201305	-0.759429	0.155079	-0.0919257	0.0533073	0.202014	-0.140246	0.196138	-0.00198485	0.130694	-0.118373	0.125928	0.0673741	0.0627159	-0.099062	0.056836	0.114729	-0.00637815	-0.0902306	-0.0153539	0.15299	-0.0801913	-0.0879781	-0.0941115	0.195702
99352_6w_G1_L.tif	0.293004	-0.230933	-0.734342	0.184862	-0.097909	0.0635412	0.223726	-0.149166	0.180986	-0.00857051	0.15536	-0.118933	0.0994676	0.0659308	0.0892332	-0.0956803	0.0214314	0.113271	0.0235406	-0.0839872	-0.0596692	0.150015	-0.0474656	-0.0830608	-0.147364	0.19271
99354_6w_G1_L.tif	0.270616	-0.208842	-0.752786	0.156135	-0.0914185	0.0557334	0.205304	-0.13835	0.199496	0.00604471	0.131695	-0.119619	0.12688	0.0737969	0.061846	-0.103393	0.0537012	0.116254	-0.0072661	-0.0954202	-0.0199065	0.153236	-0.0808637	-0.0942067	-0.0972977	0.198631
99369_6w_G1_L.tif	0.290753	-0.205068	-0.746991	0.171833	-0.0936656	0.0598339	0.212646	-0.144664	0.18835	-0.00614094	0.141358	-0.120565	0.110964	0.0634768	0.0730428	-0.100887	0.0365043	0.10936	0.00518137	-0.0911527	-0.0369022	0.151145	-0.0643617	-0.0853181	-0.116881	0.198146
99376_6w_G1_L.tif	0.290767	-0.199073	-0.747064	0.169443	-0.0967272	0.0530196	0.208579	-0.146957	0.189494	-0.00466372	0.138581	-0.121645	0.113784	0.065565	0.0703092	-0.102297	0.0394921	0.110343	0.00410263	-0.0902162	-0.0313091	0.154973	-0.0698193	-0.0908405	-0.110189	0.202349
99382_6w_G1_L.tif	0.274208	-0.204267	-0.748029	0.15451	-0.100698	0.040693	0.199418	-0.147018	0.199651	0.0108134	0.129046	-0.124694	0.126216	0.0777182	0.0603144	-0.107756	0.0535227	0.120412	-0.00647034	-0.0973832	-0.0157843	0.163277	-0.078391	-0.0949478	-0.0930033	0.208642
99394_6w_G1_L.tif	0.282784	-0.200091	-0.743513	0.163048	-0.102625	0.0394001	0.204869	-0.145055	0.197992	0.0107496	0.132745	-0.124893	0.120594	0.0746309	0.0629005	-0.109428	0.0459578	0.116101	-0.0041269	-0.0995507	-0.0252419	0.157783	-0.0759711	-0.0976397	-0.0963645	0.214945
99401_6w_G1_L.tif	0.287726	-0.212113	-0.736864	0.166846	-0.0990178	0.0528022	0.209515	-0.150548	0.190337	0.00401929	0.139296	-0.125934	0.111821	0.0736328	0.0725296	-0.105466	0.0358886	0.117619	0.00447098	-0.0980508	-0.0379583	0.158699	-0.0657337	-0.095894	-0.112012	0.214388
99406_6w_G1_L.tif	0.262857	-0.220429	-0.750338	0.134972	-0.0869947	0.0627278	0.192318	-0.155781	0.19381	0.00649642	0.126282	-0.128332	0.123113	0.0783782	0.0615574	-0.107343	0.0522331	0.124197	-0.00328369	-0.0963207	-0.0133871	0.171265	-0.0720266	-0.0922204	-0.0861415	0.22239
99407_6w_G1_L.tif	0.289375	-0.207718	-0.738364	0.167876	-0.0951445	0.0578998	0.21159	-0.146236	0.187218	-0.00212799	0.141249	-0.121735	0.111223	0.0703089	0.0699913	-0.107588	0.038439	0.118508	0.00270021	-0.0986635	-0.0350398	0.15986	-0.0703082	-0.0999838	-0.112929	0.209599
99412_6w_G1_L.tif	0.271744	-0.213668	-0.750982	0.149786	-0.08968	0.060329	0.198547	-0.151543	0.194494	0.0033978	0.131829	-0.123508	0.120635	0.0721591	0.0659027	-0.10249	0.0501988	0.119626	-0.000967605	-0.0925017	-0.0197005	0.162601	-0.0724592	-0.0900947	-0.0995622	0.205906
99429_6w_G1_L.tif	0.28374	-0.205653	-0.746687	0.165125	-0.0966123	0.052383	0.210354	-0.14132	0.191096	-0.00181756	0.137191	-0.121238	0.116108	0.0681014	0.0677681	-0.104077	0.0435709	0.114603	-7.06836e-05	-0.0948035	-0.0282626	0.156733	-0.0716275	-0.0920153	-0.106568	0.20398
99437_6w_G1_L.tif	0.294234	-0.20392	-0.738142	0.17464	-0.0902117	0.066014	0.215764	-0.142521	0.190335	0.000739268	0.14097	-0.123679	0.111018	0.0692873	0.0692875	-0.109437	0.0349078	0.113501	0.00112058	-0.101163	-0.039808	0.153852	-0.0688936	-0.0975758	-0.120583	0.200263
99443_6w_G1_L.tif	0.281933	-0.195534	-0.745964	0.157703	-0.0962642	0.048276	0.201947	-0.145365	0.195753	0.00572816	0.128898	-0.126987	0.123506	0.0756324	0.0592407	-0.111405	0.0517266	0.120395	-0.00811074	-0.101991	-0.0184562	0.162513	-0.0794861	-0.0989833	-0.0947238	0.210017
99444_6w_G1_L.tif	0.288322	-0.200085	-0.751349	0.168357	-0.0921864	0.0592969	0.209566	-0.143503	0.189843	-0.00680796	0.140412	-0.116789	0.113652	0.0614011	0.069882	-0.100413	0.0406743	0.107661	0.00174123	-0.0906077	-0.0312477	0.150145	-0.0707379	-0.08799	-0.108571	0.199334
99452_6w_G1_L.tif	0.271551	-0.208587	-0.760281	0.153719	-0.0926697	0.0542054	0.201794	-0.144025	0.192847	-0.00546433	0.134498	-0.11606	0.121121	0.0635913	0.0683669	-0.0940576	0.0516924	0.11153	-0.0011861	-0.0859633	-0.016905	0.155795	-0.0742099	-0.0830481	-0.0966194	0.198364
99455_6w_G1_L.tif	0.286669	-0.208332	-0.74182	0.162223	-0.0844519	0.0717253	0.207669	-0.149229	0.188179	-0.00178068	0.137324	-0.124841	0.113039	0.0704591	0.0695605	-0.105757	0.0404813	0.118216	0.00140287	-0.097805	-0.0328419	0.159291	-0.0722237	-0.0993819	-0.112988	0.205213
99486_6w_G1_L.tif	0.280308	-0.199636	-0.753211	0.156778	-0.0868926	0.0632103	0.20592	-0.140311	0.191126	-0.00484869	0.132771	-0.120676	0.119604	0.0659071	0.0633268	-0.103705	0.0499959	0.114202	-0.00584842	-0.0958535	-0.02186	0.154343	-0.0794162	-0.0948266	-0.0958239	0.205416
99489_6w_G1_L.tif	0.266764	-0.196719	-0.77113	0.145501	-0.0825906	0.0623834	0.19457	-0.141563	0.20357	0.00273041	0.123655	-0.119569	0.13093	0.0637522	0.0566303	-0.0989451	0.0599702	0.105772	-0.0104202	-0.0863336	-0.00977005	0.145278	-0.081347	-0.0782817	-0.0808311	0.195994
99498_6w_G1_L.tif	0.278478	-0.224792	-0.740641	0.15794	-0.0857969	0.0715711	0.207879	-0.152809	0.186351	-0.00106061	0.141051	-0.123807	0.109722	0.0716418	0.0746944	-0.103211	0.0361445	0.119392	0.00724793	-0.0949067	-0.035206	0.163991	-0.0629381	-0.0931633	-0.116986	0.209214
99499_6w_G1_L.tif	0.272357	-0.190418	-0.772732	0.154745	-0.0887819	0.0539505	0.198783	-0.13745	0.200867	-0.0040344	0.12882	-0.113411	0.129294	0.0584124	0.0602008	-0.0938944	0.0590718	0.101888	-0.00925843	-0.0834391	-0.00983826	0.14327	-0.0829545	-0.0776002	-0.0858299	0.187982
99500_6w_G1_L.tif	0.275087	-0.208865	-0.761165	0.165746	-0.0905707	0.0588246	0.207771	-0.139632	0.197693	-0.00211463	0.140822	-0.109996	0.120541	0.0609158	0.0716156	-0.0910356	0.0458811	0.102999	0.000358057	-0.0840651	-0.0284967	0.140627	-0.0727694	-0.0800533	-0.106765	0.186648
99503_6w_G1_L.tif	0.283492	-0.172768	-0.76731	0.165298	-0.0952777	0.0420625	0.201997	-0.13416	0.200905	-0.0029151	0.128328	-0.116545	0.128844	0.0592158	0.0579028	-0.0998348	0.0570354	0.100379	-0.0117847	-0.0897413	-0.0104358	0.145175	-0.0875947	-0.0872704	-0.086101	0.191104
99508_6w_G1_L.tif	0.293365	-0.211021	-0.736301	0.178555	-0.101561	0.0508321	0.214835	-0.1479	0.190216	0.00227356	0.144443	-0.122369	0.108834	0.0698226	0.0777317	-0.100707	0.0317578	0.113705	0.00857264	-0.0941923	-0.0432477	0.154613	-0.0640225	-0.0949309	-0.124623	0.201319
99540_6w_G1_L.tif	0.27301	-0.194152	-0.767455	0.152141	-0.0875396	0.0573453	0.199199	-0.139607	0.199595	-0.00153678	0.12587	-0.120646	0.127164	0.0617368	0.0595784	-0.0984767	0.0581751	0.10782	-0.00860968	-0.0873192	-0.0117735	0.148211	-0.0792617	-0.0788516	-0.0879518	0.193335
99553_6w_G1_L.tif	0.285093	-0.196847	-0.750379	0.163823	-0.0963846	0.050079	0.206796	-0.142322	0.193267	-0.00111656	0.134647	-0.121229	0.117641	0.0653229	0.0657223	-0.103286	0.0452826	0.110719	-0.00303182	-0.0949133	-0.0237669	0.15606	-0.0751607	-0.0919443	-0.0997255	0.205654
99555_6w_G1_L.tif	0.258437	-0.200702	-0.767252	0.132152	-0.0847653	0.0572598	0.189375	-0.143174	0.202407	0.00569474	0.117317	-0.124378	0.134032	0.0705452	0.050802	-0.104797	0.0689929	0.118666	-0.0152497	-0.0925484	0.00301702	0.161389	-0.0875068	-0.088098	-0.0696066	0.207991
99556_6w_G1_L.tif	0.257394	-0.197381	-0.781739	0.14241	-0.0854498	0.0547447	0.194145	-0.134303	0.205087	-0.0016783	0.123384	-0.11236	0.135923	0.0592861	0.0565946	-0.0908922	0.0680178	0.103021	-0.0125818	-0.0797219	-0.000715257	0.142005	-0.0864431	-0.073174	-0.0736159	0.188045
99583_6w_G1_L.tif	0.267345	-0.20857	-0.761327	0.144842	-0.0777883	0.0721058	0.202657	-0.139332	0.1893	-0.00833314	0.130515	-0.118433	0.123316	0.0662557	0.0613439	-0.101294	0.0565406	0.116136	-0.00702204	-0.0921512	-0.0145726	0.155918	-0.0802109	-0.0900571	-0.0900967	0.202912
99604_6w_G1_L.tif	0.269533	-0.204858	-0.759839	0.149812	-0.093862	0.0501409	0.197095	-0.146143	0.198744	0.00293787	0.128072	-0.121383	0.126713	0.0693206	0.063182	-0.0980902	0.0560508	0.114037	-0.00476094	-0.0880353	-0.0137466	0.155327	-0.0777686	-0.0851004	-0.0894131	0.202034
99608_6w_G1_L.tif	0.277859	-0.230441	-0.726694	0.149698	-0.0882071	0.0701406	0.204022	-0.160229	0.186852	0.00909784	0.135863	-0.134052	0.110257	0.0845123	0.0694242	-0.115387	0.0369021	0.133224	0.00446293	-0.106655	-0.0345232	0.177943	-0.0633725	-0.105651	-0.112845	0.227798
99623_6w_G1_L.tif	0.275851	-0.221165	-0.741766	0.154363	-0.0884082	0.066141	0.20559	-0.150876	0.189446	0.00204462	0.136422	-0.125471	0.11464	0.0745411	0.0695514	-0.105889	0.0419893	0.121847	0.00314244	-0.096359	-0.0287256	0.165907	-0.0679257	-0.0954142	-0.109806	0.21033
99625_6w_G1_L.tif	0.275814	-0.198756	-0.75451	0.157115	-0.0929967	0.0519471	0.198835	-0.145828	0.201147	0.00758731	0.129979	-0.120631	0.127097	0.0720782	0.061989	-0.10168	0.0543021	0.114272	-0.00842582	-0.095381	-0.0163018	0.154929	-0.0814261	-0.0927317	-0.0955035	0.19708
99629_6w_G1_L.tif	0.265917	-0.201301	-0.770778	0.15029	-0.0871184	0.057284	0.196566	-0.141321	0.202336	0.000464417	0.129173	-0.114012	0.13004	0.0629791	0.0618357	-0.0933302	0.0584179	0.104866	-0.0076581	-0.083675	-0.0104796	0.14626	-0.0801716	-0.0774538	-0.0880792	0.18895
99639_6w_G1_L.tif	0.274673	-0.182501	-0.776908	0.164286	-0.0950542	0.0417027	0.203435	-0.12801	0.20199	-0.00805785	0.131794	-0.106097	0.132337	0.0554254	0.0602887	-0.0900412	0.062573	0.0990562	-0.0120635	-0.0826374	-0.00907711	0.135912	-0.0871424	-0.0764217	-0.0868457	0.177383
99644_6w_G1_L.tif	0.279096	-0.19877	-0.752081	0.160078	-0.0952583	0.0498484	0.20306	-0.14298	0.196105	0.00171017	0.133623	-0.118319	0.123219	0.0697245	0.0643735	-0.101155	0.0511786	0.11404	-0.0071434	-0.0968077	-0.0190161	0.156201	-0.0806101	-0.0953771	-0.0965465	0.201806
99662_6w_G1_L.tif	0.283806	-0.21167	-0.741287	0.165641	-0.0965351	0.0547656	0.210637	-0.144916	0.192548	0.00382601	0.137774	-0.124176	0.114349	0.0715596	0.0689188	-0.106495	0.0400105	0.116697	0.00221477	-0.0964058	-0.031939	0.159571	-0.0685749	-0.0939067	-0.111921	0.205509
99671_6w_G1_L.tif	0.278292	-0.221837	-0.746238	0.158073	-0.0962657	0.0566369	0.20499	-0.154456	0.183322	-0.00832418	0.142421	-0.119355	0.111698	0.0694307	0.0769871	-0.0969302	0.039625	0.118356	0.0094526	-0.0880627	-0.031996	0.162157	-0.0606164	-0.0848866	-0.111672	0.209199
99679_6w_G1_L.tif	0.288947	-0.204439	-0.742155	0.166068	-0.0964475	0.0545491	0.205637	-0.152602	0.189499	-0.000701748	0.139667	-0.121725	0.11347	0.0702401	0.0714351	-0.103059	0.0394082	0.115784	0.00233882	-0.0964131	-0.033085	0.157966	-0.0690692	-0.0946896	-0.109647	0.209023
99682_6w_G1_L.tif	0.264274	-0.206601	-0.769882	0.144552	-0.0837231	0.0629531	0.19546	-0.144627	0.199148	-0.000912113	0.125177	-0.121349	0.127861	0.0645461	0.0604485	-0.097868	0.0576656	0.109048	-0.00276593	-0.0808604	-0.0111938	0.150846	-0.073175	-0.0732713	-0.0892942	0.193544
99687_6w_G1_L.tif	0.270047	-0.191859	-0.776255	0.152396	-0.0861624	0.057293	0.199426	-0.135168	0.201781	-0.00420766	0.127509	-0.113882	0.129278	0.0561678	0.0596236	-0.0932057	0.0581856	0.0980336	-0.00829951	-0.0802408	-0.0117197	0.137645	-0.082143	-0.0741858	-0.0812705	0.191213
99701_6w_G1_L.tif	0.283561	-0.201611	-0.752208	0.171426	-0.0941167	0.0547307	0.20946	-0.140077	0.198395	0.00311863	0.139947	-0.11405	0.119678	0.0654876	0.0691417	-0.0979293	0.0439324	0.10656	-0.00299018	-0.0934474	-0.030263	0.14482	-0.0753524	-0.0896627	-0.109184	0.190634
99702_6w_G1_L.tif	0.280538	-0.213071	-0.751948	0.167536	-0.0874926	0.0666475	0.210938	-0.143094	0.191843	-0.00400307	0.142726	-0.114983	0.114703	0.0637368	0.0737315	-0.096159	0.040505	0.108905	0.00454167	-0.0876217	-0.0350713	0.146927	-0.0688707	-0.0862502	-0.116144	0.191429
99705_6w_G1_L.tif	0.268983	-0.192966	-0.768771	0.152645	-0.0954702	0.0425033	0.197022	-0.138421	0.201457	-0.000736533	0.127845	-0.113915	0.13298	0.0657925	0.0588267	-0.0956904	0.0638859	0.110324	-0.0113919	-0.0871577	-0.00849401	0.145744	-0.0852484	-0.0822876	-0.0816242	0.194164
99707_6w_G1_L2.tif	0.269682	-0.209716	-0.761404	0.14935	-0.0776814	0.073471	0.201029	-0.144158	0.194796	-0.0022117	0.131099	-0.119935	0.122199	0.065538	0.063708	-0.100118	0.0514125	0.111424	-0.00406198	-0.0898916	-0.0201388	0.15153	-0.0730065	-0.0823457	-0.0976329	0.197062
99720_6w_G1_L.tif	0.273153	-0.200237	-0.767729	0.154108	-0.0818066	0.0671481	0.200757	-0.141466	0.194626	-0.00791192	0.132872	-0.114215	0.123743	0.0596923	0.0654858	-0.0934063	0.0524556	0.103953	-0.00377568	-0.0836766	-0.0165664	0.146712	-0.07833	-0.0810107	-0.0948844	0.190309
99724_6w_G1_L.tif	0.287631	-0.174487	-0.767228	0.176529	-0.0918597	0.0510654	0.211249	-0.124093	0.200742	-0.00556198	0.135472	-0.108368	0.125658	0.0539609	0.0614346	-0.0965032	0.0526062	0.0949954	-0.0120211	-0.0917904	-0.0189993	0.134311	-0.0884876	-0.0895558	-0.0961972	0.179497
99735_6w_G1_L.tif	0.263333	-0.208449	-0.76255	0.139505	-0.0910166	0.0531771	0.193324	-0.147636	0.198294	0.00312771	0.125546	-0.121949	0.126213	0.0680502	0.0598098	-0.100722	0.0576455	0.114548	-0.00605681	-0.0884103	-0.00811826	0.160248	-0.0770991	-0.0833034	-0.079326	0.211814
99740_6w_G1_L.tif	0.269326	-0.20193	-0.764139	0.150676	-0.0867683	0.0594122	0.197661	-0.143177	0.198723	-0.000372455	0.131104	-0.114861	0.12681	0.0648736	0.0627776	-0.0960422	0.0565169	0.109577	-0.00719397	-0.0880252	-0.0135758	0.150066	-0.0822855	-0.086857	-0.0889564	0.196661
99744_6w_G1_L.tif	0.275754	-0.216227	-0.743725	0.148116	-0.0917322	0.0600006	0.200797	-0.153641	0.189356	0.00219067	0.1309	-0.129907	0.114846	0.073298	0.0673073	-0.106398	0.0447684	0.122757	0.00142043	-0.0964134	-0.0220698	0.170932	-0.0684281	-0.0938975	-0.0991931	0.219189
99746_6w_G1_L.tif	0.277714	-0.210453	-0.741324	0.151347	-0.0954754	0.0532944	0.200319	-0.152553	0.192187	0.00576677	0.131509	-0.127684	0.118058	0.0762379	0.0645438	-0.108744	0.0483189	0.125578	-0.00352985	-0.101744	-0.0212046	0.169709	-0.0735387	-0.0991161	-0.0975763	0.21836
99747_6w_G1_L.tif	0.27723	-0.197816	-0.762179	0.157684	-0.0873187	0.0607043	0.205638	-0.136891	0.195845	-0.0041069	0.131515	-0.118321	0.121954	0.0606573	0.0628145	-0.0994524	0.0502148	0.104863	-0.00573746	-0.0892536	-0.018162	0.149154	-0.0773396	-0.083251	-0.0944753	0.19603
99752_6w_G1_L.tif	0.274535	-0.215207	-0.742551	0.152298	-0.0948659	0.054659	0.203902	-0.147758	0.195355	0.00901798	0.13089	-0.128409	0.119268	0.0768634	0.0640486	-0.109089	0.0465909	0.122249	-0.00252865	-0.0997044	-0.0250969	0.163506	-0.0717206	-0.0956909	-0.0978265	0.217265
99766_6w_G1_L.tif	0.280105	-0.220075	-0.738635	0.158526	-0.0957938	0.0573984	0.205812	-0.153584	0.189821	0.00389895	0.138543	-0.125353	0.112397	0.0744149	0.0718456	-0.105369	0.0389391	0.121454	0.00513803	-0.096379	-0.033337	0.16422	-0.0648401	-0.0943709	-0.109994	0.215218
99774_6w_G1_L.tif	0.268668	-0.214157	-0.760229	0.15168	-0.0920051	0.0560278	0.200742	-0.146559	0.192021	-0.00543158	0.13658	-0.114482	0.120534	0.0646607	0.0695734	-0.0938752	0.0503252	0.111867	0.00158701	-0.0838733	-0.0193405	0.154884	-0.0716835	-0.081726	-0.0967722	0.200984
99780_6w_G1_L.tif	0.289867	-0.191435	-0.750751	0.174229	-0.0999539	0.0441423	0.210131	-0.139141	0.192833	-0.00430111	0.139183	-0.115504	0.117699	0.0635582	0.0686775	-0.0993221	0.0456158	0.110159	-0.00195255	-0.0932333	-0.0277235	0.149511	-0.0773796	-0.0946393	-0.106246	0.195974
98452_6w_G1_L.tif	0.277543	-0.206167	-0.758929	0.157959	-0.0940205	0.0538531	0.207003	-0.14077	0.189645	-0.00945842	0.136045	-0.11735	0.117405	0.0609729	0.0684029	-0.0970275	0.0461384	0.107665	0.000881913	-0.0860131	-0.0235064	0.15168	-0.0692184	-0.0791137	-0.0973902	0.20377
98474_6w_G1_L2.tif	0.278959	-0.192247	-0.765463	0.16255	-0.0909983	0.0541938	0.20379	-0.137866	0.197042	-0.00600404	0.133842	-0.113088	0.124673	0.0595705	0.0640886	-0.0951192	0.0530127	0.103363	-0.00506771	-0.0848115	-0.0173204	0.1447	-0.0804134	-0.0827834	-0.0961446	0.187542
98482_6w_G1_L.tif	0.270421	-0.204593	-0.76804	0.149974	-0.0877827	0.0593435	0.198792	-0.14454	0.19576	-0.00501412	0.131915	-0.116059	0.120537	0.0570832	0.0659961	-0.0934795	0.0499738	0.102384	0.000980173	-0.0783809	-0.0156395	0.149834	-0.0744329	-0.0774082	-0.0884809	0.200855
98486_6w_G1_L.tif	0.28135	-0.207579	-0.757269	0.169109	-0.0894187	0.0626528	0.210732	-0.140431	0.193855	-0.00503465	0.140965	-0.114199	0.116588	0.0605086	0.0721794	-0.0945856	0.0424913	0.104879	0.00387586	-0.08396	-0.0332838	0.141844	-0.0689632	-0.080408	-0.113101	0.187203
98488_6w_G1_L.tif	0.2735	-0.19495	-0.77217	0.160204	-0.0887975	0.0559805	0.204436	-0.133452	0.198653	-0.00750361	0.1337	-0.109741	0.126373	0.0560018	0.0631255	-0.092512	0.0558259	0.100402	-0.00559578	-0.080687	-0.0158465	0.138989	-0.0801561	-0.0760692	-0.0930481	0.183338
98491_6w_G1_L.tif	0.27354	-0.187158	-0.77092	0.152218	-0.0914905	0.0490687	0.198811	-0.136552	0.198679	-0.00573225	0.128247	-0.113911	0.128185	0.05802	0.0581993	-0.0970103	0.0589491	0.10264	-0.0105906	-0.0860122	-0.00892895	0.145327	-0.0849375	-0.081639	-0.077743	0.200742
98494_6w_G1_L.tif	0.276551	-0.197201	-0.756306	0.154211	-0.0895405	0.0569822	0.203387	-0.138764	0.197452	0.00193607	0.130931	-0.118808	0.123035	0.0657654	0.0584897	-0.106313	0.0517158	0.110035	-0.0102456	-0.097525	-0.0166389	0.153829	-0.0811142	-0.0917892	-0.0877156	0.207642
98546_6w_G1_L.tif	0.268552	-0.187415	-0.780411	0.155577	-0.0853907	0.0563158	0.198073	-0.13292	0.204155	-0.00529086	0.129216	-0.107184	0.133594	0.0551492	0.0595657	-0.0885216	0.064126	0.0980705	-0.0115637	-0.0790938	-0.00666162	0.135457	-0.0895109	-0.0772419	-0.0837439	0.177098
98562_6w_G1_L.tif	0.281065	-0.195154	-0.752443	0.149723	-0.0881693	0.0603397	0.196618	-0.151337	0.194845	0.00259094	0.126857	-0.127782	0.120734	0.06882	0.059612	-0.108443	0.0503793	0.115287	-0.00650111	-0.0969769	-0.0188878	0.158316	-0.0765311	-0.091665	-0.0875778	0.216282
98581_6w_G1_L.tif	0.259382	-0.19142	-0.765945	0.123424	-0.0839007	0.055738	0.180759	-0.149712	0.204383	0.0103808	0.112653	-0.126939	0.136908	0.073857	0.044629	-0.110418	0.0717141	0.120023	-0.0234226	-0.101601	0.00959638	0.166483	-0.0928872	-0.0937501	-0.0538681	0.223935
98613_6w_G1_L.tif	0.277753	-0.188202	-0.761663	0.156783	-0.0936521	0.047886	0.197235	-0.144091	0.201885	0.00445461	0.128098	-0.119256	0.128234	0.0663819	0.0590588	-0.101326	0.0560179	0.107844	-0.0102463	-0.0923063	-0.0134543	0.149228	-0.0823999	-0.0863715	-0.0868667	0.198975
98625_6w_G1_L.tif	0.294895	-0.196295	-0.755518	0.18207	-0.0925234	0.0606159	0.2171	-0.136876	0.190363	-0.0112203	0.145421	-0.112228	0.11143	0.0544174	0.0747947	-0.0943217	0.0358515	0.0983972	0.00550055	-0.084487	-0.0399108	0.136789	-0.0672029	-0.0802457	-0.1202	0.183384
98639_6w_G1_L.tif	0.264179	-0.189098	-0.770885	0.145291	-0.0922405	0.0441681	0.196999	-0.130734	0.205892	0.00480557	0.122087	-0.116127	0.136174	0.0655154	0.0502576	-0.102885	0.0658676	0.105715	-0.019184	-0.093269	0.000701653	0.150057	-0.0919124	-0.086286	-0.0679355	0.202848
98658_6w_G1_L.tif	0.292658	-0.198989	-0.74723	0.174471	-0.0955546	0.0557586	0.21399	-0.140651	0.190909	-0.00370566	0.14155	-0.118505	0.110053	0.0594621	0.07144	-0.101451	0.0366596	0.106298	0.00265345	-0.092856	-0.0346903	0.150711	-0.0696299	-0.0904994	-0.112808	0.199956
98668_6w_G1_L.tif	0.283885	-0.212964	-0.74543	0.163997	-0.0957156	0.056509	0.209517	-0.147569	0.188385	-0.00327994	0.140263	-0.12129	0.111501	0.0667015	0.0718181	-0.102627	0.0384959	0.114121	0.00529041	-0.0918992	-0.0328217	0.158258	-0.0636096	-0.0863126	-0.111579	0.206355
98669_6w_G1_L.tif	0.271934	-0.207899	-0.751485	0.147701	-0.0963821	0.0484204	0.19676	-0.150705	0.195544	0.00459985	0.128845	-0.124733	0.123029	0.0730984	0.0631553	-0.103445	0.053183	0.120151	-0.00448069	-0.0945026	-0.0155913	0.163706	-0.0752699	-0.0906948	-0.0892405	0.214303
98679_6w_G1_L.tif	0.280501	-0.213941	-0.749311	0.165985	-0.0936454	0.0584591	0.20966	-0.14507	0.190649	-0.00354488	0.142333	-0.11596	0.114168	0.0654373	0.0738751	-0.0968317	0.0405771	0.111397	0.00479996	-0.0887849	-0.0314612	0.154052	-0.0682627	-0.0877491	-0.113883	0.196551
98694_6w_G1_L.tif	0.268664	-0.203538	-0.758126	0.146748	-0.0911582	0.0533718	0.199284	-0.141161	0.197054	0.00171174	0.127942	-0.120178	0.127851	0.0713698	0.0576455	-0.105053	0.0572873	0.115623	-0.0107669	-0.0961381	-0.0109665	0.158464	-0.0803257	-0.0888699	-0.0843843	0.207649
98708_6w_G1_L.tif	0.282522	-0.202755	-0.753086	0.162161	-0.0959229	0.0518454	0.208578	-0.140927	0.190162	-0.00640828	0.13714	-0.118293	0.115961	0.0627698	0.067983	-0.100394	0.0438498	0.108994	-0.000921022	-0.091955	-0.0253649	0.154341	-0.0708732	-0.0855708	-0.100027	0.206193
98745_6w_G1_L.tif	0.265268	-0.195744	-0.770118	0.140328	-0.0902474	0.0504194	0.194087	-0.140363	0.197138	-0.00453906	0.123062	-0.119366	0.129717	0.0627869	0.055907	-0.09935	0.0653695	0.113408	-0.0114109	-0.0874736	-0.00292226	0.154236	-0.0834242	-0.0811439	-0.0724266	0.206801
98759_6w_G1_L.tif	0.288137	-0.202141	-0.749139	0.170954	-0.0947118	0.0560732	0.213197	-0.139353	0.190047	-0.00582535	0.140827	-0.117306	0.113255	0.0621805	0.070539	-0.100602	0.0411888	0.110171	0.00048968	-0.0937585	-0.0329756	0.149651	-0.0701323	-0.0886428	-0.110722	0.198599
98766_6w_G1_L.tif	0.264247	-0.189563	-0.777476	0.13902	-0.0881763	0.0509093	0.19335	-0.136561	0.195765	-0.011491	0.121138	-0.117359	0.132867	0.0593958	0.0550853	-0.0951907	0.0687271	0.108915	-0.0130393	-0.0833248	0.00367289	0.153371	-0.087443	-0.0785921	-0.0687171	0.200471
98771_6w_G1_L.tif	0.279639	-0.216008	-0.749696	0.16079	-0.0942989	0.0578925	0.207331	-0.148759	0.186566	-0.00737541	0.140409	-0.11933	0.112498	0.0653983	0.074602	-0.0969156	0.0404367	0.113581	0.00781992	-0.0862036	-0.0300812	0.158351	-0.0646385	-0.0849936	-0.110586	0.203572
98856_6w_G1_L.tif	0.273109	-0.209277	-0.757078	0.155888	-0.0869441	0.0631314	0.204134	-0.14276	0.195696	-0.000335865	0.134815	-0.117477	0.120017	0.0645884	0.066187	-0.0989957	0.0493136	0.111364	-0.00193382	-0.089196	-0.0218325	0.152606	-0.074977	-0.0868321	-0.100506	0.197296
98858_6w_G1_L.tif	0.284291	-0.230277	-0.725994	0.154618	-0.0883688	0.072337	0.209262	-0.159123	0.179974	0.00111049	0.139384	-0.134213	0.103678	0.079514	0.0731553	-0.114727	0.0311331	0.130913	0.0102008	-0.103325	-0.0420866	0.174931	-0.0570179	-0.101679	-0.117612	0.229922
98866_6w_G1_L.tif	0.275316	-0.185272	-0.775338	0.160894	-0.0914322	0.0493343	0.201274	-0.133751	0.201812	-0.00582453	0.13141	-0.10899	0.129449	0.054802	0.0615117	-0.0906173	0.0574722	0.0955932	-0.00972907	-0.0819269	-0.0103562	0.138996	-0.0844011	-0.0761581	-0.0869885	0.182921
98892_6w_G1_L.tif	0.271611	-0.210864	-0.751819	0.150997	-0.0926856	0.0550379	0.198793	-0.149392	0.199337	0.00877293	0.130462	-0.123579	0.122595	0.0723138	0.0630389	-0.10443	0.0500498	0.11626	-0.00313025	-0.0931509	-0.0195427	0.159177	-0.0734458	-0.0885401	-0.0952622	0.207397
98900_6w_G1_L.tif	0.286818	-0.198436	-0.742362	0.155513	-0.0904863	0.0605899	0.20001	-0.154184	0.191167	0.0029236	0.1316	-0.128311	0.115797	0.0718377	0.0623962	-0.11214	0.0453514	0.120557	-0.00401822	-0.102271	-0.0228358	0.167067	-0.0740381	-0.0990169	-0.0994002	0.21587
98919_6w_G1_L.tif	0.29065	-0.213448	-0.728269	0.163847	-0.0957054	0.059601	0.209505	-0.15379	0.188532	0.0074157	0.13757	-0.132049	0.108589	0.0775386	0.069819	-0.114003	0.0329071	0.122947	0.00368024	-0.105391	-0.0376944	0.169267	-0.0658694	-0.104638	-0.113714	0.222702
98923_6w_G1_L.tif	0.2819	-0.200901	-0.75005	0.15251	-0.0893802	0.0607902	0.199446	-0.151696	0.191135	-0.00106188	0.130515	-0.126437	0.118004	0.0690522	0.0619966	-0.108753	0.0481762	0.117704	-0.00358576	-0.0967973	-0.0196203	0.164002	-0.0707301	-0.0880902	-0.0978061	0.209678
98948_6w_G1_L.tif	0.28634	-0.190814	-0.754018	0.161963	-0.0924325	0.0549195	0.202565	-0.146147	0.194929	-0.000763229	0.132337	-0.12217	0.119326	0.0640992	0.063088	-0.104562	0.0476537	0.109727	-0.0043169	-0.0936287	-0.0221609	0.15323	-0.0754738	-0.0883426	-0.097837	0.202489
98990_6w_G1_L.tif	0.275843	-0.192463	-0.759993	0.152378	-0.0947728	0.0467136	0.199557	-0.141004	0.195376	-0.0032106	0.127506	-0.121023	0.125781	0.0657194	0.0601045	-0.101056	0.0572422	0.113072	-0.009195	-0.0927248	-0.0104953	0.157148	-0.0822203	-0.089159	-0.0847339	0.205609
99031_6w_G1_L.tif	0.278752	-0.201956	-0.761396	0.160196	-0.0864308	0.0638903	0.207066	-0.13918	0.191424	-0.00935921	0.137756	-0.113245	0.11765	0.0577837	0.0688076	-0.0944056	0.0467948	0.10458	-0.00316812	-0.0889145	-0.0241034	0.146477	-0.0742392	-0.082582	-0.0989117	0.196715
99032_6w_G1_L.tif	0.284413	-0.191259	-0.754098	0.154773	-0.089932	0.058028	0.198938	-0.149425	0.192395	-0.0030204	0.131022	-0.122581	0.118719	0.064054	0.0622171	-0.104907	0.0481375	0.110629	-0.00650222	-0.0965776	-0.0168535	0.160626	-0.0765651	-0.0903556	-0.0918908	0.210015
99036_6w_G1_L.tif	0.264798	-0.180044	-0.778399	0.148344	-0.0917563	0.0416612	0.193957	-0.130533	0.207031	0.000307848	0.121978	-0.111381	0.140974	0.0633582	0.049879	-0.0978698	0.0725876	0.105013	-0.0211948	-0.0891815	0.00446765	0.143863	-0.0958376	-0.0824687	-0.068485	0.18893
99048_6w_G1_L.tif	0.282062	-0.190489	-0.764816	0.160567	-0.0877675	0.0599378	0.201588	-0.142886	0.195125	-0.00729475	0.1341	-0.11443	0.122094	0.0583902	0.0650752	-0.0955086	0.0504279	0.102734	-0.00525424	-0.0872796	-0.0217477	0.141753	-0.0772456	-0.0808617	-0.0936412	0.195367
99064_6w_G1_L.tif	0.276255	-0.204506	-0.751639	0.154154	-0.0919972	0.0557274	0.20217	-0.144941	0.194962	0.00204454	0.131258	-0.122587	0.122677	0.0716344	0.0624833	-0.1051	0.051049	0.116849	-0.00602301	-0.096792	-0.0204995	0.15713	-0.0755577	-0.0906276	-0.0951381	0.207013
99069_6w_G1_L.tif	0.258237	-0.214046	-0.757242	0.124977	-0.0873684	0.0582758	0.186988	-0.15435	0.193847	0.00424393	0.119957	-0.129154	0.126015	0.0753199	0.0550834	-0.108756	0.0620638	0.127184	-0.00796671	-0.0951885	-0.00250884	0.173407	-0.0773283	-0.0908689	-0.0697761	0.228955
99082_6w_G1_L.tif	0.277007	-0.207038	-0.74856	0.153104	-0.0961701	0.0506186	0.203227	-0.145799	0.193755	0.00313999	0.131901	-0.124183	0.118142	0.0694372	0.0642934	-0.105349	0.0472747	0.116421	-0.00397168	-0.097369	-0.0217338	0.160864	-0.073311	-0.0918328	-0.0918523	0.217985
99090_6w_G1_L.tif	0.279104	-0.198553	-0.746851	0.154025	-0.0985826	0.0441955	0.200291	-0.146983	0.196858	0.00795003	0.129222	-0.125795	0.122264	0.0737974	0.0597947	-0.11009	0.0505604	0.118346	-0.00722923	-0.100362	-0.0193477	0.160585	-0.0786693	-0.0976326	-0.0874143	0.220516
99099_6w_G1_L.tif	0.283975	-0.200603	-0.748247	0.158648	-0.0938076	0.0550322	0.204323	-0.146957	0.191831	-0.000377251	0.132089	-0.126148	0.11687	0.0680382	0.0646225	-0.10658	0.0460649	0.116026	-0.0014974	-0.0950635	-0.0244526	0.159132	-0.072238	-0.0912083	-0.0995324	0.21006
99103_6w_G1_L.tif	0.278929	-0.190684	-0.763665	0.159426	-0.0963611	0.0447859	0.199778	-0.143292	0.19826	-0.00210644	0.131593	-0.116228	0.125296	0.062276	0.0622764	-0.0981486	0.0540017	0.106215	-0.00516975	-0.0857218	-0.0166241	0.146749	-0.0781909	-0.0807709	-0.0901235	0.197501
99114_6w_G1_L.tif	0.285336	-0.188696	-0.758715	0.164583	-0.092251	0.0540169	0.204187	-0.141501	0.195711	-0.00361153	0.135656	-0.114561	0.121008	0.0609958	0.0634893	-0.100844	0.0479163	0.103798	-0.00600084	-0.0920849	-0.0227512	0.145615	-0.0784811	-0.0872912	-0.0951053	0.199582
99126_6w_G1_L.tif	0.275447	-0.204396	-0.748307	0.147963	-0.0904267	0.0576372	0.195783	-0.152722	0.194952	0.00528884	0.127861	-0.126923	0.124038	0.0767069	0.0606521	-0.108125	0.0534975	0.123021	-0.00699564	-0.0996343	-0.0169013	0.164402	-0.0772472	-0.0957879	-0.0923538	0.212567
99132_6w_G1_L.tif	0.277562	-0.211944	-0.748587	0.159093	-0.0919615	0.0589388	0.205221	-0.146906	0.197754	0.00740629	0.134181	-0.123837	0.117964	0.0700019	0.0664453	-0.10453	0.0432223	0.112999	0.00124596	-0.0918024	-0.0293357	0.153643	-0.0697401	-0.0884164	-0.10397	0.205354
99134_6w_G1_L.tif	0.280005	-0.185022	-0.760614	0.163539	-0.0992338	0.0376908	0.2022	-0.137295	0.201065	0.00273789	0.129094	-0.118834	0.128229	0.0660863	0.0592704	-0.101867	0.0569499	0.109251	-0.00888354	-0.0905552	-0.0147671	0.147302	-0.0842655	-0.0894031	-0.0890489	0.19637
99168_6w_G1_L.tif	0.280704	-0.195813	-0.753261	0.159109	-0.0931738	0.0528327	0.204157	-0.14098	0.195096	-0.000214241	0.131825	-0.120662	0.122413	0.0678823	0.0608393	-0.106061	0.0513258	0.113528	-0.00716744	-0.0963325	-0.0181673	0.156666	-0.0788988	-0.0921424	-0.0956922	0.202187
99189_6w_G1_L.tif	0.281282	-0.197961	-0.753172	0.158986	-0.0931607	0.0538814	0.202552	-0.145334	0.195512	0.0010693	0.131657	-0.122604	0.121532	0.0682937	0.0628324	-0.104665	0.0490313	0.112466	-0.00433826	-0.0937824	-0.0207653	0.155658	-0.0749452	-0.0882054	-0.0980178	0.202197
99190_6w_G1_L.tif	0.27749	-0.169154	-0.776921	0.156698	-0.0912918	0.0448538	0.195938	-0.135066	0.203069	-0.00531618	0.126229	-0.111079	0.133422	0.0555426	0.0537245	-0.097737	0.0634348	0.0969379	-0.016857	-0.0880051	-0.00293384	0.141112	-0.0911778	-0.0807079	-0.0741257	0.191921
99199_6w_G1_L.tif	0.272128	-0.182766	-0.769848	0.151883	-0.0921513	0.0456432	0.198	-0.133524	0.202307	-0.000663275	0.125565	-0.114565	0.132349	0.0616763	0.0543565	-0.0999266	0.0624958	0.103923	-0.0171448	-0.0932671	-0.00324633	0.148896	-0.0902697	-0.0866308	-0.0745406	0.19932
99202_6w_G1_L.tif	0.270637	-0.213234	-0.755785	0.146409	-0.0874073	0.0628	0.199117	-0.149548	0.189454	-0.0046074	0.132747	-0.121062	0.118671	0.0674196	0.0658956	-0.101119	0.050802	0.117871	-0.000507685	-0.0902065	-0.0185484	0.161295	-0.0705836	-0.0854674	-0.0944914	0.209451
99216_6w_G1_L.tif	0.27861	-0.196603	-0.75476	0.157333	-0.0967089	0.0463848	0.202416	-0.142168	0.197218	0.00257255	0.13203	-0.119138	0.122451	0.0666362	0.0609266	-0.104869	0.0509795	0.111204	-0.00721192	-0.0952588	-0.0184254	0.154134	-0.0779779	-0.0892973	-0.0895464	0.20907
99217_6w_G1_L.tif	0.273414	-0.20653	-0.753804	0.149158	-0.0887227	0.0599231	0.199963	-0.146524	0.19525	0.00241094	0.129852	-0.123222	0.121872	0.0698725	0.0608922	-0.106159	0.0510063	0.115739	-0.00542632	-0.0949646	-0.0174764	0.159842	-0.074715	-0.0887176	-0.0921046	0.209172
99219_6w_G1_L.tif	0.272659	-0.207984	-0.757995	0.159169	-0.0940497	0.0523855	0.207175	-0.13714	0.197185	9.65642e-05	0.13447	-0.116546	0.123032	0.0659898	0.0647787	-0.0992994	0.0503083	0.109542	-0.00292999	-0.0884412	-0.0205871	0.15084	-0.0750465	-0.0840329	-0.0989999	0.195421
99230_6w_G1_L.tif	0.278354	-0.219551	-0.742869	0.152304	-0.0916078	0.0623641	0.20395	-0.154067	0.186884	-0.000598848	0.13624	-0.126711	0.110847	0.0708445	0.0699294	-0.106377	0.0401284	0.120944	0.00441314	-0.0957838	-0.0294898	0.166716	-0.0618041	-0.0886988	-0.104974	0.218614
99231_6w_G1_L.tif	0.279733	-0.197337	-0.762751	0.151648	-0.0787078	0.0730594	0.20075	-0.145184	0.18966	-0.0101388	0.129872	-0.122013	0.118465	0.0594634	0.0635602	-0.100308	0.050143	0.108766	-0.00303025	-0.0880771	-0.0194496	0.151579	-0.0737404	-0.0819435	-0.0945034	0.200485
99234_6w_G1_L.tif	0.274334	-0.189274	-0.766141	0.152871	-0.0873335	0.0566523	0.195178	-0.143641	0.201749	0.00151767	0.126579	-0.118177	0.130726	0.0658152	0.058178	-0.0991966	0.058877	0.107097	-0.0109399	-0.0894253	-0.00961427	0.149089	-0.0848912	-0.0855808	-0.0867019	0.192253
99241_6w_G1_L.tif	0.287251	-0.213353	-0.743964	0.165391	-0.089045	0.0674562	0.211231	-0.148569	0.186228	-0.00504795	0.139668	-0.125005	0.108798	0.0660325	0.0734611	-0.103177	0.0354263	0.114043	0.00735702	-0.0920554	-0.0373149	0.157104	-0.0612356	-0.086659	-0.117859	0.203838
99256_6w_G1_L.tif	0.278534	-0.192985	-0.754869	0.153312	-0.093332	0.050548	0.197833	-0.146491	0.199419	0.00625941	0.126773	-0.124998	0.125337	0.0701723	0.0568304	-0.109329	0.0535603	0.113415	-0.00912462	-0.0966594	-0.0138009	0.158649	-0.078338	-0.0885311	-0.0888221	0.206638
99259_6w_G1_L.tif	0.280901	-0.203867	-0.748487	0.153724	-0.0902413	0.0600817	0.204891	-0.144956	0.187774	-0.00514812	0.133011	-0.123784	0.116581	0.0682607	0.0637907	-0.107108	0.0470932	0.117682	-0.00266791	-0.0965379	-0.0223404	0.161884	-0.0749329	-0.09534	-0.095372	0.215109
99268_6w_G1_L.tif	0.284758	-0.188464	-0.76121	0.162039	-0.0885788	0.0593594	0.203476	-0.141532	0.195747	-0.0044982	0.130994	-0.120617	0.121235	0.0598809	0.0633595	-0.0998434	0.049503	0.104522	-0.00455385	-0.0884737	-0.0214897	0.145586	-0.0773516	-0.0839018	-0.0958886	0.195944
99284_6w_G1_L.tif	0.288845	-0.198465	-0.745453	0.166944	-0.10023	0.0459712	0.210717	-0.141258	0.188952	-0.00440083	0.137455	-0.12178	0.114101	0.0662115	0.0682037	-0.104522	0.0411549	0.112247	-0.00101777	-0.0976378	-0.0298837	0.155827	-0.0715808	-0.0934457	-0.101264	0.214308
99288_6w_G1_L.tif	0.269188	-0.200325	-0.759623	0.14881	-0.0923577	0.0505882	0.198656	-0.140515	0.198669	0.00221064	0.128411	-0.118	0.128258	0.0691385	0.0578261	-0.103124	0.0603007	0.116637	-0.0110261	-0.0943778	-0.0110728	0.154703	-0.0836657	-0.0906503	-0.083563	0.204907
99322_6w_G1_L.tif	0.28253	-0.203199	-0.749456	0.162005	-0.0938725	0.0552007	0.209555	-0.139676	0.191384	-0.00274148	0.135425	-0.121202	0.116289	0.0654512	0.066069	-0.103978	0.0450155	0.112905	-0.00205908	-0.0949077	-0.0255823	0.15609	-0.0741628	-0.0924383	-0.101136	0.20649
99333_6w_G1_L.tif	0.280243	-0.20242	-0.752341	0.156524	-0.0879657	0.0625528	0.205163	-0.143138	0.190713	-0.00433576	0.132265	-0.123003	0.118984	0.0671294	0.0639857	-0.104432	0.049337	0.11591	-0.00401438	-0.0951452	-0.0216944	0.15765	-0.0744623	-0.0901794	-0.100213	0.202888
99360_6w_G1_L.tif	0.29098	-0.210561	-0.734559	0.165324	-0.100436	0.0513943	0.211207	-0.150216	0.180954	-0.00730867	0.141866	-0.124398	0.106672	0.0699791	0.0723804	-0.108266	0.036945	0.12378	0.00616652	-0.0987551	-0.0342261	0.169279	-0.0650766	-0.0990861	-0.112873	0.218834
99392_6w_G1_L.tif	0.28048	-0.201412	-0.747368	0.159742	-0.0964579	0.0495431	0.20312	-0.145889	0.19715	0.00680945	0.133614	-0.121422	0.120772	0.0715329	0.0633016	-0.10628	0.0480802	0.11577	-0.00577292	-0.0990992	-0.0227006	0.157704	-0.0771344	-0.0958299	-0.0970835	0.208831
99395_6w_G1_L.tif	0.281547	-0.218121	-0.738275	0.158568	-0.0992879	0.0520382	0.208894	-0.14933	0.185776	-0.00133096	0.139711	-0.123776	0.110625	0.0723052	0.0710694	-0.106551	0.038549	0.121194	0.00434149	-0.0976838	-0.0318915	0.166484	-0.0654554	-0.0954764	-0.105604	0.221681
99398_6w_G1_L.tif	0.285762	-0.199392	-0.744469	0.166851	-0.103624	0.0386926	0.205287	-0.147418	0.19677	0.00822137	0.134391	-0.124674	0.118626	0.0721595	0.0666405	-0.105289	0.0435073	0.113753	-0.000711143	-0.095537	-0.0271165	0.157297	-0.0729426	-0.0939621	-0.102121	0.209298
99405_6w_G1_L.tif	0.283495	-0.204882	-0.746932	0.153263	-0.0880868	0.0645499	0.202319	-0.15147	0.189003	-0.00154659	0.13435	-0.124623	0.11309	0.0669923	0.0644603	-0.108889	0.0421075	0.115235	-0.00174642	-0.0983537	-0.0258912	0.162125	-0.0691635	-0.0911549	-0.0970045	0.218755
99408_6w_G1_L.tif	0.283112	-0.211644	-0.741117	0.155335	-0.0881096	0.0664431	0.206263	-0.149985	0.187332	-0.000569471	0.136273	-0.125738	0.11109	0.0699758	0.0678141	-0.108246	0.039506	0.118608	0.000647721	-0.099729	-0.0301105	0.164147	-0.0704348	-0.0988163	-0.102266	0.220219
99414_6w_G1_L.tif	0.286954	-0.201855	-0.733328	0.160072	-0.0986326	0.049118	0.204757	-0.150027	0.190757	0.00680977	0.131482	-0.1319	0.11607	0.0785686	0.0626478	-0.115911	0.0466962	0.129778	-0.00446535	-0.108157	-0.0218045	0.176554	-0.0755814	-0.108067	-0.105551	0.215019
99457_6w_G1_L.tif	0.291282	-0.195222	-0.7554	0.175464	-0.0923412	0.0588544	0.214947	-0.135558	0.190681	-0.00993646	0.139738	-0.117178	0.114118	0.0571694	0.0706084	-0.0977575	0.0410974	0.103505	0.00216903	-0.0871406	-0.0330049	0.143028	-0.0705271	-0.0832065	-0.113367	0.187979
99497_6w_G1_L.tif	0.272981	-0.211206	-0.747213	0.144083	-0.0868465	0.0638206	0.198872	-0.150264	0.192599	0.00425098	0.129217	-0.126818	0.119292	0.0738262	0.0611891	-0.10943	0.0492308	0.121445	-0.00556728	-0.100326	-0.0196512	0.165308	-0.0755028	-0.0971679	-0.0886012	0.222478
99505_6w_G1_L.tif	0.277148	-0.207744	-0.748246	0.152095	-0.0845971	0.0673986	0.200196	-0.150129	0.193533	0.00281574	0.132053	-0.123963	0.119226	0.0714676	0.0642405	-0.105494	0.0488353	0.11923	-0.00384551	-0.0972624	-0.0209625	0.162519	-0.0771019	-0.0974401	-0.100479	0.206507
99506_6w_G1_L.tif	0.278288	-0.200079	-0.752381	0.158903	-0.0965799	0.0478243	0.203827	-0.141884	0.198326	0.00537576	0.130775	-0.122731	0.122927	0.0696551	0.0612215	-0.106089	0.0507077	0.113704	-0.00585589	-0.095128	-0.0190725	0.156495	-0.0762398	-0.0891431	-0.0959429	0.203098
99510_6w_G1_L.tif	0.28173	-0.210128	-0.737351	0.158444	-0.0989401	0.0494965	0.20377	-0.15153	0.195029	0.0110955	0.134154	-0.127366	0.116545	0.0771378	0.0666543	-0.108922	0.0415538	0.120055	-0.00153409	-0.102202	-0.0279105	0.165383	-0.0731747	-0.102234	-0.100526	0.220769
99517_6w_G1_L.tif	0.297741	-0.201847	-0.741712	0.177121	-0.0953786	0.0593737	0.213319	-0.148596	0.188959	-0.00248918	0.142327	-0.123746	0.107255	0.0634154	0.074073	-0.103966	0.0320309	0.109645	0.00798134	-0.0920906	-0.0426906	0.150698	-0.0620843	-0.0879434	-0.12182	0.200425
99518_6w_G1_L.tif	0.290656	-0.221484	-0.729307	0.166976	-0.0949908	0.0633794	0.214558	-0.152236	0.183365	0.000103246	0.143568	-0.128074	0.103405	0.0729853	0.0758353	-0.109315	0.0278372	0.120473	0.0088058	-0.101567	-0.0438779	0.166742	-0.0583204	-0.0975297	-0.121536	0.219547
99533_6w_G1_L.tif	0.263602	-0.21403	-0.757114	0.14027	-0.0865664	0.0614029	0.196175	-0.147641	0.194875	0.00200797	0.128071	-0.122328	0.12469	0.0720109	0.0602017	-0.104322	0.0565639	0.12027	-0.00595076	-0.0933611	-0.0119465	0.163146	-0.0754733	-0.0878837	-0.0871268	0.210459
99538_6w_G1_L.tif	0.274693	-0.192016	-0.769241	0.152541	-0.0904536	0.0529932	0.199732	-0.139332	0.197363	-0.00558351	0.127056	-0.119406	0.125634	0.0587113	0.0598178	-0.0982376	0.0564725	0.104746	-0.00657306	-0.0840682	-0.0116998	0.147972	-0.0772996	-0.0751439	-0.0855016	0.196824
99568_6w_G1_L.tif	0.288357	-0.188111	-0.755577	0.167814	-0.095687	0.0496158	0.207416	-0.139533	0.194027	-0.00439995	0.135223	-0.118218	0.119411	0.0620527	0.0638966	-0.103352	0.0461162	0.105412	-0.00451898	-0.0932523	-0.0247683	0.147726	-0.0753686	-0.0864267	-0.0985266	0.200673
99573_6w_G1_L.tif	0.276684	-0.196761	-0.765056	0.162011	-0.0967781	0.0454369	0.205576	-0.135877	0.19637	-0.00628507	0.133928	-0.113725	0.123703	0.0592884	0.0652073	-0.0942514	0.0527238	0.104329	-0.00372373	-0.0837613	-0.0164635	0.147638	-0.0768839	-0.0786637	-0.0952869	0.190622
99574_6w_G1_L.tif	0.266689	-0.189935	-0.774869	0.15403	-0.0911935	0.0473893	0.200245	-0.129317	0.204411	-0.00147307	0.126542	-0.111479	0.134588	0.0602595	0.056624	-0.0939914	0.0659092	0.104168	-0.0137536	-0.0844474	-0.00338779	0.143443	-0.0904946	-0.0820919	-0.0813108	0.183445
99590_6w_G1_L.tif	0.286315	-0.234097	-0.721454	0.156407	-0.0890416	0.0734683	0.207815	-0.165039	0.180789	0.00477076	0.140103	-0.137207	0.100349	0.0805115	0.07768	-0.113175	0.0270585	0.132297	0.0140414	-0.103152	-0.0453133	0.17841	-0.0538155	-0.103289	-0.124526	0.230094
99596_6w_G1_L.tif	0.284795	-0.214476	-0.740515	0.159943	-0.0953866	0.0579219	0.208419	-0.150718	0.18602	-0.00232536	0.138359	-0.126023	0.109101	0.0689991	0.0727919	-0.104101	0.0362326	0.117046	0.00608491	-0.0947695	-0.034438	0.162287	-0.0647841	-0.0935657	-0.10668	0.219781
99598_6w_G1_L.tif	0.284692	-0.218241	-0.743347	0.161866	-0.0908539	0.0655176	0.20752	-0.154382	0.18471	-0.00528701	0.140052	-0.125509	0.108612	0.0682474	0.0763587	-0.100673	0.0350339	0.116245	0.010806	-0.0892906	-0.0380699	0.158985	-0.0589734	-0.0861655	-0.11654	0.208689
99609_6w_G1_L.tif	0.284448	-0.205285	-0.742618	0.164117	-0.101121	0.0451322	0.20855	-0.144349	0.191631	0.00192823	0.135894	-0.124168	0.115673	0.0709412	0.0679101	-0.105448	0.0434391	0.117944	-6.07143e-05	-0.0971977	-0.0286031	0.159696	-0.0721247	-0.0962168	-0.103018	0.212906
99613_6w_G1_L.tif	0.278587	-0.208202	-0.748156	0.155164	-0.0924142	0.057414	0.205324	-0.145096	0.189996	-0.00212442	0.134134	-0.122783	0.115784	0.0673935	0.0664715	-0.103805	0.0466078	0.11748	0.00204911	-0.090325	-0.02463	0.159371	-0.0772329	-0.0988877	-0.0965198	0.2144
99614_6w_G1_L.tif	0.27762	-0.218222	-0.743273	0.153474	-0.0885992	0.0656395	0.204647	-0.151635	0.188957	0.00097894	0.135665	-0.126003	0.114087	0.0730876	0.0686385	-0.106555	0.041425	0.120208	0.00223447	-0.0969005	-0.0299994	0.163254	-0.0658414	-0.0919125	-0.105561	0.214585
99656_6w_G1_L.tif	0.264534	-0.183067	-0.776738	0.149003	-0.0943418	0.038145	0.195335	-0.130046	0.207862	0.00300788	0.121703	-0.113538	0.139546	0.0634269	0.0502818	-0.099037	0.0710425	0.105423	-0.0197946	-0.0890085	0.00321331	0.145178	-0.0927974	-0.0800811	-0.0698453	0.190594
99659_6w_G1_L.tif	0.282277	-0.189935	-0.753701	0.160653	-0.0979592	0.0433015	0.199969	-0.146051	0.197857	0.00353158	0.129927	-0.122536	0.123976	0.0686679	0.0609633	-0.104921	0.0536751	0.11502	-0.00699901	-0.0949033	-0.016041	0.157521	-0.0793706	-0.0911692	-0.0945723	0.20082
99691_6w_G1_L.tif	0.281906	-0.195504	-0.754179	0.153099	-0.0849469	0.0653649	0.202957	-0.143162	0.194825	0.000722898	0.128554	-0.125623	0.118949	0.0647866	0.0582768	-0.110077	0.0475166	0.110095	-0.00644291	-0.0961586	-0.0220206	0.153089	-0.0764902	-0.0903322	-0.0889059	0.2137
99699_6w_G1_L.tif	0.27568	-0.190131	-0.765439	0.158992	-0.0890318	0.0549906	0.200646	-0.137701	0.201219	-0.000211022	0.12995	-0.114802	0.129626	0.0641096	0.0600382	-0.0975691	0.058694	0.107428	-0.0115264	-0.0910157	-0.0136253	0.144423	-0.0847903	-0.0857412	-0.09144	0.187229
99709_6w_G1_L.tif	0.268269	-0.195371	-0.761936	0.143413	-0.0926769	0.0477843	0.194431	-0.142529	0.202106	0.00675208	0.122518	-0.123184	0.130334	0.0694521	0.0535346	-0.106386	0.0607481	0.113213	-0.0130968	-0.0944055	-0.00609943	0.156721	-0.0839476	-0.0876995	-0.0741831	0.21224
99714_6w_G1_L.tif	0.285174	-0.1992	-0.761723	0.176832	-0.0900337	0.0607712	0.213502	-0.134648	0.195655	-0.00758076	0.142923	-0.10896	0.11781	0.0554345	0.0733581	-0.0894704	0.0431179	0.0984046	0.00187049	-0.0820163	-0.0326682	0.134937	-0.0739894	-0.0808299	-0.114996	0.176325
99715_6w_G1_L.tif	0.269774	-0.20125	-0.764461	0.148416	-0.081155	0.066869	0.198437	-0.141925	0.19717	-0.0019882	0.12919	-0.117374	0.125831	0.0641271	0.0607395	-0.0988834	0.0571606	0.110943	-0.00980365	-0.0917233	-0.0125011	0.151943	-0.080661	-0.0851934	-0.0897206	0.19604
99721_6w_G1_L.tif	0.27067	-0.192059	-0.763269	0.139023	-0.0856973	0.0582933	0.190311	-0.148109	0.196595	-0.000673645	0.122256	-0.123215	0.129104	0.0683539	0.0534644	-0.106306	0.062107	0.1158	-0.0148742	-0.097117	-0.00258256	0.162165	-0.0828641	-0.0868591	-0.0752194	0.210703
99725_6w_G1_L.tif	0.279718	-0.188438	-0.761709	0.162866	-0.0936012	0.0490116	0.204817	-0.134554	0.199123	-0.00121048	0.131846	-0.115102	0.125219	0.0613014	0.0609523	-0.0994966	0.0542445	0.105526	-0.00972662	-0.0921118	-0.0145397	0.148762	-0.0844098	-0.0896532	-0.091933	0.193098
99733_6w_G1_L.tif	0.289708	-0.206515	-0.752144	0.177693	-0.0871037	0.0690542	0.215854	-0.140474	0.190689	-0.00756512	0.145997	-0.113454	0.1111	0.0584918	0.0763213	-0.0945979	0.034674	0.101935	0.00716294	-0.0852435	-0.0407962	0.141265	-0.067216	-0.0844561	-0.124246	0.183866
99762_6w_G1_L.tif	0.276685	-0.196322	-0.759847	0.162121	-0.095874	0.0467812	0.203975	-0.137853	0.200089	0.00193501	0.132535	-0.115887	0.125625	0.0648699	0.0632694	-0.097884	0.0539479	0.108625	-0.00723444	-0.0905676	-0.016972	0.148965	-0.0808075	-0.0870682	-0.0953921	0.192286
99775_6w_G1_L.tif	0.294746	-0.204666	-0.741109	0.176255	-0.100894	0.0501146	0.214051	-0.146435	0.18757	-0.00409625	0.142824	-0.122272	0.109104	0.0662238	0.0741784	-0.103322	0.0335541	0.11153	0.00742165	-0.0926292	-0.0387346	0.155965	-0.0623172	-0.0880977	-0.120394	0.201429
99778_6w_G1_L.tif	0.29282	-0.202661	-0.739032	0.170476	-0.0987775	0.0519543	0.211785	-0.146315	0.186592	-0.00379897	0.140996	-0.1224	0.10956	0.0672239	0.0719074	-0.104981	0.0374236	0.116593	0.00296012	-0.0984058	-0.0355357	0.158824	-0.0694387	-0.098683	-0.111259	0.212173
98479-4week-1-L.tif	0.271497	-0.184238	-0.77478	0.153451	-0.0818641	0.0617303	0.201148	-0.128942	0.194827	-0.0150754	0.13118	-0.105372	0.131923	0.0571182	0.0586319	-0.0916441	0.0651937	0.10404	-0.0148314	-0.0865916	-0.00412739	0.143457	-0.0985005	-0.0943152	-0.0802967	0.186382
98480-4week-1-L.tif	0.279126	-0.210963	-0.747315	0.158827	-0.0857905	0.0676379	0.206547	-0.145842	0.189335	-0.00324408	0.138198	-0.119147	0.116552	0.0693063	0.0699551	-0.100621	0.0458652	0.11801	-0.00140556	-0.0962742	-0.0282653	0.156827	-0.0757972	-0.0977154	-0.107005	0.203198
98483-4week-1-L.tif	0.279733	-0.204369	-0.760767	0.168247	-0.0898761	0.0602749	0.211415	-0.135816	0.189645	-0.0134145	0.142376	-0.108756	0.118385	0.0583517	0.0735294	-0.0890935	0.0475577	0.106126	0.000334238	-0.0847804	-0.0277553	0.142754	-0.0754972	-0.0844562	-0.10908	0.184932
98487-4week-1-L.tif	0.257931	-0.202561	-0.779038	0.137839	-0.0749104	0.0701195	0.19778	-0.133857	0.195022	-0.0101547	0.127138	-0.111555	0.127209	0.0553589	0.0580299	-0.0937485	0.0631802	0.105041	-0.0110299	-0.0835716	-0.00194028	0.149365	-0.084968	-0.0791006	-0.0744039	0.196826
98493 rotated.tif	0.286937	-0.198251	-0.750702	0.168397	-0.0919107	0.0584772	0.210592	-0.139376	0.189614	-0.00768913	0.139405	-0.116021	0.115839	0.0627348	0.0700921	-0.0980639	0.0446548	0.110799	-0.00132017	-0.093091	-0.028886	0.150172	-0.0783461	-0.0969902	-0.105968	0.198903
98496-4week-1-L.tif	0.257482	-0.182108	-0.785946	0.132399	-0.0820444	0.0545342	0.185135	-0.136788	0.20512	-0.00363842	0.11577	-0.114408	0.141326	0.0594337	0.0481202	-0.0947596	0.078412	0.106974	-0.0218517	-0.0846282	0.0127849	0.147505	-0.0974985	-0.0796165	-0.0568099	0.1951
98497-4week-1-L.tif	0.273839	-0.186499	-0.777393	0.159046	-0.0840044	0.0604307	0.205252	-0.127042	0.197821	-0.0126513	0.131225	-0.10833	0.127723	0.0509227	0.0614565	-0.0896925	0.0593145	0.0968132	-0.00892763	-0.0794411	-0.0105877	0.136688	-0.089484	-0.0820398	-0.0862338	0.181796
98502 rotated.tif	0.264883	-0.187206	-0.778812	0.144563	-0.0816941	0.0599003	0.199776	-0.126508	0.198782	-0.00974616	0.123648	-0.112264	0.133049	0.0560551	0.0518154	-0.097889	0.0681746	0.104056	-0.0157559	-0.0846031	0.00163893	0.146103	-0.0941806	-0.0845751	-0.0713237	0.192114
98504-4week-1-L.tif	0.267536	-0.214861	-0.752428	0.140743	-0.0855033	0.0645843	0.198319	-0.148719	0.187653	-0.00398013	0.129952	-0.123623	0.120669	0.0723573	0.0645286	-0.102769	0.0522761	0.121439	-0.00171118	-0.0926174	-0.0145371	0.167365	-0.078757	-0.0978464	-0.0879969	0.217926
98507-4week-1-L.tif	0.259839	-0.202997	-0.768791	0.140263	-0.0855805	0.057494	0.191386	-0.143538	0.20367	0.00488676	0.125363	-0.115764	0.132125	0.0666848	0.0587016	-0.0954546	0.0628797	0.110267	-0.0123119	-0.0889011	-0.00306429	0.154056	-0.0875669	-0.0875009	-0.0766494	0.200506
98508-4week-1-L.tif	0.270973	-0.185547	-0.772213	0.151201	-0.0844304	0.05822	0.200529	-0.130082	0.196833	-0.0100955	0.127766	-0.110926	0.130108	0.0570994	0.0583523	-0.0931445	0.0651075	0.106641	-0.0150893	-0.0887468	-0.00359423	0.146922	-0.0966195	-0.0943308	-0.0777233	0.192789
98509-4week-1-L.tif	0.282557	-0.199495	-0.749498	0.157713	-0.0909776	0.0582954	0.205312	-0.143258	0.183079	-0.0142161	0.139531	-0.113196	0.115348	0.0634731	0.0696809	-0.0971276	0.0499146	0.118532	-0.00410275	-0.0965694	-0.0196499	0.162423	-0.0853485	-0.107574	-0.0958455	0.210999
98510-4week-1-L.tif	0.280141	-0.191375	-0.766156	0.164787	-0.0866754	0.0609251	0.204067	-0.137979	0.19568	-0.00904175	0.138373	-0.106733	0.124174	0.0579162	0.0654054	-0.0931246	0.0522978	0.101625	-0.00610253	-0.0859083	-0.0185671	0.142371	-0.0833944	-0.0862887	-0.0992433	0.182825
98511-4week-1-L.tif	0.274592	-0.202551	-0.758631	0.154415	-0.0822806	0.0678041	0.203155	-0.14085	0.191502	-0.00714967	0.135816	-0.11329	0.123176	0.065749	0.0648106	-0.0980543	0.0526922	0.111801	-0.00752388	-0.0936393	-0.0190347	0.151426	-0.0828575	-0.0938298	-0.0954155	0.198168
98513-4week-1-L.tif	0.255442	-0.175025	-0.799082	0.14204	-0.0857371	0.0454546	0.187981	-0.127031	0.213364	-0.00327203	0.118518	-0.103747	0.147058	0.0513441	0.0493874	-0.0841003	0.0801763	0.091512	-0.0229682	-0.074314	0.014339	0.130971	-0.102089	-0.0697743	-0.0563895	0.175942
98516-4week-1-L.tif	0.280609	-0.201608	-0.760894	0.16638	-0.086114	0.0650166	0.208435	-0.138917	0.189761	-0.0129921	0.14243	-0.10792	0.11879	0.0586094	0.0719974	-0.09062	0.0467197	0.104294	0.000221959	-0.0843732	-0.0254858	0.144945	-0.0789224	-0.0886298	-0.107547	0.185814
98519-4week-1-L.tif	0.264329	-0.20175	-0.778364	0.146423	-0.0796751	0.0666666	0.19928	-0.136797	0.192962	-0.0142002	0.133044	-0.107897	0.124828	0.0531618	0.0628025	-0.0906751	0.0580827	0.10127	-0.00457989	-0.0776886	-0.00926295	0.144484	-0.0797055	-0.0741834	-0.0837412	0.191186
98520 rotated.tif	0.268401	-0.178546	-0.766864	0.138772	-0.0884546	0.0484678	0.185053	-0.146571	0.20421	0.00590041	0.116541	-0.123275	0.137904	0.0709517	0.0481216	-0.105929	0.0720433	0.117032	-0.0196683	-0.0948841	0.00523296	0.1579	-0.0982619	-0.0983024	-0.0642582	0.208484
98521-4week-1-L.tif	0.262464	-0.207991	-0.773232	0.151251	-0.0816919	0.0652739	0.200681	-0.137672	0.199657	-0.00415595	0.13098	-0.113	0.12853	0.0608992	0.0645699	-0.0909425	0.0581499	0.105196	-0.0031316	-0.0786797	-0.0146939	0.142106	-0.0773628	-0.0746079	-0.0949205	0.182322
98522-4week-1-L.tif	0.261736	-0.186821	-0.777383	0.139996	-0.0849979	0.0536428	0.190017	-0.137008	0.20027	-0.0065896	0.124272	-0.108856	0.138023	0.0627947	0.0535976	-0.093575	0.0722219	0.108458	-0.0194934	-0.0886752	0.00758018	0.152274	-0.0984091	-0.0898617	-0.0674341	0.194221
98525-4week-1-L.tif	0.282006	-0.222939	-0.740021	0.159222	-0.0887046	0.068747	0.208434	-0.153798	0.185166	-0.00210051	0.140736	-0.125611	0.10769	0.0703626	0.0739296	-0.105431	0.0337475	0.118121	0.0106371	-0.0919234	-0.03741	0.163435	-0.0600275	-0.0909289	-0.116183	0.212844
98529-4week-1-L.tif	0.268995	-0.196584	-0.765179	0.15397	-0.0895606	0.0534081	0.199948	-0.136256	0.200964	0.000158822	0.130641	-0.111878	0.131247	0.0661778	0.0598055	-0.0964444	0.0608949	0.109569	-0.0117082	-0.0901145	-0.00992676	0.148064	-0.0894088	-0.0916597	-0.0867119	0.191588
98530 rotated.tif	0.266038	-0.178955	-0.774544	0.147522	-0.0840301	0.0544698	0.193717	-0.130886	0.206882	0.00183927	0.120652	-0.11343	0.142337	0.0674358	0.0482159	-0.100651	0.0740665	0.109279	-0.0244202	-0.094881	0.00407313	0.14514	-0.101595	-0.0930625	-0.0713905	0.186179
98533-4week-1-L.tif	0.26731	-0.20978	-0.760777	0.146401	-0.0806749	0.0689743	0.196312	-0.147984	0.195029	-0.00131564	0.13028	-0.119383	0.123597	0.0669315	0.0649044	-0.0974136	0.0554465	0.115403	-0.000620283	-0.0846668	-0.0159992	0.154974	-0.080912	-0.0914084	-0.0938966	0.199267
98535-4week-1-L.tif	0.285674	-0.21162	-0.741499	0.155713	-0.0816448	0.075698	0.20536	-0.153207	0.18224	-0.00678923	0.137587	-0.125734	0.109181	0.0689735	0.0700383	-0.10684	0.0406815	0.122224	0.00364633	-0.0972659	-0.0325827	0.163598	-0.0698604	-0.0995617	-0.108822	0.214813
98538-4week-1-L.tif	0.265777	-0.19782	-0.773583	0.143962	-0.0813032	0.0640085	0.193312	-0.143043	0.193602	-0.0112222	0.130113	-0.110687	0.128677	0.0599713	0.0621865	-0.0911794	0.0628047	0.108757	-0.00563056	-0.0794635	-0.00756013	0.147449	-0.0882735	-0.0868091	-0.080123	0.196075
98539-4week-1-L.tif	0.264509	-0.196292	-0.775503	0.146144	-0.0812377	0.0631076	0.194171	-0.139873	0.200355	-0.0045812	0.127069	-0.112632	0.131897	0.0606065	0.0611509	-0.0901689	0.062989	0.104752	-0.0101976	-0.0825974	-0.00658663	0.144033	-0.0874215	-0.081904	-0.0811934	0.189406
98540-4week-1-L.tif	0.281827	-0.20905	-0.755803	0.168346	-0.0882423	0.0649324	0.213342	-0.138326	0.18626	-0.0139686	0.144926	-0.110268	0.114109	0.0593948	0.0737949	-0.0939627	0.0426759	0.107817	0.00430016	-0.0852566	-0.0323654	0.146169	-0.071275	-0.0859132	-0.11355	0.190087
98541-4week-1-L.tif	0.292849	-0.186091	-0.751815	0.170101	-0.0864139	0.0656778	0.210923	-0.136796	0.185382	-0.0158519	0.140273	-0.112731	0.116178	0.0602744	0.0675913	-0.0997245	0.0459527	0.109199	-0.00572408	-0.0973435	-0.0253695	0.151388	-0.0855939	-0.105014	-0.104232	0.196911
98542-4week-1-L.tif	0.288317	-0.20031	-0.74724	0.166008	-0.0887416	0.0643601	0.211573	-0.140469	0.186422	-0.00900833	0.138452	-0.119916	0.113071	0.0635538	0.0687267	-0.102935	0.0433874	0.114406	4.22585e-05	-0.0946686	-0.0293736	0.155468	-0.0765886	-0.0989622	-0.108049	0.202474
98544-4week-1-L.tif	0.258612	-0.191261	-0.775159	0.13182	-0.078936	0.0621513	0.18363	-0.144858	0.203015	0.00100781	0.119988	-0.114944	0.138203	0.0669285	0.0522127	-0.0965347	0.0723238	0.112115	-0.0202523	-0.0915848	0.00714492	0.154504	-0.0972202	-0.0913496	-0.0635614	0.202005
98545-4week-1-L.tif	0.256984	-0.209404	-0.769318	0.139288	-0.0778507	0.068263	0.196738	-0.138791	0.194884	-0.00547032	0.130717	-0.111086	0.129234	0.0650936	0.0602298	-0.0955695	0.063143	0.113304	-0.00956011	-0.0874499	-0.00527692	0.154364	-0.0885885	-0.0909342	-0.0813357	0.198393
98548 rotated.tif	0.276362	-0.203813	-0.756415	0.15271	-0.0798232	0.0719804	0.20403	-0.141996	0.189013	-0.00800637	0.13619	-0.115135	0.117345	0.0618985	0.0649394	-0.100386	0.0504795	0.113309	-0.0054012	-0.0938114	-0.0191716	0.156167	-0.0818743	-0.0962824	-0.0956728	0.203363
98550-4week-1-L.tif	0.278874	-0.195028	-0.755177	0.157138	-0.0869611	0.0610615	0.20296	-0.140164	0.192543	-0.00533219	0.132689	-0.116872	0.124018	0.0672966	0.0628463	-0.100476	0.0554536	0.115771	-0.00892691	-0.0959148	-0.0160326	0.155305	-0.0875526	-0.101211	-0.0947336	0.198427
98551-4week-1-L.tif	0.269524	-0.198866	-0.761936	0.137838	-0.0736529	0.0752338	0.195395	-0.143474	0.188698	-0.00869415	0.127411	-0.118391	0.124274	0.0656362	0.056464	-0.104205	0.0607868	0.118091	-0.0140599	-0.0982031	-0.00535241	0.16262	-0.0883506	-0.0976791	-0.0792006	0.210093
98552-4week-1-L.tif	0.263095	-0.200977	-0.777664	0.147225	-0.0841167	0.06015	0.196154	-0.139214	0.19682	-0.00997444	0.130134	-0.110074	0.129942	0.0581871	0.064103	-0.0873718	0.0608789	0.10279	-0.00389224	-0.075017	-0.00795806	0.143672	-0.0835693	-0.0773146	-0.0839261	0.187919
98558-4week-1-L.tif	0.275908	-0.202409	-0.753802	0.155513	-0.0827906	0.0676536	0.208182	-0.135133	0.189024	-0.00830262	0.139348	-0.109752	0.120288	0.0648494	0.0622095	-0.103049	0.0523351	0.114527	-0.0119398	-0.101645	-0.0177171	0.156514	-0.086774	-0.101995	-0.0942697	0.203229
98560-4week-1-L.tif	0.260439	-0.201061	-0.773401	0.137553	-0.0802854	0.064115	0.19048	-0.143894	0.198979	-0.0026684	0.123309	-0.117582	0.131417	0.0639124	0.0580162	-0.0953848	0.0649863	0.110977	-0.00991951	-0.0844624	-0.00203871	0.153158	-0.0848636	-0.0821755	-0.0771179	0.197512
98566-4week-1-L.tif	0.272073	-0.201407	-0.757326	0.144235	-0.0805003	0.0686912	0.196617	-0.146103	0.193937	-0.000974735	0.126382	-0.123436	0.124734	0.0695395	0.0591673	-0.104291	0.0568327	0.117826	-0.00920414	-0.0957008	-0.012901	0.158939	-0.0831719	-0.0952112	-0.0866394	0.207893
98569-4week-1-L.tif	0.284027	-0.208433	-0.743779	0.169194	-0.0895614	0.0638612	0.212238	-0.14098	0.193208	0.00127999	0.140789	-0.117853	0.116086	0.0692971	0.0704593	-0.101658	0.0421677	0.114599	-0.00078901	-0.0970054	-0.0330228	0.152689	-0.0773076	-0.101207	-0.114517	0.196217
98570-4week-1-L.tif	0.265739	-0.182243	-0.780702	0.150932	-0.0877721	0.0496282	0.197438	-0.127538	0.198073	-0.0150672	0.130625	-0.0996212	0.136149	0.0552041	0.0559824	-0.0891871	0.0734871	0.106425	-0.0161972	-0.0815995	0.00198119	0.140831	-0.102613	-0.092523	-0.072191	0.184759
98571-4week-1-L.tif	0.291275	-0.198651	-0.742953	0.167555	-0.0893794	0.0642828	0.213955	-0.138699	0.181848	-0.0134523	0.141533	-0.117312	0.112369	0.0659252	0.0686692	-0.105197	0.0420799	0.116479	-0.00347618	-0.102519	-0.0288891	0.160488	-0.0779611	-0.104653	-0.109071	0.205754
98572-4week-1-L.tif	0.272829	-0.208383	-0.755622	0.155867	-0.0824881	0.0685196	0.207473	-0.13765	0.193399	-0.0030685	0.133647	-0.118341	0.121837	0.0668979	0.064659	-0.100496	0.0515102	0.113875	-0.00345081	-0.0908274	-0.0209625	0.153168	-0.0815639	-0.0951041	-0.101267	0.195542
98573-4week-1-L.tif	0.288009	-0.178311	-0.752466	0.161585	-0.084412	0.0641616	0.206197	-0.133747	0.192028	-0.00657497	0.12994	-0.119982	0.123375	0.0654782	0.0570814	-0.108454	0.0556986	0.115064	-0.0156564	-0.105737	-0.0158066	0.154071	-0.0938461	-0.110785	-0.0901418	0.203231
98576-4week-1-L.tif	0.275753	-0.218023	-0.747039	0.157953	-0.0834164	0.0713804	0.20743	-0.146677	0.190119	-0.0013372	0.138694	-0.120326	0.115639	0.0700732	0.0703899	-0.101839	0.0436993	0.117769	0.00285374	-0.0926219	-0.0297904	0.158077	-0.0720271	-0.0948506	-0.112305	0.200421
98582-4week-1-L.tif	0.262662	-0.202334	-0.763238	0.132905	-0.0772904	0.069086	0.188676	-0.148351	0.200816	0.00642568	0.119025	-0.125962	0.131972	0.0734946	0.050943	-0.108615	0.0639503	0.119124	-0.0148526	-0.0968916	-0.00453515	0.159695	-0.0828118	-0.0884329	-0.075317	0.209855
98584-4week-1-L.tif	0.285267	-0.223865	-0.734384	0.160689	-0.0830354	0.0772309	0.213136	-0.151256	0.176303	-0.0100355	0.145246	-0.123289	0.103949	0.0707285	0.0790157	-0.102691	0.0320189	0.122013	0.00865104	-0.0986121	-0.0394249	0.167709	-0.0670838	-0.104882	-0.119659	0.21626
98596-4week-1-L.tif	0.255101	-0.161005	-0.8002	0.134257	-0.0857668	0.0399546	0.180412	-0.130454	0.21583	7.06742e-05	0.110572	-0.109255	0.153386	0.0558678	0.040419	-0.0920006	0.0871925	0.0940238	-0.0307185	-0.0803403	0.0247098	0.136741	-0.108911	-0.0736446	-0.0420269	0.185785
98603-4week-1-L.tif	0.283862	-0.195649	-0.753322	0.169044	-0.0899603	0.0591436	0.206461	-0.140733	0.194715	-0.00334214	0.141068	-0.109137	0.121868	0.0656961	0.0682611	-0.0961748	0.0485655	0.109178	-0.0062	-0.0950146	-0.024453	0.148152	-0.0851798	-0.100572	-0.105686	0.189408
98605-4week-1-L.tif	0.280395	-0.197897	-0.758849	0.156382	-0.0862108	0.0636677	0.204977	-0.140726	0.185027	-0.0162711	0.135777	-0.115234	0.118046	0.0600189	0.0675833	-0.095978	0.0513128	0.112121	-0.00237018	-0.088444	-0.0187624	0.154667	-0.0812167	-0.0937398	-0.0957097	0.201432
98608-4week-1-L.tif	0.291882	-0.189143	-0.748676	0.166569	-0.087544	0.0644324	0.212658	-0.135038	0.186095	-0.0116554	0.135583	-0.12097	0.114264	0.061302	0.063272	-0.107961	0.0475887	0.115715	-0.00645707	-0.100999	-0.0256045	0.155147	-0.0799232	-0.100167	-0.103137	0.202766
98610-4week-1-L.tif	0.275913	-0.211765	-0.754137	0.150106	-0.0787201	0.0752782	0.203732	-0.147195	0.182875	-0.0119719	0.136507	-0.119391	0.113568	0.0636196	0.0693245	-0.099639	0.0461535	0.115625	0.00336433	-0.0882283	-0.0232588	0.159907	-0.0756396	-0.0949121	-0.0996828	0.208566
98611-4week-1-L.tif	0.274372	-0.220561	-0.750632	0.152828	-0.0762882	0.0797827	0.207597	-0.14734	0.180652	-0.0119998	0.140608	-0.1189	0.110455	0.0648663	0.0736716	-0.0988052	0.0432653	0.118381	0.00598747	-0.0898228	-0.0293946	0.160019	-0.0705656	-0.0939529	-0.109728	0.205504
98612-4week-1-L.tif	0.276891	-0.212198	-0.75141	0.153426	-0.0834095	0.0701243	0.203499	-0.148645	0.188306	-0.00492389	0.133926	-0.123655	0.116301	0.0679878	0.068546	-0.101523	0.0458758	0.116651	0.00372816	-0.0886494	-0.0258086	0.15839	-0.0721941	-0.0918283	-0.10425	0.204843
98614-4week-1-L.tif	0.268665	-0.208061	-0.766481	0.150714	-0.0825683	0.0666484	0.196591	-0.147984	0.196676	-0.00309104	0.133614	-0.114678	0.124142	0.0632944	0.06656	-0.0938524	0.0525155	0.107533	-0.00208834	-0.0838671	-0.0188746	0.14743	-0.072298	-0.076443	-0.0964525	0.192357
98615-4week-1-L.tif	0.289976	-0.196278	-0.750806	0.168473	-0.0859725	0.0677837	0.212481	-0.138227	0.183257	-0.0164239	0.142097	-0.113434	0.113159	0.0599022	0.0700487	-0.0992208	0.0454751	0.113356	-0.00174648	-0.0945949	-0.0296707	0.150924	-0.0793485	-0.0991732	-0.108949	0.196915
98620-4week-1-L.tif	0.29531	-0.197906	-0.746417	0.173401	-0.0898208	0.065274	0.211864	-0.145513	0.183269	-0.0138913	0.143951	-0.116489	0.109295	0.0605334	0.0750149	-0.0976818	0.0385391	0.111738	0.00473285	-0.0914245	-0.0360232	0.15176	-0.0730165	-0.09746	-0.116697	0.197658
98621-4week-1-L.tif	0.274116	-0.174275	-0.783966	0.155797	-0.0814508	0.0607205	0.199635	-0.12762	0.195514	-0.0211219	0.130196	-0.102729	0.13322	0.0498678	0.0580525	-0.0875342	0.0677579	0.0979383	-0.0147596	-0.0800333	-0.00240872	0.135518	-0.097871	-0.084993	-0.0780347	0.178464
98622-4week-1-L.tif	0.274239	-0.203813	-0.766146	0.161695	-0.0878928	0.0605402	0.207258	-0.136191	0.190231	-0.0146522	0.137807	-0.110288	0.121627	0.057736	0.0708951	-0.0881698	0.0541562	0.10836	0.00212956	-0.0773675	-0.0213489	0.143375	-0.0800358	-0.0848694	-0.102919	0.183644
98623-4week-1-L.tif	0.264905	-0.192908	-0.774155	0.144176	-0.0836969	0.0588919	0.194355	-0.137763	0.195587	-0.0105339	0.127373	-0.110711	0.133024	0.0619136	0.0591763	-0.0916156	0.068515	0.111472	-0.0138234	-0.0867118	-0.00242773	0.148223	-0.0919385	-0.08756	-0.0768952	0.193127
98624-4week-1-L.tif	0.284351	-0.197508	-0.756283	0.163509	-0.0876688	0.0632612	0.205295	-0.143963	0.19187	-0.0066361	0.137269	-0.116164	0.117745	0.0614206	0.0675632	-0.0986138	0.0463266	0.10815	-0.00109513	-0.0890743	-0.0261554	0.148353	-0.0759624	-0.0888454	-0.103256	0.196111
98626-4week-1-L.tif	0.270746	-0.202715	-0.763337	0.149583	-0.0851714	0.0624459	0.197809	-0.144695	0.195693	-0.00317164	0.13148	-0.116042	0.124756	0.0644619	0.062238	-0.0985431	0.0553719	0.110944	-0.00600158	-0.0884565	-0.013934	0.152925	-0.0786969	-0.0845526	-0.090952	0.197817
98627-4week-1-L.tif	0.271263	-0.194764	-0.766029	0.152616	-0.0883595	0.0555692	0.198426	-0.139409	0.200036	-0.000793183	0.129256	-0.114731	0.129024	0.0638883	0.0594304	-0.0978165	0.0589638	0.108005	-0.0094343	-0.0877366	-0.0102093	0.149124	-0.0860347	-0.0878449	-0.0863325	0.193893
98628-4week-1-L.tif	0.270199	-0.184601	-0.777311	0.15062	-0.0855651	0.0558973	0.195396	-0.136448	0.200356	-0.00771153	0.125197	-0.113298	0.133303	0.0580853	0.058842	-0.0905137	0.0646863	0.102043	-0.0122201	-0.0819418	-0.0025418	0.144349	-0.090743	-0.082159	-0.0795978	0.185677
98630-4week-1-L.tif	0.269812	-0.178527	-0.781191	0.150068	-0.082105	0.058953	0.191128	-0.138426	0.204606	-0.00465468	0.124566	-0.110083	0.136945	0.0576734	0.055065	-0.0917596	0.0695772	0.10214	-0.0175341	-0.0847885	-0.000466868	0.139213	-0.0930503	-0.0793483	-0.0773524	0.179541
98631-4week-1-L.tif	0.258402	-0.207193	-0.773101	0.13757	-0.0761226	0.0701917	0.19313	-0.142871	0.197898	-0.00290329	0.125724	-0.116697	0.128582	0.0629598	0.0584339	-0.0971184	0.0614856	0.109895	-0.00686082	-0.0832853	-0.00550931	0.152659	-0.0809012	-0.0803544	-0.081161	0.197147
98632-4week-1-L.tif	0.270118	-0.195146	-0.763827	0.151059	-0.0908645	0.0513967	0.197905	-0.139267	0.201128	0.00223957	0.127894	-0.116223	0.129925	0.06634	0.0569003	-0.101461	0.0612292	0.112102	-0.0120429	-0.0919375	-0.00814979	0.152583	-0.0856523	-0.0882258	-0.0845627	0.196539
98633-4week-1-L.tif	0.275264	-0.208769	-0.757892	0.162537	-0.091337	0.0577706	0.206266	-0.141581	0.193956	-0.00459171	0.140089	-0.111332	0.119302	0.0621529	0.0713893	-0.0922816	0.0488548	0.109906	0.00158187	-0.08411	-0.0260845	0.146546	-0.0772788	-0.0889684	-0.10411	0.19272
98634-4week-1-L.tif	0.291961	-0.196263	-0.751206	0.177802	-0.0942209	0.0566054	0.215847	-0.135485	0.18607	-0.0150896	0.145341	-0.110103	0.114444	0.0604835	0.0718201	-0.097651	0.0418006	0.107799	0.00417093	-0.086302	-0.0331151	0.146338	-0.07768	-0.0970661	-0.115233	0.188932
98635-4week-1-L.tif	0.288264	-0.208933	-0.742311	0.169904	-0.0937385	0.0599151	0.212328	-0.145087	0.185001	-0.0080579	0.143964	-0.117286	0.110984	0.0667269	0.0744469	-0.0999698	0.0391697	0.116325	0.00678658	-0.0907616	-0.0353799	0.156316	-0.0735664	-0.101424	-0.115947	0.202331
98636-4week-1-L.tif	0.269209	-0.199267	-0.759213	0.140835	-0.0801419	0.0673467	0.196772	-0.141926	0.194006	-0.00189768	0.124824	-0.12203	0.126321	0.0685281	0.0553491	-0.106104	0.0608007	0.118665	-0.011285	-0.0951843	-0.00748568	0.160579	-0.089579	-0.0999952	-0.079578	0.21045
98641-4week-1-L.tif	0.288786	-0.210654	-0.74622	0.170451	-0.0873083	0.069592	0.21661	-0.141115	0.179339	-0.0171439	0.149771	-0.110762	0.105843	0.0587037	0.0784674	-0.0951565	0.0360559	0.111511	0.00360527	-0.0949722	-0.0376277	0.153412	-0.0697614	-0.0949034	-0.117561	0.201038
98644-4week-1-L.tif	0.282404	-0.207276	-0.748187	0.163636	-0.0901512	0.0619756	0.207846	-0.144741	0.19049	-0.00333885	0.139528	-0.117546	0.115768	0.0667453	0.0694308	-0.10113	0.0444217	0.114867	0.00125282	-0.0921474	-0.0290745	0.154659	-0.0751123	-0.0958565	-0.108617	0.200154
98646-4week-1-L.tif	0.275817	-0.215364	-0.747151	0.153903	-0.0871442	0.0659029	0.204386	-0.148601	0.190461	-7.44617e-05	0.135061	-0.123479	0.115926	0.0704112	0.0688328	-0.102742	0.0448427	0.118537	0.0018264	-0.0931981	-0.0264658	0.160937	-0.072421	-0.0950536	-0.103971	0.20882
98947-4week-1-L.tif	0.292558	-0.207792	-0.741642	0.173823	-0.0901623	0.0665123	0.214834	-0.144936	0.185808	-0.00686556	0.145852	-0.117446	0.109173	0.0658088	0.0739898	-0.102962	0.033639	0.111265	0.00460745	-0.095942	-0.0400402	0.153483	-0.0667989	-0.0938781	-0.121818	0.19893
98649-4week-1-L.tif	0.278979	-0.218347	-0.738421	0.156172	-0.0848001	0.0710439	0.206254	-0.150753	0.19016	0.00396338	0.137081	-0.125403	0.113543	0.0746837	0.0693181	-0.107098	0.0419965	0.1236	0.00103338	-0.100188	-0.0315324	0.164265	-0.0732385	-0.103661	-0.110373	0.211721
98651-4week-1-L.tif	0.271926	-0.205171	-0.76084	0.15515	-0.0829991	0.0665498	0.209326	-0.13229	0.187533	-0.0137301	0.137489	-0.110468	0.120476	0.0603342	0.0681321	-0.0927874	0.0529691	0.110143	-0.00446435	-0.0882755	-0.0182276	0.150417	-0.0884673	-0.0992298	-0.0928539	0.199358
98652-4week-1-L.tif	0.292058	-0.199577	-0.73312	0.164929	-0.0881576	0.0666278	0.21092	-0.14401	0.188619	0.00230522	0.136249	-0.126655	0.112102	0.0727634	0.0662266	-0.111624	0.0413846	0.122816	-0.00587448	-0.110462	-0.0319974	0.163251	-0.0824439	-0.117761	-0.105966	0.217396
98653-4week-1-L.tif	0.29646	-0.189556	-0.75336	0.179077	-0.0924963	0.0592979	0.216767	-0.134349	0.186078	-0.0165566	0.144493	-0.111442	0.11157	0.0547274	0.0722879	-0.0967428	0.0380556	0.100882	0.00186103	-0.0893172	-0.0339924	0.144044	-0.0753196	-0.0926175	-0.112404	0.192553
98654-4week-1-L.tif	0.295186	-0.192083	-0.749598	0.171674	-0.0857246	0.0693585	0.213483	-0.139136	0.182925	-0.0167231	0.142779	-0.114479	0.110991	0.0583711	0.0711718	-0.0995255	0.0400265	0.108001	-0.000514209	-0.09485	-0.0332434	0.148896	-0.0782477	-0.0999451	-0.109235	0.200441
98659-4week-1-L.tif	0.297552	-0.194832	-0.741752	0.178397	-0.0946992	0.0580422	0.214753	-0.141719	0.189293	-0.00372298	0.142314	-0.119667	0.110434	0.0639003	0.0714201	-0.104134	0.0365338	0.110643	0.00141889	-0.0980282	-0.0377842	0.151014	-0.0728557	-0.0996846	-0.116627	0.199792
98660-4week-1-L.tif	0.267172	-0.19295	-0.771389	0.145345	-0.0837589	0.0597949	0.194874	-0.139143	0.199725	-0.00318979	0.12555	-0.115252	0.132002	0.063359	0.0557788	-0.0984442	0.063019	0.107366	-0.0120612	-0.0867333	-0.00405283	0.149993	-0.0880337	-0.0852177	-0.0788254	0.195071
98665-4week-1-L.tif	0.285223	-0.204564	-0.749394	0.165244	-0.0873159	0.0662556	0.209116	-0.143853	0.188429	-0.00703457	0.138665	-0.119302	0.116125	0.0666744	0.069063	-0.101891	0.0430446	0.112705	0.00218239	-0.0908197	-0.0295597	0.154039	-0.0734912	-0.0932188	-0.112087	0.195766
98666-4week-1-L.tif	0.275991	-0.204846	-0.745356	0.143319	-0.0749209	0.0778964	0.205791	-0.139617	0.181343	-0.00952462	0.133963	-0.119154	0.117309	0.0707874	0.0583724	-0.111433	0.0525317	0.124345	-0.0121051	-0.107191	-0.0128474	0.171914	-0.0938224	-0.118943	-0.0862489	0.222447
98667-4week-1-L.tif	0.27388	-0.212448	-0.757697	0.156002	-0.0862654	0.0653512	0.202562	-0.147678	0.192015	-0.00456148	0.136861	-0.117305	0.118646	0.0649225	0.0703104	-0.0959137	0.0468403	0.111189	0.00279211	-0.0853412	-0.0258531	0.15123	-0.0696688	-0.0824532	-0.104423	0.197005
98670-4week-1-L.tif	0.265889	-0.200159	-0.771243	0.139648	-0.080025	0.0663897	0.194196	-0.143269	0.190552	-0.0119922	0.128862	-0.114115	0.124882	0.0592802	0.0605131	-0.0956902	0.0611193	0.111139	-0.00867008	-0.0865875	-0.00493868	0.155697	-0.0823776	-0.0832815	-0.078759	0.202942
98671-4week-1-L.tif	0.273256	-0.191183	-0.75954	0.142634	-0.0821551	0.0641084	0.193662	-0.144911	0.196752	0.000634474	0.124656	-0.121253	0.126478	0.066721	0.0562647	-0.103818	0.0595091	0.114676	-0.0159331	-0.100233	-0.00650486	0.159482	-0.0906626	-0.0999739	-0.0757824	0.213116
98674-4week-1-L.tif	0.276962	-0.195076	-0.760549	0.155307	-0.0821639	0.0668296	0.205004	-0.135564	0.190776	-0.0103254	0.13291	-0.114555	0.124452	0.063883	0.0626716	-0.0982613	0.0555105	0.111205	-0.0117974	-0.0965421	-0.0153989	0.151222	-0.086209	-0.0947857	-0.0921688	0.196662
98676-4week-1-L.tif	0.287526	-0.203219	-0.750281	0.168256	-0.084842	0.0701604	0.214396	-0.137955	0.183768	-0.0144151	0.145831	-0.110413	0.110538	0.0584734	0.0720293	-0.098312	0.0402451	0.108755	0.000492574	-0.0932095	-0.0326066	0.150197	-0.0775331	-0.0983653	-0.109562	0.200048
98681-4week-1-L.tif	0.278076	-0.194754	-0.757148	0.152731	-0.0825043	0.0667689	0.203868	-0.137777	0.189735	-0.0090622	0.131665	-0.117299	0.122728	0.0649464	0.0606656	-0.102598	0.0545375	0.11347	-0.0101898	-0.096692	-0.0141274	0.156606	-0.0877239	-0.10027	-0.0895819	0.203929
98682-4week-1-L.tif	0.277112	-0.190731	-0.761359	0.148098	-0.0742186	0.0757762	0.200692	-0.138296	0.1879	-0.0129029	0.13161	-0.113871	0.122196	0.0604804	0.0599207	-0.100021	0.0582264	0.113253	-0.0138499	-0.0975465	-0.00936782	0.156707	-0.0945914	-0.104501	-0.0842711	0.203555
98686-4week-1-L.tif	0.274177	-0.188655	-0.764378	0.147961	-0.0783785	0.0688151	0.199159	-0.136609	0.195323	-0.00570444	0.128642	-0.114369	0.1266	0.0615958	0.0550664	-0.103137	0.0598956	0.109748	-0.0145969	-0.0947753	-0.00791648	0.152086	-0.0943445	-0.0997399	-0.0792486	0.202783
98689-4week-1-L.tif	0.285268	-0.215123	-0.743924	0.165517	-0.0857994	0.0713789	0.215109	-0.142992	0.177955	-0.016037	0.14752	-0.114223	0.107048	0.0631983	0.0778887	-0.0969154	0.0381904	0.116895	0.00445129	-0.0952664	-0.0368774	0.15681	-0.0711455	-0.098937	-0.115684	0.205696
98691-4week-1-L.tif	0.28084	-0.187449	-0.764816	0.165922	-0.0944786	0.0477158	0.204729	-0.135478	0.197295	-0.00647071	0.133709	-0.112432	0.125732	0.0597917	0.0648886	-0.092912	0.055684	0.105809	-0.00687611	-0.086549	-0.0186542	0.140612	-0.0841875	-0.0873764	-0.0938658	0.188817
98692-4week-1-L.tif	0.282484	-0.200793	-0.744127	0.160009	-0.0891224	0.0613811	0.206242	-0.142513	0.192086	0.000745747	0.135897	-0.119259	0.120267	0.073007	0.0630247	-0.107795	0.0487133	0.11935	-0.00888191	-0.104912	-0.0234155	0.159607	-0.0829861	-0.10625	-0.100182	0.207422
98693-4week-1-L.tif	0.260354	-0.174797	-0.790092	0.140123	-0.0782743	0.0589985	0.189279	-0.129089	0.206975	-0.00627136	0.120779	-0.104848	0.142588	0.0543486	0.0459329	-0.094616	0.0788965	0.10036	-0.0247741	-0.0840995	0.0119301	0.138789	-0.103971	-0.0822012	-0.0596223	0.183304
98697-4week-1-L.tif	0.286833	-0.190439	-0.753851	0.167156	-0.089537	0.0595024	0.211589	-0.13261	0.188344	-0.0124956	0.138644	-0.112363	0.117581	0.0595727	0.0662199	-0.0991088	0.0488904	0.109797	-0.00608758	-0.0950747	-0.0229797	0.150305	-0.0870476	-0.103974	-0.0985982	0.199732
98698-4week-1-L.tif	0.284057	-0.198979	-0.758506	0.170712	-0.0904297	0.0596172	0.211124	-0.136578	0.190286	-0.0121346	0.143429	-0.107535	0.117121	0.0573654	0.0717468	-0.0920205	0.0470171	0.10641	-0.00126322	-0.0878058	-0.0283945	0.142843	-0.0778144	-0.0888464	-0.108375	0.186953
98700-4week-1-L.tif	0.292291	-0.196873	-0.750686	0.180902	-0.0935721	0.0579733	0.218446	-0.132362	0.186613	-0.014794	0.149618	-0.104198	0.112187	0.0567612	0.0759511	-0.0916829	0.0396064	0.104425	-0.000430181	-0.09335	-0.0348194	0.143988	-0.0799799	-0.100283	-0.115223	0.189494
98701-4week-1-L.tif	0.271497	-0.189518	-0.77769	0.157476	-0.0900053	0.0513506	0.200783	-0.133295	0.197891	-0.0123328	0.132824	-0.105791	0.129557	0.0538196	0.0633208	-0.0868553	0.0607768	0.0991505	-0.00763703	-0.0775906	-0.00937119	0.138592	-0.0863597	-0.0777961	-0.0855866	0.18279
98703-4week-1-L.tif	0.256706	-0.207475	-0.777085	0.148601	-0.0923797	0.0481013	0.198439	-0.134604	0.204794	5.29354e-05	0.129243	-0.109826	0.133412	0.0612668	0.0621245	-0.0885081	0.0624682	0.102809	-0.00599512	-0.0761314	-0.00660979	0.14298	-0.0812797	-0.0722862	-0.083838	0.185019
98704-4week-1-l.tif	0.259987	-0.194547	-0.771051	0.124892	-0.0757971	0.0676399	0.184428	-0.146463	0.192779	-0.00694511	0.118578	-0.120002	0.13322	0.067879	0.0502451	-0.103174	0.0724719	0.120448	-0.0176871	-0.0936245	0.00809309	0.164294	-0.0938784	-0.0943334	-0.0613883	0.213936
98705-4week-1-L.tif	0.268669	-0.193882	-0.765111	0.14324	-0.0802274	0.0654711	0.195689	-0.139614	0.197866	-0.00154588	0.126892	-0.115432	0.128773	0.0645203	0.0543029	-0.103123	0.0618747	0.111791	-0.0155525	-0.0953077	-0.00415346	0.15596	-0.0914554	-0.0952504	-0.0775671	0.203173
98706-4week-1-L.tif	0.232431	-0.191818	-0.802005	0.112819	-0.079944	0.05044	0.173549	-0.135417	0.215605	0.00444139	0.106637	-0.111562	0.15511	0.0633865	0.0407167	-0.0906739	0.0921897	0.105438	-0.0268972	-0.0769985	0.0314614	0.147817	-0.101686	-0.0692182	-0.0371684	0.191345
98707-4week-1-L.tif	0.27691	-0.196415	-0.75877	0.152539	-0.0796498	0.070429	0.201239	-0.141324	0.192234	-0.0063054	0.131149	-0.117758	0.12327	0.064773	0.0621912	-0.10006	0.0541787	0.112009	-0.00713546	-0.0917867	-0.0152924	0.154031	-0.0882667	-0.0997214	-0.0920581	0.199588
98714-4week-1-L.tif	0.261856	-0.202781	-0.774017	0.141658	-0.0744884	0.0722136	0.195043	-0.140526	0.196482	-0.00647615	0.126318	-0.115635	0.129561	0.0620119	0.0598377	-0.0946331	0.0630346	0.109688	-0.00873412	-0.0842112	-0.00744892	0.148312	-0.082896	-0.0807158	-0.0845476	0.191094
98717-4week-1-L.tif	0.270177	-0.217068	-0.751515	0.149535	-0.0849044	0.0670766	0.203066	-0.146684	0.189313	-0.00317024	0.13736	-0.117348	0.118565	0.0701381	0.0664748	-0.102571	0.0477652	0.117504	-0.00199054	-0.0946006	-0.0210825	0.162066	-0.0736698	-0.0925583	-0.0995594	0.20768
98719-4week-1-L.tif	0.261834	-0.180494	-0.797527	0.145808	-0.0754481	0.0650606	0.195388	-0.125892	0.20066	-0.0185932	0.123386	-0.104956	0.13866	0.0473993	0.05572	-0.0830317	0.0723553	0.0913964	-0.0141142	-0.0699972	0.0034803	0.128897	-0.0942335	-0.0679294	-0.0701608	0.172332
98721-4week-1-L.tif	0.29022	-0.196441	-0.750838	0.170594	-0.0870806	0.0664081	0.214839	-0.135255	0.186054	-0.0130549	0.141407	-0.114671	0.113463	0.0598969	0.069512	-0.100095	0.0417067	0.10772	-0.000928203	-0.0933811	-0.0307899	0.149221	-0.0788432	-0.0982564	-0.108722	0.197315
98722-4week-1-L.tif	0.280719	-0.182101	-0.75912	0.161077	-0.0888094	0.0550751	0.204432	-0.131759	0.195867	-0.0055067	0.132245	-0.111774	0.127205	0.0636543	0.0582309	-0.101615	0.0592495	0.111458	-0.0164656	-0.100912	-0.0112249	0.150992	-0.095188	-0.105066	-0.0871403	0.196478
98725-4week-1-L.tif	0.265128	-0.200587	-0.7737	0.147881	-0.0853427	0.0591908	0.197457	-0.138933	0.194432	-0.0111791	0.131784	-0.109372	0.128726	0.0595885	0.0636394	-0.0897452	0.0609734	0.10638	-0.00539043	-0.0792666	-0.00854965	0.146641	-0.0849708	-0.0822843	-0.0841856	0.191686
98728-4week-1-L.tif	0.272568	-0.211015	-0.752359	0.1524	-0.0889053	0.0608247	0.203421	-0.144149	0.189065	-0.00562015	0.135289	-0.117823	0.121376	0.0706057	0.0669413	-0.0997053	0.0518048	0.118951	-0.00181671	-0.0917444	-0.0203418	0.158776	-0.0795589	-0.0969473	-0.0974834	0.205446
98730-4week-1-L.tif	0.274041	-0.200355	-0.770954	0.160592	-0.0888188	0.0580013	0.205079	-0.136732	0.192299	-0.0146515	0.137842	-0.107663	0.122489	0.0546185	0.0698907	-0.0866098	0.0532554	0.102163	-0.000106678	-0.0768871	-0.0199345	0.13974	-0.0779805	-0.077616	-0.0971016	0.185399
98732-4week-1-L.tif	0.269462	-0.201813	-0.762743	0.147398	-0.0816962	0.0662111	0.200104	-0.139771	0.195108	-0.00355633	0.128769	-0.118147	0.126174	0.0658784	0.059889	-0.10047	0.0563511	0.111169	-0.00880194	-0.0912127	-0.0112735	0.154778	-0.0837166	-0.0904201	-0.087625	0.199957
98737-4week-1-L.tif	0.264245	-0.182738	-0.781871	0.143781	-0.0819844	0.0578454	0.192842	-0.132852	0.205877	-0.0020584	0.120033	-0.114275	0.137808	0.0584043	0.0498292	-0.0975238	0.0711149	0.102834	-0.0182668	-0.0844032	0.00399058	0.143258	-0.0929963	-0.0782233	-0.0706216	0.18595
98738-4week-1-L.tif	0.295244	-0.204176	-0.750935	0.183687	-0.0895408	0.0674853	0.219147	-0.139512	0.183239	-0.0181186	0.151999	-0.107965	0.107511	0.0551661	0.0805711	-0.0911418	0.0343578	0.104363	0.00989725	-0.0837585	-0.0434789	0.141348	-0.067576	-0.0874347	-0.130435	0.180058
98739-4week-1-L.tif	0.273013	-0.20894	-0.759543	0.155124	-0.0879227	0.0616627	0.203129	-0.143826	0.191389	-0.00699044	0.136433	-0.114932	0.120895	0.0645486	0.0676849	-0.0964322	0.0497705	0.110698	-0.000430161	-0.086367	-0.0202845	0.153369	-0.0738766	-0.0841831	-0.100257	0.196269
98740-4week-1-L.tif	0.267472	-0.207742	-0.76748	0.148479	-0.0798005	0.0695136	0.202097	-0.139761	0.188248	-0.013735	0.134096	-0.113104	0.122089	0.060083	0.0663725	-0.0933001	0.0553274	0.110066	-0.0014116	-0.0822909	-0.0145775	0.151509	-0.0794311	-0.084737	-0.0930015	0.19502
98742-4week-1-L.tif	0.263338	-0.217589	-0.75225	0.136698	-0.0808994	0.0695054	0.196372	-0.14938	0.192557	0.0030777	0.127326	-0.125517	0.120948	0.0729942	0.0610785	-0.106206	0.0542037	0.123451	-0.00436352	-0.0955463	-0.0117803	0.169683	-0.0794597	-0.0985207	-0.0870702	0.217351
98743-4week-1-L.tif	0.269802	-0.208344	-0.759671	0.140974	-0.0773936	0.0734747	0.199322	-0.14518	0.182994	-0.0134972	0.131498	-0.119122	0.118814	0.064536	0.0643053	-0.0999196	0.0552164	0.118846	-0.00455433	-0.0920389	-0.0136865	0.161695	-0.0798917	-0.0935685	-0.0867548	0.212144
98746-4week-1-L.tif	0.279929	-0.215733	-0.740125	0.148225	-0.0841819	0.0714121	0.199755	-0.157897	0.184783	-0.0011676	0.13556	-0.126723	0.111726	0.0737385	0.0667832	-0.110211	0.0426087	0.125338	0.0023376	-0.098998	-0.0263707	0.171326	-0.0702476	-0.100994	-0.102558	0.221684
98747-4week-1-L.tif	0.28098	-0.195454	-0.755364	0.158274	-0.0917183	0.0551035	0.203763	-0.141602	0.188028	-0.0115828	0.135631	-0.114834	0.119976	0.0633071	0.0662141	-0.0976722	0.053657	0.116081	-0.00471613	-0.0920566	-0.0181555	0.155805	-0.0840051	-0.0988274	-0.09429	0.203459
98748-4week-1-L.tif	0.282258	-0.20572	-0.749552	0.158918	-0.0843396	0.069273	0.209472	-0.141288	0.180022	-0.016889	0.141228	-0.11434	0.113153	0.0630908	0.0721307	-0.0967607	0.0464354	0.116921	-0.000557089	-0.0939601	-0.0241959	0.160222	-0.0824159	-0.104949	-0.103638	0.205482
98751-4week-1-L.tif	0.272215	-0.201532	-0.763813	0.150539	-0.0815733	0.067428	0.202287	-0.139262	0.191721	-0.00878099	0.132114	-0.115578	0.122396	0.0611912	0.0624812	-0.0984282	0.0544365	0.109718	-0.00587772	-0.0883696	-0.0132659	0.153967	-0.0812604	-0.0878991	-0.0918599	0.197008
98753-4week-1-L.tif	0.266493	-0.219336	-0.745325	0.144597	-0.0882098	0.0621648	0.197469	-0.151801	0.197219	0.0105057	0.132056	-0.123053	0.12345	0.0796019	0.0602283	-0.110571	0.0519975	0.125428	-0.00380456	-0.0982268	-0.0194476	0.165949	-0.077132	-0.0996646	-0.0949918	0.214406
98757-4week-1-L.tif	0.266925	-0.214036	-0.767318	0.153922	-0.0888729	0.0596406	0.19944	-0.146956	0.19916	-0.00045657	0.132505	-0.118107	0.123534	0.0630424	0.0692171	-0.0918917	0.0490942	0.104441	0.00463974	-0.076278	-0.0215751	0.146033	-0.0647522	-0.0674613	-0.101997	0.188108
98763-4week-1-L.tif	0.27461	-0.204323	-0.76882	0.157729	-0.0807383	0.0702733	0.20911	-0.134743	0.185131	-0.0204988	0.140518	-0.107673	0.117218	0.0529005	0.0701764	-0.0901579	0.0487295	0.10217	-0.00100695	-0.0825571	-0.0216757	0.14431	-0.074821	-0.0787874	-0.0984302	0.191357
98764-4week-1-L.tif	0.270471	-0.206128	-0.767382	0.145991	-0.0781127	0.0722902	0.199558	-0.144323	0.188008	-0.0126717	0.132634	-0.116315	0.118381	0.0576646	0.0664902	-0.0946692	0.050896	0.10716	-0.00277443	-0.0858257	-0.0142972	0.15482	-0.0730257	-0.0790527	-0.0908448	0.20106
98767-4week-1-L.tif	0.273712	-0.191057	-0.773854	0.153831	-0.0782203	0.0694538	0.201939	-0.134419	0.196054	-0.0105957	0.130936	-0.111507	0.125851	0.054631	0.0593555	-0.0959693	0.0571596	0.100695	-0.00842542	-0.0832462	-0.0121174	0.141831	-0.0840446	-0.0803123	-0.0883454	0.186664
98768-4week-1-L.tif	0.276323	-0.229943	-0.741572	0.153225	-0.0812929	0.0775449	0.207532	-0.155059	0.179879	-0.00682106	0.141714	-0.124987	0.105449	0.0696638	0.0765331	-0.103276	0.0341807	0.120768	0.0131703	-0.0905651	-0.0350547	0.16824	-0.0599754	-0.0929618	-0.116885	0.214172
98770-4week-1-L.tif	0.25347	-0.195087	-0.786112	0.132094	-0.0722416	0.0694254	0.188352	-0.136729	0.200006	-0.00802598	0.123391	-0.108284	0.136264	0.0577053	0.0529183	-0.0923387	0.0731964	0.105868	-0.0173141	-0.0829729	0.00667615	0.146222	-0.0931483	-0.0793528	-0.0654586	0.191476
98772-4week-1-L.tif	0.282081	-0.210433	-0.741654	0.160059	-0.0850744	0.0696172	0.208468	-0.145433	0.188519	-0.00147939	0.139414	-0.119786	0.113492	0.0695511	0.0704225	-0.102621	0.0428208	0.118898	-0.0026819	-0.101259	-0.0278677	0.162664	-0.0797848	-0.107318	-0.108156	0.20754
98775-4week-1-L.tif	0.278424	-0.193374	-0.7593	0.151574	-0.0856756	0.0621776	0.20348	-0.137869	0.18602	-0.0152589	0.131793	-0.11675	0.121857	0.0627271	0.061694	-0.100763	0.0556571	0.114072	-0.00891762	-0.0944421	-0.0121094	0.158497	-0.0854121	-0.0964482	-0.087509	0.205857
98776-4week-1-L.tif	0.261995	-0.211449	-0.768428	0.136291	-0.0729643	0.0762977	0.193271	-0.14825	0.186381	-0.012021	0.131379	-0.115465	0.122522	0.0636031	0.0640446	-0.0962673	0.0577187	0.114901	-0.00345757	-0.0860688	-0.0115444	0.156333	-0.07729	-0.0845406	-0.0836283	0.206636
98782-4week-1-L.tif	0.273188	-0.210417	-0.757784	0.151434	-0.0776218	0.0751163	0.203888	-0.143969	0.187651	-0.00906367	0.137743	-0.114855	0.117645	0.0637509	0.0687976	-0.0969686	0.0466132	0.110372	-0.00307377	-0.092138	-0.0229019	0.153823	-0.0766923	-0.0910384	-0.0974518	0.203952
98786-4week-1-L.tif	0.289783	-0.193502	-0.739477	0.160202	-0.0884988	0.0633281	0.20594	-0.145263	0.185973	-0.00488857	0.134974	-0.123166	0.115283	0.0707356	0.0632048	-0.110786	0.0480508	0.124118	-0.00644047	-0.105626	-0.0228572	0.166598	-0.0862325	-0.116669	-0.0997032	0.214919
98796-4week-1-L.tif	0.287448	-0.203007	-0.749176	0.167733	-0.0873012	0.0667789	0.211608	-0.141499	0.186929	-0.00948293	0.140366	-0.117806	0.11535	0.0657667	0.0699179	-0.101371	0.0413931	0.110938	0.00123289	-0.0926294	-0.032547	0.150751	-0.0731529	-0.0931526	-0.112069	0.19698
98798-4week-1-L.tif	0.269374	-0.181183	-0.777085	0.144329	-0.0784527	0.0646046	0.191295	-0.138643	0.198154	-0.00969301	0.12443	-0.111515	0.133553	0.0579552	0.0557008	-0.092975	0.0686481	0.105993	-0.0155024	-0.0850685	0.00196646	0.147858	-0.0990845	-0.0927303	-0.0729967	0.191067
98800-4week-1-L.tif	0.277516	-0.201967	-0.766021	0.168284	-0.0906817	0.0573466	0.20931	-0.135134	0.192152	-0.0136777	0.143807	-0.103011	0.121474	0.0567229	0.070601	-0.0891317	0.0506927	0.103509	-0.000508393	-0.0810968	-0.0251106	0.138549	-0.0767689	-0.0800398	-0.106462	0.179646
98804-4week-1-L.tif	0.262844	-0.185441	-0.771815	0.133157	-0.0816937	0.0584566	0.188677	-0.138521	0.196309	-0.00717336	0.119399	-0.116361	0.137	0.0667994	0.0496249	-0.100922	0.074615	0.117032	-0.0211891	-0.0941759	0.0095448	0.159754	-0.101688	-0.099405	-0.0616285	0.2068
98805-4week-1-L.tif	0.275276	-0.17735	-0.773174	0.150791	-0.0834168	0.0592505	0.197974	-0.132901	0.193402	-0.0160802	0.127587	-0.110401	0.130905	0.0571133	0.0573752	-0.0938042	0.066037	0.106808	-0.0165243	-0.09019	-0.00329079	0.14596	-0.0976408	-0.0952471	-0.0745095	0.19605
98807-4week-1-L.tif	0.280674	-0.191649	-0.767544	0.163517	-0.0861715	0.0619733	0.207526	-0.133675	0.189056	-0.0186489	0.139153	-0.106205	0.120792	0.0533292	0.0674908	-0.0905892	0.0525221	0.10249	-0.00423963	-0.0836266	-0.0182424	0.143584	-0.0839511	-0.0874732	-0.0970657	0.186974
98809-4week-1-L.tif	0.292883	-0.19778	-0.756873	0.177425	-0.0897597	0.0642189	0.216741	-0.136355	0.185975	-0.0172391	0.145473	-0.11132	0.110032	0.052295	0.0757303	-0.0922928	0.0369486	0.0995968	0.00525174	-0.0843133	-0.0365523	0.141028	-0.0688745	-0.0822879	-0.116976	0.187024
98814-4week-1-L.tif	0.255609	-0.212673	-0.75915	0.131074	-0.0818176	0.0639486	0.190719	-0.146647	0.198484	0.00612364	0.120891	-0.124715	0.133359	0.0786213	0.0556021	-0.104453	0.0651804	0.124323	-0.0125832	-0.0964564	-0.00176312	0.166902	-0.0870787	-0.0971946	-0.0774528	0.211146
98817-4week-1-L.tif	0.275186	-0.184576	-0.76868	0.14659	-0.0822067	0.0630155	0.195313	-0.140817	0.196628	-0.00596708	0.124487	-0.119023	0.128471	0.0612834	0.0538843	-0.103555	0.0606979	0.107696	-0.0120164	-0.0892997	-0.00765392	0.149125	-0.0874395	-0.087627	-0.0766702	0.203154
98818-4week-1-L.tif	0.279343	-0.199213	-0.75819	0.149179	-0.0784303	0.0737162	0.199959	-0.146848	0.183454	-0.0150876	0.132681	-0.119358	0.118657	0.0636426	0.0655846	-0.0993386	0.051633	0.114759	-0.00407069	-0.0920185	-0.0174197	0.158267	-0.0798696	-0.0937737	-0.0933299	0.206073
98821-4week-1-L.tif	0.284545	-0.204809	-0.764439	0.173699	-0.0866116	0.0669964	0.214608	-0.136575	0.186191	-0.0199856	0.146477	-0.107084	0.112732	0.050846	0.0781039	-0.0857257	0.0402974	0.0980628	0.00829337	-0.0757744	-0.0347074	0.136788	-0.0681657	-0.075477	-0.117324	0.179038
98823-4week-1-L.tif	0.275343	-0.208808	-0.748337	0.14383	-0.0816346	0.070716	0.198834	-0.150656	0.186252	-0.00422559	0.130172	-0.125769	0.117279	0.0710988	0.0628488	-0.107351	0.0523889	0.125469	-0.00490169	-0.0994196	-0.0177902	0.167785	-0.0778275	-0.10004	-0.0926268	0.217372
98826-4week-1-L.tif	0.274086	-0.196027	-0.759095	0.147943	-0.0830608	0.064661	0.196875	-0.14446	0.192769	-0.00513093	0.12856	-0.119089	0.124924	0.0662366	0.06103	-0.0999129	0.0595008	0.11759	-0.00900148	-0.0929553	-0.0104078	0.158179	-0.0889107	-0.099664	-0.0872691	0.202629
98827-4week-1-L.tif	0.277584	-0.22031	-0.743618	0.16151	-0.0873761	0.0678713	0.209492	-0.14707	0.191994	0.00238613	0.13941	-0.122122	0.114532	0.0716731	0.0717417	-0.102762	0.0400226	0.117062	0.0047341	-0.0930865	-0.034631	0.156638	-0.0684453	-0.0937255	-0.115439	0.201936
98828-4week-1-L.tif	0.28058	-0.195036	-0.752061	0.148196	-0.0821585	0.068395	0.196431	-0.150257	0.19139	-0.00206756	0.125931	-0.127856	0.123327	0.0722213	0.0581473	-0.109508	0.0543803	0.12032	-0.00871421	-0.0993305	-0.0147755	0.163141	-0.0800981	-0.0961991	-0.0923793	0.207981
98829-4week-1-L.tif	0.275654	-0.182236	-0.760487	0.14599	-0.0889259	0.0524842	0.192539	-0.144693	0.200474	0.00423111	0.118914	-0.128347	0.13189	0.0711542	0.051794	-0.108718	0.0636178	0.116586	-0.0150209	-0.0968218	-0.00614773	0.155456	-0.0893254	-0.0950811	-0.0749772	0.209996
98830-4week-1-L.tif	0.280152	-0.205638	-0.753011	0.158437	-0.0831206	0.0699342	0.204678	-0.145792	0.192605	-0.00220396	0.134485	-0.121392	0.11797	0.0662392	0.0661665	-0.10254	0.0460338	0.11256	-0.000444314	-0.0911685	-0.0263892	0.153073	-0.0735717	-0.0897395	-0.105553	0.198229
98831-4week-1-L.tif	0.270128	-0.191468	-0.768175	0.147657	-0.0856349	0.0579603	0.195782	-0.139788	0.198816	-0.00305285	0.124441	-0.11871	0.130879	0.0643129	0.0573247	-0.0982274	0.0629008	0.110315	-0.0105077	-0.0867384	-0.00535286	0.151789	-0.0889464	-0.0892779	-0.0816546	0.195227
98833-4week-1-L.tif	0.277735	-0.195003	-0.75811	0.156737	-0.081529	0.0679802	0.207362	-0.13296	0.190572	-0.00973537	0.133422	-0.1145	0.122354	0.0622723	0.0629719	-0.0986053	0.0554388	0.112532	-0.0109558	-0.0963268	-0.0147568	0.15365	-0.091173	-0.102817	-0.0933323	0.196776
98834-4week-1-L.tif	0.28828	-0.211308	-0.746326	0.174094	-0.0919163	0.0633229	0.216626	-0.140987	0.185639	-0.0099458	0.145079	-0.116818	0.110472	0.0636281	0.0766633	-0.0970632	0.036488	0.110832	0.00724302	-0.0893298	-0.0388416	0.150513	-0.0663765	-0.0892549	-0.123029	0.192317
98835-4week-1-L.tif	0.262955	-0.199008	-0.768661	0.13013	-0.0718074	0.0747228	0.191435	-0.142864	0.186831	-0.0127577	0.123223	-0.118666	0.128719	0.0662541	0.0549114	-0.101402	0.0675705	0.119705	-0.0139424	-0.0930493	0.000549709	0.161628	-0.0916737	-0.0960026	-0.0701101	0.21131
98838-4week-1-L.tif	0.265225	-0.213428	-0.757243	0.137864	-0.076512	0.0741075	0.194137	-0.150916	0.192536	0.000241479	0.126349	-0.12525	0.122721	0.0713805	0.06123	-0.104117	0.0543586	0.119598	-0.00486497	-0.0935063	-0.0112419	0.166105	-0.0763402	-0.0911034	-0.0903546	0.209024
98843-4week-1-L.tif	0.270066	-0.200095	-0.758577	0.14055	-0.0833269	0.0638122	0.193184	-0.148127	0.194336	-0.000621802	0.127939	-0.119271	0.124836	0.0682044	0.0570412	-0.10531	0.0588692	0.118265	-0.0114868	-0.0970428	-0.00933032	0.160663	-0.0847029	-0.0954959	-0.0788474	0.214469
98847-4week-1-L.tif	0.276638	-0.207133	-0.745237	0.142237	-0.0791669	0.0737795	0.199331	-0.149819	0.184331	-0.00478721	0.130475	-0.125521	0.116445	0.0720491	0.0610922	-0.110148	0.0522991	0.127207	-0.0080289	-0.104487	-0.0148654	0.173179	-0.0825393	-0.107796	-0.0907739	0.221239
98848-4week-1-L.tif	0.279603	-0.203274	-0.755673	0.161638	-0.087618	0.0630308	0.20793	-0.139512	0.192197	-0.00557158	0.135139	-0.118584	0.11955	0.0642479	0.0664245	-0.0998497	0.0494731	0.112556	-0.00167345	-0.0897308	-0.0250161	0.149782	-0.075732	-0.088529	-0.104605	0.193796
98853-4week-1-L.tif	0.279256	-0.204167	-0.749534	0.148351	-0.0811829	0.0715886	0.200056	-0.149673	0.186105	-0.00642645	0.132277	-0.123225	0.11664	0.0683339	0.0653215	-0.103824	0.0494031	0.120006	-0.00408507	-0.0974917	-0.02045	0.163009	-0.080528	-0.102013	-0.0932782	0.215532
98859-4week-1-L.tif	0.283276	-0.212224	-0.74603	0.166809	-0.0904945	0.0634736	0.209796	-0.146223	0.187092	-0.00673879	0.141681	-0.118273	0.114151	0.0679348	0.0744012	-0.0977554	0.043456	0.118236	0.00667143	-0.0882553	-0.0339234	0.153934	-0.0727521	-0.0964418	-0.117324	0.195523
98862-4week-1-L.tif	0.278059	-0.21576	-0.743059	0.148101	-0.0837682	0.071186	0.199572	-0.156592	0.188414	0.00168439	0.130661	-0.131348	0.114889	0.0750235	0.0662541	-0.109112	0.0433753	0.123141	0.00276414	-0.0962941	-0.0256882	0.168681	-0.0677599	-0.0950308	-0.103713	0.216321
98867-4week-1-L.tif	0.281009	-0.194504	-0.763656	0.164554	-0.0792268	0.0722346	0.207701	-0.135544	0.191375	-0.0128831	0.139981	-0.107346	0.121583	0.0577931	0.0679036	-0.0922883	0.049745	0.102414	-0.00585054	-0.0882682	-0.022884	0.141361	-0.0858552	-0.0927461	-0.101826	0.185222
98868-4week-1-L.tif	0.274171	-0.196732	-0.766556	0.150681	-0.0785071	0.0707897	0.197811	-0.143753	0.196208	-0.0046363	0.129237	-0.117903	0.12453	0.0613083	0.0623703	-0.0968862	0.0538447	0.10583	-0.00718189	-0.0879733	-0.0152323	0.147973	-0.0800917	-0.0835875	-0.090603	0.19489
98870-4week-1-L.tif	0.278819	-0.178394	-0.773176	0.164116	-0.0848316	0.0591428	0.203273	-0.129567	0.201802	-0.00628149	0.130752	-0.109002	0.131225	0.0565471	0.059197	-0.0932165	0.0604002	0.0988059	-0.0146197	-0.0883886	-0.0115173	0.13556	-0.0923835	-0.0872559	-0.0889397	0.177934
98873-4week-1-L.tif	0.257398	-0.179887	-0.796317	0.144096	-0.0793286	0.0576914	0.190661	-0.127875	0.210634	-0.00519977	0.120422	-0.105269	0.145019	0.0535025	0.0504081	-0.087015	0.0768369	0.093401	-0.0203277	-0.0753219	0.00817812	0.129882	-0.0971226	-0.0684475	-0.0664615	0.170442
98874-4week-1-L.tif	0.278689	-0.202139	-0.748565	0.14719	-0.0809083	0.071138	0.199536	-0.148482	0.188977	-0.00247793	0.128863	-0.126203	0.120339	0.0725006	0.0609666	-0.108313	0.051036	0.120859	-0.00875644	-0.102589	-0.0168612	0.165876	-0.0804788	-0.101021	-0.0928361	0.21366
98879-4week-1-L.tif	0.272867	-0.206556	-0.756289	0.140839	-0.0764796	0.0752822	0.199537	-0.146173	0.176988	-0.0191136	0.135709	-0.115271	0.116604	0.0645458	0.0662649	-0.0991253	0.0539154	0.12039	-0.00562643	-0.0954834	-0.0126949	0.166335	-0.0855173	-0.103381	-0.0852779	0.217713
98880-4week-1-L.tif	0.279369	-0.209983	-0.748717	0.158013	-0.0842087	0.0694761	0.207962	-0.143579	0.187751	-0.00580978	0.137369	-0.119793	0.116335	0.0682297	0.0679958	-0.102675	0.0456947	0.116861	-0.00114357	-0.0952815	-0.0269714	0.157515	-0.0751106	-0.0959604	-0.106325	0.202986
98883-4week-1-L.tif	0.29642	-0.185674	-0.755947	0.183412	-0.0929324	0.0573765	0.215346	-0.134219	0.192232	-0.0104113	0.143838	-0.109942	0.115397	0.0556572	0.072315	-0.0937467	0.0396909	0.0976491	-0.000286535	-0.0890081	-0.0345527	0.136899	-0.0778201	-0.0917296	-0.113699	0.183737
98884-4week-1-L.tif	0.272651	-0.195164	-0.763338	0.156307	-0.0918244	0.0510468	0.201732	-0.136295	0.195624	-0.00647715	0.132953	-0.110869	0.128948	0.0655137	0.0620978	-0.0954627	0.0599179	0.111676	-0.0101758	-0.0905227	-0.0113346	0.150202	-0.0882044	-0.0930849	-0.0890472	0.193129
98889-4week-1-L.tif	0.280087	-0.199655	-0.751476	0.154196	-0.0846895	0.0661264	0.206086	-0.139741	0.185149	-0.0114971	0.134991	-0.117517	0.117536	0.0646166	0.0655789	-0.100869	0.0516141	0.11778	-0.0065113	-0.0974555	-0.0180926	0.160693	-0.0866988	-0.106079	-0.0935727	0.209402
98890-4week-1-L.tif	0.284964	-0.198413	-0.742777	0.154168	-0.0867573	0.0650699	0.206468	-0.142752	0.18247	-0.0100131	0.135633	-0.120574	0.114774	0.0687146	0.0641144	-0.107736	0.048155	0.122138	-0.00657658	-0.103895	-0.0211787	0.166335	-0.0870849	-0.115319	-0.0922038	0.222276
98891-4week-1-L.tif	0.277812	-0.201045	-0.751857	0.155934	-0.0875103	0.0617037	0.205819	-0.138987	0.192006	-0.00318811	0.13443	-0.117209	0.120491	0.0669083	0.0637463	-0.102233	0.0503616	0.11398	-0.00843035	-0.0987598	-0.0184011	0.157975	-0.0847657	-0.101744	-0.0937014	0.206664
98894-4week-1-L.tif	0.276607	-0.189177	-0.7666	0.157033	-0.0870405	0.0580959	0.205142	-0.131293	0.19028	-0.016239	0.133122	-0.110304	0.125911	0.0588431	0.0625233	-0.0940712	0.0594181	0.108774	-0.00954444	-0.0882424	-0.0125063	0.14644	-0.0906399	-0.0945625	-0.0866712	0.194703
98897-4week-1-L.tif	0.27072	-0.181315	-0.780983	0.150273	-0.0778733	0.066024	0.192821	-0.138081	0.203656	-0.00530589	0.125166	-0.111211	0.134689	0.0564891	0.0549317	-0.0938336	0.0660856	0.0998971	-0.0141307	-0.0818244	-0.00402986	0.137583	-0.0906741	-0.0782432	-0.0803796	0.179548
98898-4week-1-L.tif	0.290048	-0.209857	-0.739762	0.170088	-0.0912272	0.0645799	0.213668	-0.145441	0.184349	-0.00710601	0.144348	-0.11893	0.109565	0.067833	0.073762	-0.103192	0.0373508	0.117506	0.00393137	-0.0973646	-0.0381029	0.156828	-0.0694314	-0.0986918	-0.118499	0.203746
98899-4week-1-L.tif	0.285704	-0.200179	-0.745334	0.15533	-0.0869136	0.0657046	0.204686	-0.14722	0.184061	-0.00871981	0.13447	-0.123638	0.114135	0.0676407	0.0663705	-0.105507	0.0448882	0.117999	-0.00246435	-0.0986239	-0.0218033	0.166512	-0.0793972	-0.104572	-0.0984039	0.215274
98902-4week-1-L.tif	0.268791	-0.189403	-0.772244	0.147466	-0.0814299	0.0626276	0.200183	-0.130973	0.196463	-0.00912428	0.125777	-0.114039	0.131451	0.0606105	0.0553188	-0.0979687	0.0638903	0.106367	-0.0152854	-0.0897378	-0.00179913	0.150771	-0.0919538	-0.0886639	-0.0791612	0.192067
98903-4week-1-L.tif	0.289279	-0.197607	-0.747901	0.162082	-0.0852111	0.068874	0.207239	-0.145558	0.182401	-0.0139795	0.138828	-0.118605	0.113156	0.0638861	0.0692059	-0.101723	0.0452016	0.116761	-0.000786496	-0.0955146	-0.0274299	0.157677	-0.0788436	-0.101962	-0.105138	0.205669
98905-4week-1-L.tif	0.267268	-0.197263	-0.770177	0.152609	-0.08673	0.0570459	0.199243	-0.136211	0.199652	-0.00415162	0.132532	-0.107986	0.130813	0.0622547	0.0612201	-0.0927435	0.0604212	0.105343	-0.0111628	-0.0869118	-0.008987	0.145687	-0.0881642	-0.0864943	-0.0859275	0.188821
98908-4week-1-L.tif	0.300109	-0.216535	-0.725402	0.175293	-0.0894808	0.0732418	0.216555	-0.15487	0.181287	-0.00200799	0.145925	-0.1294	0.100553	0.0725273	0.0783049	-0.109988	0.0244238	0.12099	0.0120716	-0.10104	-0.0512342	0.163445	-0.0588781	-0.102407	-0.134235	0.210749
98910-4week-1-L.tif	0.283849	-0.204084	-0.754452	0.167018	-0.0899045	0.0619238	0.210154	-0.141021	0.191219	-0.00659096	0.139421	-0.116537	0.11573	0.0615898	0.0706927	-0.0973257	0.0416082	0.105767	0.00206144	-0.0877786	-0.0291666	0.149467	-0.0712836	-0.0857183	-0.109929	0.19329
98915-4week-1-L.tif	0.280126	-0.214195	-0.749482	0.156846	-0.0844836	0.0706729	0.207831	-0.147271	0.185265	-0.00775184	0.136472	-0.124029	0.112516	0.0663902	0.0709997	-0.101734	0.0403934	0.114214	0.00515994	-0.0902198	-0.0299595	0.158797	-0.0660329	-0.08775	-0.108805	0.206031
98916-4week-1-L.tif	0.269782	-0.187717	-0.773827	0.150938	-0.0873393	0.0540565	0.198101	-0.134013	0.198636	-0.00806843	0.129364	-0.108807	0.131262	0.0583159	0.0566893	-0.0956644	0.0644382	0.105381	-0.0134879	-0.0863222	-0.00450827	0.145465	-0.0903726	-0.0849315	-0.0787378	0.191367
98918-4week-1-L.tif	0.275584	-0.202058	-0.750764	0.150035	-0.0831791	0.0669077	0.198636	-0.147087	0.195275	0.00304676	0.12841	-0.124219	0.123786	0.0726019	0.0619044	-0.10416	0.0532668	0.118558	-0.0080547	-0.098126	-0.0148647	0.162709	-0.0855491	-0.103179	-0.0944516	0.20497
98920-4week-1-L.tif	0.284913	-0.203153	-0.748654	0.166271	-0.0892045	0.0630796	0.209753	-0.141752	0.190647	-0.00428402	0.13907	-0.117709	0.115853	0.0653869	0.0692621	-0.100696	0.0434685	0.11199	-0.000484407	-0.0936086	-0.0280558	0.154497	-0.0770089	-0.0971885	-0.10956	0.197166
98926-4week-1-L.tif	0.284307	-0.204032	-0.747983	0.15811	-0.0853463	0.0683392	0.205773	-0.146951	0.184151	-0.0102346	0.136467	-0.121526	0.115759	0.0683814	0.06806	-0.103232	0.045734	0.118043	0.000377003	-0.0940969	-0.0268561	0.158832	-0.075855	-0.0981659	-0.104588	0.206534
98927-4week-1-L.tif	0.280803	-0.18074	-0.776705	0.16612	-0.0837423	0.0623648	0.204442	-0.131473	0.196511	-0.0156335	0.135441	-0.104681	0.127685	0.0513936	0.0645256	-0.0871335	0.056199	0.0938853	-0.00897601	-0.0811053	-0.0147361	0.133284	-0.0875963	-0.0806772	-0.0938517	0.174396
98928-4week-1-L.tif	0.280866	-0.186175	-0.757043	0.156158	-0.0897169	0.0550412	0.201992	-0.138146	0.192564	-0.00699361	0.130091	-0.117831	0.125216	0.0658883	0.0594042	-0.10294	0.0565255	0.113273	-0.0125546	-0.09879	-0.0113536	0.157329	-0.0889116	-0.10056	-0.0870776	0.203748
98929-4week-1-L.tif	0.273447	-0.199765	-0.759561	0.145929	-0.0861414	0.0613265	0.196634	-0.146732	0.192291	-0.00468239	0.127452	-0.122413	0.124099	0.0673144	0.0597986	-0.103417	0.0572286	0.117304	-0.00758564	-0.0930346	-0.0123923	0.158777	-0.0778334	-0.086896	-0.0874358	0.206289
98930-4week-1-L.tif	0.296718	-0.202458	-0.743618	0.179965	-0.0919994	0.0641418	0.219421	-0.13898	0.185533	-0.00992568	0.147839	-0.114644	0.106035	0.0586997	0.0754022	-0.100533	0.0314893	0.105812	0.00551151	-0.0936047	-0.0411976	0.149841	-0.068619	-0.0945552	-0.122515	0.196241
98934-4week-1-L.tif	0.28593	-0.20566	-0.739339	0.159768	-0.0902216	0.0628733	0.20463	-0.151114	0.18705	-0.00189408	0.135938	-0.125189	0.114559	0.0730945	0.0667735	-0.108674	0.0472148	0.127299	0.000316815	-0.0989935	-0.0272546	0.16586	-0.076384	-0.105595	-0.109212	0.208223
98935-4week-1-L.tif	0.276775	-0.205077	-0.750683	0.149009	-0.0791376	0.0733245	0.202674	-0.144667	0.188047	-0.00510798	0.131684	-0.122395	0.118491	0.0685074	0.0641675	-0.103642	0.0497159	0.117638	-0.00476565	-0.096368	-0.0186028	0.162208	-0.0847744	-0.104851	-0.0935901	0.21142
98936-4week-1-L.tif	0.288989	-0.209393	-0.753459	0.177746	-0.0917945	0.0631864	0.217228	-0.139796	0.185994	-0.014218	0.147636	-0.112147	0.109527	0.056764	0.0801492	-0.0900618	0.0344839	0.102492	0.0108666	-0.0808066	-0.0408342	0.14236	-0.0646587	-0.0816364	-0.124127	0.18551
98938-4week-1-L.tif	0.273247	-0.188186	-0.774191	0.153985	-0.0846413	0.0597585	0.198956	-0.136471	0.19753	-0.00962998	0.129056	-0.112318	0.129593	0.0576937	0.0600517	-0.093311	0.0601827	0.102153	-0.00895599	-0.0820464	-0.00917118	0.1427	-0.0859074	-0.0807059	-0.0857493	0.186378
98939-4week-1-L.tif	0.268291	-0.2026	-0.767427	0.151473	-0.0912841	0.0526881	0.198638	-0.141511	0.198375	-0.00270812	0.130183	-0.115486	0.126983	0.0627245	0.0635507	-0.0938636	0.0579833	0.109132	-0.00477443	-0.083032	-0.0129286	0.148459	-0.078403	-0.0790894	-0.0891871	0.193814
98942-4week-1-L.tif	0.275993	-0.185936	-0.76315	0.147	-0.0795805	0.0673271	0.198736	-0.13717	0.192513	-0.00875465	0.125801	-0.118551	0.126974	0.0631634	0.0550415	-0.103745	0.0622775	0.114193	-0.0150008	-0.0962149	-0.00675907	0.154809	-0.093876	-0.100483	-0.0789685	0.204362
98943-4week-1-L.tif	0.300865	-0.206581	-0.736885	0.185449	-0.0937486	0.0647563	0.223261	-0.14015	0.182523	-0.0105736	0.151194	-0.11599	0.102726	0.0614216	0.0797876	-0.100373	0.0267299	0.108534	0.00905815	-0.0953336	-0.0482805	0.150908	-0.0655933	-0.0984145	-0.131637	0.196347
98945-4week-1-L.tif	0.27949	-0.206661	-0.748438	0.151454	-0.0892281	0.0618203	0.202468	-0.148721	0.185592	-0.00717435	0.132858	-0.124407	0.117159	0.0702884	0.0660636	-0.104508	0.0479391	0.120148	-0.00153258	-0.095765	-0.0209769	0.165085	-0.073897	-0.0950393	-0.0974964	0.213479
98949-4week-1-L.tif	0.277321	-0.184331	-0.763278	0.155821	-0.0868557	0.0571759	0.20067	-0.135342	0.200087	-0.000374206	0.128353	-0.115577	0.129155	0.0639882	0.0555173	-0.103384	0.058262	0.106554	-0.0153825	-0.0964384	-0.00977681	0.149198	-0.0906327	-0.0946839	-0.0834398	0.197394
98950-4week-1-L.tif	0.275314	-0.218251	-0.734579	0.147648	-0.0845097	0.0699262	0.200803	-0.154088	0.19404	0.0121672	0.129426	-0.132675	0.118727	0.0833168	0.0623189	-0.114741	0.0468021	0.130556	-0.00457918	-0.107277	-0.0242473	0.173126	-0.0759465	-0.108388	-0.10357	0.218679
98951-4week-1-L.tif	0.287327	-0.194151	-0.74253	0.156365	-0.0868843	0.0647032	0.205588	-0.143626	0.1832	-0.00984404	0.134103	-0.122412	0.116205	0.0698443	0.0628085	-0.109275	0.0505722	0.12475	-0.0080727	-0.105664	-0.0194674	0.16792	-0.0863398	-0.113904	-0.0965104	0.215293
98952-4week-1-L.tif	0.292112	-0.194208	-0.745992	0.172175	-0.0931147	0.057719	0.209627	-0.143443	0.186679	-0.0100076	0.141657	-0.115174	0.115254	0.0657042	0.0720276	-0.097906	0.0438196	0.114271	-0.000779235	-0.0957455	-0.0300566	0.153696	-0.0807821	-0.105272	-0.110452	0.19819
98953-4week-1-L.tif	0.300738	-0.194659	-0.743549	0.189128	-0.0940032	0.0606132	0.222076	-0.133902	0.184074	-0.0152921	0.152507	-0.106178	0.108193	0.0581731	0.0794402	-0.0927818	0.0339507	0.105609	0.00278812	-0.0957376	-0.0427407	0.14354	-0.0788258	-0.107418	-0.124648	0.188905
98955-4week-1-L.tif	0.28153	-0.198665	-0.757649	0.166017	-0.0902309	0.058673	0.212417	-0.131896	0.191412	-0.00941507	0.139574	-0.110979	0.117831	0.0582532	0.0672247	-0.0970106	0.0475137	0.106039	-0.00491037	-0.0919991	-0.0242573	0.146858	-0.0801038	-0.0914841	-0.100352	0.195607
98956-4week-1-L.tif	0.290918	-0.209701	-0.730555	0.161951	-0.0913358	0.0647476	0.21411	-0.145038	0.177114	-0.00990701	0.141917	-0.123756	0.106694	0.0722368	0.0695277	-0.112154	0.0378081	0.126455	0.00159975	-0.105787	-0.0324865	0.172576	-0.0761741	-0.116011	-0.109137	0.224388
98957-4week-1-L.tif	0.275463	-0.201892	-0.75168	0.1553	-0.0888092	0.0591296	0.202585	-0.141836	0.194925	0.000644981	0.133796	-0.116689	0.122907	0.0692076	0.0632468	-0.101688	0.0549899	0.118837	-0.00937655	-0.098889	-0.017081	0.15776	-0.0862279	-0.102525	-0.094738	0.202641
98959-4week-1-L.tif	0.279294	-0.192075	-0.756737	0.155672	-0.0906467	0.0548267	0.203401	-0.138189	0.192256	-0.00641838	0.134338	-0.113302	0.121219	0.0619644	0.0605185	-0.102982	0.0540341	0.112226	-0.0101862	-0.0969709	-0.0150808	0.154903	-0.086477	-0.098905	-0.0859326	0.209249
98960-4week-1-L.tif	0.281892	-0.210945	-0.73988	0.154442	-0.0909334	0.061857	0.20369	-0.151923	0.186422	-0.00139338	0.135495	-0.125621	0.11372	0.0732228	0.0687905	-0.106046	0.0436524	0.123399	0.00047286	-0.0993334	-0.0257565	0.168787	-0.0749921	-0.104568	-0.102573	0.218121
98962-4week-1-L.tif	0.285144	-0.192941	-0.748677	0.162163	-0.0878281	0.062005	0.207635	-0.138116	0.193056	-0.0013957	0.132608	-0.121551	0.119565	0.0668656	0.0612676	-0.107524	0.0513306	0.117377	-0.00850772	-0.100807	-0.0218876	0.155539	-0.0848411	-0.104122	-0.0988637	0.202508
98963-4week-1-L.tif	0.283756	-0.200672	-0.75046	0.164007	-0.0888463	0.0623015	0.209382	-0.139509	0.188281	-0.00862007	0.137589	-0.117362	0.118545	0.0667428	0.0675375	-0.100825	0.0481495	0.115288	-0.00202742	-0.093383	-0.0270624	0.151836	-0.0802639	-0.0990737	-0.104581	0.199269
98965-4week-1-L.tif	0.277252	-0.202561	-0.757075	0.155663	-0.0820444	0.0692215	0.208404	-0.136272	0.187802	-0.0109749	0.135355	-0.116031	0.118706	0.0622132	0.065988	-0.0985857	0.0489521	0.109974	-0.0053702	-0.0930571	-0.0193351	0.154764	-0.0825107	-0.0960357	-0.0961237	0.201681
98966-4week-1-L.tif	0.278735	-0.20499	-0.758894	0.163367	-0.084378	0.0675362	0.209466	-0.138041	0.190904	-0.0092773	0.139223	-0.113126	0.11814	0.0603005	0.0705182	-0.0938706	0.0464325	0.106575	-0.00126328	-0.0880546	-0.0261468	0.146753	-0.0761741	-0.0871937	-0.106563	0.190022
98967-4week-1-L.tif	0.27883	-0.193043	-0.764936	0.155684	-0.079684	0.070323	0.204392	-0.136892	0.193558	-0.00853619	0.131072	-0.117087	0.122687	0.0593777	0.0602317	-0.101081	0.0519015	0.104374	-0.00835596	-0.090679	-0.0173835	0.146866	-0.079523	-0.0837331	-0.0927893	0.194427
98969-4week-1-L.tif	0.281841	-0.192002	-0.749099	0.153686	-0.0856664	0.0633105	0.206515	-0.135632	0.186587	-0.00950718	0.131112	-0.120407	0.121694	0.0692849	0.0582673	-0.109269	0.0545445	0.119909	-0.0123246	-0.10429	-0.0134991	0.164292	-0.0910408	-0.111432	-0.0889294	0.212056
98973-4week-1-L.tif	0.293543	-0.210184	-0.734726	0.169806	-0.09204	0.0650582	0.214852	-0.147131	0.180677	-0.00858762	0.143006	-0.124212	0.106153	0.0688972	0.0746023	-0.105862	0.0351531	0.121297	0.0067085	-0.0982243	-0.0393457	0.162678	-0.068247	-0.10319	-0.120335	0.209654
98976-4week-1-L.tif	0.276951	-0.189844	-0.769257	0.154633	-0.0789472	0.069613	0.205541	-0.131555	0.188169	-0.0188689	0.133309	-0.110444	0.123102	0.0547848	0.0611577	-0.0960591	0.0585168	0.107131	-0.00918537	-0.0874391	-0.0126265	0.146179	-0.0882741	-0.0902384	-0.0884548	0.192108
98981-4week-1-L.tif	0.278295	-0.194732	-0.767216	0.159189	-0.0845723	0.064068	0.206899	-0.134257	0.19017	-0.0153206	0.135548	-0.11135	0.121023	0.0552298	0.0655466	-0.0936853	0.0525934	0.10387	-0.00443107	-0.0845975	-0.0193115	0.143135	-0.0808277	-0.0841162	-0.0937167	0.192567
98985-4week-1-L.tif	0.277286	-0.190493	-0.757482	0.150157	-0.0853836	0.0612096	0.194595	-0.147566	0.197393	0.00136975	0.126608	-0.121762	0.126687	0.0685954	0.0577398	-0.104488	0.0587864	0.116542	-0.0102357	-0.0946965	-0.0109368	0.157273	-0.0879549	-0.0986609	-0.0871016	0.202519
98988-4week-1-L.tif	0.281374	-0.198107	-0.750701	0.154085	-0.0834551	0.0678845	0.203201	-0.143816	0.19161	-0.00218867	0.130524	-0.123816	0.119476	0.0678379	0.0616059	-0.106575	0.0507658	0.1172	-0.00754649	-0.0992486	-0.0203247	0.15822	-0.0812493	-0.0991364	-0.0952811	0.20766
98991-4week-1-L.tif	0.279134	-0.230537	-0.733307	0.149864	-0.0817798	0.0782062	0.204266	-0.161157	0.177982	-0.00383046	0.140518	-0.129166	0.105751	0.0770654	0.0756104	-0.108023	0.0338352	0.128041	0.00960531	-0.099761	-0.0359771	0.175198	-0.060441	-0.10052	-0.115197	0.22462
98992-4week-1-L.tif	0.28368	-0.20502	-0.751076	0.160938	-0.0834958	0.0707633	0.206812	-0.145734	0.188634	-0.00649823	0.137295	-0.120135	0.114683	0.0643266	0.0686057	-0.101654	0.0432779	0.112226	0.0015864	-0.0909275	-0.0283317	0.15455	-0.0735574	-0.0925464	-0.108114	0.199712
98993-4week-1-L.tif	0.274048	-0.185435	-0.774406	0.150677	-0.0789125	0.0672178	0.199351	-0.134561	0.194152	-0.0136929	0.127679	-0.113192	0.129372	0.0574002	0.0581139	-0.0952846	0.0614154	0.103439	-0.0124255	-0.0864412	-0.00796527	0.143503	-0.0885042	-0.0840456	-0.0819174	0.190416
98994-4week-1-L.tif	0.276633	-0.190688	-0.762807	0.154995	-0.0900316	0.054079	0.200502	-0.139104	0.196317	-0.00437385	0.128614	-0.118345	0.12713	0.0645517	0.0599815	-0.0997641	0.0564213	0.108509	-0.00898319	-0.0901792	-0.0109681	0.153021	-0.0845498	-0.0895164	-0.0882587	0.196815
98996-4week-1-L.tif	0.271518	-0.187994	-0.778502	0.152097	-0.0848317	0.0586481	0.19677	-0.137924	0.198456	-0.0103568	0.127834	-0.112317	0.13032	0.0555636	0.0589522	-0.0928786	0.0629962	0.10253	-0.00737971	-0.077251	-0.00921494	0.13858	-0.083086	-0.073342	-0.0838308	0.184645
98999-4week-1-L.tif	0.280079	-0.192854	-0.753905	0.157377	-0.0864763	0.0616248	0.205059	-0.136846	0.192142	-0.00544642	0.13199	-0.117733	0.122971	0.0662148	0.0615156	-0.102406	0.0549368	0.115369	-0.010246	-0.0980248	-0.0154815	0.156317	-0.0902295	-0.105517	-0.0923565	0.201924
99002-4week-1-L.tif	0.283681	-0.208773	-0.749374	0.163275	-0.0862022	0.0683379	0.209733	-0.14438	0.186647	-0.00832062	0.139716	-0.119152	0.112818	0.0640223	0.0717915	-0.0995253	0.0422239	0.113815	0.00297172	-0.0912898	-0.0315486	0.153939	-0.071135	-0.0918405	-0.111323	0.199892
99003-4week-1-L.tif	0.281354	-0.202892	-0.752731	0.163077	-0.0887605	0.0620723	0.206411	-0.142943	0.191959	-0.00450727	0.137314	-0.116926	0.119939	0.0670546	0.0676598	-0.0996545	0.048102	0.113334	-0.00175588	-0.0917013	-0.0267286	0.150332	-0.0770137	-0.0927146	-0.10575	0.195468
99006-4week-1-L.tif	0.283423	-0.202719	-0.747939	0.155708	-0.08899	0.0625901	0.205986	-0.145058	0.181747	-0.0134752	0.136146	-0.12075	0.11492	0.0668722	0.0670642	-0.103704	0.0479992	0.120423	-0.000423997	-0.0945204	-0.0227277	0.163274	-0.0779932	-0.100811	-0.0992122	0.21217
99010-4week-1-L.tif	0.27267	-0.206404	-0.757909	0.155301	-0.0875738	0.0611649	0.204352	-0.1401	0.193409	-0.0042905	0.133108	-0.117662	0.123661	0.0672611	0.0654787	-0.0979156	0.0534932	0.114012	-0.00314192	-0.0886555	-0.0197344	0.151816	-0.0799529	-0.0910093	-0.097859	0.196482
99011-4week-1-L.tif	0.26951	-0.187671	-0.771749	0.147391	-0.0795835	0.0649298	0.19588	-0.136405	0.198601	-0.00606728	0.127436	-0.111298	0.131647	0.060706	0.0552345	-0.0977122	0.0656614	0.108455	-0.0162541	-0.0907514	-0.00281195	0.148824	-0.0941584	-0.0914099	-0.0794129	0.191009
99012-4week-1-L.tif	0.260802	-0.186712	-0.778079	0.137182	-0.0796962	0.0607144	0.186605	-0.140372	0.207549	0.00382015	0.119088	-0.115102	0.139194	0.0640425	0.0495121	-0.0984213	0.0719759	0.107271	-0.0206242	-0.0894105	0.00547498	0.14795	-0.0956138	-0.0851583	-0.0661887	0.194197
99015-4week-1-L.tif	0.270883	-0.176139	-0.773048	0.14966	-0.0833388	0.0569205	0.200641	-0.123515	0.198959	-0.00898541	0.125069	-0.109601	0.136124	0.0609393	0.0491107	-0.102103	0.0696948	0.106571	-0.0246793	-0.0982726	0.00183042	0.146484	-0.102161	-0.0973422	-0.0690841	0.195383
99016-4week-1-L.tif	0.26466	-0.195454	-0.778381	0.146991	-0.072931	0.0732339	0.201203	-0.130484	0.195534	-0.0122852	0.129699	-0.108703	0.130096	0.0563296	0.0582308	-0.0931507	0.0624006	0.101942	-0.0128813	-0.0847151	-0.00670204	0.141845	-0.0887263	-0.0815856	-0.0822018	0.186036
99017-4week-1-L.tif	0.274505	-0.199346	-0.755163	0.147649	-0.0824112	0.0666663	0.201477	-0.140594	0.191613	-0.00394012	0.129409	-0.120318	0.122385	0.0670399	0.0594192	-0.10478	0.0569442	0.118972	-0.0123933	-0.100803	-0.0138979	0.158845	-0.0854236	-0.0991194	-0.0864626	0.209729
99027-4week-1-L.tif	0.270287	-0.198317	-0.768617	0.151719	-0.0893812	0.0548508	0.200993	-0.137244	0.195015	-0.00843901	0.130624	-0.113925	0.12575	0.0594088	0.0624224	-0.0943991	0.058354	0.107818	-0.00507931	-0.0821617	-0.0112772	0.148739	-0.0826999	-0.0835118	-0.0863913	0.195462
99028-4week-1-L.tif	0.272417	-0.196096	-0.766137	0.147639	-0.0768484	0.0719301	0.198302	-0.140969	0.194624	-0.00617474	0.129072	-0.11644	0.124826	0.0612889	0.0589028	-0.100135	0.0572356	0.109161	-0.0104198	-0.0911919	-0.0103673	0.15257	-0.0840872	-0.0880236	-0.0875192	0.196441
99030-4week-1-L.tif	0.270653	-0.193256	-0.777754	0.153032	-0.0812622	0.0647864	0.202176	-0.13289	0.192118	-0.0179449	0.13452	-0.105301	0.125977	0.0519695	0.063029	-0.0893762	0.0588568	0.0998489	-0.00674308	-0.0788507	-0.0112786	0.1396	-0.0852604	-0.0791405	-0.0850317	0.187524
99033-4week-1-L.tif	0.237191	-0.176517	-0.799412	0.111442	-0.0720481	0.0578147	0.169364	-0.134805	0.218155	0.00734796	0.103209	-0.110918	0.160273	0.066512	0.0333872	-0.0957035	0.100581	0.110788	-0.039787	-0.0894328	0.0386305	0.149887	-0.118452	-0.0863986	-0.031093	0.189984
99035-4week-1-L.tif	0.298487	-0.202092	-0.738286	0.176276	-0.0903826	0.0671469	0.217694	-0.1427	0.181275	-0.011806	0.14578	-0.119359	0.105751	0.0637294	0.0744659	-0.104387	0.0328875	0.113558	0.00467783	-0.0984361	-0.0408895	0.156079	-0.06974	-0.101359	-0.12172	0.20335
99037-4week-1-L.tif	0.268685	-0.185506	-0.773627	0.145698	-0.0808678	0.0622156	0.192796	-0.138664	0.202025	-0.00228947	0.124369	-0.113709	0.134308	0.062269	0.0549404	-0.0963273	0.0644998	0.104032	-0.0174833	-0.0905685	-0.000857634	0.148265	-0.0935321	-0.0882901	-0.0752565	0.192874
99038-4week-1-L.tif	0.275683	-0.206606	-0.75965	0.15251	-0.0803101	0.0718733	0.206852	-0.139775	0.182282	-0.0174642	0.137772	-0.114115	0.115945	0.0597907	0.0686061	-0.0962922	0.0490878	0.111632	-0.00253013	-0.0903607	-0.0197022	0.156032	-0.0769278	-0.0897916	-0.0971081	0.202566
99039-4week-1-L.tif	0.278041	-0.182269	-0.777244	0.157619	-0.080982	0.0653927	0.204222	-0.129753	0.192454	-0.0194606	0.132512	-0.107639	0.125191	0.0489515	0.0605915	-0.0921908	0.0587483	0.0980677	-0.00970863	-0.0820268	-0.010629	0.138998	-0.0874484	-0.0809069	-0.085747	0.185218
99040-4week-1-L.tif	0.27705	-0.217089	-0.75313	0.152819	-0.0785801	0.0773256	0.206617	-0.148253	0.179247	-0.0151274	0.140888	-0.118067	0.110064	0.06287	0.0732568	-0.0985479	0.0409852	0.114231	0.00561429	-0.0892321	-0.0294244	0.158532	-0.0665945	-0.0878966	-0.105994	0.208435
99041-4week-1-L.tif	0.280735	-0.199212	-0.759712	0.159852	-0.0830841	0.0684148	0.208935	-0.136554	0.185333	-0.0167532	0.140066	-0.110189	0.116778	0.057559	0.0681328	-0.0956135	0.0474376	0.106354	-0.00227118	-0.08819	-0.0224533	0.149532	-0.0824793	-0.094637	-0.0974183	0.199438
99043-4week-1-L.tif	0.275775	-0.201968	-0.757259	0.15317	-0.083916	0.0659998	0.201032	-0.144312	0.194018	-0.00252993	0.132417	-0.118544	0.121865	0.0657934	0.0634142	-0.100888	0.0513076	0.111918	-0.00520948	-0.0919194	-0.0179316	0.154957	-0.0802258	-0.092207	-0.0952868	0.20053
99047-4week-1-L.tif	0.277352	-0.213247	-0.748506	0.149912	-0.0799672	0.0747836	0.204374	-0.148435	0.181583	-0.010468	0.136363	-0.121791	0.114363	0.0691572	0.0688675	-0.10288	0.0459353	0.120514	0.000396759	-0.0953655	-0.0257764	0.16235	-0.0743496	-0.0979807	-0.100634	0.21345
99057-4week-1-L.tif	0.286232	-0.199686	-0.743105	0.159244	-0.0880269	0.0642444	0.20518	-0.146809	0.190696	0.000471593	0.133115	-0.125804	0.11728	0.0720636	0.0631461	-0.110263	0.0453659	0.118765	-0.00481307	-0.10211	-0.0249303	0.162327	-0.0774967	-0.102065	-0.102642	0.209622
99061-4week-1-L.tif	0.272234	-0.204049	-0.764318	0.148401	-0.0781006	0.0724501	0.199497	-0.144491	0.189634	-0.0102056	0.131638	-0.117713	0.122395	0.0632776	0.0639862	-0.0980466	0.0531716	0.110617	-0.00328797	-0.0868352	-0.0168031	0.152282	-0.0763414	-0.0837462	-0.0937064	0.19806
99065-4week-1-L.tif	0.28118	-0.187824	-0.763535	0.16047	-0.0865238	0.0605425	0.201779	-0.139901	0.193594	-0.00978085	0.134001	-0.112301	0.124434	0.0602814	0.0637469	-0.0954843	0.0552968	0.107489	-0.00830494	-0.0899097	-0.0156206	0.147594	-0.0857842	-0.0915347	-0.0942635	0.19036
99067-4week-1-L.tif	0.277361	-0.197354	-0.7566	0.145795	-0.0787853	0.0719518	0.199617	-0.144223	0.185639	-0.0114599	0.129222	-0.121526	0.120352	0.0653095	0.0604865	-0.104233	0.0558229	0.118732	-0.0078043	-0.0955586	-0.0123314	0.162491	-0.0848822	-0.0993632	-0.0880963	0.209437
99070-4week-1-L.tif	0.2629	-0.210653	-0.757568	0.13539	-0.0791247	0.0693778	0.192788	-0.148822	0.192107	-0.00090381	0.126004	-0.122491	0.126585	0.0735043	0.0583039	-0.104759	0.061338	0.124296	-0.00838933	-0.094877	-0.00726799	0.166163	-0.084052	-0.0973089	-0.0836244	0.211083
99074-4week-1-L.tif	0.281555	-0.204783	-0.752986	0.153056	-0.0843263	0.0687238	0.205825	-0.144865	0.18182	-0.014517	0.135685	-0.120676	0.112812	0.0620093	0.0675682	-0.10195	0.0450078	0.113989	0.000808295	-0.0913254	-0.0217783	0.162063	-0.0738907	-0.0927911	-0.0981003	0.211067
99078-4week-1-L.tif	0.291852	-0.193716	-0.748033	0.169649	-0.0916743	0.0596529	0.210892	-0.140857	0.182229	-0.0171746	0.143256	-0.112141	0.113597	0.0623083	0.0708895	-0.0989774	0.0437256	0.113018	0.000769824	-0.0925689	-0.0290941	0.153902	-0.0823394	-0.106501	-0.106071	0.203407
99079-4week-1-L.tif	0.263031	-0.203325	-0.764902	0.141507	-0.0773658	0.0694276	0.194772	-0.14195	0.200552	0.00282477	0.126326	-0.117271	0.13208	0.0705103	0.0548684	-0.103252	0.0620377	0.114094	-0.0141232	-0.0945105	-0.00846248	0.152706	-0.0858496	-0.0895511	-0.0829624	0.198789
99080-4week-1-L.tif	0.260309	-0.204042	-0.769118	0.143401	-0.083034	0.0614463	0.195284	-0.139619	0.201036	0.000509869	0.127097	-0.114369	0.132899	0.0673435	0.0589459	-0.0957204	0.0634369	0.111107	-0.010619	-0.0869294	-0.00611265	0.150556	-0.0880383	-0.0880272	-0.0820852	0.194342
99083-4week-1-L.tif	0.271926	-0.206912	-0.756395	0.15566	-0.0851315	0.0643031	0.204366	-0.139789	0.19911	0.0036308	0.13271	-0.117956	0.122525	0.0660089	0.0644137	-0.099251	0.0517215	0.111796	-0.00507164	-0.0912592	-0.0204834	0.150904	-0.0825298	-0.0945244	-0.0971601	0.197388
99085-4week-1-L.tif	0.268161	-0.200538	-0.76498	0.145747	-0.0843009	0.0618538	0.201079	-0.136452	0.192379	-0.00835225	0.129874	-0.114892	0.124145	0.0609352	0.0609837	-0.0972315	0.0594033	0.112415	-0.00967123	-0.0904078	-0.00903002	0.154496	-0.0870099	-0.0924769	-0.0810333	0.204904
99093-4week-1-L.tif	0.28664	-0.205354	-0.744526	0.163853	-0.0868472	0.0677293	0.209641	-0.144775	0.188013	-0.00429965	0.139942	-0.119473	0.113155	0.0671458	0.0683924	-0.105257	0.0406569	0.114436	-0.000588127	-0.0979201	-0.0315809	0.156551	-0.0741044	-0.0985764	-0.108793	0.205939
99094-4week-1-L.tif	0.269756	-0.209404	-0.757282	0.144764	-0.0862312	0.0627552	0.199952	-0.145118	0.189624	-0.00564645	0.129714	-0.12204	0.121899	0.0685778	0.0620667	-0.103261	0.0538095	0.117697	-0.00331401	-0.0908394	-0.0141251	0.16208	-0.0755942	-0.0884973	-0.0902757	0.208933
99095-4week-1-L.tif	0.261499	-0.205288	-0.766521	0.136121	-0.0828472	0.0625604	0.192725	-0.144537	0.194329	-0.00393674	0.124606	-0.119648	0.129748	0.0688471	0.0578869	-0.0999075	0.0622309	0.115556	-0.010647	-0.0909079	-0.00314822	0.160592	-0.0821326	-0.0859378	-0.077729	0.206486
99096-4week-1-L.tif	0.286336	-0.186848	-0.751179	0.161489	-0.089498	0.0582048	0.206275	-0.137592	0.192162	-0.0043368	0.13242	-0.119788	0.119521	0.0637978	0.0611888	-0.105722	0.0505395	0.112617	-0.0103556	-0.101515	-0.0171191	0.158551	-0.0867874	-0.104605	-0.0935023	0.205748
99098-4week-1-L.tif	0.261709	-0.182475	-0.784847	0.142062	-0.0811676	0.0577951	0.191277	-0.132476	0.207216	-0.00191312	0.118388	-0.114119	0.140016	0.0583073	0.0509398	-0.093358	0.0721417	0.100231	-0.0191622	-0.0827829	0.00696986	0.142777	-0.095408	-0.078152	-0.0680729	0.184104
99100-4week-1-L.tif	0.266032	-0.214812	-0.757516	0.143596	-0.0809218	0.0696702	0.19979	-0.145859	0.193649	5.26259e-05	0.128378	-0.12404	0.122038	0.0696198	0.0619106	-0.103908	0.0515756	0.115886	-0.00113845	-0.0889817	-0.0157523	0.160985	-0.0743341	-0.0880352	-0.0937109	0.205827
99101-4week-1-L.tif	0.264055	-0.190989	-0.779756	0.145493	-0.0875336	0.0523147	0.19676	-0.132567	0.195918	-0.0141777	0.127805	-0.107899	0.132917	0.0565285	0.0575578	-0.0910599	0.0681581	0.105456	-0.0124087	-0.0809612	0.00111799	0.14743	-0.0896795	-0.0792728	-0.0749118	0.189705
99104-4week-1-L.tif	0.273838	-0.210094	-0.76295	0.153984	-0.0795827	0.0729781	0.205717	-0.142203	0.18304	-0.0178221	0.139047	-0.113092	0.115665	0.0581766	0.0723549	-0.0916842	0.0480422	0.109283	0.00267757	-0.0833171	-0.0228149	0.151409	-0.0735309	-0.084363	-0.101502	0.196746
99105-4week-1-L.tif	0.259829	-0.166736	-0.794497	0.129588	-0.0713596	0.066015	0.182616	-0.132389	0.206173	-0.00799347	0.110752	-0.113925	0.145377	0.0546709	0.041986	-0.0955459	0.0822564	0.0994268	-0.0283597	-0.0847342	0.0203488	0.143287	-0.107205	-0.0821212	-0.0479172	0.190457
99107-4week-1-L.tif	0.269578	-0.203347	-0.764156	0.148636	-0.0773168	0.0721222	0.201766	-0.138883	0.189128	-0.0117289	0.135219	-0.110778	0.124452	0.0634928	0.0635674	-0.096285	0.0548574	0.109489	-0.00707659	-0.0892223	-0.0135783	0.152353	-0.0871268	-0.0946115	-0.0893133	0.198763
99108-4week-1-L.tif	0.277195	-0.211381	-0.76088	0.156018	-0.0795018	0.0747706	0.206054	-0.145468	0.185058	-0.0138654	0.137409	-0.118429	0.113316	0.0586717	0.0716322	-0.0957513	0.0429777	0.107553	0.00656018	-0.0818338	-0.0278563	0.150689	-0.0652998	-0.0779783	-0.106664	0.197005
99111-4week-1-L.tif	0.272514	-0.184261	-0.770131	0.149955	-0.0795287	0.065395	0.200906	-0.130009	0.196903	-0.00835007	0.127088	-0.112374	0.130305	0.0593025	0.0542677	-0.0996933	0.0633608	0.105986	-0.0173704	-0.0929949	-0.00314276	0.149336	-0.0969701	-0.0961531	-0.0782014	0.193861
99112-4week-1-L.tif	0.289127	-0.191954	-0.754822	0.167369	-0.0893272	0.0613557	0.210979	-0.136898	0.183749	-0.0188064	0.139597	-0.113784	0.115616	0.0588407	0.0700838	-0.0958425	0.04664	0.109672	-0.00220489	-0.0916801	-0.0254145	0.150839	-0.0807179	-0.0970111	-0.103307	0.1979
99116-4week-1-L.tif	0.274731	-0.191065	-0.77069	0.1536	-0.0833975	0.0630332	0.198162	-0.140683	0.195578	-0.00946073	0.130911	-0.112734	0.12614	0.0576048	0.0619201	-0.093985	0.0580784	0.104911	-0.006189	-0.0821226	-0.0119276	0.145249	-0.0847976	-0.0841434	-0.0885191	0.189795
99117-4week-1-L.tif	0.273964	-0.202002	-0.761915	0.148935	-0.0806419	0.0694692	0.199621	-0.144509	0.190113	-0.00886152	0.132063	-0.117437	0.121218	0.0627863	0.0636704	-0.0988916	0.0527636	0.111175	-0.00480133	-0.0894544	-0.0156083	0.154916	-0.0787497	-0.0878423	-0.0916964	0.201718
99122-4week-1-L.tif	0.283667	-0.215067	-0.745937	0.163226	-0.0840035	0.0729549	0.212864	-0.144535	0.1815	-0.0119496	0.144112	-0.11742	0.10897	0.0643405	0.0753103	-0.0990619	0.0371204	0.113701	0.00524176	-0.0928999	-0.0351849	0.15682	-0.0692625	-0.0948697	-0.114398	0.204761
99123-4week-1-L.tif	0.288394	-0.195034	-0.752305	0.167577	-0.0878532	0.0640811	0.209819	-0.139768	0.188555	-0.0100453	0.138376	-0.116732	0.116403	0.0622072	0.0679657	-0.10026	0.0453998	0.110275	-0.00152907	-0.0922186	-0.0277473	0.150081	-0.0788551	-0.0961313	-0.106623	0.195968
99124-4week-1-L.tif	0.264875	-0.197683	-0.761705	0.140247	-0.0872774	0.0553693	0.192984	-0.142379	0.199204	0.00266726	0.125174	-0.117421	0.13213	0.0713255	0.0546201	-0.103114	0.0644796	0.117232	-0.0166212	-0.0980037	-0.00273374	0.159443	-0.0915035	-0.097449	-0.0736258	0.209766
99125-4week-1-L.tif	0.266491	-0.195239	-0.76287	0.14494	-0.0836627	0.0603496	0.194114	-0.140738	0.203578	0.00642022	0.124974	-0.11724	0.133316	0.0703707	0.0537956	-0.103253	0.0649466	0.115319	-0.0177163	-0.0978279	-0.00455293	0.15449	-0.0923906	-0.0961619	-0.0800224	0.19857
99127-4week-1-L.tif	0.275321	-0.198825	-0.763401	0.159175	-0.0817982	0.0676689	0.205672	-0.135895	0.195557	-0.00609395	0.135696	-0.111356	0.123279	0.0602121	0.0651264	-0.0948022	0.0529675	0.10608	-0.00834829	-0.0908326	-0.0191965	0.1449	-0.0834761	-0.0891539	-0.0974	0.188923
99128-4week-1-L.tif	0.271569	-0.228801	-0.738097	0.150621	-0.0810022	0.0757838	0.207654	-0.150297	0.187925	0.00323652	0.138939	-0.124518	0.113139	0.0771553	0.0707718	-0.107006	0.0389218	0.123326	0.00147472	-0.101657	-0.0321843	0.167239	-0.0701666	-0.102589	-0.108945	0.217506
99130-4week-1-L.tif	0.26454	-0.194168	-0.765464	0.137547	-0.0844478	0.058082	0.190327	-0.143396	0.198547	-8.01357e-06	0.120661	-0.121167	0.134122	0.0707804	0.0526871	-0.103203	0.069134	0.119547	-0.0151912	-0.0930717	0.000597984	0.159259	-0.0924593	-0.0951672	-0.0730535	0.204966
99131-4week-1-L.tif	0.272272	-0.203971	-0.760682	0.152776	-0.0854581	0.0630914	0.203196	-0.139689	0.193994	-0.00458107	0.132365	-0.116838	0.122886	0.0640246	0.0629243	-0.0995256	0.0539938	0.111866	-0.00546001	-0.0897526	-0.0166835	0.152598	-0.0793161	-0.087727	-0.0940322	0.197728
99133-4week-1-L.tif	0.290419	-0.185711	-0.75236	0.176938	-0.0931167	0.0540992	0.209755	-0.136409	0.198942	0.0022412	0.136696	-0.116122	0.120893	0.0633409	0.0659315	-0.0999732	0.0480639	0.107697	-0.00543497	-0.0942077	-0.0261806	0.144871	-0.0853502	-0.101471	-0.108256	0.184708
99135-4week-1-L.tif	0.277086	-0.198066	-0.758277	0.158886	-0.0932919	0.051809	0.202764	-0.141045	0.195773	-0.0024604	0.131996	-0.118132	0.124629	0.0664998	0.0638687	-0.0987667	0.0539828	0.112227	-0.00498014	-0.0894814	-0.016928	0.152848	-0.080129	-0.0891915	-0.0964937	0.194873
99137-4week-1-L.tif	0.266685	-0.184239	-0.788326	0.156208	-0.0847097	0.0554553	0.200005	-0.126415	0.200997	-0.0153166	0.130552	-0.101239	0.135427	0.0498693	0.060799	-0.0819535	0.0676611	0.0942089	-0.0116008	-0.0730441	-0.00330324	0.130584	-0.093363	-0.0747703	-0.0808236	0.170652
99138-4week-1-L.tif	0.262499	-0.18016	-0.772786	0.134873	-0.0801861	0.05883	0.192633	-0.129177	0.197493	-0.00789012	0.117817	-0.11523	0.138289	0.0642267	0.0473251	-0.100779	0.0785605	0.117206	-0.0253728	-0.0963092	0.0129196	0.158224	-0.111245	-0.108475	-0.0579475	0.204661
99139-4week-1-L.tif	0.275017	-0.176854	-0.779524	0.164133	-0.0856842	0.0555526	0.203619	-0.124315	0.203345	-0.00876094	0.130986	-0.103942	0.13502	0.0546002	0.057644	-0.0904355	0.0643506	0.0956749	-0.0159027	-0.084123	-0.00807094	0.130559	-0.0957525	-0.08443	-0.0850483	0.17234
99140-4week-1-L.tif	0.262951	-0.190101	-0.78691	0.14522	-0.0795255	0.0628741	0.193969	-0.134952	0.196268	-0.0168577	0.128979	-0.104552	0.132817	0.0516075	0.06153	-0.0832173	0.0677969	0.0994554	-0.00991473	-0.0741646	-0.0017783	0.137615	-0.0912534	-0.0765411	-0.0749296	0.183614
99142-4week-1-L.tif	0.260081	-0.192858	-0.775182	0.134928	-0.0815694	0.0597469	0.186634	-0.143485	0.205651	0.00436061	0.117337	-0.120639	0.137678	0.0672141	0.0509477	-0.0999632	0.0688355	0.109242	-0.0156661	-0.0869303	0.00273025	0.151178	-0.0896648	-0.0825887	-0.0678126	0.199794
99143-4week-1-L.tif	0.257797	-0.184481	-0.786905	0.136635	-0.0802693	0.0579514	0.189345	-0.132644	0.202869	-0.00800072	0.120986	-0.108291	0.13935	0.0562123	0.0510162	-0.0914439	0.0756688	0.103191	-0.0197132	-0.0819355	0.0107876	0.14532	-0.0993844	-0.0821601	-0.061547	0.189647
99145-4week-1-L.tif	0.276884	-0.212476	-0.746238	0.158424	-0.0848097	0.0684401	0.206542	-0.144884	0.190433	-0.00158074	0.140265	-0.115745	0.117404	0.0701839	0.0699576	-0.10005	0.0461111	0.117769	-0.00251992	-0.0971797	-0.0266085	0.15817	-0.0813556	-0.104385	-0.106065	0.203314
99148-4week-1-L.tif	0.290074	-0.21193	-0.734751	0.171716	-0.0931312	0.0625724	0.215997	-0.143484	0.184444	-0.00468359	0.143817	-0.121139	0.109252	0.0706599	0.0759721	-0.101949	0.0364434	0.119882	0.00478755	-0.0986224	-0.0383336	0.16037	-0.0746963	-0.109376	-0.119875	0.205984
99150-4week-1-L.tif	0.264081	-0.183967	-0.788646	0.142073	-0.0753452	0.0670854	0.189355	-0.138057	0.20079	-0.0115019	0.121343	-0.112163	0.136774	0.0545629	0.0559703	-0.0882375	0.0705429	0.0997658	-0.0130561	-0.075878	0.00179423	0.138183	-0.0900288	-0.0720644	-0.0735756	0.180199
99151-4week-1-L.tif	0.274268	-0.184459	-0.76272	0.14371	-0.0819619	0.0629028	0.1927	-0.143306	0.195248	-0.00443758	0.123478	-0.120026	0.12996	0.0668139	0.0541845	-0.103615	0.0651412	0.116985	-0.0166886	-0.0976275	-0.00308552	0.158011	-0.0947511	-0.101083	-0.0757731	0.20613
99152-4week-1-L.tif	0.270201	-0.189957	-0.759036	0.138848	-0.0886438	0.0530068	0.192648	-0.14319	0.195398	-0.000821284	0.121285	-0.123761	0.130701	0.0717345	0.0531205	-0.106527	0.0638456	0.118844	-0.0156351	-0.0985083	-0.00278393	0.161948	-0.0935038	-0.103101	-0.0675974	0.221484
99154-4week-1-L.tif	0.277115	-0.209909	-0.754417	0.154286	-0.0823682	0.0708487	0.203721	-0.147128	0.186654	-0.00907498	0.138316	-0.116669	0.115946	0.0646183	0.0695977	-0.0984944	0.0450924	0.112378	0.00020362	-0.0909539	-0.0241467	0.157008	-0.0734986	-0.0905457	-0.102216	0.203636
99157-4week-1-L.tif	0.262345	-0.197112	-0.770889	0.137024	-0.0823134	0.0610244	0.191182	-0.142108	0.196085	-0.00562453	0.121315	-0.11967	0.133624	0.0673576	0.055327	-0.0985594	0.0681202	0.115368	-0.0108229	-0.085507	0.000656	0.156674	-0.0897179	-0.0888077	-0.074911	0.199941
99158-4week-1-L.tif	0.279143	-0.179546	-0.775096	0.154813	-0.0765064	0.0711932	0.198422	-0.136992	0.19696	-0.0111992	0.128491	-0.11277	0.127138	0.0531905	0.0584209	-0.0951325	0.0591164	0.0995643	-0.0124671	-0.0863334	-0.0105232	0.139677	-0.0881816	-0.0829053	-0.0849173	0.186441
99159-4week-1-L.tif	0.278941	-0.207245	-0.75592	0.163172	-0.0848966	0.067612	0.209328	-0.139859	0.191153	-0.00698613	0.138205	-0.116159	0.11824	0.0634383	0.0708697	-0.0953329	0.0456582	0.109037	-0.000693014	-0.0896649	-0.0278634	0.148325	-0.0743381	-0.0878425	-0.108683	0.191504
99160-4week-1-L.tif	0.278829	-0.19116	-0.762631	0.158869	-0.0839861	0.0640686	0.20403	-0.136258	0.193062	-0.00963391	0.133812	-0.112421	0.125365	0.0622853	0.0638007	-0.095413	0.0544656	0.106767	-0.00938256	-0.0915105	-0.017027	0.145913	-0.0885825	-0.0956939	-0.0917548	0.194189
99161-4week-1-L.tif	0.275788	-0.197524	-0.765217	0.158079	-0.079691	0.0702029	0.205783	-0.135339	0.191896	-0.0115727	0.133976	-0.113193	0.123835	0.060039	0.0655951	-0.0936303	0.0542092	0.106685	-0.00597072	-0.0869173	-0.0174279	0.146133	-0.0845307	-0.0895548	-0.0982437	0.186593
99162-4week-1-L.tif	0.262253	-0.193751	-0.771365	0.146737	-0.0854305	0.0555751	0.195845	-0.133756	0.205385	0.00288713	0.125542	-0.111621	0.136059	0.0649815	0.0547595	-0.0963165	0.0681983	0.109276	-0.0159171	-0.0882654	-0.0012505	0.147538	-0.0973575	-0.0937043	-0.0767215	0.19042
99163-4week-1-L.tif	0.276671	-0.193499	-0.77409	0.159351	-0.0820716	0.0663883	0.200784	-0.140598	0.195011	-0.012568	0.134195	-0.110753	0.124084	0.0538432	0.0689713	-0.0858292	0.0514133	0.0959641	-0.00141409	-0.0762372	-0.0180183	0.138282	-0.0797316	-0.0768448	-0.0958031	0.1825
99165-4week-1-L.tif	0.276664	-0.186064	-0.774895	0.161639	-0.087148	0.0569817	0.202674	-0.133349	0.195159	-0.0154413	0.136491	-0.102861	0.127469	0.0532087	0.0639799	-0.0882914	0.0584207	0.0990497	-0.00806128	-0.0807542	-0.0129271	0.137472	-0.0881833	-0.0834008	-0.0896435	0.18181
99166-4week-1-L.tif	0.283313	-0.200539	-0.752991	0.168155	-0.0972669	0.0491961	0.210183	-0.137943	0.189478	-0.00958674	0.140456	-0.112501	0.11739	0.0622906	0.0709758	-0.0947028	0.0468126	0.110732	0.00075378	-0.0877321	-0.0243313	0.153215	-0.0799634	-0.0968651	-0.104809	0.19628
99169-4week-1-L.tif	0.282811	-0.215625	-0.739301	0.163491	-0.0878616	0.0678775	0.212156	-0.14477	0.187032	-0.0021672	0.141548	-0.120649	0.110997	0.0697443	0.0730486	-0.102608	0.0393447	0.119129	0.00330568	-0.0969469	-0.0338178	0.160786	-0.0757677	-0.106022	-0.113494	0.207761
99172-4week-1-L.tif	0.262762	-0.213287	-0.764927	0.142766	-0.0790599	0.0701845	0.196806	-0.145989	0.194404	-0.00298782	0.128471	-0.120337	0.124813	0.0667939	0.0637357	-0.0976784	0.0554808	0.113398	-0.00143945	-0.084447	-0.0139862	0.15512	-0.074786	-0.0822107	-0.0922739	0.198676
99174-4week-1-L.tif	0.271287	-0.196354	-0.768966	0.150552	-0.0783983	0.0696096	0.198212	-0.140465	0.197041	-0.00550672	0.128532	-0.116208	0.12724	0.0612972	0.0610721	-0.0958749	0.0583332	0.10731	-0.00671371	-0.0842321	-0.0127942	0.146075	-0.0850275	-0.0862254	-0.089818	0.190023
99175-4week-1-L.tif	0.275393	-0.176453	-0.775579	0.153189	-0.0794948	0.0646841	0.199674	-0.129771	0.195364	-0.0151841	0.129042	-0.107294	0.130661	0.0538679	0.056948	-0.0929968	0.0653676	0.1026	-0.0177117	-0.0896975	-0.00283808	0.143352	-0.0997001	-0.094952	-0.077127	0.188655
99182-4week-1-L.tif	0.280195	-0.175589	-0.771854	0.158432	-0.0835504	0.0609134	0.205351	-0.125746	0.192858	-0.0175665	0.133388	-0.104876	0.125176	0.0497579	0.0576711	-0.0961352	0.0605292	0.101261	-0.0168156	-0.0931154	-0.00804144	0.142827	-0.0961972	-0.0954132	-0.0787113	0.195251
99183-4week-1-L.tif	0.265309	-0.193476	-0.772586	0.147749	-0.0847981	0.0577013	0.197374	-0.134378	0.202054	-0.00176915	0.125836	-0.113483	0.133907	0.0633077	0.0554414	-0.0972946	0.0652467	0.107385	-0.0141264	-0.0875293	-0.00431772	0.146286	-0.0895525	-0.0845687	-0.0797875	0.19007
99184-4week-1-L.tif	0.272437	-0.193543	-0.770399	0.14798	-0.0776579	0.0702692	0.198365	-0.139417	0.190151	-0.0147105	0.131845	-0.111116	0.125805	0.0589059	0.0610701	-0.0952549	0.0579793	0.106081	-0.00898719	-0.0866442	-0.00936027	0.14961	-0.0869445	-0.0881866	-0.0843032	0.196026
99185-4week-1-L.tif	0.277845	-0.208682	-0.754009	0.161134	-0.0847317	0.0677987	0.20818	-0.141292	0.188653	-0.00874805	0.138108	-0.116473	0.119337	0.0665382	0.0697811	-0.0973161	0.0481126	0.113859	0.00152971	-0.0877058	-0.0262577	0.151937	-0.0774535	-0.0934426	-0.109095	0.192392
99187-4week-1-L.tif	0.281631	-0.183116	-0.764729	0.15817	-0.0853889	0.0610233	0.199231	-0.141143	0.198229	-0.0035305	0.128426	-0.118396	0.126851	0.0618885	0.059898	-0.0991827	0.0555806	0.105084	-0.00941069	-0.0895181	-0.0164726	0.142758	-0.0859909	-0.0896186	-0.0878539	0.195581
99188-4week-1-L.tif	0.287366	-0.19427	-0.754733	0.165495	-0.0861157	0.0658421	0.208604	-0.139987	0.190614	-0.00808982	0.136848	-0.117459	0.115702	0.0592564	0.0674037	-0.0995278	0.0452996	0.107686	-0.00154438	-0.0904663	-0.0277273	0.147298	-0.0792659	-0.0944834	-0.10245	0.198707
99192-4week-1-L.tif	0.26575	-0.187134	-0.785771	0.150393	-0.08236	0.059335	0.196938	-0.131645	0.203453	-0.00816407	0.125128	-0.110301	0.134036	0.0523266	0.058419	-0.087444	0.065202	0.0952621	-0.0103297	-0.0742782	-0.0037474	0.134565	-0.0884143	-0.0719048	-0.0783043	0.17899
99193-4week-1-L.tif	0.27689	-0.193848	-0.764134	0.155448	-0.0806458	0.068452	0.206215	-0.133138	0.191736	-0.0109887	0.130955	-0.116211	0.122293	0.05826	0.0629932	-0.0964484	0.055324	0.108045	-0.00966741	-0.0916831	-0.0140008	0.150116	-0.0859201	-0.0916805	-0.0920384	0.193677
99194-4week-1-L.tif	0.279322	-0.204719	-0.754394	0.1542	-0.0799166	0.0733358	0.206377	-0.142131	0.185202	-0.0114852	0.136658	-0.117395	0.116228	0.0636415	0.0668372	-0.100736	0.0457537	0.111391	-0.00324987	-0.0940652	-0.0222455	0.157214	-0.0782404	-0.0951569	-0.0983303	0.205905
99201-4week-1-L.tif	0.272289	-0.178579	-0.774224	0.154123	-0.086884	0.0529026	0.196676	-0.13296	0.200283	-0.00796726	0.126976	-0.109369	0.135646	0.0608489	0.0563032	-0.0932314	0.0677929	0.105475	-0.015736	-0.0863148	-0.00209654	0.143336	-0.0993903	-0.0946217	-0.0776343	0.186358
99205-4week-1-L.tif	0.266839	-0.206599	-0.764135	0.144774	-0.0812702	0.0671077	0.199403	-0.141619	0.192329	-0.00648422	0.128741	-0.11898	0.124981	0.0654627	0.0625395	-0.0979054	0.0569544	0.113344	-0.00603852	-0.0886182	-0.0126155	0.154635	-0.0796579	-0.0863742	-0.0880698	0.201256
99213-4week-1-L.tif	0.274394	-0.198771	-0.763572	0.155993	-0.0828974	0.0658205	0.203405	-0.137989	0.193391	-0.00830728	0.135817	-0.110518	0.123459	0.0608024	0.0647939	-0.0948691	0.0543022	0.10791	-0.00894927	-0.0915724	-0.0166014	0.148101	-0.0836628	-0.0896139	-0.0938793	0.193014
99215-4week-1-L.tif	0.27166	-0.200361	-0.766327	0.152461	-0.0793652	0.0696569	0.201634	-0.138962	0.190178	-0.01291	0.134738	-0.110824	0.123837	0.0600466	0.0662905	-0.0917739	0.057526	0.110357	-0.00597493	-0.0862367	-0.014561	0.148662	-0.0864129	-0.0915032	-0.0932231	0.191387
99222-4week-1-L.tif	0.274012	-0.192783	-0.761304	0.148301	-0.0823327	0.064664	0.196649	-0.142684	0.19402	-0.00529858	0.129179	-0.116185	0.127041	0.066004	0.0592204	-0.100197	0.0601164	0.114687	-0.0115575	-0.0938799	-0.010528	0.15375	-0.0910472	-0.099393	-0.0834687	0.203015
99224-4week-1-L.tif	0.28193	-0.203927	-0.752968	0.156545	-0.0803733	0.0736512	0.205738	-0.144742	0.186843	-0.00897683	0.134944	-0.121184	0.116275	0.0650634	0.0671661	-0.101758	0.0459492	0.113589	-0.00199522	-0.0939319	-0.0262279	0.154493	-0.0744612	-0.0919215	-0.10282	0.2031
99232-4week-1-L.tif	0.255035	-0.215826	-0.762331	0.128252	-0.0763355	0.0711759	0.190273	-0.148865	0.191577	-0.00167467	0.12325	-0.123293	0.127961	0.0734037	0.0587159	-0.10218	0.0635344	0.124088	-0.00746504	-0.0918716	-0.0023413	0.16836	-0.0831131	-0.0940569	-0.0787602	0.212489
99233-4week-1-L.tif	0.274584	-0.213974	-0.748083	0.149261	-0.0829103	0.0703395	0.20667	-0.143675	0.185266	-0.00617813	0.134334	-0.122749	0.114788	0.068512	0.0660176	-0.105048	0.0473886	0.120597	-0.00127504	-0.0961264	-0.0224034	0.164298	-0.0768803	-0.0997952	-0.0974949	0.214538
99235-4week-1-L.tif	0.266968	-0.199135	-0.776472	0.151886	-0.0796033	0.0670765	0.200874	-0.135303	0.194918	-0.0126442	0.133044	-0.108163	0.127679	0.0560709	0.0645014	-0.0884799	0.0589759	0.101895	-0.00603791	-0.0792707	-0.0125767	0.139902	-0.0832883	-0.0781929	-0.0889808	0.184359
99238-4week-1-L.tif	0.282112	-0.223827	-0.741702	0.165582	-0.0886727	0.0691118	0.214408	-0.147135	0.184737	-0.00526264	0.143502	-0.1224	0.107554	0.0676533	0.0780721	-0.0997814	0.0333646	0.115459	0.0113767	-0.0897802	-0.0412644	0.156797	-0.0618016	-0.0909748	-0.121685	0.204558
99239-4week-1-L.tif	0.272799	-0.216601	-0.756132	0.157198	-0.0837812	0.0693558	0.209124	-0.141351	0.186694	-0.0102986	0.140516	-0.114582	0.115473	0.0629593	0.0735115	-0.0938139	0.0446041	0.111051	0.00370688	-0.0862565	-0.0283304	0.151392	-0.0728085	-0.0887817	-0.105375	0.199729
99240-4week-1-L.tif	0.272415	-0.188346	-0.778227	0.152035	-0.0800645	0.0657571	0.197579	-0.137573	0.197316	-0.0113552	0.1292	-0.111152	0.127895	0.0532319	0.061019	-0.0907817	0.059727	0.0991921	-0.00822481	-0.0794904	-0.00937815	0.139921	-0.0845911	-0.0766965	-0.0846651	0.185258
99246-4week-1-L.tif	0.277492	-0.20599	-0.747912	0.153636	-0.0899736	0.0597016	0.206338	-0.141125	0.191987	0.00038416	0.131841	-0.123757	0.118213	0.069232	0.0621705	-0.107825	0.0498457	0.119579	-0.00579856	-0.099374	-0.0219646	0.159951	-0.0779693	-0.0979206	-0.0942687	0.213507
99247-4week-1-L.tif	0.285354	-0.203697	-0.750339	0.16954	-0.090836	0.0611255	0.21359	-0.137232	0.188094	-0.00948495	0.140732	-0.115861	0.116429	0.064881	0.0703908	-0.0991505	0.0445727	0.112578	-0.000466792	-0.0931584	-0.0309449	0.14979	-0.0742074	-0.0922491	-0.112369	0.19292
99248-4week-1-L.tif	0.297087	-0.211098	-0.727012	0.170727	-0.0879037	0.0724676	0.217108	-0.147668	0.178996	-0.00639777	0.145455	-0.124506	0.103896	0.0724602	0.0733806	-0.111649	0.0314496	0.123831	0.00390519	-0.107126	-0.0430121	0.166092	-0.0704813	-0.112723	-0.122869	0.21559
99250-4week-1-L.tif	0.29382	-0.201118	-0.736636	0.165554	-0.0811493	0.0770467	0.215816	-0.139879	0.18013	-0.0107589	0.140258	-0.122591	0.108717	0.0675541	0.0670396	-0.111075	0.0394382	0.120204	-0.00292186	-0.106025	-0.0318513	0.16434	-0.0806051	-0.113817	-0.112055	0.210566
99251-4week-1-L.tif	0.279499	-0.222271	-0.738023	0.156828	-0.0803508	0.0776574	0.211747	-0.147261	0.182169	-0.00496815	0.143239	-0.120675	0.110458	0.0733765	0.0697267	-0.109056	0.0381463	0.12237	0.002606	-0.100708	-0.0354627	0.163925	-0.0707578	-0.103214	-0.112997	0.213995
99252-4week-1-L.tif	0.273331	-0.210439	-0.756095	0.150052	-0.0843277	0.0670049	0.205487	-0.14188	0.186162	-0.0100312	0.133375	-0.120505	0.118111	0.0656179	0.066	-0.100907	0.0493027	0.115052	-0.000452772	-0.089687	-0.0207524	0.157798	-0.0746746	-0.089861	-0.0954646	0.207786
99253-4week-1-L.tif	0.269048	-0.207631	-0.765969	0.150902	-0.083066	0.0660391	0.205338	-0.136787	0.188002	-0.014076	0.135303	-0.112538	0.119945	0.0580892	0.0667972	-0.0936009	0.0542126	0.1099	-0.00143179	-0.0831221	-0.0162544	0.15097	-0.0791463	-0.0853828	-0.0927784	0.197239
99257-4week-1-L.tif	0.271126	-0.191727	-0.765269	0.142937	-0.0839499	0.0608685	0.198336	-0.137007	0.191959	-0.00940934	0.122286	-0.122923	0.12891	0.065682	0.0531426	-0.105968	0.0651738	0.11783	-0.0121138	-0.0917934	-0.00435285	0.157539	-0.0864213	-0.0896998	-0.0788266	0.203671
99260-4week-1-L.tif	0.273269	-0.186481	-0.764951	0.143696	-0.0797671	0.0660107	0.19389	-0.14169	0.19489	-0.00589928	0.122848	-0.120709	0.129213	0.0646368	0.0549811	-0.102014	0.0644052	0.114763	-0.013728	-0.0926057	-0.00214525	0.158228	-0.0945681	-0.0994197	-0.0783365	0.201484
99261-4week-1-L.tif	0.270473	-0.19007	-0.767845	0.141773	-0.0773474	0.0688987	0.195927	-0.1384	0.193402	-0.00859859	0.124419	-0.117831	0.128671	0.0627469	0.054378	-0.101963	0.0638517	0.112539	-0.0144004	-0.0924463	-0.00326659	0.155043	-0.0922971	-0.0946697	-0.0759665	0.202977
99263-4week-1-L.tif	0.265287	-0.20012	-0.773024	0.139306	-0.0717387	0.0760231	0.192454	-0.144629	0.19199	-0.0104076	0.127234	-0.115564	0.126768	0.0608266	0.0599391	-0.0957945	0.061398	0.110182	-0.00783822	-0.0847965	-0.00635265	0.152326	-0.0837144	-0.0839755	-0.0824019	0.196622
99267-4week-1-L.tif	0.286071	-0.200213	-0.738753	0.150832	-0.087125	0.0655799	0.199965	-0.153909	0.18782	0.00128783	0.129336	-0.131726	0.116151	0.0758975	0.0607555	-0.115332	0.0463871	0.125445	-0.00490116	-0.105363	-0.0217558	0.171662	-0.0775762	-0.107133	-0.096375	0.222972
99272-4week-1-L.tif	0.287207	-0.197939	-0.753249	0.162982	-0.0825073	0.0716282	0.213037	-0.135908	0.181805	-0.0180226	0.139811	-0.115274	0.113232	0.0592754	0.0685793	-0.0999803	0.043142	0.108617	-0.00352488	-0.0956757	-0.0263271	0.153624	-0.0783391	-0.0961708	-0.102866	0.202845
99273-4week-1-L.tif	0.277964	-0.182382	-0.763007	0.15908	-0.0940382	0.045123	0.202817	-0.131899	0.197257	-0.00528697	0.128788	-0.115202	0.128867	0.063102	0.0577665	-0.100356	0.0611883	0.110827	-0.0129149	-0.0930742	-0.0095403	0.149395	-0.0921458	-0.0976243	-0.0830009	0.198295
99275-4week-1-L.tif	0.288216	-0.209488	-0.740256	0.162986	-0.0882458	0.0677556	0.20918	-0.149459	0.183996	-0.00613037	0.140349	-0.122897	0.109991	0.0689411	0.0712978	-0.105572	0.0384043	0.118708	0.00294525	-0.0981718	-0.0326569	0.163379	-0.0696347	-0.0988889	-0.113587	0.208838
99278-4week-1-L.tif	0.277715	-0.190327	-0.760123	0.143207	-0.0765704	0.0730695	0.19644	-0.144255	0.190315	-0.00749472	0.12435	-0.12425	0.123032	0.0643422	0.0557349	-0.106845	0.0577325	0.115507	-0.011731	-0.0966981	-0.0094282	0.159536	-0.0863897	-0.0965342	-0.0810768	0.210743
99280-4week-1-L.tif	0.284023	-0.213517	-0.738048	0.159805	-0.0831679	0.0736853	0.208321	-0.149272	0.187854	0.000443427	0.13816	-0.124886	0.113286	0.0742124	0.0692573	-0.107755	0.0403082	0.121689	0.000527365	-0.101195	-0.0349162	0.16051	-0.0739158	-0.10471	-0.11169	0.210991
99281-4week-1-L.tif	0.287208	-0.197426	-0.753113	0.167543	-0.0879937	0.064056	0.209926	-0.140057	0.189828	-0.00846432	0.137235	-0.118657	0.116185	0.0617634	0.0692172	-0.098605	0.045614	0.110574	-0.000547607	-0.0908149	-0.028861	0.148634	-0.0763924	-0.0924113	-0.108305	0.193866
99282-4week-1-L.tif	0.277261	-0.210538	-0.756367	0.157958	-0.0832293	0.0700181	0.204459	-0.146885	0.189277	-0.00761024	0.137799	-0.117572	0.116713	0.06379	0.0713766	-0.09594	0.0456408	0.111541	0.00217698	-0.0875688	-0.0274729	0.151518	-0.0700501	-0.0845581	-0.107584	0.195848
99283-4week-1-L.tif	0.275134	-0.195017	-0.767141	0.155224	-0.0840027	0.063547	0.203814	-0.135682	0.193925	-0.00961315	0.131478	-0.114697	0.124212	0.0587588	0.0616572	-0.0972234	0.0546938	0.104901	-0.00657428	-0.0859924	-0.0135369	0.148417	-0.0818696	-0.0841224	-0.0917899	0.191499
99286-4week-1-L.tif	0.284	-0.213685	-0.734278	0.147998	-0.083356	0.0734844	0.202485	-0.15643	0.182352	-0.000979449	0.132182	-0.133255	0.110069	0.076342	0.0651807	-0.114995	0.0419372	0.129787	0.000240133	-0.105237	-0.0266177	0.176706	-0.0710913	-0.10689	-0.103104	0.227154
99287-4week-1-L.tif	0.284366	-0.228783	-0.73038	0.155939	-0.0871425	0.0734075	0.20962	-0.157897	0.179438	-0.00211612	0.140416	-0.131846	0.102096	0.0742627	0.0759405	-0.109726	0.030077	0.12611	0.0115405	-0.099404	-0.0404529	0.173361	-0.0571747	-0.0986324	-0.118344	0.225323
99290-4week-1-L.tif	0.280352	-0.192389	-0.757869	0.162309	-0.0850751	0.063592	0.207306	-0.133814	0.193447	-0.00718658	0.13499	-0.112919	0.124567	0.0644234	0.0621276	-0.100142	0.0547765	0.11117	-0.0100781	-0.0952905	-0.0183337	0.148535	-0.0888119	-0.0995512	-0.0973983	0.191262
99293-4week-1-L.tif	0.283747	-0.202361	-0.75495	0.169874	-0.0898115	0.0614614	0.210019	-0.14003	0.191766	-0.00740737	0.141253	-0.112701	0.117548	0.0617802	0.0722722	-0.0936313	0.0451184	0.107991	0.000674648	-0.0879002	-0.0293886	0.146178	-0.0763951	-0.0905255	-0.111854	0.187271
99294-4week-1-L.tif	0.295229	-0.213673	-0.728394	0.168798	-0.09008	0.0695364	0.215719	-0.149591	0.177845	-0.00792948	0.1433	-0.127479	0.104512	0.0733697	0.0754948	-0.108832	0.0316157	0.124146	0.00742194	-0.102423	-0.041469	0.168285	-0.0679519	-0.109393	-0.123244	0.215185
99297-4week-1-L.tif	0.285871	-0.193963	-0.750037	0.159094	-0.0885913	0.0615394	0.204321	-0.144362	0.19131	-0.00310475	0.132916	-0.122409	0.117733	0.0658263	0.0629894	-0.106336	0.0462011	0.111947	-0.00529266	-0.0975962	-0.0210234	0.159243	-0.0793093	-0.0978385	-0.0970881	0.20796
99299-4week-1-L.tif	0.274621	-0.222929	-0.758399	0.163393	-0.0836515	0.0721274	0.212379	-0.143608	0.183294	-0.01532	0.14685	-0.111874	0.108862	0.0567833	0.0811064	-0.0886369	0.037131	0.105821	0.0126245	-0.078739	-0.036228	0.147534	-0.0608189	-0.0769962	-0.11777	0.192446
99306-4week-1-L.tif	0.253038	-0.206501	-0.776428	0.130376	-0.0738417	0.0705706	0.190904	-0.140687	0.202069	0.00160518	0.118137	-0.121619	0.131395	0.0635413	0.0541656	-0.0986564	0.0655705	0.110412	-0.0115613	-0.0855999	0.000556575	0.154118	-0.0821028	-0.0784344	-0.0719013	0.200875
99308-4week-1-L.tif	0.274327	-0.19021	-0.778697	0.158584	-0.0804883	0.0665509	0.204028	-0.131849	0.197884	-0.0119547	0.132531	-0.108943	0.124643	0.0487169	0.0634649	-0.0890938	0.0555793	0.0945051	-0.00721467	-0.0791931	-0.014227	0.135272	-0.0808845	-0.0721338	-0.0909456	0.179748
99309-4week-1-L.tif	0.259079	-0.207859	-0.776479	0.145024	-0.0783447	0.0680233	0.199231	-0.136691	0.195386	-0.00957464	0.131154	-0.110477	0.127349	0.0579303	0.0652503	-0.0882158	0.0590514	0.1039	-0.00526278	-0.0795807	-0.00825825	0.146885	-0.0811718	-0.0775553	-0.086985	0.18819
99310-4week-1-L.tif	0.277002	-0.206011	-0.762454	0.167653	-0.0890992	0.0607455	0.20802	-0.139201	0.194111	-0.00828437	0.141931	-0.108159	0.120767	0.0597336	0.0728328	-0.088773	0.048551	0.105153	0.00241622	-0.0802993	-0.0279754	0.139869	-0.0761793	-0.0833069	-0.109923	0.18088
99311-4week-1-L.tif	0.268413	-0.211829	-0.759227	0.148738	-0.0773229	0.0739719	0.200671	-0.144917	0.195172	-0.000545659	0.13162	-0.119767	0.12175	0.0665646	0.0640829	-0.100382	0.0525134	0.114419	-0.00335566	-0.0900996	-0.0198491	0.15359	-0.0758348	-0.087371	-0.098633	0.197627
99312-4week-1-L.tif	0.245368	-0.189018	-0.795602	0.121489	-0.0744726	0.0617777	0.177647	-0.139409	0.210553	0.000934555	0.110281	-0.115047	0.146823	0.0607313	0.0457904	-0.0919162	0.0829234	0.104489	-0.0219489	-0.0787713	0.0171536	0.142901	-0.0956602	-0.0707881	-0.0488553	0.192627
99313-4week-1-L.tif	0.262446	-0.193315	-0.772405	0.138333	-0.080443	0.062391	0.189663	-0.141778	0.204508	0.00370295	0.119328	-0.120053	0.13589	0.0670246	0.0511048	-0.101778	0.0671264	0.109945	-0.0152868	-0.0886087	0.0020213	0.153847	-0.0898123	-0.0853427	-0.0741411	0.195633
99315-4week-1-L.tif	0.282504	-0.185443	-0.771631	0.167826	-0.0875657	0.0588997	0.207835	-0.13116	0.192524	-0.0180299	0.138282	-0.104985	0.123245	0.051218	0.0666977	-0.0886979	0.0541493	0.0988131	-0.00542808	-0.0814172	-0.0191982	0.135739	-0.0845495	-0.0831643	-0.0968639	0.180402
99317-4week-1-L.tif	0.27609	-0.171755	-0.777818	0.152158	-0.0828365	0.0589124	0.194724	-0.135497	0.20325	-0.00476084	0.122859	-0.11512	0.133251	0.055284	0.0524918	-0.0982564	0.0644854	0.098362	-0.0170897	-0.0871444	-0.00152387	0.142199	-0.0927943	-0.0825815	-0.0750898	0.1882
99319-4week-1-L.tif	0.287114	-0.189308	-0.757471	0.166434	-0.0856525	0.0649722	0.208724	-0.136433	0.192369	-0.00830876	0.134988	-0.11698	0.119236	0.059618	0.064398	-0.100539	0.0488115	0.107036	-0.00576295	-0.0926833	-0.0232219	0.147264	-0.0812954	-0.0926075	-0.102237	0.191536
99320-4week-1-L.tif	0.277674	-0.203994	-0.746965	0.149254	-0.0826703	0.0689985	0.206161	-0.140112	0.186408	-0.00573083	0.129984	-0.125069	0.120281	0.0727711	0.0592037	-0.110972	0.0520122	0.122613	-0.00788091	-0.101796	-0.0167704	0.166567	-0.0838495	-0.105881	-0.0935877	0.213351
99323-4week-1-L.tif	0.26715	-0.206623	-0.758496	0.143644	-0.0805525	0.0681294	0.200069	-0.140868	0.193024	-0.0027147	0.129175	-0.118993	0.123554	0.0669735	0.0608777	-0.101221	0.0576595	0.117508	-0.00901206	-0.0944209	-0.0108854	0.159949	-0.0866474	-0.0983437	-0.0859155	0.206981
99327-4week-1-L.tif	0.252102	-0.175421	-0.789987	0.121976	-0.0776029	0.0564015	0.177542	-0.137708	0.207418	-0.00203766	0.108942	-0.115655	0.148261	0.0626144	0.0403927	-0.0981454	0.087694	0.110288	-0.0287562	-0.0869588	0.0252473	0.152576	-0.107622	-0.0859573	-0.0436311	0.198027
99336-4week-1-L.tif	0.273675	-0.213348	-0.754395	0.151361	-0.0834028	0.0691871	0.202566	-0.14788	0.187173	-0.00757231	0.13594	-0.119276	0.11602	0.0652885	0.0696425	-0.0982953	0.0488486	0.117456	0.001176	-0.08982	-0.0227092	0.158882	-0.0726271	-0.0898154	-0.101907	0.203832
99339-4week-1-L.tif	0.286232	-0.20605	-0.751816	0.166032	-0.0833198	0.0723541	0.213344	-0.140181	0.184871	-0.0125357	0.141281	-0.117234	0.110922	0.0596627	0.071871	-0.0990876	0.0394368	0.108493	0.00265957	-0.0907818	-0.0321248	0.151848	-0.0704088	-0.0892295	-0.112949	0.19671
99341-4week-1-L.tif	0.276724	-0.194458	-0.76839	0.163376	-0.088177	0.0581712	0.209259	-0.129241	0.193311	-0.0135113	0.136831	-0.107791	0.123614	0.055304	0.0657316	-0.0913663	0.0538008	0.101623	-0.00625543	-0.0845886	-0.0168576	0.142371	-0.0835724	-0.0845871	-0.096018	0.184699
99342-4week-1-L.tif	0.276798	-0.209089	-0.74947	0.147177	-0.0796216	0.0738349	0.203148	-0.146678	0.184214	-0.0078724	0.133526	-0.122531	0.114901	0.0675477	0.0648758	-0.105346	0.048299	0.120189	-0.00294419	-0.0970699	-0.0207281	0.164465	-0.078822	-0.10096	-0.0941755	0.216333
99343-4week-1-L.tif	0.268261	-0.197064	-0.765333	0.147366	-0.0835197	0.0618684	0.198131	-0.138228	0.196848	-0.00379437	0.128463	-0.114748	0.129819	0.065881	0.0568294	-0.100759	0.062806	0.113662	-0.0119213	-0.0910861	-0.00737446	0.152838	-0.0886874	-0.0918791	-0.084321	0.195944
99344-4week-1-L.tif	0.282525	-0.214413	-0.747225	0.164961	-0.090217	0.0642499	0.209508	-0.147416	0.18633	-0.0074226	0.142454	-0.117981	0.113226	0.0674126	0.0748651	-0.0978663	0.04027	0.114911	0.00576779	-0.0902279	-0.0346704	0.154181	-0.0669563	-0.0894276	-0.115876	0.199038
99347-4week-1-L.tif	0.2697	-0.200921	-0.766922	0.148755	-0.0782138	0.0704251	0.201574	-0.13765	0.194978	-0.00611295	0.128961	-0.117219	0.124619	0.0610071	0.0607737	-0.0981366	0.0570137	0.109125	-0.00820919	-0.0885709	-0.013339	0.14925	-0.0816062	-0.0849112	-0.0893297	0.194958
99350-4week-1-L.tif	0.27698	-0.211669	-0.751996	0.160104	-0.0893834	0.0621999	0.208629	-0.141769	0.190323	-0.00489012	0.137114	-0.119001	0.118015	0.0672989	0.0694827	-0.0991515	0.0469659	0.115191	0.000466263	-0.0909993	-0.0276798	0.153046	-0.0720157	-0.0888392	-0.1069	0.19848
99355-4week-1-L.tif	0.276078	-0.190777	-0.765236	0.148496	-0.0826547	0.0645613	0.195074	-0.145774	0.194624	-0.00615266	0.126505	-0.120359	0.125573	0.062468	0.0592288	-0.100153	0.0590826	0.112117	-0.00910336	-0.0899097	-0.0103748	0.153166	-0.0821363	-0.0858267	-0.0866603	0.198145
99356-4week-1-L.tif	0.2747	-0.208432	-0.753813	0.150686	-0.0838606	0.0675505	0.199979	-0.148795	0.191446	-0.00249271	0.132749	-0.121277	0.119998	0.0687818	0.0664067	-0.10052	0.0490531	0.11537	-0.00241403	-0.0925872	-0.0206818	0.15843	-0.07609	-0.0923411	-0.0974723	0.205628
99357-4week-1-L.tif	0.273622	-0.208379	-0.760956	0.153455	-0.0853577	0.0651591	0.203779	-0.143154	0.189307	-0.00969502	0.133781	-0.118607	0.119919	0.0633466	0.0677493	-0.0965139	0.0508392	0.11225	-0.000271284	-0.0863126	-0.0223357	0.150869	-0.0709511	-0.0804929	-0.0991239	0.198076
99359-4week-1-L.tif	0.283726	-0.209244	-0.741633	0.153414	-0.0827326	0.0729126	0.204887	-0.150567	0.185493	-0.00300039	0.131588	-0.130766	0.114078	0.0732851	0.0654661	-0.110347	0.0431022	0.122322	0.00114696	-0.0981753	-0.0264493	0.167543	-0.0725291	-0.100623	-0.106143	0.213246
99361-4week-1-L.tif	0.293787	-0.225365	-0.723339	0.172145	-0.0920999	0.0698353	0.223273	-0.146213	0.173135	-0.0107877	0.149767	-0.124752	0.0994252	0.0732563	0.0799592	-0.1086	0.0262673	0.125654	0.0126245	-0.101601	-0.0471434	0.171038	-0.0638664	-0.110836	-0.131789	0.216226
99365-4week-1-L.tif	0.278555	-0.206989	-0.748076	0.154007	-0.0828242	0.0700278	0.205397	-0.144066	0.192243	0.000756044	0.132615	-0.123762	0.118219	0.0701141	0.0628312	-0.107697	0.0465651	0.116481	-0.00496655	-0.0989375	-0.0234798	0.159679	-0.0772996	-0.0977698	-0.0997795	0.208157
99367-4week-1-L.tif	0.308079	-0.218752	-0.713687	0.179889	-0.0962783	0.0681238	0.221656	-0.156699	0.172523	-0.00693771	0.149322	-0.133442	0.0951046	0.0776674	0.0803763	-0.116469	0.0183735	0.127952	0.0159561	-0.106624	-0.0563446	0.173772	-0.0528014	-0.107799	-0.14228	0.219319
99368-4week-1-L.tif	0.287916	-0.186455	-0.747188	0.159684	-0.0885816	0.0602304	0.207039	-0.137564	0.192555	-0.000666203	0.126328	-0.130531	0.120579	0.0694553	0.0578403	-0.112809	0.0507599	0.117277	-0.0105562	-0.104592	-0.0191518	0.159889	-0.0836638	-0.103736	-0.0938759	0.209816
99370-4week-1-L.tif	0.260391	-0.197457	-0.7685	0.12797	-0.0782593	0.0655771	0.183939	-0.149468	0.197425	-0.000170274	0.117385	-0.123638	0.133771	0.0706741	0.0511732	-0.103981	0.0709939	0.121413	-0.0144454	-0.0915494	0.00371714	0.162174	-0.0900536	-0.09182	-0.0675356	0.210277
99372-4week-1-L.tif	0.270463	-0.207611	-0.752192	0.143954	-0.0847145	0.0644663	0.199044	-0.145538	0.19189	-0.000376381	0.129536	-0.122037	0.122221	0.0712505	0.0606146	-0.105534	0.0540237	0.119923	-0.00797285	-0.0980191	-0.0117687	0.166736	-0.0831783	-0.100368	-0.0879673	0.213155
99373-4week-1-L.tif	0.281683	-0.194031	-0.750186	0.156824	-0.0839946	0.0661435	0.203153	-0.141631	0.194144	-9.64253e-06	0.130327	-0.122128	0.122588	0.0695486	0.0601071	-0.106708	0.0543821	0.11898	-0.0109164	-0.101793	-0.0177599	0.157933	-0.0870021	-0.104546	-0.096525	0.201417
99377-4week-1-L.tif	0.267022	-0.198701	-0.762442	0.137503	-0.0801122	0.0663154	0.190426	-0.147942	0.197869	0.00208593	0.121716	-0.124017	0.128025	0.0684159	0.0563907	-0.102696	0.0620503	0.117234	-0.0108342	-0.0923751	-0.00476863	0.160468	-0.0882547	-0.0956416	-0.0770879	0.209349
99378-4week-1-L.tif	0.267822	-0.19707	-0.760462	0.137852	-0.0819185	0.0638217	0.191278	-0.146616	0.196386	0.000822661	0.122508	-0.122964	0.129952	0.0715937	0.0537709	-0.106318	0.0632098	0.119322	-0.0142301	-0.097211	-0.00250654	0.163949	-0.0884447	-0.0965233	-0.0773654	0.209342
99379-4week-1-L.tif	0.280126	-0.193275	-0.747717	0.141884	-0.0806998	0.0696246	0.192435	-0.15379	0.191999	0.00233454	0.123542	-0.130131	0.122658	0.0744107	0.0565556	-0.11173	0.0543359	0.122652	-0.0122866	-0.105424	-0.0115942	0.169121	-0.087116	-0.108378	-0.0822371	0.2227
99380-4week-1-L.tif	0.285527	-0.202797	-0.740008	0.16011	-0.0899357	0.0621946	0.206554	-0.146197	0.187396	-0.00255236	0.136111	-0.122945	0.11647	0.073448	0.0657628	-0.108147	0.0466449	0.123508	-0.00362705	-0.102421	-0.0254983	0.164738	-0.0810738	-0.109744	-0.104323	0.210804
99381-4week-1-L.tif	0.294992	-0.205318	-0.724445	0.164227	-0.0918184	0.0644884	0.212344	-0.148391	0.181909	-0.000611832	0.13909	-0.129079	0.106752	0.0758565	0.0679703	-0.116351	0.0373015	0.129677	-0.00221996	-0.114036	-0.0337579	0.174896	-0.0771419	-0.121507	-0.110975	0.226149
99383-4week-1-L.tif	0.287929	-0.211852	-0.737334	0.164432	-0.0863544	0.0708154	0.211697	-0.147306	0.186334	-0.00180421	0.140411	-0.123987	0.109924	0.0707496	0.0715577	-0.106471	0.0369458	0.119005	0.00135805	-0.101719	-0.0369923	0.16011	-0.0709944	-0.102508	-0.114481	0.210536
99384-4week-1-L.tif	0.275793	-0.201926	-0.754709	0.152087	-0.0803377	0.070588	0.201731	-0.143166	0.19401	-0.00114814	0.132902	-0.117964	0.122121	0.0676421	0.0611233	-0.10426	0.0514255	0.113503	-0.0081786	-0.0965846	-0.0179005	0.156249	-0.0836787	-0.0979845	-0.094301	0.202964
99385-4week-1-L.tif	0.293371	-0.203917	-0.735022	0.169128	-0.0911936	0.0642318	0.212922	-0.145526	0.183413	-0.00602882	0.143366	-0.119947	0.108598	0.0688879	0.0716952	-0.106555	0.0378689	0.120384	-0.000106746	-0.104478	-0.0354144	0.162282	-0.0761208	-0.110669	-0.113377	0.212206
99388-4week-1-L.tif	0.268984	-0.18353	-0.771968	0.148118	-0.0836339	0.0578491	0.196851	-0.132053	0.201903	-0.00264962	0.12587	-0.110903	0.133764	0.0608376	0.0521801	-0.0997988	0.0682315	0.108508	-0.0200785	-0.0939006	-0.0024286	0.144943	-0.0972125	-0.0931069	-0.0724618	0.195686
99390-4week-1-L.tif	0.28852	-0.222711	-0.727779	0.163838	-0.0933923	0.0651113	0.212973	-0.153155	0.180239	-0.0027945	0.144684	-0.125787	0.104161	0.0748574	0.0764636	-0.108102	0.0310303	0.125206	0.00841709	-0.102109	-0.0408786	0.170757	-0.0650004	-0.106962	-0.119438	0.221851
99391-4week-1-L.tif	0.278024	-0.192787	-0.762609	0.154969	-0.0854735	0.0621094	0.203396	-0.137403	0.188082	-0.0153075	0.135228	-0.110853	0.121579	0.058652	0.0647428	-0.0948196	0.0551358	0.109533	-0.00830837	-0.0911513	-0.0131991	0.153163	-0.0877306	-0.0962154	-0.0888666	0.200111
99393-4week-1-L.tif	0.285525	-0.208264	-0.742093	0.165915	-0.0869365	0.0679938	0.215708	-0.137484	0.181028	-0.0130499	0.144709	-0.113887	0.110684	0.0649835	0.0723612	-0.100722	0.0425691	0.118457	-0.000451584	-0.0986544	-0.028341	0.162581	-0.0827632	-0.111377	-0.111999	0.203507
99396-4week-1-L.tif	0.292594	-0.204973	-0.737522	0.175581	-0.0956667	0.0576094	0.216274	-0.140866	0.186051	-0.00540849	0.143643	-0.11924	0.111041	0.0690616	0.07425	-0.101886	0.0380748	0.117546	0.00331562	-0.097817	-0.0378657	0.155778	-0.0757951	-0.10763	-0.118394	0.202245
99397-4week-1-L.tif	0.280734	-0.198601	-0.751479	0.158011	-0.0841546	0.0668186	0.208725	-0.136095	0.18615	-0.0114472	0.136587	-0.115085	0.120501	0.0671918	0.0642122	-0.10222	0.0509577	0.115413	-0.0076146	-0.0980737	-0.0201585	0.156466	-0.0882954	-0.106898	-0.0961653	0.20452
99399-4week-1-L.tif	0.277578	-0.215662	-0.74872	0.157545	-0.0837052	0.0710503	0.207923	-0.14599	0.190307	-0.00165114	0.135859	-0.123737	0.11403	0.0673885	0.0697839	-0.102325	0.0421502	0.11515	0.00482663	-0.0897031	-0.0309191	0.155966	-0.0700843	-0.0918119	-0.109029	0.20378
99402-4week-1-L.tif	0.274166	-0.20271	-0.760491	0.154279	-0.0877289	0.0603736	0.201577	-0.142809	0.190648	-0.00928156	0.133588	-0.11594	0.124439	0.0665183	0.0658855	-0.0961282	0.0554893	0.114635	-0.00404226	-0.0883946	-0.0188019	0.15066	-0.0788505	-0.0876435	-0.0958786	0.196441
99403-4week-1-L.tif	0.290146	-0.181277	-0.756876	0.164334	-0.0898357	0.0578214	0.204506	-0.141293	0.189236	-0.0125956	0.134003	-0.117627	0.11943	0.0600409	0.0629047	-0.102569	0.0505939	0.109604	-0.0070709	-0.0949595	-0.0180976	0.154581	-0.0813892	-0.0935155	-0.0975502	0.197455
99410-4week-1-L.tif	0.262528	-0.175364	-0.787364	0.139256	-0.0782289	0.060213	0.191335	-0.128493	0.200627	-0.0130043	0.119869	-0.108557	0.140578	0.0553928	0.0476041	-0.0948391	0.0786981	0.104739	-0.0229113	-0.0846154	0.0119146	0.143973	-0.103071	-0.0850258	-0.0615777	0.186325
99416-4week-1-L.tif	0.277332	-0.204234	-0.74819	0.153976	-0.0845642	0.0664708	0.204003	-0.142987	0.191827	-0.000693269	0.133145	-0.120585	0.122003	0.0726994	0.0613827	-0.107363	0.0514197	0.119546	-0.00693259	-0.0992037	-0.0190687	0.16139	-0.084023	-0.104044	-0.0983333	0.205026
99417-4week-1-L.tif	0.278516	-0.195329	-0.762167	0.159481	-0.0837461	0.0654636	0.205604	-0.136513	0.189924	-0.0131479	0.135338	-0.112428	0.123185	0.0612501	0.0660381	-0.0942768	0.055015	0.110301	-0.00610865	-0.0888721	-0.018985	0.146642	-0.085744	-0.0937821	-0.0968696	0.191212
99418-4week-1-L.tif	0.273683	-0.208045	-0.749198	0.144453	-0.0777742	0.0744897	0.196294	-0.151783	0.195097	0.00564943	0.126384	-0.128552	0.122213	0.0748975	0.0603667	-0.108478	0.051796	0.121624	-0.00716176	-0.100006	-0.0182768	0.163593	-0.0790756	-0.0988808	-0.0943475	0.211038
99421-4week-1-L.tif	0.281745	-0.207715	-0.744484	0.157716	-0.0851511	0.0685822	0.203829	-0.149485	0.192805	0.00308112	0.134514	-0.124354	0.11661	0.0713829	0.0655941	-0.107113	0.0451325	0.119025	-0.0020647	-0.0984211	-0.0264631	0.161063	-0.0749465	-0.0985482	-0.10712	0.204786
99425-4week-1-L.tif	0.285287	-0.194436	-0.751648	0.169586	-0.0902185	0.0590222	0.211123	-0.134431	0.193264	-0.00454869	0.138861	-0.113009	0.120161	0.0645456	0.0661615	-0.100075	0.0482808	0.110287	-0.00625956	-0.0962103	-0.0254037	0.148373	-0.0857673	-0.102975	-0.103841	0.193871
99428-4week-1-L.tif	0.269383	-0.194376	-0.776694	0.155569	-0.0867746	0.0569401	0.202796	-0.13153	0.19798	-0.0105425	0.132139	-0.108069	0.128388	0.0544238	0.0618931	-0.090411	0.0598272	0.100289	-0.00733439	-0.0789837	-0.0111939	0.138705	-0.0834655	-0.0758454	-0.0869425	0.183831
99430-4week-1-L.tif	0.310866	-0.194364	-0.730455	0.196426	-0.0966188	0.061374	0.225871	-0.138171	0.18474	-0.00594572	0.152021	-0.116868	0.102351	0.0636347	0.0781229	-0.105598	0.0251984	0.109708	0.00625197	-0.10319	-0.0529623	0.147729	-0.0697017	-0.109483	-0.135684	0.194748
99431-4week-1-L.tif	0.284688	-0.193745	-0.755986	0.165781	-0.0899308	0.0589572	0.207378	-0.13898	0.194327	-0.00420636	0.134846	-0.11792	0.120157	0.0626492	0.0658909	-0.0992831	0.048068	0.107783	-0.00362738	-0.0908201	-0.0247591	0.146924	-0.0797725	-0.0921424	-0.101279	0.195004
99432-4week-1-L.tif	0.290088	-0.195912	-0.745674	0.167299	-0.0891005	0.0633221	0.211931	-0.138734	0.187944	-0.00681798	0.138929	-0.11836	0.114287	0.0648481	0.0661916	-0.105991	0.0422203	0.111952	-0.00363999	-0.0995385	-0.0282569	0.156002	-0.0798434	-0.103416	-0.105077	0.205345
99433-4week-1-L.tif	0.276608	-0.201558	-0.762942	0.158727	-0.0822871	0.0683586	0.20822	-0.135498	0.190542	-0.011421	0.137138	-0.112139	0.11979	0.0585488	0.0665446	-0.0955387	0.049195	0.104971	-0.00485865	-0.0889785	-0.0211786	0.146965	-0.0784591	-0.0857563	-0.098313	0.193319
99434-4week-1-L.tif	0.280357	-0.201886	-0.757942	0.15864	-0.0848566	0.066678	0.203092	-0.145871	0.191025	-0.00731447	0.134971	-0.118544	0.118809	0.0629265	0.0683274	-0.0969913	0.0476956	0.109718	-0.00047867	-0.0878073	-0.0238969	0.150878	-0.0742145	-0.0860928	-0.102887	0.195667
99438-4week-1-L.tif	0.275475	-0.193566	-0.749052	0.142804	-0.0826619	0.0650765	0.196133	-0.144761	0.19555	0.00498908	0.123725	-0.126283	0.126719	0.0755272	0.0528987	-0.113171	0.0584087	0.122549	-0.0175802	-0.108729	-0.00861761	0.166523	-0.0923631	-0.110802	-0.0786343	0.219845
99439-4week-1-L.tif	0.281168	-0.187136	-0.76377	0.160421	-0.0867139	0.0600502	0.203669	-0.136668	0.195433	-0.00729698	0.131441	-0.115711	0.124878	0.0604666	0.0606439	-0.0997125	0.0547023	0.106005	-0.00805101	-0.0891232	-0.0161907	0.146035	-0.0845389	-0.0892093	-0.09267	0.191879
99445-4week-1-L.tif	0.291975	-0.195901	-0.745015	0.168373	-0.0952539	0.0548444	0.211209	-0.141952	0.186007	-0.00889181	0.138827	-0.120694	0.112125	0.0638607	0.0694884	-0.103371	0.0411154	0.113362	-0.000393115	-0.0973518	-0.0300315	0.157122	-0.0744604	-0.0986543	-0.105592	0.209253
99447-4week-1-L.tif	0.294327	-0.200003	-0.735824	0.165867	-0.089161	0.0663702	0.211588	-0.145699	0.180202	-0.0105023	0.140743	-0.122311	0.109959	0.0701863	0.0700473	-0.107786	0.0390836	0.120916	8.77503e-06	-0.10335	-0.0335359	0.16325	-0.0790191	-0.113979	-0.108418	0.217041
99448-4week-1-L.tif	0.284637	-0.187714	-0.752047	0.167084	-0.0903639	0.0563324	0.210087	-0.130736	0.193872	-0.00441322	0.135825	-0.113273	0.12363	0.0665524	0.0601812	-0.105511	0.0524304	0.111706	-0.0112944	-0.100484	-0.0185268	0.152456	-0.0915113	-0.108387	-0.0969181	0.196389
99449-4week-1-L.tif	0.291145	-0.194428	-0.748057	0.164925	-0.0858374	0.067982	0.210958	-0.140136	0.185753	-0.0103993	0.13655	-0.121618	0.113759	0.0635064	0.065052	-0.107256	0.0433837	0.11302	-0.00171994	-0.0962128	-0.0294329	0.153675	-0.0771987	-0.0987616	-0.104356	0.205702
99453-4week-1-L.tif	0.281478	-0.200157	-0.759191	0.159663	-0.0825687	0.0696689	0.206104	-0.14168	0.188556	-0.0116038	0.137478	-0.114895	0.117361	0.0598173	0.0666465	-0.0988075	0.04766	0.108502	-0.00180965	-0.0888677	-0.0244378	0.149013	-0.0751842	-0.0862929	-0.102094	0.195639
99456-4week-1-L.tif	0.278671	-0.198762	-0.758501	0.157931	-0.0842535	0.0658435	0.207926	-0.135622	0.188076	-0.0126045	0.134617	-0.11582	0.120364	0.0618797	0.0648938	-0.0986394	0.0534023	0.113209	-0.0058657	-0.0920045	-0.0187995	0.152546	-0.0824321	-0.0937276	-0.0980977	0.19577
99458-4week-1-L.tif	0.27411	-0.202165	-0.756764	0.155942	-0.0860206	0.0625338	0.20251	-0.141014	0.199009	0.00313298	0.130442	-0.119969	0.124014	0.0667838	0.0637084	-0.0991403	0.0536467	0.112761	-0.00584144	-0.091187	-0.0183632	0.15174	-0.0840588	-0.095432	-0.0963922	0.196013
99461-4week-1-L.tif	0.281101	-0.205416	-0.750756	0.157334	-0.0837129	0.0695084	0.208298	-0.141612	0.183626	-0.01248	0.138792	-0.116485	0.1154	0.0649836	0.0686247	-0.100377	0.0459775	0.114797	-0.0022831	-0.0951309	-0.0245805	0.157854	-0.0793008	-0.0994778	-0.101187	0.206502
99462-4week-1-L.tif	0.280983	-0.202823	-0.761137	0.159885	-0.0821038	0.0707931	0.208647	-0.139683	0.183502	-0.0187429	0.138707	-0.114329	0.115329	0.0572323	0.0705681	-0.094335	0.0466098	0.107641	0.00214171	-0.0841163	-0.0254805	0.148609	-0.0741018	-0.0851439	-0.103664	0.195012
99463-4week-1-L.tif	0.284409	-0.207983	-0.752843	0.16619	-0.0885248	0.0653071	0.212376	-0.141083	0.184743	-0.0134557	0.142815	-0.114769	0.111582	0.0596709	0.0726392	-0.0976061	0.0415137	0.110397	0.0042599	-0.0880786	-0.0320094	0.151054	-0.0686057	-0.0860722	-0.112355	0.196428
99464-4week-1-L.tif	0.281342	-0.186365	-0.765544	0.157097	-0.0822766	0.0662204	0.204712	-0.134584	0.187669	-0.0184702	0.133381	-0.112303	0.122355	0.0564807	0.0617966	-0.0974283	0.0561002	0.107446	-0.00758768	-0.0878767	-0.0134063	0.149304	-0.0885539	-0.0943059	-0.0899868	0.194785
99466-4week-1-L.tif	0.272111	-0.205361	-0.748892	0.148742	-0.0922755	0.053836	0.199618	-0.144931	0.197714	0.00785277	0.129279	-0.122718	0.124845	0.0751452	0.058912	-0.108351	0.0535734	0.119659	-0.00978176	-0.101086	-0.0153484	0.162483	-0.0827324	-0.100508	-0.0870218	0.215238
99468-4week-1-L.tif	0.297858	-0.206437	-0.741167	0.172278	-0.0839891	0.0765868	0.216654	-0.146323	0.176383	-0.0176856	0.147527	-0.118723	0.101181	0.0589557	0.0783304	-0.100433	0.0299769	0.111522	0.00778899	-0.095175	-0.0428268	0.155928	-0.0655857	-0.096435	-0.122132	0.205941
99469-4week-1-L.tif	0.269959	-0.16832	-0.784132	0.142424	-0.0793099	0.060219	0.192071	-0.130625	0.198767	-0.0146146	0.119136	-0.112849	0.137247	0.0537248	0.0485922	-0.0966633	0.0749562	0.103884	-0.0228964	-0.0881606	0.00935161	0.145858	-0.100585	-0.0855716	-0.0631568	0.190694
99470-4week-1-L.tif	0.266084	-0.180115	-0.778906	0.14221	-0.0789124	0.0622067	0.187412	-0.140378	0.204686	-0.00186515	0.119505	-0.115132	0.140411	0.0642055	0.0510452	-0.0963477	0.0729457	0.107412	-0.0202497	-0.0883915	0.00429644	0.145471	-0.0965403	-0.0852004	-0.0717763	0.185924
99471-4week-1-L.tif	0.289622	-0.207301	-0.74423	0.169279	-0.0848677	0.0721595	0.215334	-0.141233	0.182418	-0.0122255	0.14416	-0.117108	0.110256	0.0647312	0.073166	-0.101454	0.0374775	0.112984	0.00324954	-0.0949489	-0.0365845	0.153868	-0.0731337	-0.0992159	-0.116867	0.200463
99473-4week-1-L.tif	0.282467	-0.1993	-0.752123	0.159591	-0.0876492	0.0629968	0.206088	-0.141952	0.184596	-0.013853	0.139288	-0.113125	0.116923	0.0633089	0.0701065	-0.0956128	0.0490048	0.11462	-0.00372755	-0.0943037	-0.0206021	0.158459	-0.0851113	-0.104392	-0.0992588	0.203562
99474-4week-1-L.tif	0.278995	-0.206121	-0.754895	0.157278	-0.0823953	0.0705093	0.206949	-0.142133	0.186949	-0.0103017	0.138276	-0.115733	0.115749	0.0622136	0.0690048	-0.0980539	0.0475423	0.113208	-0.00336377	-0.0940575	-0.0249737	0.153459	-0.0756632	-0.0912833	-0.102173	0.201016
99475-4week-1-L.tif	0.269582	-0.19134	-0.771353	0.143356	-0.0758588	0.0707144	0.19537	-0.139223	0.194732	-0.00883244	0.127518	-0.113382	0.127957	0.0594911	0.0568756	-0.0977889	0.0614217	0.107012	-0.012929	-0.08902	-0.00510749	0.150404	-0.0911721	-0.0908416	-0.0770351	0.19945
99476-4week-1-L.tif	0.268611	-0.175391	-0.782446	0.144318	-0.0799633	0.060576	0.193214	-0.131893	0.197454	-0.0150415	0.124237	-0.107762	0.136208	0.055124	0.0518679	-0.0941425	0.0723047	0.103584	-0.0204351	-0.0869851	0.00597669	0.145146	-0.0993035	-0.0865871	-0.067726	0.189055
99478-4week-1-L.tif	0.258906	-0.189667	-0.782764	0.141394	-0.0816485	0.0581408	0.194129	-0.130507	0.202632	-0.00644115	0.123102	-0.109372	0.137815	0.0583998	0.0535867	-0.0917593	0.0724144	0.104365	-0.0184719	-0.0843477	0.00520297	0.144417	-0.0953728	-0.0814078	-0.0695304	0.186787
99480-4week-1-L.tif	0.254801	-0.17383	-0.782251	0.12765	-0.0828261	0.0493775	0.178837	-0.13834	0.211158	0.00616584	0.109686	-0.11726	0.150369	0.0698265	0.0393885	-0.102645	0.0866749	0.113732	-0.0305674	-0.093111	0.0220357	0.153441	-0.109982	-0.0939027	-0.0473251	0.198896
99484-4week-1-L.tif	0.280556	-0.204695	-0.744839	0.152491	-0.0840149	0.0686769	0.206233	-0.14308	0.183807	-0.00832531	0.1348	-0.121436	0.117496	0.0716591	0.0630777	-0.108461	0.0500486	0.123616	-0.005959	-0.101967	-0.0212156	0.165128	-0.0828932	-0.107728	-0.0970972	0.214121
99485-4week-1-L.tif	0.276729	-0.20235	-0.75377	0.153492	-0.0814588	0.0696855	0.202738	-0.142987	0.191677	-0.00386941	0.132897	-0.118978	0.12271	0.0693684	0.0628233	-0.102998	0.0519298	0.115477	-0.00731883	-0.0964708	-0.0186461	0.156897	-0.0828003	-0.0979916	-0.0975097	0.200724
99487-4week-1-L.tif	0.269301	-0.195793	-0.775112	0.151683	-0.0793466	0.0674244	0.201941	-0.133624	0.193572	-0.0139281	0.131457	-0.110108	0.126927	0.0555932	0.0619824	-0.0918021	0.0607801	0.104731	-0.00797303	-0.0820247	-0.0108713	0.142465	-0.0843068	-0.0799934	-0.0883514	0.185376
99491-4week-1-L.tif	0.254109	-0.200264	-0.778312	0.130814	-0.0785894	0.0634914	0.189442	-0.139174	0.203941	0.00182504	0.119265	-0.117411	0.136145	0.0649883	0.0498617	-0.100814	0.0667188	0.106349	-0.0157452	-0.0868332	0.00336893	0.151518	-0.0855134	-0.0773895	-0.0646914	0.2029
99494-4week-1-L.tif	0.264161	-0.211577	-0.757889	0.1472	-0.0875872	0.0594308	0.197627	-0.144776	0.199592	0.00509246	0.131155	-0.116989	0.12734	0.0714673	0.0623603	-0.0996155	0.0575535	0.117327	-0.00725522	-0.0922696	-0.0140649	0.156073	-0.0818613	-0.0921271	-0.0911319	0.200764
99502-4week-1-L.tif	0.291335	-0.213062	-0.730556	0.16345	-0.0881884	0.0702096	0.208269	-0.155558	0.18351	-0.000841851	0.142004	-0.125733	0.106986	0.0740129	0.0745617	-0.106957	0.0338675	0.123167	0.00374891	-0.104238	-0.0389623	0.166511	-0.0711815	-0.110278	-0.115395	0.219319
99504-4week-1-L.tif	0.274595	-0.199928	-0.754834	0.152283	-0.0857506	0.062408	0.203011	-0.139122	0.190231	-0.0070699	0.132131	-0.117008	0.124315	0.0686726	0.0622261	-0.101061	0.0581826	0.120034	-0.00854336	-0.0953887	-0.0147432	0.157277	-0.0893935	-0.103987	-0.0914263	0.20289
99511-4week-1-L.tif	0.26508	-0.198725	-0.767472	0.144201	-0.0787284	0.0672768	0.195478	-0.139912	0.201541	0.00179896	0.125802	-0.116602	0.130828	0.0656557	0.0563366	-0.0997297	0.0624414	0.110974	-0.0132559	-0.0911265	-0.00692646	0.150777	-0.0888548	-0.0901088	-0.0822694	0.195521
99512-4week-1-L.tif	0.275569	-0.211513	-0.749406	0.150253	-0.0867813	0.0650581	0.203035	-0.147528	0.18742	-0.0047244	0.133428	-0.123168	0.116838	0.069434	0.0666471	-0.103318	0.0476665	0.119151	-0.000952294	-0.094518	-0.0200743	0.16543	-0.0745223	-0.0952807	-0.0988665	0.210725
99514-4week-1-L.tif	0.286323	-0.226529	-0.724763	0.158618	-0.0913725	0.0681571	0.211159	-0.155978	0.179687	-0.000291165	0.14181	-0.130444	0.103824	0.078206	0.0751877	-0.111312	0.0319263	0.130209	0.00748101	-0.105648	-0.039136	0.17676	-0.0635924	-0.108486	-0.118535	0.226739
99516-4week-1-L.tif	0.287854	-0.200888	-0.746353	0.165014	-0.087382	0.0662201	0.209073	-0.143859	0.18797	-0.00611963	0.138528	-0.119757	0.11331	0.064569	0.0699892	-0.101252	0.0435166	0.115143	-0.000128564	-0.0951753	-0.0310929	0.153532	-0.0785776	-0.102179	-0.106707	0.204751
99522-4week-1-L.tif	0.274842	-0.206721	-0.754266	0.151796	-0.0813644	0.0702588	0.198641	-0.149479	0.193976	-0.000162967	0.132806	-0.1202	0.122786	0.0708197	0.0650371	-0.101215	0.0494402	0.114024	-0.00383486	-0.0931256	-0.0207526	0.156252	-0.0781662	-0.093366	-0.0991439	0.201118
99523-4week-1-L.tif	0.259423	-0.197227	-0.780688	0.13803	-0.0747065	0.0694798	0.191041	-0.139852	0.20165	-0.00364818	0.123335	-0.11406	0.131072	0.0570062	0.0559818	-0.0939769	0.065719	0.104428	-0.0112847	-0.0811997	-0.000397424	0.147033	-0.0860029	-0.0770314	-0.0751421	0.191017
99525-4week-1-L.tif	0.278216	-0.184313	-0.769118	0.156694	-0.083472	0.0625484	0.200233	-0.136875	0.194545	-0.0116566	0.130545	-0.112441	0.127591	0.0585734	0.0609397	-0.0945638	0.0595454	0.105717	-0.00997092	-0.0866275	-0.0110564	0.144959	-0.0902041	-0.0910134	-0.0877947	0.188998
99526-4week-1-L.tif	0.272338	-0.204964	-0.75582	0.146826	-0.0842982	0.064963	0.198869	-0.145861	0.191134	-0.00397281	0.130283	-0.120698	0.122918	0.069267	0.0610107	-0.104081	0.0548494	0.118215	-0.00526377	-0.0927669	-0.013769	0.161535	-0.0809225	-0.094772	-0.0913286	0.206311
99527-4week-1-L.tif	0.274743	-0.206158	-0.751295	0.148625	-0.0796457	0.0721712	0.201056	-0.14571	0.191908	-0.000659158	0.129599	-0.124112	0.12125	0.0709767	0.0619613	-0.105533	0.0520145	0.119193	-0.00595031	-0.0968728	-0.0177023	0.161708	-0.0820856	-0.100209	-0.0958523	0.20658
99528-4week-1-L.tif	0.278754	-0.192631	-0.764288	0.161976	-0.0910064	0.0542172	0.203904	-0.137682	0.198288	-0.00334936	0.131607	-0.116561	0.124317	0.0599303	0.0634679	-0.096353	0.0540593	0.105804	-0.00500394	-0.0852502	-0.0175763	0.145137	-0.0803348	-0.0834958	-0.096187	0.188258
99531-4week-1-L.tif	0.269509	-0.212611	-0.759121	0.146057	-0.082623	0.068287	0.198815	-0.148573	0.191392	-0.0037985	0.131173	-0.12169	0.119997	0.0665823	0.066183	-0.0992316	0.0492341	0.112946	-0.000617903	-0.0884487	-0.0189156	0.157588	-0.0708868	-0.08343	-0.0941393	0.206321
99532-4week-1-L.tif	0.278274	-0.196115	-0.761124	0.156749	-0.085137	0.0636881	0.201507	-0.142453	0.196155	-0.0029523	0.133315	-0.115701	0.12131	0.0604836	0.06318	-0.099037	0.0519153	0.107885	-0.00698178	-0.0913188	-0.0184745	0.149218	-0.0796257	-0.0870783	-0.0943136	0.196633
99535-4week-1-L.tif	0.271552	-0.186046	-0.785693	0.15658	-0.0802082	0.0645499	0.202425	-0.128842	0.195823	-0.0193178	0.132539	-0.103846	0.128999	0.0471515	0.0623577	-0.0851899	0.0619192	0.0941548	-0.00962575	-0.0761609	-0.00962771	0.131254	-0.0848959	-0.0696472	-0.0855644	0.17536
99536-4week-1-L.tif	0.278845	-0.215096	-0.748036	0.155677	-0.0808593	0.074833	0.207463	-0.147226	0.186878	-0.00480359	0.136232	-0.123962	0.113604	0.0684653	0.0684637	-0.104863	0.0424847	0.117359	0.00165765	-0.0948656	-0.030004	0.159046	-0.0668165	-0.0893543	-0.109912	0.204789
99537-4week-1-L.tif	0.255346	-0.201771	-0.778726	0.135329	-0.0717867	0.0724772	0.19526	-0.134321	0.196273	-0.00834814	0.126239	-0.110519	0.132123	0.0602988	0.055917	-0.0945216	0.066906	0.107594	-0.0158409	-0.0877874	0.000671969	0.149723	-0.0898984	-0.0835902	-0.072485	0.195436
99541-4week-1-L.tif	0.286016	-0.200118	-0.749698	0.168794	-0.0861296	0.0669021	0.216516	-0.131404	0.189395	-0.00774788	0.138135	-0.117942	0.115373	0.062302	0.0676269	-0.101619	0.0440149	0.110071	-0.00318673	-0.0955536	-0.0280149	0.151701	-0.0811746	-0.100482	-0.108873	0.195095
99542-4week-1-L.tif	0.276491	-0.207359	-0.751081	0.151489	-0.082206	0.0700631	0.202538	-0.146238	0.191766	-0.000888445	0.132812	-0.122029	0.11798	0.0679005	0.0648883	-0.103502	0.0469115	0.114556	-0.0038073	-0.0956992	-0.0202599	0.161076	-0.0786974	-0.0974636	-0.0973355	0.208095
99543-4week-1-L.tif	0.272779	-0.214532	-0.752271	0.154243	-0.083055	0.0696176	0.205641	-0.144075	0.188915	-0.00540667	0.136728	-0.118338	0.119227	0.069291	0.0692378	-0.0988514	0.0488677	0.117448	-0.000642386	-0.0921153	-0.0250314	0.155973	-0.0761123	-0.0941614	-0.104283	0.200907
99545-4week-1-L.tif	0.278	-0.198465	-0.76186	0.158938	-0.0838557	0.0660019	0.209241	-0.133141	0.190557	-0.0113528	0.134318	-0.115281	0.120409	0.0591452	0.0648926	-0.0972875	0.0506647	0.106478	-0.00584449	-0.0900288	-0.0190694	0.149125	-0.080457	-0.0882566	-0.0969952	0.194124
99546-4week-1-L.tif	0.269673	-0.186585	-0.775891	0.145085	-0.0811451	0.0625857	0.194926	-0.137371	0.19773	-0.00865183	0.124899	-0.114317	0.130155	0.0568981	0.0562324	-0.0955808	0.0638282	0.104134	-0.0136458	-0.086037	-0.0025745	0.1474	-0.0889957	-0.082652	-0.0751921	0.195092
99550-4week-1-L.tif	0.26021	-0.201782	-0.777206	0.14386	-0.0777505	0.0674036	0.197592	-0.135411	0.199248	-0.00590461	0.127701	-0.111833	0.129965	0.0583071	0.0600078	-0.0918769	0.0624757	0.104266	-0.00915484	-0.0814663	-0.00645421	0.144394	-0.0855304	-0.0796472	-0.0811023	0.18969
99551-4week-1-L.tif	0.280314	-0.203146	-0.753651	0.159388	-0.0852596	0.0664931	0.20917	-0.138304	0.187535	-0.0100741	0.135945	-0.118124	0.118082	0.0645122	0.0675448	-0.0993196	0.0481355	0.113063	-0.00257443	-0.0924425	-0.0246356	0.152705	-0.0796875	-0.0960427	-0.100918	0.201291
99552-4week-1-L.tif	0.275262	-0.214406	-0.745405	0.144999	-0.0795575	0.074754	0.201624	-0.150641	0.185386	-0.00310542	0.131835	-0.12684	0.115377	0.072809	0.0640489	-0.109017	0.0458564	0.122354	-0.000838813	-0.0979126	-0.0199263	0.170981	-0.0756667	-0.101571	-0.0979941	0.217596
99554-4week-1-L.tif	0.265536	-0.181966	-0.790452	0.152818	-0.0804559	0.0603621	0.202394	-0.120398	0.198909	-0.0189443	0.129125	-0.101026	0.134839	0.0468745	0.0578463	-0.0841008	0.0691526	0.093276	-0.0155386	-0.0764855	-0.000590564	0.13071	-0.0961485	-0.0761247	-0.0746165	0.175005
99557-4week-1-L.tif	0.283615	-0.181275	-0.759591	0.146956	-0.0788674	0.070555	0.195326	-0.146422	0.190399	-0.00867474	0.124279	-0.125043	0.12352	0.064023	0.0560702	-0.106837	0.0561177	0.112656	-0.0128719	-0.09845	-0.0103492	0.158049	-0.0867881	-0.0969448	-0.0808608	0.211406
99558-4week-1-L.tif	0.285689	-0.190611	-0.763285	0.172428	-0.0866678	0.0632459	0.211217	-0.132595	0.193872	-0.0111502	0.138095	-0.111399	0.120461	0.0555825	0.06927	-0.0912563	0.0501342	0.103201	-0.00333217	-0.0855301	-0.026819	0.136465	-0.0816048	-0.0875756	-0.107029	0.179195
99560-4week-1-L.tif	0.274462	-0.197087	-0.767029	0.147416	-0.0787736	0.0706734	0.198513	-0.143267	0.188073	-0.014314	0.129788	-0.117723	0.123367	0.0611853	0.0625137	-0.0974251	0.0561715	0.110429	-0.0061612	-0.0876348	-0.0143998	0.150664	-0.0784809	-0.0828645	-0.0880431	0.199948
99563-4week-1-L.tif	0.27653	-0.204481	-0.749643	0.152929	-0.0898266	0.0589959	0.204138	-0.142295	0.192647	0.000117695	0.130468	-0.123939	0.122045	0.0722915	0.0615075	-0.106992	0.0511964	0.118625	-0.0063377	-0.0981387	-0.0197382	0.159735	-0.079014	-0.0969418	-0.093973	0.210094
99564-4week-1-L.tif	0.278357	-0.209256	-0.753376	0.159991	-0.0844739	0.068511	0.207533	-0.142942	0.190392	-0.00552822	0.138967	-0.116175	0.115606	0.063107	0.0698063	-0.0982212	0.0451774	0.111703	0.000877181	-0.0897176	-0.0272233	0.152544	-0.0754641	-0.0923213	-0.106179	0.198305
99565-4week-1-L.tif	0.276486	-0.217095	-0.748301	0.156928	-0.0799349	0.075544	0.211516	-0.14177	0.185326	-0.00739609	0.139723	-0.1191	0.113756	0.0675548	0.0682249	-0.104445	0.0438765	0.117789	0.00170999	-0.0939168	-0.0315643	0.155797	-0.0718424	-0.0943839	-0.108975	0.204494
99566-4week-1-L.tif	0.27182	-0.191771	-0.770095	0.149283	-0.0800773	0.0664264	0.201099	-0.134091	0.195978	-0.00789523	0.127378	-0.115648	0.126637	0.0581876	0.0577328	-0.0983153	0.0594306	0.10575	-0.0116727	-0.0886935	-0.00847402	0.148173	-0.0871312	-0.0866145	-0.0826254	0.195208
99567-4week-1-L.tif	0.290758	-0.196552	-0.747986	0.172606	-0.0882857	0.0649875	0.214548	-0.136213	0.190466	-0.00574802	0.139607	-0.117932	0.115169	0.0637532	0.0676242	-0.103671	0.0413147	0.108724	-0.0024091	-0.09665	-0.0309734	0.150642	-0.077282	-0.0975563	-0.11255	0.19361
99569-4week-1-L.tif	0.286741	-0.196521	-0.755522	0.166816	-0.0885005	0.0628521	0.21166	-0.136572	0.187557	-0.0130071	0.137712	-0.116978	0.116328	0.0600896	0.0674781	-0.0999626	0.0459225	0.108875	-0.00103411	-0.0900794	-0.0267349	0.149332	-0.0752015	-0.0888215	-0.106406	0.193976
99575-4week-1-L.tif	0.262271	-0.185273	-0.778792	0.135579	-0.0737313	0.068666	0.185719	-0.14144	0.205941	0.0017334	0.116319	-0.118744	0.139727	0.0650774	0.0478275	-0.10066	0.0721653	0.10791	-0.0191965	-0.0876154	0.0053876	0.148182	-0.095388	-0.0851714	-0.0682509	0.191757
99576-4week-1-L.tif	0.284311	-0.213313	-0.744187	0.167657	-0.0861613	0.0699951	0.212558	-0.14426	0.187464	-0.00522104	0.143915	-0.116938	0.112512	0.0676113	0.0750891	-0.0985064	0.0378395	0.113136	0.00372275	-0.0939181	-0.0373895	0.152314	-0.0728357	-0.0983435	-0.116837	0.199787
99577-4week-1-L.tif	0.281509	-0.191796	-0.765451	0.167939	-0.0843615	0.064937	0.209068	-0.132407	0.193572	-0.0122883	0.13841	-0.108033	0.123467	0.0573688	0.0682986	-0.0900006	0.0510529	0.100851	-0.00524034	-0.0854426	-0.0229876	0.137533	-0.0860941	-0.090719	-0.101244	0.182058
99578-4week-1-L.tif	0.268698	-0.186452	-0.78269	0.143814	-0.0753232	0.0697522	0.198454	-0.13148	0.192029	-0.0191675	0.124986	-0.11264	0.129567	0.0522949	0.0573186	-0.0920531	0.0628267	0.0985581	-0.0117286	-0.0805774	-0.00212196	0.14348	-0.0883318	-0.0777865	-0.0736843	0.192257
99579-4week-1-L.tif	0.26638	-0.19716	-0.775636	0.147184	-0.0793274	0.0666143	0.198338	-0.136616	0.196321	-0.00952604	0.12945	-0.111426	0.128916	0.0582012	0.0593073	-0.094375	0.0601722	0.103297	-0.00900366	-0.0827539	-0.00835899	0.14459	-0.083019	-0.0779522	-0.0835406	0.189922
99580-4week-1-L.tif	0.270164	-0.209571	-0.763715	0.149343	-0.0810171	0.0696269	0.201116	-0.144406	0.190059	-0.00902555	0.134592	-0.115721	0.119285	0.0610178	0.0679595	-0.0946732	0.0502887	0.109263	-0.00143295	-0.0861933	-0.0194432	0.151766	-0.0734171	-0.0819875	-0.0944384	0.200561
99581-4week-1-L.tif	0.266582	-0.198213	-0.774358	0.145334	-0.07914	0.0672349	0.198633	-0.137036	0.190945	-0.0150214	0.130807	-0.110583	0.126777	0.0575056	0.0622395	-0.0917084	0.0610653	0.106776	-0.00837538	-0.0834808	-0.00853405	0.146813	-0.0852027	-0.0829112	-0.0814392	0.19529
99582-4week-1-L.tif	0.280728	-0.219463	-0.745567	0.157024	-0.0825712	0.0747654	0.210918	-0.147446	0.177928	-0.0137591	0.14364	-0.11887	0.106343	0.0640568	0.0753416	-0.100343	0.0367761	0.116274	0.00801632	-0.091323	-0.0331751	0.162273	-0.0680875	-0.0960156	-0.11029	0.212827
99585-4week-1-L.tif	0.276648	-0.219443	-0.751561	0.162894	-0.0842553	0.0711333	0.213821	-0.140701	0.179988	-0.0168808	0.148611	-0.109114	0.111019	0.0619132	0.0791185	-0.091194	0.0408409	0.112502	0.00577411	-0.0882103	-0.0335379	0.152451	-0.0732014	-0.0944014	-0.113264	0.199051
99587-4week-1-L.tif	0.27757	-0.198488	-0.761576	0.156649	-0.0899039	0.0573329	0.202514	-0.142109	0.191406	-0.00950859	0.134365	-0.11511	0.121618	0.0616161	0.06587	-0.096057	0.0524836	0.10977	-0.00416419	-0.0882116	-0.0182771	0.150871	-0.0772049	-0.0845657	-0.0947003	0.197811
99588-4week-1-L.tif	0.276007	-0.215322	-0.751062	0.162584	-0.0898718	0.0623525	0.208775	-0.143281	0.191949	-0.00264528	0.140023	-0.116552	0.118261	0.0685124	0.071799	-0.0973154	0.0444595	0.113305	0.0015237	-0.0907229	-0.0289794	0.153292	-0.0704941	-0.0879822	-0.11239	0.193774
99591-4week-1-L.tif	0.267305	-0.219694	-0.756373	0.151189	-0.082292	0.0699904	0.20479	-0.144335	0.188607	-0.00666105	0.137791	-0.116258	0.119244	0.0677415	0.0703214	-0.0966603	0.0481565	0.114748	0.00212933	-0.0875518	-0.0236801	0.155723	-0.0729386	-0.0886174	-0.10306	0.200386
99592-4week-1-L.tif	0.248417	-0.208947	-0.779199	0.129097	-0.0777035	0.0650808	0.188335	-0.141716	0.197803	-0.00484719	0.124087	-0.112672	0.133661	0.0636217	0.0575417	-0.0926591	0.0708221	0.113425	-0.0106591	-0.0822225	0.00347262	0.153874	-0.0866775	-0.0809956	-0.0699009	0.198961
99594-4week-1-L.tif	0.274486	-0.211885	-0.760799	0.163874	-0.0901751	0.0601624	0.208505	-0.140186	0.189586	-0.0118042	0.144562	-0.10655	0.11753	0.059057	0.0753699	-0.0876705	0.0463875	0.106393	0.00369681	-0.0814683	-0.0273603	0.145296	-0.0743755	-0.0845746	-0.107415	0.189357
99597-4week-1-L.tif	0.282887	-0.213579	-0.739598	0.157712	-0.089628	0.0649224	0.207525	-0.149414	0.187433	-0.000173721	0.135103	-0.128276	0.111894	0.0718874	0.0696989	-0.106621	0.0406218	0.121294	0.00329264	-0.0970971	-0.0294128	0.166586	-0.0710642	-0.100657	-0.108752	0.213417
99599-4week-1-L.tif	0.281695	-0.19917	-0.75798	0.163226	-0.0905608	0.0584262	0.206836	-0.140407	0.190962	-0.00912182	0.137015	-0.115209	0.118261	0.060168	0.0685495	-0.0957875	0.0492825	0.110013	-0.000778763	-0.0869686	-0.0241219	0.148544	-0.0770826	-0.0884137	-0.102077	0.194701
99600-4week-1-L.tif	0.284117	-0.195944	-0.762185	0.162165	-0.0837835	0.0680503	0.203994	-0.144509	0.190987	-0.0106847	0.135443	-0.117208	0.118637	0.0588623	0.0676943	-0.0964125	0.0466416	0.104446	0.000570627	-0.0839694	-0.0258616	0.144468	-0.0726068	-0.0802646	-0.103646	0.191
99601-4week-1-L.tif	0.263042	-0.201084	-0.767519	0.141409	-0.0847002	0.0593653	0.195087	-0.140201	0.199174	-0.000354903	0.12558	-0.116905	0.129426	0.0646678	0.0579606	-0.0978232	0.0623321	0.111606	-0.0113397	-0.0891114	-0.00352279	0.15595	-0.0877773	-0.0895524	-0.0777424	0.202034
99602-4week-1-L.tif	0.26304	-0.199826	-0.775951	0.141364	-0.0809266	0.0639746	0.189603	-0.146736	0.198059	-0.00580387	0.1255	-0.11578	0.130838	0.0617352	0.0614421	-0.0912703	0.0623639	0.106734	-0.00501594	-0.0777356	-0.00413585	0.150215	-0.0824824	-0.0779908	-0.082334	0.191119
99603-4week-1-L.tif	0.269517	-0.204491	-0.754869	0.139314	-0.0745995	0.0755701	0.196804	-0.145251	0.190068	-0.00318629	0.125836	-0.123858	0.125022	0.0725107	0.0579887	-0.106194	0.0590032	0.122808	-0.010933	-0.0990274	-0.0101885	0.164328	-0.0886366	-0.104064	-0.0850124	0.211541
99606-4week-1-L.tif	0.286225	-0.20449	-0.74845	0.16852	-0.0871321	0.0669155	0.214154	-0.137851	0.186946	-0.00944241	0.140963	-0.116844	0.114193	0.0640489	0.0721798	-0.098109	0.0412804	0.110621	-0.000105118	-0.0943094	-0.0315009	0.152003	-0.0767222	-0.097865	-0.11203	0.196803
99607-4week-1-L.tif	0.274144	-0.188692	-0.772876	0.154289	-0.0843858	0.0606808	0.203098	-0.131668	0.19036	-0.0189983	0.131289	-0.110217	0.127892	0.0568702	0.0619802	-0.0917178	0.0609864	0.105286	-0.00835948	-0.0825732	-0.00978759	0.144067	-0.0891932	-0.0871543	-0.0851475	0.189828
99612-4week-1-L.tif	0.288508	-0.211794	-0.744394	0.167322	-0.0868014	0.0704675	0.213319	-0.145925	0.182955	-0.0102289	0.142623	-0.121014	0.107857	0.0639041	0.0761693	-0.0993311	0.0353495	0.113129	0.00689261	-0.0921842	-0.0383932	0.154949	-0.0662292	-0.0925191	-0.117855	0.203225
99615-4week-1-L.tif	0.271553	-0.22265	-0.746012	0.150044	-0.0825605	0.072165	0.20652	-0.14741	0.184394	-0.00531216	0.137772	-0.121656	0.11445	0.0717625	0.0709477	-0.102094	0.0443671	0.121508	0.00247165	-0.0948686	-0.0263579	0.164929	-0.0727389	-0.0984817	-0.104806	0.212065
99616-4week-1-L.tif	0.291448	-0.203289	-0.753108	0.176362	-0.0892797	0.0658988	0.214553	-0.14169	0.184783	-0.0159185	0.14999	-0.107248	0.10933	0.0556404	0.0781979	-0.0914684	0.0353776	0.102295	0.00604403	-0.0864321	-0.0394737	0.142255	-0.0695895	-0.0875087	-0.118273	0.191103
99617-4week-1-L.tif	0.27351	-0.19519	-0.763696	0.153051	-0.0832584	0.0639029	0.200768	-0.138316	0.194678	-0.00670759	0.131741	-0.113334	0.126634	0.063428	0.0601032	-0.0989623	0.0593875	0.112134	-0.00949181	-0.0902467	-0.0126885	0.149757	-0.0878559	-0.0932922	-0.0898299	0.193775
99618-4week-1-L.tif	0.27976	-0.198196	-0.757293	0.153762	-0.0834769	0.0671842	0.20181	-0.144482	0.190612	-0.0069622	0.131964	-0.12022	0.119454	0.0633238	0.0642614	-0.100698	0.0510377	0.112758	-0.0061199	-0.0941353	-0.019349	0.154591	-0.0777192	-0.0898618	-0.0949407	0.202935
99620-4week-1-L.tif	0.272144	-0.206239	-0.759264	0.147661	-0.0815513	0.0687886	0.199127	-0.146242	0.193131	-0.00291023	0.130303	-0.120973	0.12101	0.0653724	0.063288	-0.100967	0.0513375	0.112487	-0.0039334	-0.0904286	-0.0169086	0.156562	-0.0762621	-0.0874762	-0.0924215	0.204365
99621-4week-1-L.tif	0.275499	-0.224705	-0.740868	0.153836	-0.0845453	0.0719164	0.20437	-0.15451	0.187902	0.00125329	0.139595	-0.123565	0.112704	0.0745281	0.071696	-0.105272	0.0393175	0.121693	0.00556997	-0.0956303	-0.0319988	0.165563	-0.0665166	-0.0963743	-0.112724	0.211267
99622-4week-1-L.tif	0.258065	-0.201012	-0.77292	0.135008	-0.0772865	0.066889	0.188755	-0.143812	0.199416	-0.00169711	0.123443	-0.115659	0.133352	0.0658072	0.0560328	-0.0965829	0.0689925	0.114721	-0.012511	-0.0867184	-0.00040287	0.153253	-0.0904116	-0.0883199	-0.0745241	0.198124
99624-4week-1-L.tif	0.280657	-0.199359	-0.749634	0.150113	-0.0810698	0.0710136	0.202843	-0.144204	0.185987	-0.00795053	0.131366	-0.122787	0.118447	0.0684146	0.0618598	-0.106717	0.0511321	0.119513	-0.00670822	-0.0990776	-0.0174187	0.163818	-0.0849188	-0.10563	-0.0925421	0.212854
99627-4week-1-L.tif	0.280241	-0.195827	-0.761508	0.165859	-0.0871454	0.0616608	0.205631	-0.138627	0.197543	-0.00353618	0.137438	-0.111044	0.123223	0.0611847	0.0672528	-0.0936508	0.0491018	0.102589	-0.00511452	-0.088246	-0.0228379	0.14246	-0.0818669	-0.0888415	-0.101957	0.186019
99628-4week-1-L.tif	0.28401	-0.185591	-0.773961	0.169567	-0.0855911	0.0625696	0.205269	-0.136687	0.193984	-0.0170023	0.138943	-0.105212	0.122935	0.0501509	0.0700212	-0.0844257	0.0502994	0.0929791	-0.0014297	-0.0756086	-0.0212799	0.133139	-0.0818302	-0.0786746	-0.10137	0.174795
99631-4week-1-L.tif	0.280939	-0.193744	-0.764718	0.159875	-0.0827476	0.0674244	0.206745	-0.13623	0.189542	-0.0146079	0.133996	-0.115217	0.120585	0.0572323	0.065718	-0.0952776	0.0515641	0.105554	-0.00447146	-0.0868163	-0.0203399	0.145239	-0.0794437	-0.0849043	-0.0973693	0.191474
99634-4week-1-L.tif	0.276437	-0.203171	-0.75724	0.159645	-0.085763	0.0641821	0.206031	-0.139151	0.193334	-0.00511455	0.135548	-0.115343	0.122232	0.0651721	0.065943	-0.0979375	0.0517677	0.111977	-0.00293577	-0.0887403	-0.0218752	0.149627	-0.0820135	-0.0939158	-0.101467	0.19277
99635-4week-1-L.tif	0.274111	-0.213291	-0.762542	0.166042	-0.0838618	0.0687791	0.215289	-0.132672	0.18726	-0.0157621	0.145485	-0.106489	0.116696	0.0571586	0.0735071	-0.090726	0.0450828	0.1042	0.00367992	-0.0815245	-0.0300343	0.141875	-0.0723285	-0.0812023	-0.112343	0.183612
99636-4week-1-L.tif	0.291013	-0.206855	-0.734632	0.163742	-0.0877098	0.0688935	0.210914	-0.147776	0.182384	-0.00572017	0.14107	-0.122945	0.108995	0.0709371	0.0692795	-0.109917	0.0392706	0.12344	0.000278694	-0.104164	-0.0330202	0.166477	-0.0755061	-0.11031	-0.112337	0.214197
99641-4week-1-L.tif	0.277828	-0.210807	-0.739899	0.152313	-0.0855716	0.067336	0.20477	-0.146528	0.191227	0.00423619	0.133058	-0.125382	0.11711	0.074938	0.0640739	-0.109155	0.0479407	0.124974	-0.00669659	-0.105574	-0.0212805	0.169436	-0.0816593	-0.109645	-0.1009	0.213858
99642-4week-1-L.tif	0.275811	-0.201281	-0.764898	0.158363	-0.0815078	0.0689447	0.208478	-0.134336	0.190455	-0.0125627	0.13527	-0.113741	0.120099	0.0573591	0.0664822	-0.094608	0.0507799	0.105213	-0.00300701	-0.0852418	-0.0200163	0.146461	-0.0790253	-0.0848244	-0.0989205	0.190254
99643-4week-1-L.tif	0.285537	-0.175424	-0.773334	0.176928	-0.0906435	0.0523548	0.208622	-0.126943	0.201124	-0.00927962	0.137389	-0.103087	0.128274	0.0526075	0.0645789	-0.0883129	0.0541968	0.0915525	-0.0103453	-0.0847744	-0.0185071	0.128829	-0.088908	-0.0843648	-0.0979853	0.169914
99645-4week-1-L.tif	0.269553	-0.199649	-0.776735	0.162661	-0.0842232	0.0622748	0.210523	-0.125137	0.195662	-0.0147179	0.138708	-0.102294	0.126254	0.0522084	0.0663591	-0.0866989	0.0550065	0.0956541	-0.00557953	-0.0784111	-0.0167225	0.134366	-0.0819426	-0.0751202	-0.0968624	0.174864
99646-4week-1-L.tif	0.284559	-0.208554	-0.742553	0.162226	-0.085506	0.0695462	0.209675	-0.144857	0.188987	-0.00159526	0.139427	-0.120491	0.112446	0.0678279	0.0690076	-0.104948	0.0405004	0.115861	0.000375912	-0.0974778	-0.0309212	0.159017	-0.0774976	-0.104387	-0.108501	0.207833
99647-4week-1-L.tif	0.292578	-0.206896	-0.742338	0.170099	-0.0873959	0.0700079	0.21696	-0.141356	0.181046	-0.0127422	0.144052	-0.119501	0.106452	0.0624517	0.0734116	-0.103488	0.0345714	0.112721	0.00398005	-0.0967057	-0.0375198	0.15689	-0.0683674	-0.0961667	-0.117431	0.204686
99649-4week-1-L.tif	0.261876	-0.216202	-0.754112	0.136826	-0.0817523	0.0675072	0.196595	-0.147028	0.192365	0.0013305	0.127304	-0.123578	0.124728	0.0747965	0.0595051	-0.106044	0.0577525	0.12435	-0.00713107	-0.0964878	-0.0102061	0.167712	-0.0806169	-0.0969721	-0.0863063	0.21379
99650-4week-1-L.tif	0.272285	-0.200024	-0.762249	0.148061	-0.080411	0.0685048	0.201322	-0.139467	0.192387	-0.00670025	0.128887	-0.119145	0.123528	0.0635278	0.0599445	-0.101488	0.0559125	0.112129	-0.00748745	-0.0906242	-0.0121925	0.155463	-0.083197	-0.0910357	-0.088729	0.200798
99652-4week-1-L.tif	0.278772	-0.20544	-0.751672	0.154777	-0.0835358	0.0687674	0.207665	-0.140359	0.184868	-0.0110513	0.134046	-0.120987	0.116714	0.0654177	0.0668547	-0.101137	0.0502798	0.118489	-0.00175192	-0.0928861	-0.0207762	0.160289	-0.0809891	-0.100052	-0.100476	0.204171
99653-4week-1-L.tif	0.279314	-0.204421	-0.757233	0.158527	-0.0877679	0.0630604	0.207807	-0.140173	0.182769	-0.0180271	0.139112	-0.113601	0.116504	0.060843	0.0710687	-0.0939948	0.0488486	0.112611	0.00138316	-0.0861658	-0.0225835	0.154163	-0.0784252	-0.0930286	-0.100797	0.200208
99654-4week-1-L.tif	0.266388	-0.194755	-0.772444	0.145569	-0.0826016	0.0616081	0.197682	-0.135751	0.196763	-0.00764896	0.127477	-0.112893	0.129692	0.0599523	0.0566183	-0.0973953	0.064133	0.108797	-0.0114591	-0.0859054	-0.00416941	0.149859	-0.088178	-0.0852406	-0.0799024	0.193804
99655-4week-1-L.tif	0.273643	-0.188756	-0.781553	0.162219	-0.0822397	0.063481	0.206872	-0.126381	0.195331	-0.0187099	0.135986	-0.102363	0.126504	0.0470028	0.0635941	-0.0866563	0.0599971	0.0960511	-0.00706827	-0.0759346	-0.0126675	0.132593	-0.0848875	-0.0735016	-0.0935117	0.170956
99657-4week-1-L.tif	0.256253	-0.209064	-0.776721	0.140446	-0.0772891	0.0685505	0.19494	-0.14039	0.200075	-0.0028588	0.127495	-0.113872	0.129856	0.0614267	0.0603838	-0.0935429	0.0603481	0.105422	-0.00668382	-0.081129	-0.00807042	0.146538	-0.0773668	-0.0732026	-0.0832202	0.191676
99658-4week-1-L.tif	0.287627	-0.172768	-0.764662	0.157682	-0.0860426	0.060016	0.200405	-0.139695	0.187588	-0.0200249	0.129703	-0.116977	0.123192	0.056707	0.0602152	-0.0993142	0.058324	0.110119	-0.0112723	-0.0932809	-0.0113307	0.1515	-0.087718	-0.0935149	-0.0860299	0.19955
99660-4week-1-L.tif	0.284143	-0.206275	-0.742935	0.161864	-0.0897608	0.0629451	0.21088	-0.141269	0.186577	-0.00539463	0.139512	-0.118763	0.113609	0.0679556	0.0685034	-0.10429	0.0429644	0.117219	-0.00246795	-0.100126	-0.027447	0.161298	-0.0792664	-0.105728	-0.104313	0.210564
99661-4week-1-L.tif	0.269714	-0.185171	-0.772538	0.142287	-0.0794896	0.0644482	0.190583	-0.142301	0.199256	-0.00429875	0.123687	-0.115438	0.131923	0.0613408	0.0534562	-0.0995294	0.0667126	0.1097	-0.0154741	-0.0893641	-0.00232803	0.148791	-0.0927415	-0.0894995	-0.0727597	0.199033
99663-4week-1-L.tif	0.278961	-0.199562	-0.764792	0.160456	-0.0850267	0.0651672	0.20692	-0.138075	0.187211	-0.017282	0.139874	-0.108884	0.117627	0.054692	0.0705178	-0.0902879	0.0486576	0.103706	-0.000412672	-0.0828248	-0.0219633	0.145736	-0.0792662	-0.0863921	-0.0983086	0.193552
99664-4week-1-L.tif	0.279998	-0.20457	-0.753803	0.154056	-0.081205	0.0719853	0.207368	-0.141313	0.182105	-0.0151217	0.135437	-0.119476	0.115724	0.0637614	0.0673613	-0.100609	0.0485605	0.115993	-0.00150467	-0.0924891	-0.0226819	0.157737	-0.0782484	-0.0960865	-0.0991098	0.206132
99665-4week-1-L.tif	0.290001	-0.186463	-0.756203	0.178962	-0.0975037	0.0466731	0.215046	-0.128118	0.192719	-0.0101438	0.139524	-0.111606	0.120587	0.0605396	0.0674206	-0.0971689	0.0479493	0.105424	-0.00322077	-0.0896454	-0.0260896	0.143123	-0.08322	-0.0965502	-0.107011	0.184973
99666-4week-1-L.tif	0.274294	-0.193843	-0.757692	0.151655	-0.0891684	0.0553964	0.199873	-0.139413	0.194243	-0.00395366	0.130012	-0.11629	0.126977	0.0679072	0.058268	-0.10311	0.0616052	0.11941	-0.0125738	-0.0972986	-0.0100289	0.157243	-0.0893256	-0.0996263	-0.0864836	0.201922
99668-4week-1-L.tif	0.304433	-0.217018	-0.710543	0.17473	-0.101152	0.0587248	0.220036	-0.154266	0.178378	0.00353916	0.142653	-0.139842	0.097078	0.080749	0.0756993	-0.121119	0.0212675	0.130739	0.0114473	-0.111921	-0.0516354	0.177722	-0.0580757	-0.115127	-0.129585	0.23309
99669-4week-1-L.tif	0.285449	-0.216928	-0.744204	0.168945	-0.0903395	0.0660992	0.215036	-0.144405	0.182223	-0.0114155	0.148262	-0.114115	0.107367	0.063373	0.0787875	-0.0963022	0.0342649	0.112059	0.00852527	-0.0903494	-0.0395867	0.153969	-0.0675707	-0.0945426	-0.118213	0.203613
99670-4week-1-L.tif	0.283373	-0.216718	-0.732034	0.155126	-0.0889451	0.0670222	0.207256	-0.15199	0.185646	0.00244546	0.136871	-0.128561	0.111092	0.0775841	0.0681124	-0.112212	0.0385661	0.125942	8.57733e-05	-0.10613	-0.0301457	0.173275	-0.0722521	-0.108827	-0.107626	0.223043
99672-4week-1-L.tif	0.27281	-0.19607	-0.758061	0.141339	-0.0888936	0.0558963	0.195023	-0.146131	0.190055	-0.00670961	0.124773	-0.124146	0.125367	0.0691151	0.0569002	-0.106097	0.0600788	0.120489	-0.0100006	-0.0955284	-0.00569395	0.166513	-0.0828198	-0.0933714	-0.0795393	0.214701
99673-4week-1-L.tif	0.285538	-0.211138	-0.740659	0.155614	-0.0867631	0.0690756	0.205649	-0.152609	0.181243	-0.00795068	0.136289	-0.127325	0.110367	0.0707132	0.0703341	-0.106437	0.0410721	0.12296	0.00354029	-0.0975189	-0.028892	0.168509	-0.0692595	-0.0991488	-0.108459	0.215256
99675-4week-1-L.tif	0.268591	-0.196908	-0.764656	0.145214	-0.0903881	0.0520897	0.194685	-0.14344	0.191407	-0.0104499	0.130127	-0.112835	0.128742	0.065977	0.062035	-0.0942159	0.0636703	0.116775	-0.00981551	-0.0893246	-0.00501816	0.158032	-0.0891741	-0.094466	-0.0802056	0.203552
99676-4week-1-L.tif	0.280428	-0.224682	-0.730944	0.152918	-0.0878281	0.0697768	0.203727	-0.159111	0.180363	-0.00224986	0.140181	-0.12687	0.110515	0.0803148	0.0735216	-0.107907	0.0409562	0.133271	0.00584143	-0.101674	-0.0321819	0.175583	-0.0701729	-0.109565	-0.114405	0.220196
99677-4week-1-L.tif	0.274601	-0.216449	-0.75269	0.151638	-0.0813711	0.0729342	0.20448	-0.148339	0.183049	-0.0109402	0.138474	-0.11882	0.113853	0.0658823	0.0718679	-0.0982835	0.0449721	0.116721	0.00321484	-0.090294	-0.0262529	0.159319	-0.070324	-0.090508	-0.103873	0.207138
99678-4week-1-L.tif	0.275384	-0.228078	-0.746473	0.162784	-0.0843081	0.073182	0.214177	-0.145381	0.183612	-0.00840969	0.146989	-0.116147	0.108343	0.065436	0.0786436	-0.0970381	0.0358781	0.114692	0.0122522	-0.0862525	-0.0399381	0.154229	-0.0642039	-0.0904755	-0.120356	0.20146
99680-4week-1-L.tif	0.249318	-0.202429	-0.780151	0.126353	-0.0753539	0.0662256	0.18718	-0.139371	0.201009	-0.00180182	0.116328	-0.118759	0.138185	0.0663255	0.051917	-0.0964199	0.0741451	0.113534	-0.0155554	-0.0850796	0.00817822	0.154605	-0.0903055	-0.0820378	-0.0648947	0.198855
99681-4week-1-L.tif	0.274245	-0.190115	-0.769405	0.151238	-0.0826098	0.0636236	0.200089	-0.136754	0.195378	-0.00871052	0.128686	-0.11504	0.126506	0.058702	0.058595	-0.0982192	0.0585209	0.105692	-0.0104659	-0.0880692	-0.0102741	0.14732	-0.0851681	-0.084976	-0.0840978	0.195309
99688-4week-1-L.tif	0.286253	-0.201019	-0.747955	0.16677	-0.086836	0.0663046	0.210311	-0.140779	0.189867	-0.00531101	0.138954	-0.117712	0.117303	0.0673778	0.0682007	-0.102046	0.0440517	0.112704	-0.00286013	-0.0968049	-0.0295333	0.152267	-0.0784064	-0.0990047	-0.109348	0.197254
99690-4week-1-L.tif	0.281273	-0.191511	-0.7666	0.167984	-0.0842363	0.0649238	0.211459	-0.128621	0.193965	-0.0124338	0.137508	-0.108885	0.122287	0.0547015	0.0673372	-0.0908245	0.0506921	0.0992438	-0.00665481	-0.0867316	-0.0220372	0.137728	-0.0846476	-0.0876674	-0.100345	0.182093
99692-4week-1-L.tif	0.265375	-0.202955	-0.769183	0.144752	-0.0760559	0.0718247	0.198036	-0.13981	0.198204	-0.00240852	0.126996	-0.117618	0.127659	0.0633202	0.0582059	-0.0995155	0.0583901	0.108552	-0.0083835	-0.0870076	-0.0115359	0.148583	-0.081216	-0.0825673	-0.0864916	0.19485
99693-4week-1-L.tif	0.279383	-0.202944	-0.751617	0.160039	-0.0907245	0.0584197	0.205984	-0.141617	0.195227	0.00110986	0.133325	-0.121149	0.121234	0.0691094	0.0628958	-0.105454	0.0489359	0.114081	-0.00370522	-0.0939435	-0.0227629	0.154829	-0.0762834	-0.0915844	-0.101892	0.199104
99695-4week-1-L.tif	0.282624	-0.178194	-0.766595	0.158802	-0.0833485	0.0630909	0.203581	-0.132446	0.194085	-0.0116759	0.129183	-0.115213	0.126547	0.0582619	0.0569124	-0.101508	0.0582859	0.105356	-0.0126054	-0.0917455	-0.0119431	0.145271	-0.090568	-0.0932662	-0.0861586	0.193267
99700-4week-1-L.tif	0.270087	-0.19684	-0.772729	0.158977	-0.0828964	0.0634224	0.205583	-0.130156	0.198714	-0.00801396	0.136201	-0.104758	0.127477	0.0560029	0.0631831	-0.0908684	0.0570236	0.0999296	-0.0102858	-0.085515	-0.0140035	0.138958	-0.085613	-0.0818019	-0.0927418	0.180665
99708-4week-1-L.tif	0.257196	-0.215293	-0.765895	0.139619	-0.0780543	0.0698598	0.195355	-0.14462	0.194837	-0.00274698	0.131154	-0.11459	0.126371	0.0668448	0.0649518	-0.0940742	0.0592532	0.115081	-0.00471363	-0.0863179	-0.0111259	0.154876	-0.082995	-0.0898069	-0.0863336	0.201169
99710-4week-1-L.tif	0.280118	-0.207747	-0.747357	0.160437	-0.0865103	0.0661279	0.207051	-0.143925	0.190356	-0.00281133	0.13913	-0.116695	0.117841	0.0694074	0.0685184	-0.101287	0.0456173	0.115696	-0.00299657	-0.0970673	-0.0269088	0.156276	-0.0796317	-0.101233	-0.105228	0.202821
99711-4week-1-L.tif	0.269605	-0.190752	-0.76514	0.141245	-0.0833492	0.0607404	0.192034	-0.143701	0.197518	-0.00167322	0.121497	-0.122225	0.131896	0.068733	0.0530543	-0.104533	0.0657114	0.116735	-0.013718	-0.0926006	-0.00340595	0.1564	-0.0893416	-0.0923329	-0.0763607	0.203964
99712-4week-1-L.tif	0.27467	-0.204572	-0.752719	0.1521	-0.0826671	0.0679245	0.202876	-0.142406	0.191381	-0.00344363	0.132554	-0.119233	0.122922	0.0703615	0.0630504	-0.102728	0.0543808	0.119259	-0.0070015	-0.096329	-0.0191116	0.156692	-0.0846293	-0.100958	-0.0957065	0.203332
99716-4week-1-L.tif	0.291859	-0.179104	-0.757417	0.173939	-0.0888093	0.0596406	0.212077	-0.129895	0.190826	-0.0134382	0.138445	-0.110528	0.119634	0.0568697	0.0655713	-0.097473	0.0488317	0.103605	-0.00877543	-0.0958312	-0.0219068	0.14573	-0.0894412	-0.10325	-0.100895	0.189735
99717-4week-1-L.tif	0.296486	-0.19968	-0.742645	0.170221	-0.0852831	0.0725527	0.214247	-0.143952	0.181138	-0.0132447	0.141639	-0.121887	0.107579	0.0629035	0.0720834	-0.104454	0.0348789	0.111732	0.00419744	-0.0955123	-0.0373908	0.155392	-0.0717302	-0.0998649	-0.115201	0.205794
99718-4week-1-L.tif	0.278917	-0.188589	-0.765034	0.155288	-0.0833365	0.0642725	0.204583	-0.13384	0.186565	-0.0194443	0.134944	-0.109382	0.123625	0.0584828	0.0627527	-0.0955994	0.0566547	0.108074	-0.00983155	-0.0908456	-0.0135815	0.148572	-0.0904395	-0.0969267	-0.0858188	0.199938
99719-4week-1-L.tif	0.280381	-0.202873	-0.760867	0.1612	-0.0835678	0.0686713	0.206157	-0.142521	0.189473	-0.0113398	0.136485	-0.116813	0.117739	0.0596416	0.0705041	-0.0938678	0.0468713	0.107068	0.00201606	-0.0836234	-0.0266191	0.146044	-0.0730272	-0.0829037	-0.105546	0.191318
99723-4week-1-L.tif	0.285863	-0.174817	-0.768303	0.168001	-0.085303	0.0608429	0.207384	-0.128227	0.197571	-0.0097312	0.133131	-0.110144	0.125038	0.0529801	0.0604117	-0.0963301	0.0541797	0.0967836	-0.0124407	-0.0907455	-0.0148175	0.139398	-0.0916231	-0.0930902	-0.0910905	0.18508
99730-4week-1-L.tif	0.280425	-0.169671	-0.772452	0.160821	-0.0848402	0.0573936	0.199484	-0.13168	0.202583	-0.00448645	0.127141	-0.111776	0.132069	0.0566107	0.055025	-0.0975863	0.0631193	0.100574	-0.0179796	-0.0920888	-0.0064278	0.139894	-0.0968717	-0.0930718	-0.0812741	0.185068
99736-4week-1-L.tif	0.256593	-0.204526	-0.772501	0.135232	-0.0808365	0.0629608	0.190735	-0.142465	0.199251	-0.00144247	0.12438	-0.115485	0.132241	0.065475	0.0564087	-0.0970716	0.0668004	0.113404	-0.0106041	-0.0853355	-0.000464742	0.154903	-0.0873027	-0.0856127	-0.0747011	0.199962
99741-4week-1-L.tif	0.259975	-0.191164	-0.778923	0.144661	-0.0833969	0.0566366	0.19383	-0.132875	0.207856	0.00214398	0.124561	-0.109219	0.137637	0.0606548	0.0529652	-0.0945515	0.0691424	0.102966	-0.0173826	-0.0850617	0.00131094	0.142658	-0.0953803	-0.0841417	-0.0721934	0.187292
99742-4week-1-L.tif	0.261465	-0.19837	-0.776762	0.148234	-0.0815671	0.062051	0.197393	-0.134369	0.200484	-0.00610565	0.131107	-0.106002	0.133455	0.0601435	0.0608256	-0.0891099	0.0640699	0.103306	-0.0118457	-0.0828398	-0.00544582	0.142421	-0.0910761	-0.0841377	-0.0821042	0.184778
99745-4week-1-L.tif	0.276746	-0.188914	-0.77758	0.1638	-0.081844	0.0654458	0.20597	-0.130619	0.195244	-0.0164543	0.137233	-0.103467	0.125992	0.0504291	0.0649554	-0.0877663	0.0557771	0.095155	-0.00613154	-0.0781534	-0.0170415	0.132197	-0.0837922	-0.0763793	-0.0955293	0.174727
99748-4week-1-L.tif	0.277103	-0.181391	-0.768921	0.155484	-0.0820879	0.0631736	0.200863	-0.132859	0.196364	-0.00951344	0.129902	-0.110746	0.128669	0.0580627	0.0581037	-0.0963554	0.0620161	0.106264	-0.0158526	-0.0929331	-0.00854843	0.144694	-0.0951934	-0.0958419	-0.0824181	0.191962
99751-4week-1-L.tif	0.274622	-0.197555	-0.762872	0.148316	-0.0784389	0.0712811	0.198495	-0.143609	0.192914	-0.00623149	0.128664	-0.119753	0.123621	0.0636044	0.060388	-0.101118	0.0558327	0.112123	-0.00799249	-0.0914088	-0.0150349	0.151967	-0.0809699	-0.0881462	-0.0892289	0.200531
99753-4week-1-L.tif	0.280961	-0.210838	-0.750857	0.170867	-0.090058	0.0626576	0.215636	-0.135499	0.18824	-0.00976046	0.146305	-0.108889	0.115471	0.0631486	0.0751903	-0.0928872	0.0438288	0.111359	-0.000205616	-0.0926267	-0.0333703	0.146762	-0.0763611	-0.094671	-0.114779	0.190378
99754-4week-1-L.tif	0.289197	-0.205552	-0.743967	0.170287	-0.0893	0.0655578	0.216116	-0.13846	0.185427	-0.00886588	0.142163	-0.118471	0.110952	0.0643409	0.0714972	-0.102566	0.0391215	0.113474	0.00258335	-0.0947493	-0.0348911	0.153957	-0.0745941	-0.100206	-0.114304	0.201253
99759-4week-1-L.tif	0.262629	-0.215368	-0.753366	0.133075	-0.0760895	0.0741361	0.193353	-0.150814	0.193556	0.00434114	0.12453	-0.127032	0.124908	0.0767902	0.0560572	-0.110641	0.0574048	0.125629	-0.00972038	-0.10059	-0.0106683	0.16873	-0.0777575	-0.0952987	-0.0848365	0.217043
99761-4week-1-L.tif	0.269572	-0.175193	-0.779151	0.141882	-0.0764884	0.0657693	0.189812	-0.137126	0.202371	-0.00513359	0.11876	-0.116369	0.136589	0.0588577	0.0493159	-0.0989789	0.0720588	0.106321	-0.0211353	-0.0898242	0.00392027	0.145143	-0.0976713	-0.0869886	-0.0679533	0.19164
99764-4week-1-L.tif	0.288628	-0.205243	-0.739424	0.16184	-0.0877411	0.0673475	0.207291	-0.149602	0.185508	-0.004085	0.136714	-0.125882	0.111679	0.0700768	0.0708095	-0.104549	0.0413376	0.120777	0.00109061	-0.0992265	-0.0292551	0.165399	-0.0760558	-0.1063	-0.11058	0.209446
99767-4week-1-L.tif	0.282907	-0.222386	-0.731036	0.159115	-0.0881718	0.069604	0.210336	-0.151507	0.183882	0.000266518	0.141975	-0.124836	0.108897	0.0765091	0.0727847	-0.108569	0.0365733	0.126273	0.00434806	-0.102747	-0.0364718	0.168984	-0.071465	-0.109796	-0.11456	0.21909
99768-4week-1-L.tif	0.276447	-0.197686	-0.762085	0.158488	-0.0867131	0.0611763	0.206187	-0.13531	0.188997	-0.0142373	0.138183	-0.108175	0.122895	0.0609931	0.0652074	-0.0952914	0.0547488	0.109989	-0.00641894	-0.0893066	-0.0177619	0.148255	-0.0856712	-0.0938624	-0.0940163	0.194967
99770-4week-1-L.tif	0.277012	-0.206297	-0.750721	0.158184	-0.0887761	0.0612857	0.206991	-0.140216	0.191561	-0.00315202	0.137013	-0.116076	0.11988	0.0681375	0.067019	-0.0999066	0.0479703	0.113653	-0.0055705	-0.0969176	-0.0210975	0.157954	-0.0816037	-0.0996445	-0.0996779	0.202996
99772-4week-1-L.tif	0.283823	-0.197081	-0.742892	0.156129	-0.0895045	0.060244	0.203985	-0.144534	0.189679	-0.00103079	0.133765	-0.12165	0.118845	0.0723529	0.0605877	-0.11131	0.0496373	0.121652	-0.00793454	-0.104218	-0.0200209	0.165003	-0.0856338	-0.11146	-0.0943357	0.215904
99773-4week-1-L.tif	0.271607	-0.210854	-0.751332	0.149831	-0.0817697	0.0696453	0.201891	-0.14516	0.195193	0.00319959	0.132306	-0.121027	0.120908	0.0704643	0.0625242	-0.105029	0.0508338	0.117786	-0.00562439	-0.0965532	-0.0187788	0.160592	-0.0800297	-0.0975608	-0.0977283	0.204665
99776-4week-1-L.tif	0.287452	-0.21481	-0.73518	0.161257	-0.0913524	0.0648745	0.211429	-0.149092	0.181397	-0.00579855	0.140421	-0.125679	0.106562	0.0699797	0.0733123	-0.106255	0.0368341	0.123046	0.0049797	-0.0997761	-0.0347262	0.167581	-0.069252	-0.104164	-0.111877	0.218837
99779-4week-1-L.tif	0.27037	-0.217246	-0.745395	0.148291	-0.0835699	0.0688598	0.202133	-0.147945	0.191245	0.00229064	0.134787	-0.121185	0.119319	0.0745954	0.0666066	-0.103701	0.0495666	0.123226	-0.00347846	-0.0986	-0.0214554	0.164926	-0.0817362	-0.105853	-0.0983925	0.21234
90001_6w_G2_L.tif	0.274392	-0.189129	-0.779327	0.166386	-0.0881162	0.055466	0.206738	-0.127353	0.200729	-0.0110167	0.135139	-0.104267	0.129586	0.0519396	0.0638536	-0.086962	0.0580783	0.0942114	-0.00685921	-0.0762943	-0.0161886	0.128559	-0.0830348	-0.0715604	-0.09499	0.170021
90003_6w_G2_L.tif	0.281959	-0.202962	-0.760005	0.172955	-0.0879235	0.0635317	0.214637	-0.132604	0.195619	-0.00594785	0.141892	-0.110332	0.118016	0.0574687	0.0712105	-0.0928752	0.0426468	0.0993478	0.000212398	-0.0851502	-0.0314555	0.138094	-0.0747349	-0.0832522	-0.112074	0.181726
90006_6w_G2_L.tif	0.283986	-0.189959	-0.763247	0.16953	-0.0881605	0.0600862	0.210335	-0.131684	0.193693	-0.0110935	0.137565	-0.110463	0.122546	0.0580246	0.0655262	-0.0954322	0.0511509	0.103383	-0.0056169	-0.0878411	-0.0233987	0.139475	-0.082149	-0.0875226	-0.102229	0.183497
90008_6w_G2_L.tif	0.286348	-0.196582	-0.759386	0.178931	-0.0921323	0.0573268	0.218044	-0.127123	0.196477	-0.00586703	0.141655	-0.110284	0.118723	0.0569366	0.0693608	-0.0950278	0.0425162	0.0973581	-0.000837784	-0.0859311	-0.0314483	0.136262	-0.076712	-0.0850219	-0.112607	0.179022
90011_6w_G2_L.tif	0.282953	-0.19143	-0.77152	0.176177	-0.0900371	0.0572591	0.212237	-0.129228	0.198662	-0.0100255	0.142013	-0.103039	0.122812	0.0513961	0.0687945	-0.0883183	0.0469554	0.0903546	-0.00223556	-0.0787089	-0.0270242	0.127781	-0.0772676	-0.0737664	-0.106342	0.171548
90012_6w_G2_L.tif	0.283678	-0.208972	-0.753965	0.169699	-0.085007	0.069951	0.214465	-0.138561	0.188718	-0.00972256	0.144149	-0.112919	0.113533	0.0604355	0.0735893	-0.0957897	0.0381185	0.104068	0.00333309	-0.0881986	-0.0357728	0.144433	-0.0697065	-0.085738	-0.115132	0.191315
90016_6w_G2_L.tif	0.267917	-0.195221	-0.778913	0.164083	-0.0894338	0.0526509	0.206168	-0.126034	0.202558	-0.00819578	0.137958	-0.0984388	0.131675	0.0540498	0.0641582	-0.0850401	0.0594713	0.0946022	-0.00831542	-0.0770884	-0.0130829	0.130875	-0.0878824	-0.0773249	-0.0922773	0.171082
90020_6w_G2_L.tif	0.275034	-0.202134	-0.766286	0.166142	-0.0926855	0.053323	0.207423	-0.135437	0.197603	-0.00604921	0.138811	-0.108086	0.123304	0.0580229	0.069588	-0.0888028	0.0512975	0.102298	-0.000689382	-0.0797065	-0.0231359	0.138556	-0.0782433	-0.0804992	-0.102023	0.182372
90021_6w_G2_L.tif	0.265481	-0.190246	-0.787186	0.161768	-0.0926813	0.044508	0.200495	-0.128504	0.207175	-0.00641326	0.132463	-0.100555	0.136773	0.0529428	0.0622115	-0.0815514	0.0654689	0.0929335	-0.00843781	-0.069775	-0.0082827	0.12586	-0.0864304	-0.0658641	-0.0870506	0.164896
90025_6w_G2_L.tif	0.269411	-0.209433	-0.764645	0.158279	-0.0878082	0.0605137	0.205403	-0.138177	0.197348	-0.00337491	0.134735	-0.114277	0.123967	0.0624446	0.0685306	-0.0917678	0.0522523	0.107057	-0.000547057	-0.0818913	-0.0225637	0.142917	-0.0753533	-0.0798989	-0.10073	0.187608
90027_6w_G2_L.tif	0.250658	-0.227085	-0.766343	0.14458	-0.092579	0.0533841	0.204091	-0.136457	0.195805	-0.00274056	0.134618	-0.112054	0.126666	0.0670759	0.0680591	-0.0913139	0.0570603	0.113162	0.00038876	-0.0806932	-0.0138119	0.153063	-0.0737375	-0.0788509	-0.0908757	0.197929
90047_6w_G2_L.tif	0.291419	-0.194399	-0.755272	0.171921	-0.085178	0.0690084	0.210102	-0.141995	0.191411	-0.00803932	0.140211	-0.115874	0.115585	0.0598669	0.0682264	-0.100814	0.0406654	0.103203	-0.000249465	-0.0905052	-0.0329072	0.143311	-0.0706852	-0.0836489	-0.113327	0.187965
90065_6w_G2_L.tif	0.269628	-0.206096	-0.767004	0.155226	-0.0861794	0.0617087	0.202908	-0.139407	0.195535	-0.00649068	0.134933	-0.112172	0.124432	0.0612397	0.0658483	-0.0935692	0.0533884	0.106078	-0.00221011	-0.0822558	-0.0186022	0.145113	-0.0761104	-0.0787991	-0.0965684	0.189424
90074_6w_G2_L.tif	0.257845	-0.186855	-0.78572	0.137626	-0.0853701	0.0513771	0.190413	-0.1329	0.199977	-0.0115035	0.121603	-0.109003	0.139991	0.0587892	0.0527722	-0.0904867	0.0761217	0.106186	-0.0178038	-0.0808675	0.00966256	0.146627	-0.0957151	-0.0789223	-0.0637759	0.189932
90082_6w_G2_L.tif	0.277668	-0.186344	-0.777659	0.176886	-0.0961177	0.0428551	0.211024	-0.121842	0.204513	-0.00666645	0.138104	-0.10044	0.130909	0.0529935	0.0642874	-0.0867591	0.0563124	0.0908051	-0.00634651	-0.0753608	-0.0183147	0.124778	-0.0850191	-0.0739922	-0.09936	0.163087
90088_6w_G2_L.tif	0.265926	-0.220823	-0.759414	0.147034	-0.0799466	0.0725646	0.200821	-0.148839	0.190715	-0.00396679	0.134114	-0.120526	0.118053	0.0663746	0.0690183	-0.0982064	0.0464511	0.112718	0.00402629	-0.0853637	-0.0233444	0.156064	-0.0653004	-0.0796493	-0.101119	0.202618
90098_6w_G2_L.tif	0.253399	-0.230347	-0.76685	0.147402	-0.082759	0.0678053	0.203326	-0.14329	0.19396	-0.00408133	0.140207	-0.110827	0.11975	0.0627338	0.0724357	-0.0911441	0.0484936	0.108761	0.00617358	-0.0789235	-0.0233717	0.149215	-0.0637703	-0.0726561	-0.100994	0.195352
90105_6w_G2_L.tif	0.268695	-0.212991	-0.763676	0.154945	-0.0857805	0.0640886	0.204061	-0.1418	0.192623	-0.00736726	0.136104	-0.114431	0.12213	0.0633938	0.0693432	-0.0930181	0.0511055	0.109477	0.0015066	-0.0820557	-0.02246	0.147512	-0.0716498	-0.078729	-0.102004	0.190975
90110_6w_G2_L.tif	0.275133	-0.199168	-0.765979	0.163256	-0.0886431	0.0583334	0.206933	-0.134236	0.197372	-0.00597535	0.136914	-0.109322	0.123624	0.0580276	0.0662341	-0.0924433	0.0531853	0.103892	-0.00462293	-0.0843813	-0.020505	0.140689	-0.0807855	-0.0833	-0.0988606	0.184629
90114_6w_G2_L.tif	0.26971	-0.190779	-0.780214	0.160743	-0.0894923	0.0517833	0.203205	-0.128918	0.20087	-0.010552	0.134712	-0.101915	0.132028	0.0540589	0.0625394	-0.0864324	0.060359	0.0948922	-0.00897061	-0.0772391	-0.0106717	0.132956	-0.0862312	-0.0742202	-0.0878433	0.175621
90123_6w_G2_L.tif	0.273067	-0.202282	-0.768422	0.161952	-0.089889	0.0566857	0.206797	-0.134656	0.196533	-0.00784356	0.136699	-0.109698	0.124188	0.0581475	0.0665549	-0.0918755	0.0535483	0.103804	-0.0027844	-0.0814582	-0.0216013	0.138684	-0.0755909	-0.0753992	-0.0991003	0.183939
90144_6w_G2_L.tif	0.277992	-0.2139	-0.75034	0.162919	-0.0898927	0.0626582	0.210249	-0.14207	0.187064	-0.00862785	0.143457	-0.112681	0.11539	0.0656629	0.0726017	-0.0969587	0.043434	0.113125	0.00346778	-0.088979	-0.0284359	0.155368	-0.0745865	-0.0944472	-0.1104	0.19793
90145_6w_G2_L.tif	0.271472	-0.194791	-0.775039	0.156355	-0.0885692	0.0553652	0.202051	-0.134821	0.191803	-0.0181592	0.13614	-0.104384	0.12703	0.0550357	0.0655961	-0.0871822	0.0601231	0.104019	-0.00557562	-0.0787818	-0.0122881	0.140994	-0.0835438	-0.0787796	-0.0891984	0.18513
90146_6w_G2_L.tif	0.287171	-0.200357	-0.756378	0.170688	-0.093933	0.0562188	0.211984	-0.13923	0.188457	-0.0124239	0.141237	-0.114376	0.114815	0.058738	0.0723253	-0.0949142	0.0410414	0.103667	0.00360667	-0.0849863	-0.0307022	0.14644	-0.0696508	-0.082192	-0.109973	0.192727
90161_6w_G2_L.tif	0.2636	-0.203423	-0.780103	0.150971	-0.0799658	0.0665055	0.200691	-0.135688	0.195649	-0.0128054	0.133527	-0.107513	0.127295	0.0543101	0.0653413	-0.0871155	0.0577342	0.0990825	-0.00262413	-0.0742473	-0.0134193	0.137752	-0.0778134	-0.0700421	-0.0899127	0.182213
90163_6w_G2_L.tif	0.27263	-0.217001	-0.757395	0.158686	-0.0891064	0.0625935	0.20513	-0.146392	0.191468	-0.00537457	0.139828	-0.115137	0.117771	0.0646663	0.0731854	-0.0935956	0.0440784	0.109161	0.00667436	-0.0815685	-0.0284298	0.150045	-0.0680114	-0.0815139	-0.107822	0.195431
90172_6w_G2_L.tif	0.277899	-0.17718	-0.774295	0.158329	-0.0875402	0.054143	0.196702	-0.138219	0.203247	-0.0029842	0.127449	-0.113067	0.130956	0.0564548	0.0570718	-0.0959139	0.0621144	0.101258	-0.0127557	-0.0853329	-0.00951163	0.137872	-0.0879784	-0.0806256	-0.0833589	0.185266
90176_6w_G2_L.tif	0.262316	-0.196004	-0.783476	0.151653	-0.0909751	0.0481044	0.197645	-0.133249	0.202703	-0.00767787	0.12935	-0.106706	0.134114	0.0554466	0.0616158	-0.0852449	0.0645422	0.0981309	-0.00720918	-0.0724163	-0.00554077	0.136475	-0.0837364	-0.0684004	-0.0813481	0.179888
90177_6w_G2_L.tif	0.278855	-0.202943	-0.759662	0.163255	-0.0920641	0.0562194	0.208171	-0.138336	0.192251	-0.00816579	0.137689	-0.113949	0.119829	0.0613008	0.0679578	-0.0961599	0.0481315	0.107185	-0.000270655	-0.085497	-0.024697	0.146574	-0.0739393	-0.0827845	-0.102252	0.193301
90178_6w_G2_L.tif	0.272768	-0.203962	-0.768158	0.159654	-0.0934924	0.051774	0.206817	-0.135283	0.189749	-0.0163623	0.139019	-0.107121	0.12225	0.0570871	0.068821	-0.0895767	0.0540383	0.106443	-0.000197374	-0.0790061	-0.0189736	0.1444	-0.0758379	-0.0773965	-0.0968036	0.18935
90183_6w_G2_L.tif	0.282359	-0.216837	-0.7485	0.170531	-0.0862838	0.0700958	0.219325	-0.136521	0.185338	-0.0105922	0.147325	-0.112908	0.110504	0.0624307	0.0741903	-0.0992897	0.0365888	0.109326	0.00588781	-0.0898451	-0.0389202	0.148632	-0.0672918	-0.0888122	-0.120522	0.19379
90184_6w_G2_L.tif	0.271998	-0.198894	-0.772494	0.161332	-0.089619	0.0554496	0.204848	-0.134154	0.197475	-0.00933591	0.136321	-0.107038	0.126515	0.0566583	0.0660603	-0.0891547	0.0548694	0.0999072	-0.00297328	-0.0776761	-0.0173923	0.138049	-0.0795648	-0.0759034	-0.0960437	0.18076
90194_6w_G2_L.tif	0.26508	-0.200313	-0.780744	0.150595	-0.0814481	0.0642882	0.202607	-0.132247	0.193511	-0.016262	0.132457	-0.107965	0.127566	0.0535458	0.0639773	-0.0878955	0.0582001	0.0982934	-0.00449589	-0.075528	-0.0121466	0.137747	-0.0787542	-0.0698899	-0.0858102	0.185629
90199_6w_G2_L.tif	0.273516	-0.204354	-0.763072	0.156553	-0.0874731	0.0609915	0.205309	-0.138358	0.192462	-0.0085455	0.13539	-0.113707	0.121392	0.0606221	0.0664559	-0.0951061	0.0514694	0.107643	-0.00228008	-0.0851725	-0.0192595	0.148866	-0.0772409	-0.0839392	-0.0966694	0.194506
90208_6w_G2_L.tif	0.276457	-0.201214	-0.767967	0.169406	-0.0921938	0.054367	0.207035	-0.136888	0.200275	-0.00383837	0.138627	-0.108797	0.124251	0.057949	0.0709065	-0.0868627	0.0494125	0.0984669	0.000460373	-0.0774816	-0.0253016	0.13467	-0.0755084	-0.0753729	-0.106454	0.175596
90209_6w_G2_L.tif	0.275506	-0.202446	-0.773119	0.16099	-0.0844074	0.0653886	0.207632	-0.136223	0.185392	-0.0238608	0.14	-0.107305	0.119917	0.0524614	0.0728162	-0.0849158	0.0504337	0.100505	0.00344693	-0.0740772	-0.0231949	0.138462	-0.0726769	-0.0721828	-0.101745	0.183204
90211_6w_G2_L.tif	0.258224	-0.208985	-0.789457	0.156404	-0.0860761	0.0582522	0.204778	-0.129857	0.19773	-0.0163937	0.1408	-0.096562	0.125663	0.0448279	0.0705681	-0.0774474	0.0556386	0.0889661	0.00210272	-0.0634265	-0.0149665	0.12854	-0.0727989	-0.0565039	-0.0922064	0.172185
90212_6w_G2_L.tif	0.258983	-0.206137	-0.773862	0.148704	-0.087679	0.0553429	0.19984	-0.134046	0.202983	-0.000657801	0.130247	-0.109901	0.132374	0.0625746	0.0606049	-0.0922881	0.061235	0.10431	-0.00805073	-0.0811617	-0.00860913	0.143706	-0.083421	-0.0781633	-0.0846445	0.187717
90216_6w_G2_L.tif	0.26942	-0.201823	-0.776298	0.158702	-0.0838223	0.0634292	0.204671	-0.13436	0.196312	-0.0118038	0.13684	-0.106296	0.125035	0.0535001	0.0675102	-0.0869217	0.0533419	0.0967381	-0.00206739	-0.0759493	-0.0180977	0.136104	-0.0765453	-0.0708777	-0.0962981	0.179558
90218_6w_G2_L.tif	0.260292	-0.214594	-0.771654	0.145164	-0.0787483	0.0700056	0.198055	-0.143664	0.192527	-0.00904479	0.134441	-0.111867	0.123803	0.0608426	0.0679218	-0.090623	0.0547542	0.10761	0.000517374	-0.0790323	-0.0165334	0.147161	-0.0734567	-0.0761143	-0.0919192	0.194156
90223_6w_G2_L.tif	0.27012	-0.207661	-0.767055	0.154349	-0.0881368	0.0597575	0.203275	-0.14037	0.193523	-0.00842104	0.134156	-0.114531	0.122767	0.0605942	0.0667998	-0.093606	0.0517085	0.105863	-0.000361895	-0.0812171	-0.0182832	0.147936	-0.0712144	-0.0739563	-0.0972975	0.191263
90225_6w_G2_L.tif	0.273481	-0.212937	-0.76159	0.160109	-0.0880881	0.0629455	0.209597	-0.138662	0.189985	-0.0103209	0.139794	-0.113048	0.11702	0.0593421	0.0720466	-0.0924789	0.0448609	0.105261	0.00392659	-0.0817794	-0.0275711	0.145859	-0.0692641	-0.0786719	-0.104198	0.194382
90228_6w_G2_L.tif	0.269331	-0.208678	-0.769054	0.156175	-0.0886088	0.0591282	0.2049	-0.138288	0.190685	-0.0137232	0.138443	-0.108613	0.122498	0.0585571	0.0686801	-0.0905585	0.0526297	0.105482	0.000846545	-0.0786283	-0.0196906	0.144558	-0.0726091	-0.0742868	-0.098051	0.188877
90235_6w_G2_L.tif	0.277889	-0.193052	-0.770699	0.168068	-0.0942331	0.0488148	0.207799	-0.13156	0.200294	-0.00561768	0.135706	-0.10931	0.125526	0.0555399	0.0657782	-0.0905964	0.0516446	0.0959441	-0.00328994	-0.0788146	-0.0207764	0.134334	-0.0785937	-0.075	-0.0970436	0.18125
90238_6w_G2_L.tif	0.2646	-0.195643	-0.779832	0.151526	-0.0856287	0.0569368	0.200326	-0.131414	0.200101	-0.00886647	0.130093	-0.107734	0.131921	0.0561058	0.0605157	-0.0892805	0.0618441	0.0986842	-0.00852721	-0.0774527	-0.00770166	0.138204	-0.0855281	-0.0750278	-0.0821846	0.183961
90243_6w_G2_L.tif	0.274881	-0.200747	-0.771503	0.165529	-0.0912098	0.0549909	0.207267	-0.134767	0.197728	-0.00855416	0.137911	-0.108186	0.122977	0.0540692	0.0696606	-0.0870222	0.049746	0.0963618	0.00155691	-0.0740848	-0.0231671	0.134718	-0.0755421	-0.0731985	-0.100307	0.180892
90250_6w_G2_L.tif	0.279156	-0.19871	-0.770085	0.167843	-0.0892119	0.0591288	0.209115	-0.134892	0.194206	-0.0127662	0.13887	-0.109244	0.120881	0.0533575	0.0704548	-0.0881651	0.0486267	0.0979308	0.0014816	-0.0765471	-0.0261287	0.134409	-0.0727008	-0.0717883	-0.104665	0.179443
90252_6w_G2_L.tif	0.279167	-0.201114	-0.763286	0.167481	-0.091583	0.0564448	0.208043	-0.137802	0.195278	-0.00728235	0.139249	-0.110513	0.121354	0.0592081	0.0693468	-0.0922813	0.0482955	0.102982	0.000213161	-0.0819567	-0.0254291	0.141076	-0.0745455	-0.0795114	-0.106103	0.18327
90264_6w_G2_L.tif	0.265895	-0.198914	-0.772861	0.15334	-0.0894563	0.0530545	0.196203	-0.140406	0.207738	0.00570502	0.127196	-0.115117	0.132801	0.0632613	0.0601153	-0.0936025	0.0599668	0.102891	-0.00714216	-0.0801455	-0.0109617	0.141167	-0.0803522	-0.0738195	-0.0891411	0.182585
90265_6w_G2_L.tif	0.267803	-0.20464	-0.765974	0.145328	-0.0776288	0.0713877	0.194692	-0.147096	0.200705	0.00294344	0.125398	-0.122583	0.125507	0.064655	0.0601996	-0.100103	0.0554021	0.109798	-0.00503578	-0.0863355	-0.0142987	0.15087	-0.0757158	-0.0800075	-0.0910537	0.195783
90268_6w_G2_L.tif	0.269491	-0.210952	-0.765201	0.152222	-0.0762843	0.0753491	0.20101	-0.145053	0.197752	-0.000923519	0.13239	-0.11868	0.121122	0.0620985	0.0653182	-0.0978805	0.0477784	0.10525	-0.000476521	-0.0845696	-0.0232148	0.146448	-0.0677479	-0.0742377	-0.101937	0.19093
90278_6w_G2_L.tif	0.263922	-0.202756	-0.772728	0.154261	-0.087729	0.0560929	0.199228	-0.137006	0.204465	0.000826708	0.132709	-0.108206	0.131827	0.0622175	0.062609	-0.0908097	0.0588712	0.102142	-0.00786137	-0.0817957	-0.0126059	0.139981	-0.0827023	-0.0778145	-0.0900059	0.182866
90285_6w_G2_L.tif	0.275856	-0.205155	-0.762637	0.168876	-0.0907249	0.0576564	0.20729	-0.138534	0.201249	0.000644267	0.139453	-0.109958	0.124878	0.0635004	0.068463	-0.0931813	0.0485644	0.102678	-0.00107088	-0.0833163	-0.02748	0.137539	-0.0737798	-0.0778386	-0.110062	0.177089
90294_6w_G2_L.tif	0.256752	-0.207038	-0.773443	0.136012	-0.0759481	0.0697166	0.189846	-0.145348	0.200092	-0.000353234	0.124876	-0.116489	0.131905	0.0661495	0.0576596	-0.0969887	0.0637828	0.111374	-0.00866787	-0.0844741	-0.00593539	0.150441	-0.081689	-0.0802948	-0.0792299	0.197294
90296_6w_G2_L.tif	0.282537	-0.185895	-0.769115	0.170106	-0.0856641	0.061861	0.206706	-0.133103	0.203661	-0.000806076	0.132323	-0.114181	0.126489	0.0567847	0.0624833	-0.0953454	0.0521412	0.0965606	-0.0063103	-0.0831819	-0.0220765	0.132271	-0.0814906	-0.0791549	-0.101683	0.174084
90298_6w_G2_L.tif	0.280545	-0.192701	-0.770724	0.167911	-0.0868229	0.0613036	0.206906	-0.13537	0.196647	-0.0104898	0.137538	-0.108711	0.123574	0.0545291	0.0667131	-0.0911498	0.0514277	0.0984075	-0.0023341	-0.0794398	-0.0243337	0.132677	-0.0764135	-0.0740743	-0.102723	0.177107
90299_6w_G2_L.tif	0.268651	-0.183269	-0.787	0.153308	-0.0801882	0.0625027	0.197828	-0.130674	0.203494	-0.00961121	0.127185	-0.107374	0.133259	0.0496375	0.0580884	-0.0875076	0.0644224	0.0926984	-0.01282	-0.0769389	-0.0044838	0.132241	-0.0880111	-0.0698957	-0.0804243	0.174883
90301_6w_G2_L.tif	0.256481	-0.176217	-0.803605	0.148372	-0.0790364	0.056589	0.19344	-0.120904	0.212402	-0.00869469	0.123383	-0.097511	0.146609	0.0474201	0.0515206	-0.0809044	0.0769718	0.084362	-0.0218085	-0.0713318	0.00950146	0.122048	-0.100754	-0.0652142	-0.0651047	0.161986
90304_6w_G2_L.tif	0.255838	-0.200219	-0.788283	0.147686	-0.0787706	0.0639446	0.193632	-0.136023	0.208816	-0.00140862	0.127387	-0.107279	0.135753	0.0548077	0.0607552	-0.0847885	0.0653028	0.0957711	-0.00736167	-0.0711015	-0.00665402	0.131256	-0.0822426	-0.0645398	-0.0841724	0.171894
90305_6w_G2_L.tif	0.268506	-0.211405	-0.758139	0.153783	-0.0812472	0.0692273	0.20496	-0.139403	0.196002	-0.000773428	0.134211	-0.116185	0.124204	0.0679999	0.0646776	-0.0989816	0.0531207	0.113547	-0.00502805	-0.0911247	-0.0208871	0.150608	-0.0796751	-0.0905602	-0.100705	0.193269
90313_6w_G2_L.tif	0.250907	-0.175965	-0.806587	0.139734	-0.0836371	0.0470609	0.188886	-0.121757	0.211428	-0.0106573	0.119473	-0.0983194	0.14955	0.0482871	0.0481773	-0.0814969	0.0840408	0.0893809	-0.0238401	-0.0701758	0.0177759	0.127259	-0.102455	-0.0632911	-0.0537191	0.16994
90316_6w_G2_L.tif	0.265934	-0.201549	-0.774365	0.153023	-0.0794177	0.0675814	0.19757	-0.140279	0.204035	-7.73106e-05	0.131229	-0.111269	0.129138	0.059224	0.0629404	-0.091368	0.0570888	0.100952	-0.00606177	-0.0803573	-0.0152292	0.138167	-0.0797837	-0.0750174	-0.0930778	0.18097
90329_6w_G2_L.tif	0.274441	-0.215864	-0.753646	0.162637	-0.0872726	0.065352	0.2069	-0.144921	0.19761	0.00309269	0.139851	-0.115899	0.119193	0.0675371	0.0694398	-0.099247	0.0431892	0.109328	0.00207755	-0.0884412	-0.0314203	0.14772	-0.0678738	-0.0824951	-0.112489	0.1912
90330_6w_G2_L.tif	0.274217	-0.211071	-0.758503	0.16254	-0.0873081	0.0636778	0.206636	-0.141877	0.200145	0.00337129	0.136735	-0.116569	0.119953	0.0632532	0.0684078	-0.0969149	0.0452436	0.105591	0.000835608	-0.0856321	-0.0276182	0.145405	-0.0701199	-0.0797133	-0.108623	0.187939
90337_6w_G2_L.tif	0.270452	-0.197845	-0.77622	0.159977	-0.0847022	0.0614397	0.202435	-0.135558	0.200768	-0.00679238	0.134555	-0.107621	0.127423	0.054665	0.0658615	-0.0873557	0.0562459	0.0980043	-0.00399273	-0.0765719	-0.0178982	0.133183	-0.0793927	-0.0723527	-0.0955341	0.176828
90338_6w_G2_L.tif	0.25703	-0.186252	-0.797471	0.149608	-0.0810383	0.0571103	0.195223	-0.125598	0.209385	-0.00804776	0.125586	-0.101242	0.141348	0.0491691	0.0559175	-0.0817845	0.0728755	0.090049	-0.0142474	-0.0687827	0.00309754	0.126238	-0.09306	-0.0643689	-0.0746463	0.163902
90343_6w_G2_L.tif	0.272186	-0.218881	-0.753178	0.160783	-0.0915108	0.0598159	0.208908	-0.142225	0.19253	-0.0025619	0.142118	-0.112985	0.117753	0.0666336	0.0719294	-0.0962777	0.044799	0.112279	0.00269066	-0.088163	-0.0305484	0.149577	-0.070038	-0.0861107	-0.107639	0.198115
90347_6w_G2_L.tif	0.270727	-0.21865	-0.753606	0.1528	-0.0778282	0.0761689	0.202436	-0.149257	0.19209	-0.0011953	0.137415	-0.11874	0.11789	0.0686162	0.0698121	-0.0993471	0.0462615	0.115653	0.00108282	-0.0911065	-0.028146	0.154155	-0.0700194	-0.0879044	-0.108115	0.198807
90349_6w_G2_L.tif	0.266361	-0.207051	-0.774518	0.149412	-0.0774723	0.0716744	0.199891	-0.141381	0.192302	-0.0122596	0.135851	-0.109417	0.121948	0.0552413	0.0661592	-0.0913735	0.0527951	0.101934	-0.00136043	-0.0790609	-0.0167779	0.143679	-0.0723124	-0.0713423	-0.0928662	0.189944
90352_6w_G2_L.tif	0.278423	-0.196965	-0.76243	0.161955	-0.089709	0.0574947	0.202599	-0.141979	0.198108	-0.00208382	0.134444	-0.114592	0.123713	0.0620803	0.0653824	-0.095851	0.051662	0.106075	-0.00387548	-0.0862482	-0.0214764	0.143866	-0.0777403	-0.0829413	-0.0991007	0.189189
90364_6w_G2_L.tif	0.263649	-0.192753	-0.789875	0.152247	-0.0772841	0.0668253	0.199721	-0.129973	0.199889	-0.0146256	0.132251	-0.102061	0.132181	0.0490007	0.0611365	-0.0846813	0.061631	0.0903762	-0.00880103	-0.0726459	-0.00775251	0.129746	-0.0829293	-0.06432	-0.0838174	0.172865
90368_6w_G2_L.tif	0.272453	-0.214169	-0.758169	0.153771	-0.0810359	0.0718409	0.205966	-0.143377	0.188431	-0.00843546	0.137164	-0.117129	0.117239	0.063854	0.0683817	-0.0987336	0.0466016	0.11161	0.00186454	-0.0871094	-0.0256574	0.15227	-0.0698199	-0.0835036	-0.103419	0.19911
90370_6w_G2_L.tif	0.282269	-0.203357	-0.75809	0.171082	-0.0865778	0.065628	0.211086	-0.138023	0.196453	-0.00318407	0.140799	-0.112542	0.118657	0.0604624	0.070499	-0.0948574	0.0438277	0.103241	0.000104347	-0.0867183	-0.0326929	0.138733	-0.0733765	-0.0834085	-0.112958	0.182943
90371_6w_G2_L.tif	0.283656	-0.219624	-0.742471	0.167158	-0.0870257	0.0705145	0.211404	-0.149451	0.189346	-0.000742604	0.1436	-0.120799	0.109087	0.0673346	0.0761039	-0.100668	0.0345965	0.11429	0.0087836	-0.0911627	-0.0410107	0.154006	-0.0637189	-0.0910193	-0.12235	0.200165
90378_6w_G2_L.tif	0.26687	-0.233133	-0.744403	0.151651	-0.0805016	0.075926	0.205227	-0.152804	0.190906	0.00359084	0.139442	-0.123258	0.114776	0.075471	0.0728874	-0.10328	0.0397735	0.120836	0.00723533	-0.0929062	-0.0348633	0.160888	-0.0622932	-0.0903336	-0.115057	0.207352
90383_6w_G2_L.tif	0.263918	-0.179058	-0.793328	0.149303	-0.0850643	0.0519411	0.192094	-0.132016	0.205973	-0.0102727	0.126585	-0.101543	0.138842	0.0492934	0.0565899	-0.0828398	0.070818	0.0913175	-0.0167539	-0.075115	0.00269715	0.130261	-0.0926553	-0.0673146	-0.0697144	0.176044
90384_6w_G2_L.tif	0.272712	-0.185501	-0.781536	0.15709	-0.080052	0.0651249	0.200864	-0.131644	0.201556	-0.00923504	0.128589	-0.110258	0.1306	0.0520088	0.0591718	-0.0909088	0.0607359	0.0952568	-0.00957813	-0.0778877	-0.0109219	0.132249	-0.0847478	-0.0719919	-0.0873926	0.175697
90389_6w_G2_L.tif	0.265734	-0.191615	-0.780164	0.151265	-0.0862673	0.0551579	0.19684	-0.134641	0.202781	-0.0057251	0.128133	-0.108993	0.133533	0.0568423	0.0594557	-0.0893091	0.0641742	0.0998816	-0.010862	-0.0791669	-0.00582315	0.138318	-0.086322	-0.0743314	-0.0812119	0.182317
90396_6w_G2_L2.tif	0.270634	-0.181173	-0.778532	0.154355	-0.0877426	0.0516193	0.195909	-0.134267	0.206713	-0.000385999	0.125626	-0.111142	0.135762	0.058408	0.0556228	-0.0934186	0.0644826	0.097843	-0.0153705	-0.0841847	-0.00518809	0.136227	-0.0904924	-0.0783876	-0.0774229	0.184507
90397_6w_G2_L.tif	0.268315	-0.170768	-0.798411	0.164011	-0.0863197	0.0492863	0.198174	-0.12246	0.209068	-0.0132769	0.132061	-0.0911432	0.142088	0.0453234	0.0576175	-0.0777764	0.0722138	0.0845468	-0.0164624	-0.0691182	-0.000796519	0.116162	-0.0995825	-0.0697138	-0.0779637	0.154926
90401_6w_G2_L.tif	0.273666	-0.202785	-0.769882	0.163097	-0.0863506	0.0620991	0.203812	-0.139852	0.197878	-0.00678985	0.138699	-0.107788	0.124707	0.0584787	0.0686358	-0.0895246	0.0504064	0.099498	-0.000423298	-0.0784361	-0.023792	0.136187	-0.0741461	-0.0734076	-0.10321	0.179222
90409_6w_G2_L.tif	0.277704	-0.20381	-0.7622	0.161424	-0.0896948	0.0594733	0.205397	-0.141814	0.192287	-0.00887461	0.137573	-0.113626	0.119887	0.060245	0.0694426	-0.0934528	0.048429	0.106336	0.00120112	-0.0826117	-0.0251978	0.144573	-0.072638	-0.0798321	-0.102191	0.191969
90415_6w_G2_L.tif	0.275392	-0.182425	-0.778481	0.16699	-0.093704	0.0444466	0.203152	-0.129323	0.204109	-0.00620517	0.132875	-0.10474	0.13323	0.0554459	0.0612363	-0.0884165	0.0612991	0.0958404	-0.0102321	-0.0790254	-0.0125571	0.12946	-0.0868277	-0.0747112	-0.0894915	0.172663
90418_6w_G2_L.tif	0.27431	-0.205445	-0.766544	0.161788	-0.0837003	0.0667127	0.207661	-0.137049	0.193653	-0.00970916	0.138048	-0.111179	0.120807	0.0575139	0.0696872	-0.0909762	0.0490448	0.102699	0.000480193	-0.0807357	-0.0251563	0.140018	-0.0743878	-0.0782652	-0.103904	0.184629
90420_6w_G2_L2.tif	0.271285	-0.201453	-0.774212	0.160493	-0.0873801	0.0592347	0.202564	-0.138528	0.196126	-0.0113415	0.138098	-0.105652	0.125401	0.0554914	0.0694963	-0.0852764	0.0536335	0.0989979	-5.75042e-05	-0.0744205	-0.0197913	0.135947	-0.0771302	-0.0731796	-0.098031	0.179687
90423_6w_G2_L.tif	0.276222	-0.205359	-0.763218	0.157828	-0.0794365	0.0728207	0.202995	-0.144564	0.193568	-0.00647819	0.134899	-0.117074	0.120034	0.0610313	0.0679171	-0.0957007	0.047308	0.105403	0.0016303	-0.0825809	-0.0250175	0.145451	-0.0719997	-0.0797351	-0.104901	0.188956
90427_6w_G2_L.tif	0.282121	-0.195316	-0.765793	0.170348	-0.0868071	0.0628267	0.209214	-0.135232	0.196807	-0.00764158	0.139591	-0.108857	0.122162	0.0570259	0.0669555	-0.0940661	0.0478522	0.0987869	-0.00208406	-0.0829223	-0.0274603	0.134522	-0.0759584	-0.078252	-0.106599	0.178777
90446_6w_G2_L.tif	0.266965	-0.20867	-0.770246	0.153586	-0.0783981	0.0712693	0.202645	-0.139552	0.196937	-0.00564145	0.134767	-0.112205	0.123587	0.0590532	0.066326	-0.0926293	0.0519832	0.103213	-0.00194853	-0.0814153	-0.0212036	0.1409	-0.0735695	-0.074856	-0.0978444	0.186948
90453_6w_G2_L.tif	0.261664	-0.213118	-0.767757	0.149532	-0.0858341	0.0613101	0.202604	-0.137773	0.195965	-0.00500049	0.134832	-0.110883	0.126021	0.0633093	0.0652405	-0.0933806	0.0554272	0.108071	-0.00310619	-0.0828782	-0.0164797	0.146653	-0.0772998	-0.080182	-0.0912773	0.19434
90457_6w_G2_L.tif	0.274608	-0.22784	-0.742671	0.152352	-0.0839815	0.0731991	0.204804	-0.155426	0.185796	-0.00104398	0.138942	-0.125642	0.110446	0.0728155	0.07347	-0.104322	0.0371143	0.120566	0.00877933	-0.0929605	-0.034486	0.164517	-0.0601206	-0.0899715	-0.112699	0.213756
90462_6w_G2_L.tif	0.268702	-0.205822	-0.771403	0.156028	-0.0851972	0.0625592	0.203485	-0.137821	0.197236	-0.00679312	0.135003	-0.110969	0.124359	0.0578373	0.0660145	-0.0917673	0.0523247	0.101164	-0.0016778	-0.0792906	-0.0192397	0.140689	-0.0731709	-0.0717078	-0.0964357	0.185894
90471_6w_G2_L.tif	0.283728	-0.191926	-0.768506	0.172733	-0.0879771	0.0608437	0.210621	-0.132603	0.191476	-0.0176966	0.143972	-0.101522	0.121701	0.0535498	0.0712073	-0.086597	0.0474765	0.0952334	-0.0021088	-0.0811101	-0.025803	0.133816	-0.080816	-0.0826757	-0.104971	0.177954
90474_6w_G2_L.tif	0.283571	-0.192312	-0.760728	0.167053	-0.0956516	0.0488815	0.20484	-0.141285	0.194985	-0.00635798	0.136409	-0.11375	0.121813	0.0607874	0.0672922	-0.0948235	0.0501594	0.106116	-0.00199103	-0.0852328	-0.0230944	0.144204	-0.0773636	-0.0843483	-0.10024	0.191067
90475_6w_G2_L.tif	0.263669	-0.198779	-0.773394	0.149702	-0.0865413	0.0562988	0.201171	-0.131294	0.198524	-0.00701493	0.130662	-0.108502	0.131748	0.0609288	0.0600332	-0.0922724	0.0627438	0.105231	-0.0107305	-0.0839239	-0.00815858	0.142938	-0.089127	-0.0849124	-0.0805997	0.1916
90476_6w_G2_L.tif	0.274519	-0.198037	-0.771904	0.163161	-0.0857694	0.0617727	0.205133	-0.135664	0.196056	-0.0110422	0.137803	-0.106653	0.125163	0.0559607	0.0679873	-0.0879582	0.0545193	0.101229	-0.00418707	-0.0808152	-0.0214837	0.13475	-0.077841	-0.0750078	-0.0999945	0.178304
90478_6w_G2_L.tif	0.253862	-0.218196	-0.776307	0.140866	-0.0801946	0.0670362	0.197347	-0.141948	0.196569	-0.00543432	0.13019	-0.114636	0.124814	0.0594894	0.0658638	-0.0909116	0.0553807	0.105007	0.000507952	-0.0767553	-0.0119377	0.148582	-0.0677472	-0.0667104	-0.0883492	0.193612
90492_6w_G2_L.tif	0.247301	-0.207936	-0.782941	0.132705	-0.0840026	0.0564386	0.191837	-0.135773	0.197164	-0.00944201	0.125931	-0.108233	0.136072	0.0615726	0.0585475	-0.0885286	0.0728104	0.110615	-0.0100951	-0.0776096	0.00501774	0.150238	-0.088059	-0.0774521	-0.0695828	0.193405
90494_6w_G2_L.tif	0.277693	-0.210398	-0.749422	0.15732	-0.0858531	0.0667973	0.207965	-0.142363	0.189257	-0.00431717	0.135692	-0.120926	0.117412	0.068542	0.0679604	-0.10171	0.0466231	0.116609	-0.000458768	-0.0933286	-0.0264828	0.156353	-0.0766537	-0.0967782	-0.103731	0.2042
90501_6w_G2_L.tif	0.267118	-0.211316	-0.763102	0.154542	-0.0846007	0.0644511	0.205993	-0.136837	0.195401	-0.00426653	0.136206	-0.112164	0.122866	0.0626029	0.065959	-0.0954129	0.0530323	0.109403	-0.00332619	-0.0863204	-0.0198844	0.147578	-0.0777795	-0.0844895	-0.097882	0.192229
90502_6w_G2_L.tif	0.272338	-0.21518	-0.760555	0.161934	-0.0825627	0.0702474	0.208493	-0.141058	0.194361	-0.00463204	0.140125	-0.113508	0.118719	0.0620525	0.0726187	-0.0926286	0.0444255	0.105619	0.00298384	-0.0837924	-0.0313501	0.142353	-0.068574	-0.0786826	-0.111021	0.187276
90515_6w_G2_L.tif	0.275267	-0.193762	-0.773845	0.169239	-0.0936467	0.0488183	0.209251	-0.127313	0.197958	-0.011991	0.140914	-0.0991955	0.126737	0.0532036	0.0664729	-0.0869778	0.0540007	0.0947786	-0.00594192	-0.0796166	-0.0163267	0.135934	-0.0826347	-0.0768737	-0.0982058	0.173757
90517_6w_G2_L.tif	0.272689	-0.195271	-0.776586	0.158219	-0.0865212	0.0590449	0.201501	-0.137187	0.195771	-0.0132338	0.133962	-0.108725	0.126486	0.0540796	0.0656565	-0.0879477	0.0566868	0.0994237	-0.00222875	-0.0745209	-0.0150501	0.137914	-0.0782693	-0.0713995	-0.0940966	0.179604
90521_6w_G2_L.tif	0.279374	-0.181646	-0.779796	0.168541	-0.0842828	0.0611653	0.205054	-0.129884	0.201947	-0.0101345	0.133878	-0.10601	0.12987	0.0513234	0.0629775	-0.0879249	0.0566855	0.0911137	-0.00811593	-0.0775554	-0.0174629	0.125664	-0.0841624	-0.0722715	-0.0959659	0.167619
90526_6w_G2_L.tif	0.264111	-0.212832	-0.76611	0.144164	-0.0747226	0.0755382	0.199007	-0.144268	0.191791	-0.00665261	0.131671	-0.117181	0.122012	0.0632701	0.0647151	-0.0969922	0.0541093	0.111873	-0.00238104	-0.0858859	-0.0166436	0.152392	-0.0740519	-0.0814707	-0.0935064	0.198046
90540_6w_G2_L.tif	0.266851	-0.198532	-0.783853	0.163897	-0.08407	0.0609992	0.203385	-0.131814	0.205361	-0.00632945	0.136935	-0.101416	0.130312	0.050875	0.0680028	-0.0805066	0.0560362	0.0893674	-0.00336266	-0.070255	-0.0180512	0.124316	-0.0795291	-0.0649304	-0.0980177	0.164329
90545_6w_G2_L.tif	0.268783	-0.191042	-0.778033	0.159828	-0.0884419	0.0530703	0.202593	-0.129021	0.203942	-0.00492971	0.131745	-0.105832	0.133886	0.0576375	0.060177	-0.0897826	0.0615954	0.097294	-0.01044	-0.079638	-0.0104242	0.133613	-0.0875272	-0.0767765	-0.0878548	0.17558
90555_6w_G2_L.tif	0.252684	-0.198628	-0.794367	0.146918	-0.0856358	0.0529939	0.194145	-0.131412	0.205741	-0.00916926	0.129072	-0.100852	0.138748	0.0521904	0.0615829	-0.0788456	0.0701409	0.0942314	-0.00826704	-0.0663557	-0.000701993	0.130048	-0.0854488	-0.0611896	-0.0776931	0.17007
90556_6w_G2_L.tif	0.266247	-0.216591	-0.766359	0.156159	-0.0895398	0.0593636	0.203901	-0.142374	0.19414	-0.00690686	0.138548	-0.111312	0.121251	0.0607577	0.0720336	-0.0891827	0.0491844	0.10565	0.00511632	-0.076577	-0.0229613	0.145685	-0.0687606	-0.0736142	-0.102799	0.188942
90558_6w_G2_L.tif	0.280744	-0.209993	-0.757496	0.166522	-0.0844305	0.0697694	0.210956	-0.141362	0.191119	-0.00770294	0.142957	-0.11281	0.113878	0.0587013	0.0727902	-0.095109	0.0385949	0.101972	0.0045701	-0.0846	-0.0331045	0.144754	-0.067772	-0.0807944	-0.112807	0.190653
90562_6w_G2_L.tif	0.26097	-0.190308	-0.788755	0.150273	-0.0874758	0.0508012	0.196633	-0.129707	0.206571	-0.00590772	0.12564	-0.107274	0.137411	0.0534246	0.0571866	-0.0866134	0.0676963	0.0943611	-0.0109381	-0.0719678	-0.000775504	0.133815	-0.0867066	-0.065433	-0.0774567	0.174536
90572_6w_G2_L.tif	0.269142	-0.200067	-0.775906	0.163059	-0.0913096	0.0520929	0.204786	-0.132416	0.199633	-0.00912498	0.139093	-0.101057	0.128124	0.0548078	0.0677256	-0.0843368	0.0566727	0.0978016	-0.00423727	-0.0763178	-0.0171541	0.133343	-0.080978	-0.0736937	-0.0955913	0.175909
90579_6w_G2_L.tif	0.275452	-0.190411	-0.772891	0.157898	-0.0816845	0.0655022	0.202828	-0.134507	0.196453	-0.0106209	0.133691	-0.108735	0.125484	0.0541434	0.0615681	-0.0937724	0.0561204	0.0997824	-0.00795819	-0.0831838	-0.0136557	0.140693	-0.0841777	-0.0809131	-0.0912292	0.184125
90583_6w_G2_L.tif	0.277061	-0.185489	-0.773977	0.161114	-0.0843151	0.0611564	0.202333	-0.133727	0.201148	-0.00596872	0.131408	-0.110425	0.128323	0.0550709	0.0602114	-0.0939893	0.0569873	0.0974611	-0.00966711	-0.0833886	-0.0142346	0.136015	-0.08461	-0.0785214	-0.0906683	0.180691
90590_6w_G2_L.tif	0.270099	-0.209654	-0.767592	0.1571	-0.0894007	0.0586775	0.206254	-0.137788	0.18965	-0.014329	0.138946	-0.109153	0.121281	0.0584698	0.0706722	-0.0891212	0.0508728	0.105086	0.00229419	-0.0780688	-0.0215186	0.144396	-0.0734223	-0.0770486	-0.0981366	0.191433
90601_6w_G2_L.tif	0.268013	-0.19778	-0.774753	0.153004	-0.0822606	0.0636751	0.199291	-0.137345	0.202407	-0.00239825	0.130262	-0.111823	0.128503	0.057513	0.0612103	-0.0928745	0.0567897	0.0993158	-0.00721903	-0.0809794	-0.012957	0.139649	-0.0805624	-0.0748675	-0.0887247	0.18491
90604_6w_G2_L.tif	0.268231	-0.208224	-0.763099	0.149829	-0.0796419	0.0701452	0.203708	-0.138624	0.194149	-0.00462995	0.133072	-0.115408	0.123207	0.0638607	0.0623522	-0.0996288	0.052626	0.109307	-0.0058657	-0.0896084	-0.0179861	0.150015	-0.0779663	-0.0852893	-0.0927859	0.198255
90605_6w_G2_L.tif	0.280677	-0.1978	-0.763505	0.165373	-0.0923149	0.0548658	0.20768	-0.137512	0.194433	-0.00808984	0.136035	-0.114601	0.120639	0.0582629	0.0688774	-0.0925291	0.0477169	0.101927	-0.000127352	-0.0821926	-0.0249463	0.141263	-0.0747342	-0.0797107	-0.100431	0.190744
90608_6w_G2_L.tif	0.280697	-0.20405	-0.760299	0.167995	-0.0891338	0.0616377	0.208469	-0.140605	0.193538	-0.00745118	0.139695	-0.113154	0.119841	0.0613085	0.0708805	-0.093485	0.0461638	0.105317	0.00217692	-0.0830106	-0.0294962	0.14164	-0.0711015	-0.0793183	-0.11143	0.183176
90611_6w_G2_L.tif	0.270759	-0.215525	-0.759062	0.155527	-0.0797794	0.0730623	0.205344	-0.143811	0.19505	-0.00141817	0.13617	-0.117889	0.118105	0.0635243	0.0685326	-0.0978939	0.0453952	0.108668	0.00153912	-0.0865816	-0.0271646	0.148955	-0.0685161	-0.0806134	-0.106373	0.193996
90619_6w_G2_L.tif	0.280427	-0.212113	-0.752743	0.161684	-0.0806939	0.074848	0.206006	-0.148649	0.190137	-0.00494596	0.139798	-0.118447	0.114965	0.0651793	0.0722868	-0.0981206	0.0402206	0.109488	0.00500739	-0.0875157	-0.0330267	0.15034	-0.0684276	-0.0866018	-0.113956	0.194853
90625_6w_G2_L.tif	0.277133	-0.220506	-0.750862	0.164036	-0.0860277	0.0694577	0.211118	-0.145123	0.188784	-0.00568067	0.143898	-0.11587	0.112976	0.0651895	0.0760755	-0.0958004	0.0377415	0.109818	0.00781334	-0.0865333	-0.0372421	0.149284	-0.0649348	-0.0851049	-0.116473	0.196831
90632_6w_G2_L.tif	0.276027	-0.204909	-0.761315	0.163748	-0.0867377	0.0632339	0.206898	-0.139009	0.198438	-0.00117112	0.136792	-0.113994	0.122675	0.0628957	0.0670416	-0.0959903	0.047554	0.103802	-0.00160237	-0.0855539	-0.0256394	0.142543	-0.0742803	-0.0809419	-0.10585	0.185347
90648_6w_G2_L.tif	0.276245	-0.192917	-0.772862	0.164671	-0.088966	0.0562826	0.206563	-0.13178	0.199118	-0.00817796	0.134786	-0.109119	0.126326	0.0550848	0.0650127	-0.0902461	0.0534741	0.0966202	-0.00493779	-0.0797179	-0.019682	0.133526	-0.079585	-0.0746913	-0.0954921	0.180464
90655_6w_G2_L.tif	0.256989	-0.191952	-0.793936	0.150187	-0.0848172	0.053605	0.195012	-0.129589	0.208408	-0.00667568	0.128832	-0.10025	0.139457	0.0514418	0.0585065	-0.0818613	0.068532	0.090049	-0.0116516	-0.0694146	0.00017106	0.129115	-0.088093	-0.062715	-0.0774093	0.168061
90656_6w_G2_L.tif	0.265402	-0.212352	-0.769654	0.150187	-0.0802429	0.0695182	0.201767	-0.141752	0.188016	-0.0147893	0.13796	-0.109542	0.121278	0.0588236	0.0706883	-0.0888038	0.0525082	0.106791	0.00237616	-0.0780954	-0.0180484	0.14794	-0.0755437	-0.0799545	-0.0965062	0.19203
90663_6w_G2_L.tif	0.267513	-0.193006	-0.784664	0.160185	-0.0851227	0.0580529	0.201454	-0.131125	0.202204	-0.0107944	0.135188	-0.10081	0.132583	0.0521371	0.0643154	-0.082913	0.0606087	0.0925791	-0.0071859	-0.0730271	-0.0130646	0.126984	-0.0834028	-0.0676755	-0.090426	0.169414
90666_6w_G2_L.tif	0.27523	-0.198457	-0.768049	0.163735	-0.0861175	0.0617262	0.208411	-0.131943	0.19692	-0.00792235	0.136678	-0.109231	0.124786	0.0580315	0.0652598	-0.0930927	0.0516581	0.100079	-0.0042313	-0.0827364	-0.020918	0.138475	-0.0802399	-0.080918	-0.099387	0.182254
90672_6w_G2_L.tif	0.259506	-0.194763	-0.788792	0.152204	-0.0797621	0.0625087	0.19912	-0.128384	0.205238	-0.00788901	0.131081	-0.101573	0.135623	0.0520297	0.0604294	-0.0838116	0.0652636	0.0928833	-0.0111218	-0.073955	-0.00654013	0.128394	-0.0877656	-0.0688251	-0.0822795	0.171181
90680_6w_G2_L.tif	0.276565	-0.195638	-0.773656	0.164062	-0.0867138	0.0605916	0.207525	-0.132648	0.193003	-0.0164166	0.138476	-0.105751	0.123533	0.0526975	0.0682639	-0.0873476	0.0518201	0.0966155	-0.00135549	-0.0763501	-0.0211639	0.134445	-0.0787662	-0.0754469	-0.0975309	0.181187
90682_6w_G2_L.tif	0.266434	-0.199685	-0.772392	0.157972	-0.0928962	0.0483089	0.202033	-0.133166	0.20288	-0.00197465	0.133078	-0.107431	0.131869	0.0614506	0.0632026	-0.0895219	0.0598942	0.102572	-0.0075461	-0.0806817	-0.0124576	0.139117	-0.0846336	-0.0795085	-0.0894655	0.182548
90684_6w_G2_L.tif	0.272281	-0.188033	-0.782105	0.163014	-0.0846202	0.0593135	0.201655	-0.13202	0.205429	-0.00543871	0.134126	-0.10329	0.130245	0.0501558	0.0632681	-0.0854028	0.0568984	0.0889182	-0.00812276	-0.0755201	-0.013041	0.128896	-0.0847537	-0.0710029	-0.0912606	0.17041
90688_6w_G2_L.tif	0.2645	-0.192234	-0.790516	0.158741	-0.0834567	0.0588503	0.198085	-0.132653	0.208353	-0.00561678	0.132582	-0.101321	0.133975	0.0487203	0.0634846	-0.0805889	0.0603599	0.0859753	-0.00557162	-0.0665177	-0.0100807	0.124209	-0.0830323	-0.0616514	-0.0886825	0.164087
90692_6w_G2_L.tif	0.28526	-0.190901	-0.769488	0.170822	-0.0867086	0.0630774	0.208964	-0.135845	0.192525	-0.0157138	0.139182	-0.109309	0.119418	0.0510747	0.0704026	-0.0885249	0.0476841	0.096669	0.000960733	-0.0774129	-0.0262805	0.134461	-0.0757018	-0.0761139	-0.106218	0.177716
90696_6w_G2_L.tif	0.264485	-0.20531	-0.772918	0.156265	-0.0890065	0.0554091	0.203311	-0.133771	0.202434	-0.00194931	0.133728	-0.10873	0.129196	0.0597558	0.0639686	-0.0905849	0.0566716	0.101024	-0.00531464	-0.0798191	-0.0149768	0.139303	-0.0787719	-0.0739537	-0.0928065	0.182361
90704_6w_G2_L.tif	0.280348	-0.215679	-0.748733	0.169066	-0.0953714	0.0565115	0.210046	-0.145606	0.193892	0.000529309	0.143992	-0.114466	0.114544	0.0660129	0.0739969	-0.0972357	0.0395584	0.110398	0.00621923	-0.0872257	-0.0344322	0.150694	-0.0669969	-0.0862506	-0.117063	0.193251
90706_6w_G2_L.tif	0.275407	-0.204877	-0.767335	0.164097	-0.0834201	0.0673616	0.207934	-0.137351	0.197313	-0.00581508	0.137461	-0.112337	0.120703	0.0566441	0.0688857	-0.0921236	0.0469156	0.0993969	0.00144349	-0.0792494	-0.0277526	0.136342	-0.0715062	-0.0739014	-0.106049	0.181812
90714_6w_G2_L.tif	0.277526	-0.192783	-0.768801	0.161288	-0.0843222	0.0635002	0.206166	-0.13334	0.196027	-0.00923201	0.134389	-0.111017	0.123676	0.0555906	0.063675	-0.0941239	0.0530057	0.100514	-0.00585722	-0.0839149	-0.018369	0.14009	-0.0825534	-0.0830807	-0.0945619	0.18651
90716_6w_G2_L.tif	0.272535	-0.216421	-0.756276	0.156917	-0.0904599	0.0605322	0.203563	-0.14784	0.191952	-0.00383043	0.13871	-0.116198	0.117637	0.0652246	0.0719036	-0.0951207	0.0457905	0.111879	0.00512752	-0.0837188	-0.0264771	0.152823	-0.0680724	-0.0820937	-0.105932	0.197846
90718_6w_G2_L.tif	0.267777	-0.187403	-0.783062	0.157242	-0.0884358	0.0513521	0.199731	-0.129868	0.204521	-0.00676855	0.130432	-0.104495	0.13423	0.0534135	0.0595929	-0.0871911	0.0641398	0.0952511	-0.0112167	-0.0767356	-0.00696409	0.13208	-0.0882733	-0.0728098	-0.0824721	0.175933
90732_6w_G2_L.tif	0.274543	-0.179349	-0.778118	0.163201	-0.0910396	0.047472	0.205503	-0.122408	0.200449	-0.0117234	0.131204	-0.104929	0.133634	0.0550161	0.0579535	-0.0916661	0.0634568	0.0972289	-0.0142722	-0.0837929	-0.00831856	0.133314	-0.0924718	-0.0822334	-0.0825241	0.179869
90734_6w_G2_L.tif	0.276803	-0.212274	-0.754228	0.163009	-0.0902111	0.0611931	0.206931	-0.14442	0.195142	-0.000315362	0.139882	-0.115274	0.116892	0.0638299	0.0719046	-0.0954127	0.0430011	0.108078	0.00275569	-0.0868725	-0.0289487	0.149762	-0.0712624	-0.08606	-0.108661	0.194756
90739_6w_G2_L.tif	0.276682	-0.198304	-0.759613	0.160668	-0.0941414	0.05037	0.206386	-0.13551	0.192805	-0.00819815	0.134782	-0.113651	0.125024	0.065534	0.0647529	-0.0968346	0.0541027	0.110836	-0.00545083	-0.0891968	-0.0183485	0.149197	-0.0820344	-0.0905595	-0.0949472	0.195649
90747_6w_G2_L.tif	0.286171	-0.208746	-0.754563	0.17631	-0.0902464	0.0639354	0.214157	-0.141044	0.191747	-0.00730921	0.146272	-0.111389	0.11336	0.059365	0.0767667	-0.0922467	0.0373566	0.102818	0.00726261	-0.0831384	-0.0403652	0.138581	-0.0662581	-0.0807424	-0.121661	0.183605
90755_6w_G2_L.tif	0.275909	-0.199596	-0.771654	0.161625	-0.0850544	0.0638304	0.206297	-0.136383	0.192619	-0.0143256	0.137585	-0.109152	0.12207	0.0544433	0.0681728	-0.0899344	0.0495523	0.0978555	-0.000237534	-0.077859	-0.0209985	0.13951	-0.0737146	-0.0723534	-0.100546	0.18234
90757_6w_G2_L.tif	0.274259	-0.19239	-0.77316	0.163049	-0.0896191	0.0542151	0.205284	-0.13129	0.200491	-0.00651393	0.132693	-0.110194	0.128074	0.0560966	0.064064	-0.0898378	0.0564836	0.0987167	-0.00597515	-0.0794761	-0.0162058	0.135632	-0.0828182	-0.0775509	-0.0935696	0.179543
90758_6w_G2_L.tif	0.278592	-0.207614	-0.753339	0.160012	-0.0940333	0.0548139	0.207335	-0.142154	0.18988	-0.00646757	0.136964	-0.118021	0.117094	0.0644398	0.0687097	-0.0989434	0.0475314	0.114091	0.000584535	-0.0894455	-0.0240661	0.155694	-0.0722767	-0.0874798	-0.102976	0.201075
90760_6w_G2_L2.tif	0.274729	-0.19747	-0.772138	0.164871	-0.085118	0.0625887	0.207563	-0.132167	0.202079	-0.00344974	0.136655	-0.108009	0.123883	0.0532741	0.0643605	-0.0925934	0.050082	0.0941452	-0.00495824	-0.0812827	-0.0207567	0.134833	-0.0765104	-0.0722908	-0.0998713	0.177551
90769_6w_G2_L.tif	0.277794	-0.202193	-0.765478	0.164964	-0.087991	0.0613981	0.209392	-0.135454	0.193553	-0.010163	0.139228	-0.110137	0.120098	0.0566663	0.0691912	-0.092028	0.0471989	0.100562	1.10244e-05	-0.0816537	-0.026292	0.138955	-0.074007	-0.0779722	-0.1027	0.187056
90774_6w_G2_L.tif	0.278094	-0.188385	-0.770249	0.15951	-0.0866924	0.059046	0.204848	-0.132859	0.193989	-0.0131053	0.133215	-0.110707	0.124836	0.055185	0.0628251	-0.093511	0.0555885	0.101494	-0.00821479	-0.0854385	-0.0150257	0.141557	-0.0838065	-0.0827929	-0.0894072	0.190007
90782_6w_G2_L.tif	0.269359	-0.193272	-0.775243	0.149021	-0.0800299	0.0658556	0.196251	-0.139549	0.196923	-0.00925999	0.127814	-0.113642	0.130152	0.0593769	0.0609833	-0.0920445	0.0610665	0.104075	-0.00876026	-0.0821704	-0.00920852	0.143117	-0.0840941	-0.0789187	-0.0852138	0.187411
90783_6w_G2_L.tif	0.268325	-0.194737	-0.781134	0.157877	-0.0861972	0.0574326	0.201317	-0.133079	0.202506	-0.00728253	0.132692	-0.106304	0.13036	0.053385	0.0633697	-0.0867068	0.0576677	0.0933177	-0.00622498	-0.0749311	-0.0132983	0.131848	-0.0803435	-0.0677857	-0.0890394	0.176966
90793_6w_G2_L.tif	0.275626	-0.200989	-0.773046	0.169479	-0.0884274	0.0594613	0.20567	-0.138123	0.1996	-0.00773408	0.141596	-0.103689	0.123572	0.0534463	0.0727103	-0.0829321	0.0487259	0.0939297	0.00206808	-0.0730113	-0.0257861	0.130514	-0.0749283	-0.0712362	-0.107381	0.170884
90796_6w_G2_L.tif	0.278269	-0.197601	-0.767363	0.169905	-0.0947771	0.049817	0.207448	-0.135526	0.198044	-0.00692468	0.139767	-0.106353	0.123982	0.0573042	0.0697855	-0.0877923	0.0504052	0.0992896	-0.00100965	-0.0790595	-0.0231614	0.136824	-0.0781008	-0.0787407	-0.103288	0.178857
90797_6w_G2_L.tif	0.281785	-0.20234	-0.759381	0.165716	-0.0909305	0.0589757	0.208006	-0.141044	0.190993	-0.00984542	0.140175	-0.112462	0.117172	0.0588352	0.0711145	-0.0934326	0.0447748	0.104521	0.00213728	-0.083723	-0.0269213	0.146239	-0.0730713	-0.0832396	-0.105854	0.191799
90804_6w_G2_L.tif	0.27949	-0.206504	-0.756332	0.166181	-0.0925756	0.0569796	0.209156	-0.139946	0.193742	-0.00446563	0.139455	-0.114195	0.118247	0.0623007	0.070214	-0.0956882	0.0454429	0.107553	0.00167213	-0.0857507	-0.0271605	0.14805	-0.0729474	-0.084961	-0.108406	0.190446
90818_6w_G2_L.tif	0.267965	-0.184809	-0.787016	0.154815	-0.0845519	0.0564518	0.201982	-0.1251	0.198396	-0.0174426	0.130298	-0.103202	0.133787	0.0501276	0.0590351	-0.0863078	0.0652625	0.0938237	-0.0116513	-0.0752759	-0.00485967	0.131788	-0.08951	-0.0718974	-0.0791358	0.177028
90819_6w_G2_L.tif	0.270081	-0.195189	-0.776431	0.157564	-0.0914413	0.0505059	0.201029	-0.13528	0.195807	-0.0139507	0.135186	-0.104548	0.129447	0.0563927	0.0657164	-0.0855935	0.0598393	0.101204	-0.00529005	-0.0766349	-0.0121286	0.13856	-0.082854	-0.07557	-0.0889605	0.182539
90822_6w_G2_L.tif	0.267254	-0.172277	-0.79202	0.153721	-0.0869632	0.048199	0.194916	-0.127062	0.207101	-0.00959766	0.12558	-0.102252	0.140206	0.0497764	0.0532262	-0.0871298	0.0719277	0.0912054	-0.018196	-0.0762121	0.00381715	0.130116	-0.0967403	-0.0720093	-0.0701098	0.173522
90826_6w_G2_L.tif	0.283331	-0.188723	-0.764805	0.169386	-0.0898012	0.0569167	0.209402	-0.131635	0.194578	-0.0109411	0.137929	-0.108569	0.123126	0.0569712	0.0660783	-0.0932405	0.0505784	0.100175	-0.00581655	-0.0866063	-0.0216289	0.139415	-0.0836736	-0.0879449	-0.0992977	0.184795
90836_6w_G2_L.tif	0.275215	-0.200347	-0.768713	0.161993	-0.0864765	0.0618141	0.20583	-0.136785	0.197045	-0.00706375	0.135842	-0.111551	0.122716	0.0565622	0.0669971	-0.0918461	0.05086	0.100773	-0.00236731	-0.0814381	-0.0217854	0.139406	-0.0746937	-0.0747832	-0.10047	0.183268
90842_6w_G2_L.tif	0.265331	-0.200705	-0.775357	0.152857	-0.0854536	0.0591637	0.203078	-0.131783	0.197069	-0.00995309	0.132885	-0.107839	0.129262	0.0578687	0.0620593	-0.0912515	0.059603	0.102283	-0.00651325	-0.0794529	-0.0118519	0.140204	-0.0827934	-0.077139	-0.0873175	0.185746
90848_6w_G2_L.tif	0.262072	-0.214659	-0.767685	0.144708	-0.0846955	0.0634454	0.198015	-0.144909	0.193789	-0.0055564	0.131191	-0.116996	0.123317	0.0630548	0.0666808	-0.0934613	0.0543773	0.110293	0.000938232	-0.0802656	-0.0148703	0.152495	-0.0718085	-0.0765795	-0.0913209	0.198431
90851_6w_G2_L.tif	0.248383	-0.214684	-0.780062	0.132444	-0.0733851	0.071711	0.191537	-0.142205	0.195829	-0.00673224	0.127739	-0.112199	0.129871	0.0617249	0.0624991	-0.0903716	0.0634781	0.10866	-0.00684625	-0.0811021	-0.0039198	0.150271	-0.0772473	-0.0736196	-0.0778768	0.196102
90854_6w_G2_L.tif	0.259874	-0.224264	-0.765537	0.142306	-0.07296	0.0789747	0.198408	-0.149634	0.19216	-0.00345495	0.130251	-0.123164	0.1184	0.0647413	0.0682653	-0.0976339	0.0475007	0.11143	0.00683752	-0.080874	-0.0226623	0.153904	-0.0599492	-0.0722345	-0.100587	0.199904
90858_6w_G2_L.tif	0.265852	-0.21362	-0.763661	0.146244	-0.0769984	0.0738545	0.198315	-0.146965	0.197108	0.000520928	0.130401	-0.120372	0.121821	0.0649107	0.0640224	-0.0994397	0.0503096	0.109824	-0.00110901	-0.0861122	-0.0209744	0.150175	-0.0698781	-0.0785232	-0.095208	0.199504
90862_6w_G2_L.tif	0.270672	-0.194911	-0.780905	0.163148	-0.0875705	0.0565295	0.206053	-0.128796	0.196576	-0.0165724	0.140421	-0.0971502	0.127153	0.0490176	0.0661123	-0.0841436	0.05805	0.0948378	-0.00465993	-0.0736315	-0.0159634	0.129786	-0.0828407	-0.0718961	-0.0930994	0.173783
90863_6w_G2_L.tif	0.27533	-0.206553	-0.764482	0.163681	-0.0851413	0.0655882	0.208061	-0.138121	0.193383	-0.00924316	0.139815	-0.110303	0.120909	0.0593794	0.0704402	-0.0914232	0.0477063	0.103162	0.00121116	-0.0813604	-0.0269915	0.140217	-0.0736213	-0.0791593	-0.10662	0.184135
90864_6w_G2_L.tif	0.258135	-0.20847	-0.777751	0.147602	-0.0868043	0.0570435	0.197715	-0.137906	0.201678	-0.00345157	0.130878	-0.109811	0.130758	0.0597985	0.0637322	-0.0885915	0.0595827	0.101908	-0.0049428	-0.077164	-0.0103468	0.141568	-0.0762214	-0.0684792	-0.0864133	0.185952
90867_6w_G2_L.tif	0.277434	-0.20944	-0.761595	0.163455	-0.0818471	0.0714956	0.208863	-0.140948	0.191912	-0.00851332	0.139645	-0.114228	0.11705	0.0592013	0.0724649	-0.0926481	0.0427801	0.102862	0.00403323	-0.0820614	-0.0320237	0.140862	-0.0692322	-0.0787678	-0.109484	0.18873
90875_6w_G2_L.tif	0.256271	-0.205729	-0.782093	0.146436	-0.0864621	0.0558093	0.192063	-0.141867	0.20383	-0.00332975	0.132019	-0.104972	0.133759	0.0589501	0.0641373	-0.0845036	0.0629942	0.100513	-0.00529389	-0.073472	-0.00714101	0.139064	-0.0800724	-0.0683078	-0.0840091	0.181409
90876_6w_G2_L.tif	0.27841	-0.208999	-0.758276	0.158882	-0.0819651	0.0716205	0.20793	-0.142465	0.188968	-0.0091514	0.13652	-0.119048	0.114904	0.0601813	0.0706675	-0.0964222	0.0433778	0.107387	0.00327983	-0.0853885	-0.028427	0.149127	-0.069514	-0.0826738	-0.105876	0.196951
90880_6w_G2_L.tif	0.267538	-0.211467	-0.762777	0.148404	-0.0812414	0.0688733	0.201548	-0.142899	0.19051	-0.00800035	0.135702	-0.113641	0.121456	0.0637659	0.0658395	-0.0968499	0.0525123	0.111739	-0.00325601	-0.0881633	-0.0190659	0.151635	-0.0753804	-0.0843141	-0.0933848	0.200918
90881_6w_G2_L.tif	0.26854	-0.190117	-0.786591	0.157154	-0.0789973	0.0659714	0.200594	-0.131374	0.201841	-0.0114617	0.132653	-0.10365	0.130538	0.048695	0.0619985	-0.0855075	0.0597143	0.0904879	-0.00740475	-0.0727414	-0.0114988	0.12812	-0.0831735	-0.0667476	-0.088213	0.171171
90884_6w_G2_L.tif	0.243302	-0.18391	-0.814118	0.13657	-0.0824196	0.048439	0.185592	-0.124742	0.212839	-0.0115374	0.119918	-0.0958743	0.150994	0.0461863	0.0517452	-0.0741917	0.0863197	0.0879043	-0.0191684	-0.0606537	0.0178538	0.122268	-0.0973706	-0.0522818	-0.0554879	0.161824
90886_6w_G2_L.tif	0.267663	-0.214395	-0.763397	0.147754	-0.079246	0.0721681	0.199689	-0.147322	0.192415	-0.00486889	0.132801	-0.11917	0.119409	0.0631971	0.0668137	-0.097536	0.0492214	0.110319	0.00215274	-0.0835319	-0.0214983	0.151888	-0.0682171	-0.0778732	-0.0978064	0.19937
90893_6w_G2_L.tif	0.260082	-0.194328	-0.788022	0.151925	-0.0844746	0.0562153	0.196067	-0.132504	0.207232	-0.00465465	0.128908	-0.104449	0.137057	0.0544595	0.060496	-0.0837222	0.0661768	0.0945116	-0.0106023	-0.0733955	-0.0055273	0.130012	-0.0849571	-0.0652286	-0.0824354	0.171158
90894_6w_G2_L.tif	0.26892	-0.207864	-0.771474	0.154622	-0.08108	0.0685582	0.202258	-0.1411	0.19429	-0.00951847	0.135425	-0.112101	0.121775	0.0566115	0.0689778	-0.0897227	0.0500706	0.100963	0.00214658	-0.0764334	-0.019823	0.143076	-0.0722985	-0.0731434	-0.0991883	0.186052
90897_6w_G2_L.tif	0.263903	-0.193931	-0.786542	0.153786	-0.0798575	0.0639672	0.198902	-0.131962	0.202669	-0.00971037	0.131443	-0.104049	0.133044	0.0520011	0.0616498	-0.085099	0.0627498	0.0939639	-0.00812626	-0.0731455	-0.00973328	0.129401	-0.083987	-0.0675462	-0.0861153	0.172324
90906_6w_G2_L.tif	0.256918	-0.189706	-0.794154	0.14775	-0.0876654	0.0485056	0.193238	-0.130379	0.209456	-0.0049666	0.125379	-0.103591	0.140301	0.0518581	0.0575153	-0.0818678	0.0705203	0.0913906	-0.0134474	-0.0706394	0.00213622	0.12994	-0.0881491	-0.0613529	-0.072049	0.173059
90908_6w_G2_L.tif	0.26565	-0.189084	-0.779499	0.157682	-0.0930299	0.0435282	0.199724	-0.128664	0.208965	0.00154057	0.128089	-0.107306	0.136697	0.0582131	0.0580552	-0.0892455	0.0657411	0.098267	-0.0134616	-0.0803516	-0.00555929	0.134311	-0.090239	-0.076515	-0.0811332	0.177624
90912_6w_G2_L.tif	0.277685	-0.186285	-0.773173	0.167342	-0.0876656	0.0567472	0.205571	-0.13027	0.201153	-0.00709186	0.135595	-0.105127	0.129417	0.0560304	0.0635174	-0.0896231	0.0565622	0.096589	-0.00950074	-0.0833076	-0.017843	0.13082	-0.0872469	-0.0821673	-0.0940728	0.176342
90915_6w_G2_L.tif	0.267796	-0.184326	-0.786002	0.154148	-0.0842768	0.0566259	0.19455	-0.135416	0.205972	-0.00581521	0.128261	-0.105827	0.135721	0.0533233	0.058867	-0.0863933	0.0645582	0.0929734	-0.0120867	-0.0759459	-0.00398513	0.133054	-0.0877222	-0.06953	-0.0816531	0.17313
90917_6w_G2_L.tif	0.263447	-0.196082	-0.771519	0.146093	-0.0888059	0.0519464	0.19316	-0.140267	0.205818	0.00470799	0.126277	-0.113027	0.134385	0.065227	0.0561593	-0.096727	0.064643	0.107716	-0.0143307	-0.0885828	-0.00550813	0.145683	-0.0867698	-0.0817713	-0.0769556	0.195084
90936_6w_G2_L.tif	0.2636	-0.189122	-0.785926	0.157106	-0.0901401	0.047373	0.198657	-0.128514	0.208454	-0.00329044	0.130324	-0.10179	0.137613	0.054288	0.0590216	-0.0850026	0.0662368	0.0932909	-0.01249	-0.0750751	-0.0041585	0.130464	-0.089828	-0.0706708	-0.0813635	0.170943
90950_6w_G2_L.tif	0.250414	-0.212598	-0.783307	0.138379	-0.0776941	0.0669655	0.192416	-0.141345	0.198397	-0.00740531	0.130664	-0.108085	0.129766	0.0574931	0.0657814	-0.0848626	0.0617624	0.1027	-0.00490836	-0.076145	-0.00567986	0.144531	-0.0762537	-0.06818	-0.081357	0.188552
90960_6w_G2_L.tif	0.256155	-0.214268	-0.771119	0.140529	-0.0824364	0.0639123	0.192441	-0.14665	0.198072	-0.00192797	0.130305	-0.113675	0.129831	0.0667506	0.0643726	-0.0922421	0.0600487	0.11136	-0.00464129	-0.0829396	-0.0108348	0.150209	-0.0755478	-0.0764605	-0.0866449	0.195402
90961_6w_G2_L.tif	0.266414	-0.200287	-0.779039	0.155152	-0.0855414	0.0593599	0.202582	-0.133306	0.19538	-0.014466	0.135323	-0.104854	0.127359	0.0531938	0.0667316	-0.0846409	0.0584707	0.0989868	-0.00335372	-0.0741929	-0.0131134	0.13711	-0.0811513	-0.0731034	-0.0900621	0.181048
90967_6w_G2_L.tif	0.270262	-0.203938	-0.770864	0.159635	-0.0894697	0.0566711	0.20592	-0.134484	0.196873	-0.00823846	0.135199	-0.110477	0.125257	0.0579412	0.067198	-0.0896644	0.053804	0.10202	-0.00132062	-0.0779474	-0.0200696	0.138382	-0.0759112	-0.0740699	-0.0968791	0.184171
90968_6w_G2_L.tif	0.267616	-0.204906	-0.772194	0.160081	-0.0838801	0.0635685	0.203032	-0.136992	0.203425	-0.000918809	0.136158	-0.107909	0.126131	0.056939	0.0676067	-0.0878121	0.0538474	0.0995393	-0.00312025	-0.0787633	-0.0202694	0.135451	-0.078645	-0.0756568	-0.0997068	0.177379
90977_6w_G2_L.tif	0.259089	-0.20656	-0.781406	0.149649	-0.0831085	0.061688	0.200322	-0.134388	0.200688	-0.00710248	0.132595	-0.107109	0.128498	0.0541646	0.0641142	-0.0871412	0.058541	0.0978722	-0.00385348	-0.0741696	-0.0116742	0.137266	-0.0765523	-0.066523	-0.0872524	0.182354
90982_6w_G2_L.tif	0.255948	-0.204151	-0.782981	0.150267	-0.0876457	0.0534578	0.197945	-0.132776	0.201907	-0.00804366	0.134834	-0.0996094	0.135102	0.0575753	0.0638214	-0.0829462	0.0658774	0.100752	-0.00808593	-0.0746405	-0.00726112	0.135017	-0.0860618	-0.0728737	-0.0833985	0.177971
90985_6w_G2_L.tif	0.258875	-0.193818	-0.791981	0.152187	-0.0889445	0.0489294	0.195979	-0.131163	0.208464	-0.00528528	0.128672	-0.102985	0.137095	0.0508694	0.0606324	-0.0812244	0.0668653	0.0912971	-0.00868523	-0.0676949	-0.00345728	0.128363	-0.083918	-0.0596362	-0.0795956	0.170161
90999_6w_G2_L.tif	0.282191	-0.194916	-0.762617	0.162683	-0.0830856	0.0678494	0.208745	-0.13541	0.190437	-0.0126599	0.136949	-0.112844	0.11962	0.0576343	0.0655601	-0.0971456	0.0482478	0.103303	-0.00430457	-0.0883128	-0.0236211	0.143563	-0.0789506	-0.0861993	-0.0991712	0.192455
91003_6w_G2_L.tif	0.274164	-0.197493	-0.772799	0.165938	-0.0903944	0.0547611	0.20788	-0.130996	0.198515	-0.00913703	0.138237	-0.105018	0.124988	0.0535939	0.0676488	-0.0871755	0.0529126	0.0966398	-0.00323973	-0.0779141	-0.0197569	0.134604	-0.0798032	-0.0756416	-0.0983526	0.177839
91005_6w_G2_L.tif	0.283035	-0.180176	-0.773728	0.169635	-0.0875299	0.0576047	0.207834	-0.128342	0.199855	-0.00941582	0.133903	-0.108989	0.126126	0.0513624	0.0615983	-0.0936528	0.0534546	0.09266	-0.00814544	-0.0821807	-0.016148	0.134713	-0.0840913	-0.0781875	-0.0961629	0.174969
91013_6w_G2_L.tif	0.269628	-0.174245	-0.793209	0.157109	-0.080884	0.0594141	0.197138	-0.12711	0.203566	-0.0155898	0.129513	-0.0990913	0.139226	0.0492491	0.0555298	-0.0856625	0.0702581	0.0907709	-0.0166056	-0.0754481	-0.00229523	0.123937	-0.0933033	-0.0682164	-0.0785621	0.164882
91018_6w_G2_L.tif	0.261173	-0.196335	-0.791362	0.152771	-0.0811618	0.0618425	0.198391	-0.131962	0.201064	-0.0139049	0.13212	-0.102251	0.133263	0.0496141	0.0647733	-0.0796768	0.0620936	0.0902496	-0.00544022	-0.0677509	-0.008512	0.128123	-0.0808675	-0.0608083	-0.0855354	0.170089
91025_6w_G2_L.tif	0.254816	-0.211819	-0.781328	0.149238	-0.0821503	0.0629743	0.197694	-0.137946	0.20266	-0.00437006	0.137113	-0.102005	0.131349	0.0583049	0.0644674	-0.0872417	0.0566415	0.0962988	-0.00382242	-0.0748473	-0.0125828	0.136986	-0.0746733	-0.0652285	-0.0901833	0.179656
91027_6w_G2_L.tif	0.260162	-0.199041	-0.789488	0.144986	-0.0747883	0.0701801	0.194175	-0.138203	0.199025	-0.0122866	0.128188	-0.108952	0.129578	0.0501733	0.0622735	-0.0856064	0.0621204	0.0958193	-0.00354503	-0.0693584	-0.00811617	0.134264	-0.0763223	-0.0607607	-0.0832628	0.178785
91028_6w_G2_L.tif	0.271276	-0.188084	-0.774821	0.160288	-0.0894374	0.0516337	0.204532	-0.126429	0.2007	-0.00800715	0.130208	-0.108729	0.132976	0.0584907	0.0604288	-0.0903819	0.0623654	0.100669	-0.0113394	-0.0824449	-0.00851783	0.138644	-0.0911944	-0.0844096	-0.0871759	0.17876
91031_6w_G2_L.tif	0.27242	-0.208188	-0.766413	0.164375	-0.086218	0.0634766	0.206215	-0.139165	0.199033	-0.00336681	0.139507	-0.10929	0.122409	0.0588701	0.0709327	-0.0891684	0.0485782	0.10141	0.000628195	-0.0801467	-0.0264162	0.137776	-0.0729575	-0.0757022	-0.10772	0.179119
91039_6w_G2_L.tif	0.275809	-0.198347	-0.768684	0.163221	-0.0874743	0.0600359	0.205681	-0.136192	0.198595	-0.00550905	0.135999	-0.110556	0.123719	0.0568325	0.0661231	-0.0922349	0.0509829	0.0995495	-0.00376306	-0.0824245	-0.0206077	0.139443	-0.0762643	-0.075715	-0.100115	0.181897
91045_6w_G2_L.tif	0.273261	-0.187955	-0.784629	0.16415	-0.0844408	0.05999	0.200079	-0.13531	0.202999	-0.0102462	0.134047	-0.104018	0.131644	0.0511876	0.0655373	-0.0823241	0.0587866	0.0910178	-0.00502267	-0.0708044	-0.0154172	0.125216	-0.0808295	-0.064605	-0.096014	0.163702
91046_6w_G2_L.tif	0.268771	-0.211569	-0.765936	0.156781	-0.0815751	0.0689829	0.203614	-0.141709	0.196705	-0.00404889	0.135031	-0.114958	0.122245	0.0611307	0.07003	-0.0910822	0.0503492	0.105962	0.00138525	-0.0806602	-0.0235762	0.143551	-0.0722029	-0.0772073	-0.104839	0.184827
91047_6w_G2_L.tif	0.267123	-0.200828	-0.768079	0.157703	-0.0898558	0.0536751	0.203758	-0.132193	0.203877	0.00183267	0.131011	-0.112012	0.132078	0.0652272	0.0604127	-0.0955158	0.0590709	0.105389	-0.00939095	-0.0859711	-0.013244	0.142329	-0.0839783	-0.0821938	-0.0927832	0.182559
91049_6w_G2_L.tif	0.280016	-0.201308	-0.764441	0.161798	-0.0841321	0.0673281	0.206928	-0.140236	0.190157	-0.0127397	0.137966	-0.113388	0.117645	0.0562969	0.0690135	-0.0940684	0.0456464	0.101847	0.000409336	-0.0833989	-0.0234871	0.146476	-0.0708734	-0.0767548	-0.104848	0.188149
91051_6w_G2_L.tif	0.2653	-0.197837	-0.779745	0.152629	-0.0783683	0.067573	0.199466	-0.134926	0.200786	-0.00746148	0.130171	-0.109653	0.131274	0.0568788	0.0611829	-0.0902754	0.0608301	0.0997791	-0.00756136	-0.0781592	-0.0111292	0.136779	-0.0807319	-0.0708736	-0.0914739	0.175547
91052_6w_G2_L.tif	0.269964	-0.209644	-0.764464	0.158521	-0.0844666	0.0652328	0.203568	-0.141346	0.197874	-0.0025518	0.137433	-0.111467	0.123931	0.0629797	0.0687768	-0.0921735	0.0499317	0.104916	-0.000845178	-0.0830086	-0.0246784	0.141378	-0.0749792	-0.0802087	-0.102045	0.187371
91056_6w_G2_L.tif	0.2722	-0.211809	-0.763637	0.164434	-0.0890923	0.0606955	0.206628	-0.140755	0.200381	0.000406245	0.139528	-0.111351	0.120517	0.0596428	0.0715192	-0.0906542	0.0459831	0.101889	0.00269768	-0.0801161	-0.028577	0.139313	-0.0697834	-0.0749373	-0.108363	0.183241
91067_6w_G2_L.tif	0.271065	-0.188881	-0.781488	0.160976	-0.081639	0.0631976	0.200256	-0.133296	0.204569	-0.00606606	0.13162	-0.106478	0.134101	0.0561153	0.0614036	-0.0879193	0.0600851	0.0938383	-0.00917472	-0.0771195	-0.0137413	0.128103	-0.0838944	-0.0702091	-0.0931629	0.167739
91072_6w_G2_L.tif	0.270939	-0.212054	-0.762611	0.159384	-0.0886053	0.0609292	0.207094	-0.139073	0.1949	-0.00503564	0.135299	-0.116381	0.122455	0.0637599	0.0690659	-0.0938992	0.0500181	0.108403	0.00206107	-0.0815622	-0.0252644	0.144481	-0.0700556	-0.0766079	-0.105296	0.187655
91075_6w_G2_L.tif	0.279439	-0.200618	-0.768155	0.170344	-0.0863555	0.0638862	0.211356	-0.133445	0.195929	-0.00976283	0.141207	-0.107482	0.120049	0.0536473	0.0706949	-0.0892898	0.0454391	0.0954755	0.000535382	-0.0793883	-0.0286237	0.133462	-0.0731973	-0.0742206	-0.108318	0.177392
91091_6w_G2_L.tif	0.276219	-0.197596	-0.764865	0.164885	-0.0911009	0.0546408	0.205962	-0.13553	0.201455	8.69062e-05	0.134821	-0.112277	0.125941	0.0614595	0.06383	-0.0959228	0.0515893	0.101645	-0.00484779	-0.0847805	-0.0202532	0.141015	-0.0788476	-0.0806431	-0.0999034	0.183017
91092_6w_G2_L.tif	0.272956	-0.197923	-0.76316	0.159246	-0.0927242	0.050791	0.205203	-0.133417	0.199003	-0.00169358	0.133515	-0.111851	0.126949	0.0634018	0.0616738	-0.0975587	0.0554746	0.106687	-0.0082269	-0.0889079	-0.0154091	0.146421	-0.0842149	-0.0883557	-0.0910395	0.193159
91093_6w_G2_L.tif	0.275224	-0.216042	-0.751981	0.160202	-0.0941508	0.0563016	0.20734	-0.144794	0.189006	-0.00623876	0.141082	-0.114789	0.116883	0.0669372	0.0729578	-0.0955313	0.0451588	0.114342	0.00438093	-0.0868578	-0.0286699	0.1536	-0.0707459	-0.0884474	-0.106486	0.201317
91094_6w_G2_L.tif	0.268288	-0.216413	-0.757978	0.153792	-0.0850383	0.0659728	0.207909	-0.13888	0.187764	-0.00993232	0.138112	-0.114123	0.12003	0.0656293	0.0701736	-0.0947924	0.0503313	0.113914	0.00106865	-0.08633	-0.0226825	0.153053	-0.0767666	-0.0901766	-0.101211	0.198287
91101_6w_G2_L.tif	0.285646	-0.187248	-0.770568	0.18	-0.0944066	0.0501363	0.212659	-0.128412	0.19737	-0.0124447	0.141821	-0.103039	0.124162	0.0530863	0.069561	-0.0869565	0.0500179	0.0945224	-0.00217503	-0.0784557	-0.0270563	0.126929	-0.0792616	-0.0766225	-0.107768	0.168504
91103_6w_G2_L.tif	0.294249	-0.188225	-0.754417	0.182243	-0.09134	0.0596115	0.21512	-0.133796	0.195181	-0.0050826	0.142568	-0.11138	0.117464	0.0592766	0.0692724	-0.0981292	0.0413918	0.100486	-0.00237364	-0.0919809	-0.034779	0.136476	-0.0777951	-0.0914911	-0.114542	0.181991
91113_6w_G2_L.tif	0.274179	-0.185824	-0.776928	0.167284	-0.0925016	0.0472122	0.206808	-0.124453	0.206248	-0.00206229	0.1325	-0.106225	0.131798	0.0545208	0.0595642	-0.0919765	0.0588284	0.0936113	-0.0109924	-0.0813175	-0.0133925	0.130153	-0.0859988	-0.074843	-0.0901131	0.173919
91115_6w_G2_L2.tif	0.290109	-0.198761	-0.749645	0.183913	-0.0990622	0.0487209	0.215616	-0.135617	0.198351	0.00291948	0.142167	-0.114703	0.119009	0.0664066	0.0705912	-0.0991517	0.0417017	0.106424	0.0022968	-0.0884846	-0.0357255	0.140974	-0.074077	-0.0906409	-0.121331	0.178
91122_6w_G2_L.tif	0.277667	-0.202007	-0.766086	0.167929	-0.0854245	0.064812	0.208142	-0.1371	0.196328	-0.00772977	0.141225	-0.10714	0.122249	0.0579929	0.0700753	-0.0902324	0.0473822	0.0992326	-6.16428e-05	-0.0807607	-0.027863	0.135332	-0.0760643	-0.0792628	-0.10757	0.178934
91127_6w_G2_L.tif	0.281184	-0.191172	-0.766307	0.170099	-0.0901707	0.0561436	0.207729	-0.133694	0.19636	-0.00947197	0.137931	-0.107961	0.125478	0.0588457	0.0673575	-0.090459	0.0521841	0.100806	-0.00359118	-0.0820299	-0.0215304	0.137719	-0.0839137	-0.0865496	-0.10271	0.177723
91130_6w_G2_L.tif	0.274913	-0.207278	-0.766426	0.166683	-0.0800071	0.0721231	0.209092	-0.137289	0.199102	-0.00372694	0.140571	-0.109521	0.120677	0.0572183	0.0699768	-0.0917283	0.0444529	0.0974153	0.00113428	-0.0806023	-0.0310331	0.133859	-0.0715861	-0.0749877	-0.110868	0.177835
91131_6w_G2_L.tif	0.269854	-0.201002	-0.78089	0.159118	-0.0772959	0.0716345	0.205955	-0.132942	0.195754	-0.0144908	0.136109	-0.107176	0.123621	0.0494895	0.0677961	-0.0860434	0.0509723	0.0916601	0.00043812	-0.071637	-0.0209011	0.13067	-0.0735577	-0.0652148	-0.0978552	0.175935
91135_6w_G2_L.tif	0.268146	-0.204018	-0.775748	0.156223	-0.0857783	0.0609709	0.201974	-0.138202	0.196079	-0.0109376	0.135348	-0.108684	0.125196	0.0551778	0.0679291	-0.0869924	0.0545027	0.0997991	0.000195661	-0.0738855	-0.0176305	0.138236	-0.0743599	-0.0693599	-0.0958542	0.181671
91144_6w_G2_L.tif	0.282884	-0.218494	-0.742072	0.166121	-0.0923194	0.0628731	0.214964	-0.143086	0.182833	-0.00913802	0.144603	-0.118068	0.111004	0.069228	0.0748424	-0.101151	0.0381684	0.117781	0.00721292	-0.0922235	-0.0379913	0.156113	-0.0679525	-0.0957715	-0.116175	0.205815
91145_6w_G2_L.tif	0.27525	-0.199289	-0.767268	0.162325	-0.0934395	0.051207	0.204511	-0.13785	0.194702	-0.0100063	0.138053	-0.107648	0.12398	0.0584384	0.0690405	-0.0883284	0.0527535	0.103245	-0.00276422	-0.0817007	-0.0199162	0.141461	-0.0785506	-0.0800946	-0.0963512	0.188239
91153_6w_G2_L.tif	0.279225	-0.181262	-0.769942	0.161772	-0.0833606	0.0623148	0.202832	-0.13225	0.198516	-0.00822162	0.131323	-0.110254	0.130071	0.0591609	0.0593607	-0.0954445	0.0592046	0.101952	-0.013026	-0.0890907	-0.0126858	0.139189	-0.0918302	-0.0905664	-0.0896878	0.1827
91155_6w_G2_L.tif	0.281903	-0.199429	-0.759614	0.1734	-0.0923112	0.0559899	0.213061	-0.131996	0.195621	-0.0063739	0.141733	-0.108184	0.121258	0.0602898	0.0697269	-0.0929443	0.0471118	0.102942	-0.00243992	-0.08709	-0.0286464	0.138439	-0.0787749	-0.0871157	-0.108628	0.182073
91160_6w_G2_L.tif	0.272851	-0.191161	-0.778145	0.155842	-0.0783674	0.0689242	0.202658	-0.13292	0.195186	-0.0146238	0.133664	-0.10689	0.12675	0.0523354	0.062349	-0.090414	0.0568109	0.0966062	-0.00811353	-0.080516	-0.014054	0.135618	-0.0831324	-0.0756965	-0.0884571	0.182896
91166_6w_G2_L.tif	0.279033	-0.189122	-0.775431	0.166039	-0.0895256	0.0554582	0.205137	-0.134262	0.197272	-0.0125272	0.135604	-0.107939	0.125658	0.052462	0.065924	-0.0885079	0.0537458	0.0955139	-0.00274916	-0.0755727	-0.0200188	0.131643	-0.0781039	-0.0709779	-0.096545	0.177793
91168_6w_G2_L.tif	0.269466	-0.210739	-0.767892	0.153011	-0.07846	0.0727604	0.204914	-0.14018	0.187702	-0.0146444	0.138011	-0.111459	0.118739	0.0574324	0.0691058	-0.0925622	0.0501141	0.106313	0.00100338	-0.0816149	-0.0207842	0.147673	-0.0713402	-0.0768302	-0.100578	0.19084
91170_6w_G2_L.tif	0.26393	-0.197095	-0.781956	0.154904	-0.0867541	0.0555345	0.199697	-0.132785	0.201352	-0.00913706	0.132637	-0.104266	0.132431	0.0547741	0.0636671	-0.0844561	0.0631994	0.0987334	-0.00723714	-0.0745986	-0.00904224	0.134778	-0.0841014	-0.0712281	-0.0878233	0.174842
91174_6w_G2_L.tif	0.268572	-0.196933	-0.780235	0.160602	-0.0880721	0.0555626	0.203222	-0.132133	0.200854	-0.00952147	0.134881	-0.104658	0.129679	0.0533654	0.0657051	-0.0846531	0.0577401	0.094912	-0.00479585	-0.0740727	-0.0139931	0.132857	-0.0796116	-0.0679237	-0.0939444	0.172597
91179_6w_G2_L.tif	0.28279	-0.217515	-0.743853	0.170629	-0.0940688	0.0600598	0.216298	-0.140541	0.188173	-0.00451176	0.144764	-0.116814	0.11157	0.0668321	0.0758359	-0.0983168	0.0378834	0.114083	0.0062414	-0.0913818	-0.0383151	0.15224	-0.0681227	-0.0929915	-0.119195	0.198228
91180_6w_G2_L.tif	0.281785	-0.198792	-0.768319	0.169776	-0.0914449	0.0570306	0.208863	-0.13782	0.192302	-0.0144728	0.141852	-0.107196	0.118161	0.051904	0.0731345	-0.0864496	0.0462039	0.097727	0.00361029	-0.0757968	-0.0280114	0.135598	-0.0716977	-0.0730863	-0.106438	0.181577
91184_6w_G2_L.tif	0.264311	-0.206841	-0.766117	0.147338	-0.0807295	0.0668504	0.200271	-0.138671	0.19806	-0.00158281	0.130146	-0.115246	0.128157	0.0658834	0.0601771	-0.0986445	0.0574734	0.109851	-0.00761387	-0.0877931	-0.0136404	0.1488	-0.0816359	-0.0851818	-0.0888576	0.195238
91186_6w_G2_L.tif	0.265013	-0.186904	-0.783224	0.149611	-0.0825619	0.0586533	0.197619	-0.129722	0.203168	-0.00738313	0.125469	-0.109237	0.136442	0.0566071	0.054861	-0.0922742	0.0679256	0.0996524	-0.0153936	-0.0816345	-0.00261566	0.136353	-0.0892884	-0.0737821	-0.0774157	0.180059
91190_6w_G2_L.tif	0.262929	-0.198644	-0.776241	0.153238	-0.0892211	0.0520392	0.199601	-0.132737	0.204769	-0.00107401	0.130409	-0.107767	0.133453	0.0598424	0.0602267	-0.0904004	0.0631776	0.102208	-0.00994678	-0.0804828	-0.00823558	0.139129	-0.0860421	-0.0772678	-0.0848795	0.181916
91194_6w_G2_L.tif	0.2493	-0.196091	-0.797561	0.137217	-0.0785995	0.0602876	0.188734	-0.133865	0.206402	-0.0077571	0.123434	-0.104768	0.140295	0.0527073	0.0569562	-0.0823321	0.072031	0.093767	-0.011782	-0.068949	0.0041982	0.132242	-0.0866756	-0.0611487	-0.0667332	0.17869
91198_6w_G2_L.tif	0.262974	-0.195113	-0.781804	0.153766	-0.0796137	0.0642417	0.199448	-0.131085	0.204237	-0.0055264	0.130697	-0.105302	0.134767	0.0566179	0.060651	-0.0871848	0.063597	0.0973353	-0.0104079	-0.0775591	-0.00779252	0.134074	-0.0893068	-0.076783	-0.0874457	0.172519
91204_6w_G2_L.tif	0.273638	-0.200659	-0.771223	0.161434	-0.0824227	0.0666796	0.205065	-0.136744	0.1982	-0.00693325	0.136525	-0.109527	0.123038	0.0549414	0.0672778	-0.0902156	0.0500011	0.0972834	-0.0024308	-0.0799272	-0.0202925	0.138877	-0.0760704	-0.0746177	-0.101305	0.179409
91207_6w_G2_L.tif	0.26804	-0.196351	-0.776268	0.154945	-0.0864494	0.0574781	0.198598	-0.137479	0.202432	-0.00385935	0.130845	-0.11001	0.13097	0.0585662	0.0628649	-0.0892682	0.0580865	0.0983721	-0.00656197	-0.0782561	-0.0123436	0.137616	-0.0817157	-0.0739093	-0.0884984	0.182155
91213_6w_G2_L.tif	0.276958	-0.194651	-0.77072	0.168881	-0.0881373	0.0583994	0.207392	-0.132512	0.20024	-0.00636438	0.137975	-0.106118	0.126408	0.0563621	0.0674153	-0.0881979	0.0523998	0.0968757	-0.00430277	-0.0801652	-0.021838	0.132796	-0.0816702	-0.0791545	-0.10212	0.173848
91225_6w_G2_L.tif	0.264255	-0.19277	-0.789315	0.160091	-0.0880161	0.0523125	0.203499	-0.124952	0.202072	-0.0143229	0.134797	-0.0979906	0.133765	0.0484739	0.0644965	-0.0789343	0.0642817	0.0914611	-0.00810076	-0.0698749	-0.00843849	0.126401	-0.0857727	-0.0653473	-0.0875235	0.165453
91238_6w_G2_L.tif	0.262565	-0.201852	-0.778417	0.152781	-0.082989	0.061722	0.199646	-0.134914	0.200601	-0.00708612	0.132329	-0.107111	0.131719	0.0582713	0.0636821	-0.0873834	0.0613873	0.101362	-0.00567016	-0.0762068	-0.0114162	0.13725	-0.0830309	-0.0745961	-0.0904059	0.177763
91247_6w_G2_L.tif	0.261232	-0.19901	-0.783481	0.155712	-0.0867333	0.0550892	0.202262	-0.128194	0.203591	-0.00742195	0.132782	-0.102993	0.133937	0.0547658	0.0634697	-0.0834996	0.0622274	0.0950049	-0.00776942	-0.0737637	-0.00986842	0.131058	-0.0854281	-0.070969	-0.0862199	0.174221
91249_6w_G2_L.tif	0.266672	-0.202899	-0.770916	0.150242	-0.0829264	0.063804	0.200097	-0.138368	0.196394	-0.0069982	0.132055	-0.111785	0.127245	0.0607568	0.0632752	-0.0929955	0.0573465	0.105605	-0.00639008	-0.083612	-0.0141162	0.144085	-0.0801898	-0.079431	-0.088547	0.191596
91251_6w_G2_L.tif	0.269897	-0.206676	-0.766952	0.159822	-0.0879897	0.0595396	0.207203	-0.134337	0.199323	-0.00271581	0.135079	-0.112307	0.124506	0.0601896	0.0663681	-0.092818	0.0507945	0.101693	-0.00306252	-0.0829123	-0.0206723	0.141695	-0.0753445	-0.0767749	-0.0991502	0.1856
91254_6w_G2_L.tif	0.264793	-0.19781	-0.778997	0.153346	-0.0830849	0.061237	0.199766	-0.133954	0.202447	-0.0053309	0.130053	-0.109308	0.132044	0.0575101	0.0621296	-0.0885078	0.0610475	0.099441	-0.0082085	-0.0784676	-0.0116937	0.135137	-0.0824203	-0.0723944	-0.0878756	0.179103
91255_6w_G2_L.tif	0.275829	-0.196436	-0.777583	0.165592	-0.087869	0.0588678	0.204973	-0.13627	0.197941	-0.0118541	0.138161	-0.105753	0.123959	0.0505138	0.0692637	-0.0849294	0.0506973	0.0922783	0.000494638	-0.0720123	-0.022693	0.129666	-0.0728853	-0.0644626	-0.100289	0.174798
91256_6w_G2_L.tif	0.270529	-0.171479	-0.788471	0.159257	-0.085662	0.0516941	0.19915	-0.12324	0.206346	-0.0097781	0.126359	-0.103621	0.140796	0.0533252	0.0533793	-0.0893479	0.0708355	0.0930024	-0.0186118	-0.0794634	-0.000471394	0.127589	-0.0975572	-0.076279	-0.0766212	0.168341
91262_6w_G2_L.tif	0.260357	-0.186853	-0.793513	0.152421	-0.0847073	0.0534844	0.195555	-0.128559	0.207229	-0.00896381	0.128095	-0.10082	0.139088	0.0499837	0.0595744	-0.0797086	0.0706294	0.0919468	-0.0124273	-0.0696647	-0.000429612	0.127137	-0.0924036	-0.0676988	-0.0770482	0.167295
91265_6w_G2_L.tif	0.276271	-0.193971	-0.774119	0.168088	-0.0857837	0.0612627	0.208362	-0.130165	0.200047	-0.00846842	0.138113	-0.104839	0.126331	0.0537101	0.0661491	-0.0886209	0.05193	0.0934395	-0.00473377	-0.0789013	-0.0221313	0.129488	-0.0802385	-0.0745312	-0.100196	0.173509
91270_6w_G2_L.tif	0.272611	-0.188605	-0.781377	0.167886	-0.0921891	0.0480265	0.206321	-0.125728	0.205433	-0.00598308	0.134157	-0.103564	0.131221	0.0509286	0.0636403	-0.084888	0.0586951	0.0909644	-0.0066391	-0.0730502	-0.0147022	0.125999	-0.0847371	-0.0704446	-0.0924346	0.168458
91271_6w_G2_L.tif	0.275892	-0.185245	-0.77424	0.165195	-0.0893011	0.0530334	0.205455	-0.127888	0.202219	-0.00600746	0.132898	-0.107029	0.131069	0.0567033	0.0598794	-0.0932005	0.0591879	0.0978946	-0.0113516	-0.0842087	-0.0137145	0.133643	-0.0867914	-0.0793725	-0.0912017	0.176481
91272_6w_G2_L.tif	0.280215	-0.196993	-0.763531	0.16724	-0.090235	0.0575286	0.209688	-0.133636	0.196278	-0.00641505	0.135607	-0.114226	0.122215	0.0589348	0.0663187	-0.095192	0.0501043	0.10351	-0.0028873	-0.0849088	-0.0238994	0.140694	-0.0761577	-0.0800898	-0.103716	0.183554
91279_6w_G2_L.tif	0.284461	-0.198465	-0.760002	0.171038	-0.0895964	0.0608508	0.209766	-0.138651	0.192874	-0.00922037	0.142688	-0.108566	0.117312	0.0567448	0.0705424	-0.0935064	0.0442779	0.101601	0.00105067	-0.0839426	-0.02743	0.143473	-0.0759012	-0.0852286	-0.110042	0.183871
91285_6w_G2_L.tif	0.267397	-0.200564	-0.775584	0.155189	-0.0870678	0.0577321	0.203797	-0.132555	0.196155	-0.0115521	0.135522	-0.105626	0.126611	0.0547791	0.0646555	-0.0888315	0.0574074	0.100421	-0.00570262	-0.079261	-0.0142434	0.138589	-0.0803594	-0.0746148	-0.0885885	0.186294
91292_6w_G2_L.tif	0.262638	-0.198752	-0.78573	0.155816	-0.0837021	0.0598095	0.201375	-0.13077	0.2043	-0.00714455	0.132783	-0.104057	0.1321	0.0521966	0.06332	-0.0844854	0.0591256	0.0912456	-0.00643923	-0.0724867	-0.012149	0.128877	-0.0791268	-0.0627663	-0.0884947	0.172517
91300_6w_G2_L.tif	0.283025	-0.196817	-0.761293	0.170417	-0.0934481	0.053837	0.210498	-0.135039	0.192097	-0.0115539	0.141153	-0.108416	0.120536	0.0590249	0.0695408	-0.0927714	0.0475182	0.103094	-0.00131565	-0.0851282	-0.0261779	0.141368	-0.0771351	-0.0844966	-0.104999	0.186481
91306_6w_G2_L.tif	0.26875	-0.1973	-0.77696	0.162918	-0.0928255	0.0485231	0.203403	-0.132038	0.205086	-0.00232215	0.133921	-0.106266	0.131219	0.0568192	0.0642461	-0.0871277	0.0582907	0.0968729	-0.00623157	-0.0767891	-0.0144479	0.133291	-0.0797754	-0.0690471	-0.0946754	0.172466
91316_6w_G2_L.tif	0.269433	-0.198487	-0.777833	0.167608	-0.0944897	0.0466155	0.207514	-0.127515	0.202635	-0.00739863	0.138773	-0.100094	0.130499	0.054837	0.0679592	-0.0821064	0.0566985	0.0941153	-0.00545721	-0.0756039	-0.0180785	0.128032	-0.0813178	-0.0706946	-0.096334	0.170691
91331_6w_G2_L.tif	0.259273	-0.18419	-0.792796	0.149511	-0.0829071	0.0547605	0.196499	-0.124271	0.20652	-0.00961147	0.126932	-0.100135	0.141246	0.0520696	0.0546698	-0.0848355	0.0717917	0.0916426	-0.0166694	-0.0741246	0.00410797	0.1308	-0.0974348	-0.0734322	-0.071232	0.171816
91337_6w_G2_L.tif	0.254829	-0.219744	-0.768018	0.139544	-0.0815577	0.0662619	0.193096	-0.148459	0.19896	0.00166393	0.129736	-0.117155	0.126899	0.0675437	0.0654436	-0.0941496	0.0559874	0.111714	-0.000256215	-0.0815335	-0.013257	0.153211	-0.0728696	-0.0781914	-0.0889922	0.199293
91351_6w_G2_L.tif	0.262809	-0.213758	-0.765116	0.151909	-0.0835908	0.0648348	0.203955	-0.137639	0.199813	0.000607923	0.135452	-0.111567	0.125287	0.0640541	0.0634547	-0.0970417	0.0526674	0.106786	-0.0042852	-0.085946	-0.0188792	0.146244	-0.0762585	-0.0808017	-0.0953088	0.192319
91354_6w_G2_L.tif	0.258289	-0.191174	-0.785693	0.152513	-0.0904208	0.0453212	0.196189	-0.128175	0.211528	0.00149687	0.126516	-0.104218	0.141794	0.0588708	0.0560865	-0.0866944	0.0711434	0.0976846	-0.0148914	-0.0763101	3.15304e-05	0.132636	-0.093462	-0.0738715	-0.0771089	0.171921
91357_6w_G2_L.tif	0.260573	-0.198029	-0.78368	0.154166	-0.0816984	0.0614097	0.202825	-0.126534	0.204865	-0.00572185	0.132795	-0.10228	0.133439	0.0536542	0.0595352	-0.0881846	0.062657	0.094879	-0.0109264	-0.07748	-0.00879737	0.131569	-0.0861403	-0.0714551	-0.0854457	0.174006
91359_6w_G2_L.tif	0.262596	-0.194198	-0.788322	0.158534	-0.0878173	0.0523932	0.202304	-0.126054	0.206878	-0.00665998	0.13141	-0.102487	0.134682	0.05039	0.0631538	-0.0807916	0.0627764	0.0896995	-0.00908301	-0.0714679	-0.00744989	0.127985	-0.0844474	-0.0639623	-0.0866801	0.16662
91363_6w_G2_L.tif	0.277888	-0.21005	-0.756789	0.168206	-0.0877157	0.0643144	0.211023	-0.138668	0.198275	0.000750315	0.140341	-0.113903	0.118954	0.0629363	0.0699683	-0.0965841	0.0428138	0.10418	0.000703703	-0.087313	-0.0328868	0.140969	-0.0700004	-0.0809163	-0.112576	0.186079
91374_6w_G2_L.tif	0.248623	-0.2046	-0.784918	0.135656	-0.0866324	0.0521524	0.189422	-0.137644	0.206745	0.000345446	0.121946	-0.111811	0.138908	0.0618142	0.0561025	-0.089605	0.0714206	0.105179	-0.0101348	-0.0748312	0.00405121	0.145135	-0.0848962	-0.0696332	-0.0706372	0.187843
91381_6w_G2_L.tif	0.267534	-0.192409	-0.784559	0.16526	-0.0908778	0.0492198	0.207112	-0.1223	0.203351	-0.0109083	0.136884	-0.0973073	0.132594	0.0499077	0.0636947	-0.0825303	0.0614867	0.0913956	-0.0083488	-0.0730096	-0.0117541	0.126187	-0.0865648	-0.0698925	-0.0905527	0.166386
91386_6w_G2_L.tif	0.267218	-0.204255	-0.77057	0.157665	-0.0909202	0.0533854	0.201167	-0.138342	0.201559	-0.00181806	0.134871	-0.108653	0.128781	0.0614077	0.0651196	-0.0905745	0.0565765	0.10355	-0.00357894	-0.0792362	-0.0167535	0.139855	-0.0786238	-0.0759615	-0.0948457	0.182977
91394_6w_G2_L.tif	0.273389	-0.220749	-0.751427	0.151553	-0.0779995	0.0775651	0.202861	-0.152206	0.191572	0.000654093	0.136941	-0.122591	0.112249	0.0664664	0.0690342	-0.103687	0.0399836	0.113827	0.00411537	-0.0914636	-0.031621	0.156497	-0.0620462	-0.0833697	-0.107051	0.207504
91406_6w_G2_L.tif	0.271829	-0.209607	-0.762088	0.159596	-0.091269	0.0567308	0.20646	-0.138815	0.197095	-0.00213802	0.135552	-0.115177	0.122408	0.0631044	0.0672542	-0.0954805	0.0492337	0.106353	1.42014e-05	-0.0834145	-0.0233439	0.145639	-0.0715462	-0.0775784	-0.101598	0.190785
91407_6w_G2_L.tif	0.274436	-0.198467	-0.767591	0.154313	-0.0835398	0.0648967	0.201357	-0.140695	0.195077	-0.00734523	0.131123	-0.116592	0.123941	0.0599259	0.063703	-0.0957753	0.0526918	0.104207	-0.00309364	-0.0827037	-0.0181475	0.144542	-0.0771992	-0.0794284	-0.092758	0.193123
91417_6w_G2_L.tif	0.251654	-0.178179	-0.807869	0.149297	-0.0830642	0.049085	0.193019	-0.118183	0.213903	-0.0100365	0.124176	-0.0929475	0.151133	0.0483798	0.0522654	-0.0760288	0.0830644	0.0865677	-0.0217409	-0.0666278	0.0111438	0.116987	-0.103113	-0.0627034	-0.0645723	0.154389
91427_6w_G2_L.tif	0.263175	-0.19445	-0.779126	0.150883	-0.0818278	0.0612036	0.198235	-0.132209	0.203087	-0.00494599	0.130472	-0.10551	0.13431	0.0581598	0.058645	-0.0903244	0.0644569	0.100394	-0.0124461	-0.0813877	-0.00633737	0.137624	-0.0906512	-0.0805177	-0.081992	0.181081
91433_6w_G2_L.tif	0.274636	-0.201008	-0.766001	0.167807	-0.092598	0.0528722	0.208099	-0.133317	0.197289	-0.00728939	0.139444	-0.106077	0.125969	0.0604216	0.0700418	-0.0870107	0.0537713	0.104067	-0.0028347	-0.0815187	-0.0225694	0.137265	-0.0822944	-0.0847932	-0.102953	0.178581
91445_6w_G2_L.tif	0.292711	-0.200654	-0.746791	0.171118	-0.0881908	0.0671954	0.212117	-0.144249	0.188071	-0.00667576	0.141639	-0.119134	0.109909	0.0612503	0.0718199	-0.101717	0.0368056	0.108714	0.00239516	-0.0942222	-0.0365139	0.150303	-0.0697351	-0.0920809	-0.114236	0.200152
91447_6w_G2_L.tif	0.268123	-0.166825	-0.796149	0.160277	-0.0890208	0.0431306	0.195997	-0.123287	0.21266	-0.0054034	0.124548	-0.101439	0.143408	0.0482144	0.0535677	-0.083187	0.0736876	0.0866676	-0.0194903	-0.0736106	0.00380745	0.122412	-0.0989333	-0.0689471	-0.0722063	0.161997
91448_6w_G2_L.tif	0.261221	-0.190397	-0.78792	0.145821	-0.0847443	0.0549979	0.195814	-0.131083	0.201041	-0.0117539	0.125636	-0.107773	0.134942	0.0523479	0.0575419	-0.0870996	0.0681152	0.0974184	-0.011206	-0.074012	0.00125801	0.139058	-0.087195	-0.0686179	-0.0745034	0.181092
99783_6w_G2_L.tif	0.270976	-0.205798	-0.763651	0.153525	-0.0843965	0.0645364	0.204778	-0.137833	0.194483	-0.00548214	0.131675	-0.11762	0.123146	0.0626964	0.0638802	-0.0977514	0.053027	0.108991	-0.00380318	-0.0865972	-0.0184063	0.148889	-0.0758615	-0.0816236	-0.0958474	0.194068
99791_6w_G2_L.tif	0.276967	-0.211704	-0.759206	0.162392	-0.086635	0.0658884	0.206219	-0.14532	0.191761	-0.00695796	0.142544	-0.111471	0.115586	0.0597307	0.072747	-0.093546	0.0428549	0.105605	0.00462009	-0.0830223	-0.0309647	0.14497	-0.067905	-0.079426	-0.108588	0.192861
99792_6w_G2_L.tif	0.267236	-0.227315	-0.758918	0.153685	-0.0790981	0.0759062	0.207646	-0.146704	0.186487	-0.00888357	0.141437	-0.116875	0.110981	0.0610028	0.0757388	-0.0946232	0.039597	0.109508	0.0114761	-0.0806705	-0.0332134	0.15106	-0.0589944	-0.0763267	-0.110375	0.200237
99795_6w_G2_L.tif	0.271573	-0.195129	-0.779575	0.161861	-0.0839663	0.0620931	0.20265	-0.134612	0.197528	-0.0137014	0.138506	-0.101174	0.127704	0.0519363	0.0675523	-0.0835463	0.0560668	0.0944755	-0.00361032	-0.0738982	-0.0169619	0.131114	-0.081769	-0.0725672	-0.0956978	0.173148
99799_6w_G2_L.tif	0.272925	-0.193639	-0.779001	0.164181	-0.088057	0.0563864	0.206345	-0.129581	0.198427	-0.0129561	0.137024	-0.103131	0.127111	0.050687	0.0666513	-0.0845926	0.0556125	0.0934672	-0.00475005	-0.0752172	-0.016924	0.130794	-0.080834	-0.0708716	-0.0945286	0.174472
99804_6w_G2_L.tif	0.269868	-0.203829	-0.769192	0.151435	-0.0820359	0.0665445	0.201862	-0.139497	0.193541	-0.00919098	0.132843	-0.113862	0.12279	0.0583479	0.0651241	-0.0936124	0.0529482	0.104353	-0.00269661	-0.0820573	-0.0163091	0.14662	-0.0768456	-0.0789002	-0.0918972	0.193648
99809_6w_G2_L.tif	0.261029	-0.209672	-0.772439	0.148241	-0.0855602	0.0602637	0.198971	-0.139538	0.193203	-0.0111357	0.134734	-0.108137	0.127968	0.061476	0.0674753	-0.087422	0.0600517	0.108789	-0.00247067	-0.0783846	-0.0118158	0.146714	-0.080979	-0.0802571	-0.0901671	0.189063
99817_6w_G2_L.tif	0.279113	-0.193524	-0.769924	0.169989	-0.0922113	0.0528158	0.20862	-0.13196	0.197964	-0.00900336	0.138345	-0.106673	0.12487	0.0555362	0.0678278	-0.0886997	0.0511751	0.096804	-0.00359853	-0.0804577	-0.0212709	0.135625	-0.0789862	-0.076838	-0.101922	0.176386
99857_6w_G2_L.tif	0.264049	-0.210407	-0.764996	0.145223	-0.0753667	0.0741313	0.198516	-0.143118	0.199909	0.00245809	0.127159	-0.121017	0.125312	0.0657175	0.0604882	-0.100559	0.055236	0.1112	-0.00586074	-0.0884919	-0.0154334	0.151323	-0.0751253	-0.0809749	-0.0938863	0.194516
99859_6w_G2_L.tif	0.265527	-0.20018	-0.768736	0.144106	-0.083116	0.0622349	0.194847	-0.142235	0.198931	-0.00159063	0.12621	-0.117322	0.129363	0.0643962	0.0584425	-0.0980268	0.0610971	0.11035	-0.00951587	-0.0871655	-0.00635076	0.153112	-0.0831602	-0.0835409	-0.0835389	0.195861
99867_6w_G2_L.tif	0.266078	-0.208065	-0.77067	0.150658	-0.0802363	0.0685254	0.199766	-0.141868	0.192866	-0.0103412	0.135811	-0.109873	0.124287	0.059717	0.0678392	-0.0899407	0.0549165	0.106223	-0.00156688	-0.0803175	-0.0178515	0.143991	-0.077263	-0.0789548	-0.0939759	0.190245
99880_6w_G2_L.tif	0.274295	-0.220111	-0.748011	0.159416	-0.0945275	0.056883	0.208441	-0.145184	0.188846	-0.00375082	0.139966	-0.118345	0.116238	0.0699937	0.0734395	-0.0973397	0.0442628	0.117604	0.00558385	-0.0883452	-0.0296348	0.157202	-0.0701759	-0.0917083	-0.108723	0.203685
99882_6w_G2_L.tif	0.270849	-0.201858	-0.771293	0.162841	-0.0896385	0.055954	0.203984	-0.136341	0.200558	-0.00465874	0.136939	-0.107081	0.127558	0.0589791	0.0679284	-0.087399	0.0539594	0.0998177	-0.0025297	-0.0779724	-0.0202753	0.135483	-0.0788815	-0.0759637	-0.0991575	0.178199
99883_6w_G2_L.tif	0.270133	-0.210872	-0.755761	0.154658	-0.0878183	0.0612685	0.202972	-0.142664	0.198265	0.00348954	0.132406	-0.119383	0.1247	0.0704874	0.0650551	-0.0995269	0.0519148	0.113985	-0.00310946	-0.0900175	-0.0214409	0.151823	-0.0778752	-0.0901015	-0.0994413	0.196854
99886_6w_G2_L.tif	0.267018	-0.199067	-0.773214	0.153428	-0.0886567	0.0547711	0.202047	-0.133379	0.198508	-0.00711155	0.13127	-0.1104	0.129901	0.0599704	0.0615045	-0.0925662	0.0589611	0.10267	-0.0073668	-0.0813779	-0.01061	0.143191	-0.0820895	-0.0772632	-0.087273	0.187135
99893_6w_G2_L.tif	0.258443	-0.202116	-0.781733	0.147446	-0.0844306	0.0582083	0.199377	-0.131736	0.197035	-0.0126324	0.1342	-0.101568	0.13136	0.055114	0.0618799	-0.0869155	0.0643739	0.101475	-0.00852782	-0.0770893	-0.00515941	0.140682	-0.0858876	-0.0751755	-0.0809299	0.184308
99894_6w_G2_L.tif	0.273918	-0.200865	-0.76812	0.159868	-0.0818255	0.0676272	0.207302	-0.134047	0.194114	-0.0103216	0.135735	-0.111157	0.123431	0.0579168	0.0651129	-0.0940948	0.0526117	0.103249	-0.0032397	-0.0825815	-0.0203506	0.141253	-0.0786977	-0.0804549	-0.0999897	0.183607
99902_6w_G2_L.tif	0.271633	-0.212792	-0.758113	0.156837	-0.0868485	0.0637963	0.20625	-0.141197	0.191748	-0.00594945	0.137742	-0.114578	0.119737	0.0643216	0.0700655	-0.0946221	0.0486537	0.110996	0.000732714	-0.086201	-0.0240985	0.150532	-0.0751432	-0.0873519	-0.102359	0.196208
99906_6w_G2_L.tif	0.280778	-0.174832	-0.785705	0.175	-0.0892854	0.0520001	0.212315	-0.115655	0.199085	-0.0207502	0.136758	-0.098363	0.129989	0.0435606	0.0635114	-0.0830797	0.0584189	0.0851036	-0.00906667	-0.0735844	-0.0145315	0.120947	-0.0897559	-0.0735555	-0.0925102	0.163209
99913_6w_G2_L.tif	0.273522	-0.188884	-0.773631	0.162765	-0.0923902	0.0482261	0.204541	-0.129198	0.199836	-0.00850827	0.13504	-0.103861	0.129782	0.0560179	0.0616779	-0.090863	0.0602591	0.100784	-0.0100878	-0.083047	-0.0130147	0.135847	-0.0875174	-0.0817107	-0.0880158	0.182431
99916_6w_G2_L.tif	0.268414	-0.205596	-0.767589	0.157598	-0.082132	0.0663595	0.203644	-0.137242	0.199717	-0.00258515	0.135943	-0.109662	0.12693	0.0621538	0.06568	-0.0923916	0.0537171	0.103854	-0.00584059	-0.0852152	-0.0203186	0.140043	-0.0795741	-0.0810048	-0.0985918	0.183688
99928_6w_G2_L.tif	0.265169	-0.20592	-0.771632	0.152208	-0.0898665	0.0546741	0.197788	-0.142156	0.196294	-0.00799818	0.13625	-0.106399	0.127001	0.0598058	0.0672859	-0.0875815	0.0587352	0.107093	-0.0027812	-0.0784934	-0.0137649	0.144317	-0.0795862	-0.0780361	-0.0908921	0.188486
99936_6w_G2_L.tif	0.245758	-0.208451	-0.789683	0.138803	-0.0848498	0.0549231	0.192294	-0.134575	0.202679	-0.00774418	0.127897	-0.104338	0.138892	0.0588683	0.0618775	-0.081821	0.0706597	0.101597	-0.00679551	-0.0694622	0.000555506	0.138454	-0.0845026	-0.0670228	-0.0747815	0.18077
99948_6w_G2_L.tif	0.266041	-0.210876	-0.771884	0.155516	-0.0764707	0.0737767	0.200191	-0.14346	0.198908	-0.00429889	0.135946	-0.111449	0.123753	0.0586091	0.0710789	-0.0872506	0.049682	0.100169	0.00208726	-0.076574	-0.0233594	0.138448	-0.0726926	-0.0735233	-0.103281	0.180912
99952_6w_G2_L.tif	0.252986	-0.218249	-0.770131	0.134035	-0.0731645	0.0746181	0.195686	-0.143277	0.191299	-0.0065424	0.129239	-0.116172	0.125961	0.0661002	0.0622515	-0.0967932	0.0597121	0.114926	-0.004519	-0.0858242	-0.00968633	0.155643	-0.0767154	-0.0823327	-0.082917	0.203869
99953_6w_G2_L.tif	0.267891	-0.202031	-0.775542	0.156452	-0.0810085	0.0665176	0.201774	-0.136984	0.198135	-0.00865081	0.136864	-0.105524	0.126147	0.055247	0.0661052	-0.0883273	0.0548685	0.0986538	-0.0042623	-0.0786649	-0.0173075	0.136693	-0.0786283	-0.073752	-0.095036	0.180372
99956_6w_G2_L.tif	0.272101	-0.196605	-0.774555	0.160784	-0.0870695	0.0584356	0.206441	-0.130558	0.196325	-0.0122276	0.136061	-0.106086	0.125897	0.0536611	0.0654624	-0.0885517	0.0554911	0.0982515	-0.004719	-0.0784086	-0.0163096	0.136739	-0.0816683	-0.0766441	-0.0934581	0.181209
99959_6w_G2_L.tif	0.254262	-0.210003	-0.7844	0.145582	-0.0782941	0.066895	0.19715	-0.137103	0.19967	-0.00848643	0.132993	-0.105854	0.12964	0.0550051	0.0660915	-0.0841937	0.0590308	0.0975894	-0.00291683	-0.0726581	-0.0113796	0.136441	-0.0760333	-0.0657215	-0.0858136	0.182507
99969_6w_G2_L.tif	0.252636	-0.2075	-0.788723	0.140223	-0.074622	0.0698243	0.194433	-0.13746	0.197581	-0.0117383	0.130342	-0.106597	0.129063	0.0520783	0.0635124	-0.085075	0.062166	0.0981719	-0.00321826	-0.0708099	-0.00694138	0.137808	-0.0765738	-0.0639259	-0.0796552	0.185
99974_6w_G2_L.tif	0.265216	-0.198893	-0.784503	0.161715	-0.0870782	0.0562346	0.201707	-0.13269	0.204266	-0.00775944	0.136175	-0.101155	0.131254	0.0514369	0.0687273	-0.0783228	0.0581442	0.090972	-0.00314264	-0.068867	-0.0147908	0.127012	-0.0810767	-0.0659653	-0.0948984	0.166282
99983_6w_G2_L.tif	0.280753	-0.2052	-0.76313	0.171153	-0.0910884	0.059254	0.211555	-0.137254	0.193004	-0.0102904	0.142549	-0.109577	0.11824	0.0571744	0.0730852	-0.0902228	0.0436548	0.100256	0.00484483	-0.0784332	-0.0317822	0.137256	-0.0695072	-0.0754563	-0.112178	0.18134
99985_6w_G2_L.tif	0.275331	-0.198699	-0.765987	0.165446	-0.0932347	0.0513462	0.20835	-0.131902	0.196617	-0.00770451	0.136256	-0.109961	0.125338	0.0597107	0.0671491	-0.090699	0.0541781	0.104533	-0.00357324	-0.0823489	-0.0194292	0.141311	-0.0812695	-0.0833669	-0.0997245	0.182334
99989_6w_G2_L.tif	0.272632	-0.211892	-0.760944	0.163656	-0.0936016	0.0545085	0.208145	-0.138792	0.195658	-0.0041467	0.140427	-0.11037	0.12	0.0608557	0.0730438	-0.0891089	0.0472421	0.105407	0.00215324	-0.081888	-0.0264956	0.143756	-0.0736333	-0.0818033	-0.104627	0.189818
99990_6w_G2_L.tif	0.293303	-0.209925	-0.742842	0.180426	-0.0910044	0.0663255	0.218712	-0.141877	0.190984	-0.00173626	0.146666	-0.117886	0.107758	0.0626107	0.0772271	-0.099261	0.0291403	0.104589	0.00776873	-0.0915957	-0.0456234	0.146101	-0.0643351	-0.0897116	-0.127754	0.19194
99991_6w_G2_L.tif	0.278416	-0.194597	-0.769863	0.169739	-0.0906809	0.0552407	0.210004	-0.129991	0.19619	-0.0115854	0.137632	-0.10781	0.125175	0.0560392	0.0684784	-0.0878161	0.0528961	0.0994599	-0.0026117	-0.0790386	-0.0220225	0.134647	-0.0806731	-0.0793798	-0.102941	0.175093
99993_6w_G2_L.tif	0.285269	-0.2073	-0.751921	0.171481	-0.091813	0.0608622	0.213735	-0.139524	0.190607	-0.00657375	0.142349	-0.115496	0.113997	0.061876	0.0736193	-0.0960477	0.0394407	0.106573	0.00348495	-0.0886578	-0.035256	0.145732	-0.0687771	-0.0853946	-0.114735	0.192469
99999_6w_G2_L.tif	0.271395	-0.198051	-0.771348	0.165561	-0.0931176	0.0495258	0.205882	-0.131384	0.201085	-0.00527052	0.137047	-0.104646	0.129608	0.0592515	0.0670806	-0.0862284	0.056757	0.100325	-0.00571146	-0.0799699	-0.0174589	0.135256	-0.0842165	-0.0806255	-0.097002	0.176256
90002_6w_G2_L.tif	0.264893	-0.198317	-0.778349	0.152064	-0.0791597	0.0665481	0.200094	-0.134013	0.202001	-0.00509976	0.130308	-0.109531	0.131098	0.0574958	0.0604287	-0.0914952	0.0596243	0.0990045	-0.0089185	-0.0803895	-0.0121337	0.136182	-0.0817835	-0.0729896	-0.0881038	0.180541
90004_6w_G2_L.tif	0.263861	-0.187165	-0.787307	0.159528	-0.0905919	0.0460112	0.199154	-0.126767	0.211947	0.000261307	0.128518	-0.103349	0.139361	0.0543854	0.057985	-0.0851149	0.0676664	0.0925728	-0.0131553	-0.0741509	-0.00500535	0.126099	-0.0899552	-0.0682236	-0.0824785	0.165912
90010_6w_G2_L.tif	0.272055	-0.184408	-0.788688	0.170108	-0.08543	0.0569027	0.207037	-0.121807	0.207157	-0.00924196	0.136109	-0.097269	0.133268	0.0460844	0.0634079	-0.0809452	0.0600476	0.0843342	-0.00961286	-0.0717554	-0.0150155	0.116492	-0.0873471	-0.0664279	-0.0929874	0.157933
90015_6w_G2_L.tif	0.273224	-0.190573	-0.776353	0.159525	-0.083665	0.0618533	0.20164	-0.134353	0.20212	-0.00548084	0.131647	-0.109606	0.128906	0.0548285	0.0623654	-0.0902575	0.0561858	0.0952113	-0.00744031	-0.079348	-0.0142	0.134919	-0.0832663	-0.0754732	-0.0911635	0.178754
90022_6w_G2_L.tif	0.262353	-0.198085	-0.783567	0.150868	-0.0841699	0.0588334	0.199826	-0.131912	0.199528	-0.0111804	0.130637	-0.106567	0.131782	0.0540178	0.0632513	-0.084839	0.0619385	0.0969006	-0.00703529	-0.0742903	-0.00868499	0.134985	-0.0827694	-0.0695407	-0.0830889	0.18081
90026_6w_G2_L.tif	0.241626	-0.205164	-0.803799	0.129581	-0.067586	0.0728043	0.185501	-0.138044	0.198076	-0.0158503	0.12526	-0.104005	0.13526	0.0491922	0.0616281	-0.0791448	0.0702626	0.0944001	-0.0048521	-0.0639617	0.00490955	0.135835	-0.0781174	-0.0553689	-0.0681689	0.179726
90029_6w_G2_L.tif	0.245731	-0.206585	-0.793499	0.137373	-0.08234	0.0575558	0.188484	-0.138204	0.204761	-0.0066097	0.126566	-0.104887	0.139061	0.056868	0.0615177	-0.0810178	0.0699414	0.0981821	-0.00590611	-0.0667753	0.00088019	0.13613	-0.0813712	-0.0609999	-0.0738258	0.178969
90030_6w_G2_L.tif	0.260809	-0.214522	-0.772255	0.146769	-0.0771853	0.0719869	0.199083	-0.142914	0.195419	-0.00620228	0.133241	-0.113615	0.122881	0.0593219	0.0677565	-0.0909818	0.0527551	0.104984	0.00148813	-0.0778621	-0.018266	0.145045	-0.0717573	-0.0738598	-0.0939695	0.191851
90032_6w_G2_L.tif	0.265841	-0.214881	-0.764198	0.153451	-0.0825633	0.0676314	0.205045	-0.139671	0.194755	-0.00469408	0.137107	-0.112495	0.121779	0.0624665	0.0688167	-0.0931736	0.0491348	0.106263	0.000131701	-0.0833371	-0.0235363	0.14526	-0.0743227	-0.0816342	-0.097989	0.194816
90034_6w_G2_L.tif	0.252526	-0.223711	-0.769693	0.135351	-0.0740343	0.0750901	0.192775	-0.149961	0.192981	-0.00365923	0.131249	-0.117071	0.123117	0.0658198	0.0662357	-0.0953439	0.0549253	0.113602	0.00135421	-0.0824142	-0.014727	0.155017	-0.0674157	-0.0755734	-0.0892938	0.202853
90035_6w_G2_L.tif	0.247487	-0.219243	-0.785285	0.136284	-0.0661908	0.0800524	0.191479	-0.145329	0.196359	-0.00774932	0.131155	-0.111152	0.12533	0.0566617	0.0668646	-0.0877876	0.0556528	0.101159	0.00262462	-0.0724518	-0.0125522	0.142909	-0.0658005	-0.0626013	-0.0871238	0.189248
90042_6w_G2_L.tif	0.251213	-0.205093	-0.789195	0.135202	-0.0715581	0.0720554	0.187939	-0.142249	0.200217	-0.00793518	0.125666	-0.109943	0.133486	0.056734	0.0604863	-0.0870338	0.0651363	0.100203	-0.00637491	-0.0733344	-0.00250456	0.14071	-0.0780917	-0.064855	-0.0764189	0.185539
90049_6w_G2_L.tif	0.259566	-0.194959	-0.791099	0.148541	-0.0815618	0.0602135	0.195785	-0.132922	0.202938	-0.010719	0.129452	-0.103817	0.134369	0.0506498	0.0607846	-0.0834467	0.0644017	0.0920337	-0.00771702	-0.0695813	-0.00444957	0.131469	-0.0827043	-0.062305	-0.079764	0.174843
90056_6w_G2_L.tif	0.266527	-0.193257	-0.789701	0.155691	-0.078092	0.0671517	0.199176	-0.133652	0.19915	-0.0157622	0.134369	-0.101653	0.129863	0.0472117	0.0655454	-0.0808569	0.0587312	0.0887754	-0.00445065	-0.0686759	-0.0120261	0.1272	-0.0802874	-0.0625236	-0.0888039	0.170351
90058_6w_G2_L.tif	0.254281	-0.183858	-0.806744	0.148775	-0.0827985	0.0526114	0.192712	-0.125116	0.210344	-0.0122608	0.127477	-0.0941942	0.143551	0.0439031	0.0565834	-0.0756694	0.0750481	0.083539	-0.0148904	-0.0630758	0.00523274	0.118816	-0.0918033	-0.0538383	-0.0689927	0.160369
90064_6w_G2_L.tif	0.260503	-0.202841	-0.783717	0.147515	-0.0787565	0.0665986	0.197902	-0.136256	0.198897	-0.0100086	0.131246	-0.107756	0.129292	0.0538899	0.0631109	-0.087374	0.0584181	0.0960769	-0.00437118	-0.0737099	-0.0105467	0.136743	-0.077088	-0.0659033	-0.0848892	0.183026
90071_6w_G2_L.tif	0.269539	-0.194053	-0.775619	0.156722	-0.0885738	0.0542494	0.202073	-0.132437	0.198849	-0.00921778	0.132512	-0.107454	0.130484	0.0575029	0.0622693	-0.0898401	0.0602111	0.100903	-0.00857758	-0.0807684	-0.0118813	0.137724	-0.0839867	-0.0766381	-0.0872986	0.183307
90073_6w_G2_L.tif	0.263478	-0.180968	-0.793625	0.153194	-0.0881995	0.0474211	0.196127	-0.126884	0.207803	-0.00864565	0.125411	-0.103927	0.14022	0.0505218	0.0558278	-0.0841857	0.0704179	0.0901625	-0.0138934	-0.0705307	0.00137118	0.128066	-0.0911236	-0.0642565	-0.0738152	0.170033
90075_6w_G2_L.tif	0.247114	-0.174345	-0.819573	0.137639	-0.0750143	0.0574822	0.184705	-0.123325	0.213224	-0.0148035	0.118737	-0.0947121	0.152375	0.0424991	0.0491027	-0.0745648	0.0856065	0.0805236	-0.0216327	-0.0598597	0.0190879	0.117077	-0.099886	-0.0501678	-0.0538453	0.156556
90079_6w_G2_L.tif	0.282857	-0.192518	-0.767459	0.172732	-0.094189	0.0510415	0.210444	-0.13227	0.195458	-0.0113241	0.139132	-0.108294	0.122703	0.0555244	0.0687072	-0.0901509	0.0497159	0.0988207	-0.000770488	-0.0792176	-0.0252769	0.134513	-0.0771075	-0.0776503	-0.104214	0.178792
90081_6w_G2_L.tif	0.250365	-0.172931	-0.81474	0.141802	-0.0796125	0.0519529	0.187054	-0.122206	0.215942	-0.00952383	0.117767	-0.0980274	0.152442	0.0451595	0.0482839	-0.0775687	0.0847061	0.0823526	-0.0228384	-0.0634936	0.0166946	0.117306	-0.0996586	-0.0519632	-0.056406	0.157141
90087_6w_G2_L.tif	0.249008	-0.206742	-0.78473	0.134257	-0.0813896	0.0600603	0.189412	-0.139577	0.203114	-0.00299038	0.123829	-0.111365	0.135761	0.0604623	0.0581113	-0.0893035	0.0686362	0.10495	-0.00897567	-0.0761457	0.00150595	0.145685	-0.0820826	-0.0695825	-0.0721992	0.190291
90090_6w_G2_L.tif	0.259726	-0.20838	-0.77032	0.142076	-0.0839989	0.0613692	0.196291	-0.14079	0.198627	-0.00185212	0.128679	-0.114518	0.128238	0.0634223	0.0617472	-0.0941955	0.0595347	0.108961	-0.00880373	-0.0867272	-0.00795449	0.151719	-0.0795972	-0.0796213	-0.0821682	0.198536
90093_6w_G2_L.tif	0.260543	-0.187573	-0.79391	0.147829	-0.0834897	0.0555825	0.19565	-0.129009	0.203598	-0.0125269	0.126995	-0.103189	0.136111	0.0478845	0.0584996	-0.0823716	0.0679629	0.0904433	-0.0110866	-0.0693277	0.000217666	0.130435	-0.0890407	-0.0650651	-0.0720506	0.176889
90100_6w_G2_L.tif	0.252277	-0.211296	-0.779019	0.138538	-0.0819414	0.0621048	0.195095	-0.138377	0.199478	-0.00453641	0.128016	-0.111538	0.130725	0.060457	0.0597599	-0.0925777	0.0634338	0.106559	-0.00563739	-0.0779009	-0.0045742	0.14771	-0.0777065	-0.0712058	-0.0799077	0.192063
90108_6w_G2_L.tif	0.261844	-0.203095	-0.771599	0.145265	-0.087985	0.0549858	0.194926	-0.140921	0.203888	0.00299918	0.126029	-0.116202	0.131441	0.0641383	0.0587381	-0.0959026	0.0617077	0.10775	-0.00859295	-0.0836075	-0.00800533	0.14725	-0.0803758	-0.0766092	-0.0820166	0.193948
90113_6w_G2_L.tif	0.257856	-0.20857	-0.775148	0.142277	-0.0832078	0.0617287	0.194601	-0.141641	0.201914	-0.000292759	0.126041	-0.116352	0.130363	0.062562	0.060182	-0.0942756	0.0608558	0.106731	-0.00489821	-0.0792164	-0.00816951	0.147318	-0.0756644	-0.0711633	-0.0847244	0.190894
90116_6w_G2_L.tif	0.269301	-0.198515	-0.780786	0.156177	-0.0792096	0.068365	0.202139	-0.135518	0.195458	-0.0147389	0.136244	-0.105035	0.124668	0.0498743	0.0667142	-0.0857802	0.0543507	0.0942657	-0.00242903	-0.0738317	-0.0157873	0.134825	-0.0773065	-0.068607	-0.0933571	0.178519
90118_6w_G2_L.tif	0.245272	-0.175643	-0.815452	0.135122	-0.0793601	0.0509295	0.183408	-0.12415	0.216872	-0.0073055	0.115005	-0.0994602	0.154591	0.0477346	0.0456397	-0.0795137	0.0882709	0.0859349	-0.0239464	-0.0637849	0.0204618	0.120199	-0.100459	-0.0523379	-0.0503034	0.162276
90119_6w_G2_L.tif	0.25449	-0.197249	-0.793738	0.142018	-0.0726918	0.0698972	0.1923	-0.134648	0.204677	-0.0079553	0.125496	-0.107015	0.135616	0.0518189	0.0584535	-0.0852445	0.065852	0.0927898	-0.00887187	-0.0705105	-0.00222878	0.132372	-0.0821519	-0.0616277	-0.0772007	0.175354
90121_6w_G2_L.tif	0.248613	-0.184077	-0.812582	0.139393	-0.0733013	0.0631515	0.186922	-0.127999	0.213171	-0.0092583	0.120001	-0.100575	0.145734	0.043976	0.0530525	-0.0773674	0.0772085	0.0822037	-0.0155778	-0.0612908	0.00932972	0.118845	-0.0897596	-0.0486276	-0.0628104	0.161627
90126_6w_G2_L.tif	0.248671	-0.194808	-0.795749	0.135556	-0.0803436	0.0573382	0.187419	-0.134029	0.206883	-0.00637816	0.122592	-0.104626	0.141594	0.0544272	0.0547426	-0.0842538	0.0752562	0.0974224	-0.0140559	-0.0711971	0.00851769	0.136813	-0.0907735	-0.0659739	-0.0647526	0.179709
90129_6w_G2_L.tif	0.259955	-0.194297	-0.791971	0.153821	-0.081858	0.0597698	0.194363	-0.134881	0.207456	-0.0068677	0.133314	-0.0982458	0.135899	0.0501832	0.063474	-0.0789364	0.0646601	0.0899079	-0.00812046	-0.0685652	-0.00769876	0.124774	-0.0851008	-0.0631131	-0.0843733	0.16645
90134_6w_G2_L.tif	0.276866	-0.211282	-0.758218	0.16073	-0.0918797	0.0585402	0.210376	-0.139126	0.184237	-0.0163707	0.141822	-0.111867	0.114742	0.0591825	0.0736589	-0.0920352	0.046062	0.110336	0.00353676	-0.0845296	-0.0264185	0.151191	-0.070512	-0.0833225	-0.104273	0.198554
90135_6w_G2_L.tif	0.269663	-0.212229	-0.765379	0.154636	-0.0876223	0.0617992	0.203511	-0.142792	0.190405	-0.0108552	0.139348	-0.110298	0.119325	0.0592443	0.0701535	-0.0918466	0.049671	0.107212	0.00241533	-0.0805602	-0.0220987	0.147637	-0.0703362	-0.0764785	-0.0990561	0.194531
90151_6w_G2_L.tif	0.264074	-0.198391	-0.780805	0.153018	-0.0880918	0.0541058	0.201028	-0.131837	0.197742	-0.0126716	0.133437	-0.104143	0.130853	0.0547273	0.0633332	-0.086134	0.0620589	0.0995607	-0.00676074	-0.075531	-0.009334	0.136947	-0.0827879	-0.0715579	-0.0847468	0.181907
90152_6w_G2_L.tif	0.2767	-0.20893	-0.764193	0.16412	-0.0901628	0.0600979	0.211127	-0.136652	0.19022	-0.012642	0.140895	-0.111165	0.116174	0.0553623	0.0726398	-0.0906374	0.0438076	0.101107	0.00505344	-0.0784636	-0.0288638	0.141551	-0.0685375	-0.0749564	-0.10486	0.191209
90153_6w_G2_L.tif	0.261332	-0.196174	-0.789039	0.148915	-0.0834298	0.0588026	0.198743	-0.131271	0.196482	-0.0178819	0.131986	-0.102555	0.13108	0.0491086	0.0627288	-0.0830274	0.0640721	0.0951975	-0.00554845	-0.0691402	-0.00533227	0.134474	-0.0828854	-0.0655911	-0.080189	0.179143
90155_6w_G2_L.tif	0.251001	-0.203543	-0.789896	0.140171	-0.0815577	0.0595486	0.19398	-0.133576	0.201425	-0.0095485	0.128172	-0.104848	0.135767	0.0552354	0.0592909	-0.0857294	0.0673524	0.098098	-0.00820414	-0.0717359	-0.000641837	0.137944	-0.0822095	-0.0645383	-0.0744797	0.182522
90162_6w_G2_L.tif	0.249197	-0.195503	-0.793775	0.135283	-0.0861478	0.0496752	0.189542	-0.131975	0.205347	-0.00740205	0.120729	-0.107824	0.142099	0.0565862	0.0536732	-0.0863876	0.0756094	0.0995875	-0.0136174	-0.0713759	0.00901494	0.139364	-0.0886867	-0.0641859	-0.0629851	0.184157
90164_6w_G2_L.tif	0.270724	-0.182007	-0.785194	0.160602	-0.0899093	0.0484561	0.203081	-0.124236	0.201889	-0.013134	0.129787	-0.104717	0.134787	0.0514356	0.0597952	-0.0856399	0.0646442	0.0930855	-0.010874	-0.0743015	-0.00629389	0.130137	-0.0901546	-0.0729647	-0.0822827	0.173283
90170_6w_G2_L.tif	0.259447	-0.193185	-0.790273	0.151213	-0.0863229	0.0528892	0.195554	-0.131859	0.206119	-0.007448	0.128804	-0.103164	0.137969	0.0535718	0.0599863	-0.0828249	0.0676867	0.0939778	-0.00903461	-0.0692812	-0.00378488	0.129414	-0.0862864	-0.0645957	-0.0798656	0.171291
90171_6w_G2_L.tif	0.261045	-0.191385	-0.787443	0.145982	-0.0788369	0.0633489	0.195103	-0.132577	0.204516	-0.00647179	0.125195	-0.10884	0.135208	0.0536007	0.0557015	-0.0902126	0.0668813	0.0967203	-0.0124973	-0.076645	-0.00234382	0.135163	-0.0854201	-0.0674305	-0.0771086	0.178747
90179_6w_G2_L.tif	0.260947	-0.197711	-0.782393	0.147242	-0.083916	0.0584727	0.196193	-0.135159	0.20199	-0.0066209	0.128886	-0.107783	0.132869	0.0560927	0.0595379	-0.0891856	0.0636778	0.0992902	-0.00880904	-0.0764841	-0.00530659	0.13903	-0.0833904	-0.070657	-0.0802861	0.183473
90181_6w_G2_L.tif	0.276498	-0.206218	-0.763034	0.159918	-0.0835987	0.0679757	0.20955	-0.136885	0.188194	-0.0138782	0.139636	-0.111528	0.11689	0.056911	0.0693053	-0.0943044	0.0471212	0.105399	0.000346801	-0.0844679	-0.0259065	0.144754	-0.0732713	-0.0814762	-0.101731	0.1938
90182_6w_G2_L.tif	0.254419	-0.198464	-0.795143	0.142119	-0.0710092	0.0721208	0.192592	-0.135137	0.202582	-0.0107296	0.127823	-0.104917	0.132224	0.047944	0.0605775	-0.0832904	0.064891	0.092171	-0.0068466	-0.0686295	-0.00308423	0.132138	-0.0808751	-0.0606458	-0.0781504	0.175321
90185_6w_G2_L.tif	0.252675	-0.192319	-0.797113	0.142657	-0.0802582	0.0582744	0.193633	-0.127885	0.206834	-0.00888262	0.124406	-0.103445	0.140321	0.0509196	0.0545043	-0.0849448	0.0729659	0.0932921	-0.0125224	-0.0686421	0.00335882	0.129635	-0.0887295	-0.0617711	-0.0700742	0.173112
90186_6w_G2_L.tif	0.253283	-0.199654	-0.788215	0.135913	-0.0768712	0.0651167	0.192212	-0.135021	0.199758	-0.0096159	0.124042	-0.109771	0.134889	0.0560469	0.0558211	-0.0903825	0.0679529	0.100471	-0.0105473	-0.0756569	0.00233488	0.14293	-0.0839973	-0.0685699	-0.0706625	0.188194
90196_6w_G2_L.tif	0.269983	-0.199624	-0.777278	0.159673	-0.0815912	0.0659279	0.206348	-0.131246	0.197502	-0.0112928	0.134872	-0.107993	0.125858	0.0529344	0.0652255	-0.0889101	0.0550273	0.0970511	-0.00372668	-0.0768515	-0.0178308	0.134346	-0.0768011	-0.0695248	-0.0975883	0.17551
90203_6w_G2_L.tif	0.259953	-0.185845	-0.794629	0.146446	-0.0816911	0.0573329	0.195767	-0.127117	0.201123	-0.0164194	0.128099	-0.100148	0.137402	0.0483895	0.0573001	-0.0827009	0.0704019	0.0920065	-0.0141549	-0.0722779	0.00182102	0.130335	-0.0921423	-0.0679052	-0.0692509	0.177903
90205_6w_G2_L.tif	0.258555	-0.192783	-0.78883	0.143409	-0.0805732	0.0604337	0.193722	-0.133103	0.204245	-0.00703604	0.124775	-0.108276	0.136116	0.0539304	0.0562301	-0.0884927	0.0669613	0.0955128	-0.0125202	-0.0756706	0.000575008	0.137384	-0.0854284	-0.0663415	-0.0738266	0.181032
90207_6w_G2_L.tif	0.257463	-0.190598	-0.796643	0.149568	-0.0854342	0.0524364	0.197871	-0.12512	0.205222	-0.012395	0.128615	-0.0999072	0.138101	0.0478666	0.0579866	-0.0817121	0.0694048	0.0894548	-0.0115878	-0.068075	-0.00131464	0.125156	-0.0866005	-0.0588483	-0.0730838	0.172174
90215_6w_G2_L.tif	0.261906	-0.197315	-0.786834	0.152941	-0.0823912	0.0608143	0.20015	-0.130771	0.199176	-0.014055	0.133701	-0.101482	0.132131	0.0513708	0.0639671	-0.0824638	0.0631891	0.0952833	-0.0072653	-0.0725145	-0.00889692	0.131366	-0.0832863	-0.0672446	-0.085546	0.174071
90220_6w_G2_L.tif	0.249006	-0.186128	-0.810643	0.139957	-0.0778102	0.0580832	0.185995	-0.130943	0.210728	-0.0113779	0.123061	-0.097988	0.144912	0.0447925	0.0555272	-0.0754617	0.0773937	0.0847937	-0.0140328	-0.060699	0.00939016	0.121663	-0.089279	-0.0496404	-0.0642475	0.162949
90224_6w_G2_L.tif	0.261516	-0.188523	-0.795279	0.150168	-0.0844086	0.0549931	0.195953	-0.130251	0.20357	-0.0134979	0.126914	-0.104519	0.136568	0.0482845	0.0603077	-0.0805929	0.0673061	0.089828	-0.00903091	-0.0668202	-0.00274522	0.127092	-0.083928	-0.0578619	-0.076743	0.1717
90226_6w_G2_L.tif	0.261117	-0.209075	-0.770677	0.146714	-0.0833121	0.0630291	0.199745	-0.13822	0.199011	-0.00250967	0.129583	-0.11467	0.12847	0.0633114	0.0622557	-0.0943864	0.0581708	0.107444	-0.00502481	-0.0823293	-0.0134966	0.145492	-0.078371	-0.0780571	-0.0874709	0.193257
90236_6w_G2_L.tif	0.263813	-0.195115	-0.783327	0.154453	-0.0904124	0.0493018	0.199842	-0.130986	0.204684	-0.00538418	0.129797	-0.106716	0.133134	0.0538152	0.0611108	-0.0863866	0.0624945	0.0952649	-0.00778922	-0.0734402	-0.00733852	0.134272	-0.0828204	-0.0670342	-0.0831886	0.177956
90248_6w_G2_L.tif	0.252679	-0.181185	-0.812043	0.14841	-0.0836084	0.0497701	0.188085	-0.128599	0.213871	-0.0108044	0.125927	-0.0929697	0.147194	0.0433629	0.0574544	-0.0704814	0.0776759	0.0805125	-0.0141254	-0.0571355	0.00742035	0.114389	-0.0931783	-0.0495469	-0.067352	0.154278
90253_6w_G2_L.tif	0.268404	-0.190504	-0.785025	0.155635	-0.0853102	0.0573665	0.199763	-0.132564	0.199553	-0.0135134	0.132823	-0.103476	0.130656	0.0501336	0.0615368	-0.0865394	0.0616837	0.0944774	-0.00705289	-0.0728829	-0.00947164	0.13206	-0.0822464	-0.066461	-0.0853133	0.176268
90256_6w_G2_L.tif	0.265107	-0.189287	-0.782088	0.149632	-0.0851126	0.0557955	0.196718	-0.13267	0.203786	-0.00538902	0.125001	-0.111503	0.136137	0.0582629	0.0556526	-0.092792	0.0658068	0.0992378	-0.0127026	-0.0796541	-0.00366346	0.13787	-0.0854584	-0.0705427	-0.0791835	0.181039
90260_6w_G2_L.tif	0.247913	-0.194837	-0.798585	0.130978	-0.0704387	0.0692544	0.186668	-0.134363	0.205524	-0.00744588	0.119238	-0.108673	0.139604	0.052674	0.0522529	-0.0876432	0.0734993	0.0958116	-0.0144805	-0.0725414	0.00825482	0.136791	-0.0862091	-0.0617074	-0.0632408	0.181702
90263_6w_G2_L.tif	0.258686	-0.17801	-0.807003	0.153532	-0.0808921	0.0554649	0.194442	-0.123048	0.212289	-0.011106	0.126136	-0.0960821	0.14471	0.0438381	0.0559767	-0.0760487	0.0736698	0.0799376	-0.0152006	-0.0624792	0.0026133	0.113604	-0.0939422	-0.0551835	-0.0714838	0.155581
90271_6w_G2_L.tif	0.260366	-0.185465	-0.796967	0.143032	-0.0698935	0.0725316	0.191177	-0.133245	0.203265	-0.0126731	0.124062	-0.105873	0.137315	0.0490833	0.05509	-0.0861125	0.0688096	0.0906676	-0.0137823	-0.0724863	0.000381113	0.129161	-0.0865736	-0.0616436	-0.0732502	0.173022
90272_6w_G2_L.tif	0.259169	-0.178501	-0.803179	0.152473	-0.0771662	0.0610612	0.195278	-0.122538	0.213145	-0.00748899	0.124526	-0.0994352	0.143292	0.0450396	0.0548118	-0.0793228	0.072381	0.0816293	-0.0171467	-0.067615	0.0031873	0.118052	-0.0958249	-0.061233	-0.0724737	0.157878
90281_6w_G2_L.tif	0.2515	-0.160707	-0.827871	0.144518	-0.0739646	0.057097	0.184383	-0.119678	0.221158	-0.0116163	0.11793	-0.0906497	0.155415	0.0350886	0.0460846	-0.0722387	0.08739	0.0698946	-0.0254385	-0.0562053	0.0199475	0.104387	-0.104173	-0.043685	-0.0523611	0.143795
90287_6w_G2_L.tif	0.251477	-0.184358	-0.811442	0.143517	-0.0710692	0.0671567	0.190002	-0.126777	0.21022	-0.0129773	0.123436	-0.0984867	0.14261	0.0414874	0.0561961	-0.0754119	0.0751449	0.0820162	-0.0135468	-0.060703	0.00558329	0.117302	-0.0900339	-0.0511417	-0.0685761	0.158376
90293_6w_G2_L.tif	0.263951	-0.19936	-0.782519	0.154391	-0.0859879	0.0574014	0.199604	-0.13454	0.203562	-0.00566098	0.131889	-0.10678	0.130477	0.0534223	0.0637311	-0.0857913	0.0586459	0.0943489	-0.00524265	-0.0733266	-0.0118464	0.133275	-0.0782598	-0.0648736	-0.0880025	0.177493
90302_6w_G2_L.tif	0.236847	-0.166355	-0.839761	0.129489	-0.0700096	0.0574301	0.177406	-0.118875	0.220306	-0.0165183	0.113884	-0.0875061	0.159969	0.0328721	0.0431829	-0.0680512	0.096757	0.0713583	-0.0270739	-0.0502834	0.031737	0.106469	-0.105193	-0.0361998	-0.0380522	0.146171
90308_6w_G2_L.tif	0.264644	-0.203999	-0.771462	0.147352	-0.0799353	0.0671276	0.197896	-0.140182	0.198048	-0.00441888	0.129166	-0.114766	0.128568	0.0624618	0.0621274	-0.093997	0.0576953	0.105752	-0.00521308	-0.0818281	-0.0128574	0.145137	-0.0808443	-0.0801914	-0.0878321	0.191551
90309_6w_G2_L.tif	0.260628	-0.188686	-0.788475	0.1499	-0.0854078	0.053188	0.194341	-0.131565	0.209509	-0.00193665	0.124948	-0.10704	0.140023	0.0562353	0.0563812	-0.0866971	0.0685525	0.0942174	-0.0142437	-0.0756982	-0.00196769	0.130328	-0.0885076	-0.0669667	-0.0757808	0.174721
90327_6w_G2_L.tif	0.25291	-0.178085	-0.808513	0.149647	-0.0806969	0.0531724	0.194484	-0.117378	0.213407	-0.0107885	0.12478	-0.0932113	0.149066	0.0459457	0.0523875	-0.0768197	0.0793867	0.0822468	-0.0207082	-0.0660034	0.00958234	0.116195	-0.101215	-0.0608074	-0.0648696	0.155886
90331_6w_G2_L.tif	0.254785	-0.196281	-0.786871	0.141785	-0.0818206	0.0583164	0.191356	-0.135133	0.205991	-0.00361728	0.124709	-0.107655	0.139273	0.0588707	0.0562123	-0.0882169	0.0707853	0.100977	-0.0130448	-0.0764886	0.000771048	0.13763	-0.0883716	-0.0708589	-0.0737755	0.180672
90339_6w_G2_L.tif	0.259232	-0.196839	-0.790331	0.142766	-0.0696389	0.0751394	0.195421	-0.134412	0.197612	-0.0141001	0.127567	-0.107883	0.130954	0.0506918	0.0594874	-0.0875127	0.0635158	0.0956097	-0.00779221	-0.0732613	-0.00639527	0.133859	-0.0807856	-0.0649917	-0.0788457	0.180934
90340_6w_G2_L.tif	0.25515	-0.213305	-0.779286	0.140618	-0.0688136	0.0786355	0.197494	-0.139978	0.193777	-0.00994471	0.13174	-0.111265	0.12535	0.0577747	0.0643002	-0.0911616	0.0564701	0.103394	-0.00215471	-0.0781371	-0.0134073	0.143581	-0.073639	-0.071544	-0.0869805	0.191332
90344_6w_G2_L.tif	0.233974	-0.18171	-0.825726	0.140472	-0.0783487	0.0496654	0.191292	-0.10764	0.221011	-0.0101368	0.122366	-0.0833219	0.158944	0.0414227	0.0479939	-0.069136	0.0919835	0.0771797	-0.0265507	-0.058372	0.0228441	0.108583	-0.108653	-0.0518034	-0.0511302	0.144797
90354_6w_G2_L.tif	0.249222	-0.197892	-0.79671	0.135571	-0.073359	0.067233	0.18907	-0.134632	0.203876	-0.00924836	0.123529	-0.106113	0.137848	0.0522807	0.0572665	-0.0838309	0.0702952	0.0946835	-0.0107822	-0.0701494	0.00380639	0.135077	-0.085397	-0.0628188	-0.0686646	0.179839
90355_6w_G2_L.tif	0.256772	-0.201855	-0.780972	0.14004	-0.0794606	0.0639426	0.194122	-0.136906	0.199791	-0.00652499	0.126333	-0.110954	0.133647	0.0600597	0.0576842	-0.0922542	0.0650189	0.103678	-0.0101088	-0.0799009	-0.00283325	0.144414	-0.0832917	-0.0735667	-0.0767009	0.189827
90356_6w_G2_L.tif	0.276692	-0.205918	-0.764192	0.162395	-0.0797869	0.0727408	0.207244	-0.140053	0.194034	-0.00756919	0.13802	-0.11355	0.119206	0.0584998	0.0695906	-0.0935335	0.0456163	0.102104	0.00177923	-0.0818177	-0.0285371	0.140182	-0.0722024	-0.0787831	-0.107463	0.185302
90372_6w_G2_L.tif	0.267434	-0.188083	-0.788243	0.163823	-0.0831525	0.0592598	0.204428	-0.123692	0.206474	-0.0088063	0.13456	-0.0982852	0.134031	0.0479988	0.0623834	-0.0817237	0.0619825	0.0873568	-0.0102507	-0.0724672	-0.0102732	0.123045	-0.0894302	-0.0697859	-0.0899434	0.16136
90374_6w_G2_L.tif	0.246615	-0.192107	-0.794161	0.135013	-0.081377	0.0541968	0.189436	-0.127595	0.211048	-0.00127178	0.120148	-0.104606	0.145642	0.0574179	0.0495843	-0.0881615	0.0790046	0.0987869	-0.0207916	-0.0772364	0.0122105	0.137047	-0.0981345	-0.0726433	-0.0592245	0.181159
90393_6w_G2_L.tif	0.248219	-0.166827	-0.812842	0.137946	-0.0837109	0.0422985	0.184967	-0.119112	0.218343	-0.00563622	0.114949	-0.0971247	0.155891	0.0473091	0.0425058	-0.0819098	0.0903911	0.0857353	-0.0294003	-0.0691528	0.0256228	0.123898	-0.110134	-0.0632654	-0.0448031	0.16584
90394_6w_G2_L.tif	0.254492	-0.195055	-0.795343	0.146863	-0.0801133	0.0600818	0.193722	-0.131337	0.205329	-0.0102746	0.131587	-0.0970845	0.136841	0.0487746	0.060404	-0.0799659	0.0687722	0.0913519	-0.0101933	-0.0683784	-0.00147322	0.127874	-0.0886399	-0.0646919	-0.0753849	0.171842
90399_6w_G2_L.tif	0.256536	-0.182067	-0.799801	0.151562	-0.0839463	0.0512898	0.196214	-0.120781	0.211973	-0.00717321	0.125736	-0.0976819	0.145632	0.0503316	0.0522763	-0.0834093	0.0763413	0.0889767	-0.0188328	-0.0709863	0.00394553	0.120507	-0.09562	-0.062484	-0.0704538	0.161915
90411_6w_G2_L.tif	0.26025	-0.172523	-0.803936	0.147474	-0.0758119	0.0617427	0.192026	-0.124088	0.211851	-0.00896084	0.120152	-0.103196	0.14429	0.0452589	0.0502621	-0.0837331	0.076777	0.0856248	-0.0196252	-0.0693034	0.00689793	0.120147	-0.0976247	-0.0620329	-0.0655087	0.163591
90413_6w_G2_L.tif	0.268022	-0.185712	-0.778461	0.155363	-0.0900382	0.0483053	0.197758	-0.131775	0.20609	-0.00158122	0.126127	-0.110608	0.136982	0.0602014	0.0563798	-0.0924039	0.0671782	0.102036	-0.014222	-0.0824871	-0.0051635	0.136448	-0.0895153	-0.0768915	-0.0811365	0.179104
90416_6w_G2_L.tif	0.272734	-0.18966	-0.77448	0.153046	-0.0813195	0.0645831	0.199049	-0.136639	0.199103	-0.00706933	0.127458	-0.114808	0.12947	0.0580098	0.0585489	-0.0957149	0.0600353	0.102531	-0.00886521	-0.082331	-0.0117464	0.139747	-0.0834106	-0.0776823	-0.0865758	0.185987
90419_6w_G2_L.tif	0.258034	-0.200493	-0.786524	0.144398	-0.0780485	0.065798	0.193588	-0.138014	0.201907	-0.00760273	0.127841	-0.10876	0.133059	0.0552606	0.0604669	-0.0875553	0.0634974	0.0979299	-0.00654255	-0.0731058	-0.00637995	0.136461	-0.0789021	-0.0643275	-0.0819956	0.18001
90424_6w_G2_L.tif	0.25164	-0.197208	-0.794456	0.137636	-0.0739106	0.0673317	0.190952	-0.133819	0.204347	-0.00801226	0.124145	-0.106671	0.136199	0.0516999	0.0562922	-0.0862658	0.0692352	0.0952828	-0.0115341	-0.0723772	0.00232399	0.135562	-0.0843719	-0.0630635	-0.0708619	0.179904
90433_6w_G2_L.tif	0.239122	-0.188542	-0.811874	0.129241	-0.0753942	0.0579839	0.182505	-0.128205	0.214568	-0.00541	0.116725	-0.100704	0.1501	0.0494139	0.0483568	-0.0805496	0.0851354	0.0904434	-0.0205554	-0.0658746	0.0184622	0.126945	-0.0946426	-0.054067	-0.0525076	0.169326
90434_6w_G2_L.tif	0.264435	-0.20635	-0.773253	0.152389	-0.0893171	0.0553159	0.202092	-0.136017	0.195018	-0.0106195	0.135595	-0.10694	0.126737	0.058276	0.0673091	-0.0870385	0.0565697	0.102903	-0.00321415	-0.0783129	-0.0143529	0.142256	-0.0794933	-0.0767851	-0.0881253	0.190925
90439_6w_G2_L.tif	0.274525	-0.218629	-0.750674	0.15681	-0.0853674	0.0686801	0.207556	-0.145932	0.188238	-0.00502435	0.139775	-0.118249	0.115024	0.0675018	0.0712354	-0.0998295	0.0432175	0.115203	0.00341105	-0.0906218	-0.0301652	0.155533	-0.0681952	-0.0882801	-0.10858	0.202837
90440_6w_G2_L.tif	0.273132	-0.210283	-0.766468	0.155619	-0.0726056	0.0807033	0.203255	-0.144988	0.190338	-0.0105874	0.139267	-0.112525	0.116095	0.0565389	0.0712197	-0.0924152	0.0441207	0.10225	0.0035579	-0.0809886	-0.0277483	0.143229	-0.0697714	-0.0776761	-0.104393	0.191123
90443_6w_G2_L.tif	0.273091	-0.200835	-0.773987	0.163536	-0.083384	0.0652444	0.209541	-0.130495	0.196603	-0.0111333	0.137292	-0.10792	0.122823	0.052162	0.0683217	-0.0877993	0.050373	0.0952403	-0.0015667	-0.0771684	-0.023261	0.132419	-0.0762128	-0.0724182	-0.0996348	0.179168
90447_6w_G2_L.tif	0.248096	-0.175124	-0.816982	0.13941	-0.0794292	0.0519141	0.185983	-0.123007	0.213862	-0.0130368	0.119257	-0.0951937	0.151453	0.0428474	0.0498929	-0.0745951	0.0848549	0.0815004	-0.0212466	-0.0605098	0.0185717	0.118782	-0.0998	-0.0514206	-0.0545128	0.158434
90452_6w_G2_L.tif	0.248241	-0.201386	-0.796292	0.131453	-0.0706572	0.0709155	0.184158	-0.141935	0.201484	-0.00965233	0.123633	-0.107822	0.136541	0.0543399	0.0575831	-0.0857748	0.0689768	0.097243	-0.00840848	-0.0703982	0.00371777	0.139351	-0.0786711	-0.0590002	-0.0703048	0.182666
90458_6w_G2_L.tif	0.25401	-0.215131	-0.775051	0.135758	-0.0701916	0.0772693	0.193739	-0.144299	0.196991	-0.00304147	0.126467	-0.117824	0.125677	0.0620191	0.0614657	-0.0957512	0.0580498	0.109002	-0.0032818	-0.0817958	-0.010721	0.150261	-0.0724545	-0.0739014	-0.0846997	0.197433
90459_6w_G2_L.tif	0.251788	-0.187541	-0.798191	0.139531	-0.081513	0.0546164	0.19186	-0.126044	0.20739	-0.00908529	0.123422	-0.101074	0.14132	0.0490639	0.0524314	-0.0843555	0.0761176	0.0930462	-0.0185642	-0.0732722	0.011173	0.134578	-0.0949411	-0.0661717	-0.0622923	0.176708
90461_6w_G2_L.tif	0.241904	-0.211395	-0.792086	0.126596	-0.0660795	0.076119	0.185159	-0.142575	0.202569	-0.00367196	0.121439	-0.11308	0.133319	0.0575369	0.0577257	-0.0896115	0.0665066	0.101994	-0.00595253	-0.0734043	0.00100039	0.14401	-0.0752206	-0.0633783	-0.0702845	0.19086
90468_6w_G2_L.tif	0.263832	-0.2216	-0.757518	0.144614	-0.0760416	0.0763917	0.200649	-0.147961	0.192116	-0.00104724	0.133416	-0.12072	0.119144	0.0686525	0.0667215	-0.100754	0.0479991	0.115209	0.000902636	-0.0893919	-0.0227974	0.157024	-0.0696208	-0.0856654	-0.0988022	0.205248
90469_6w_G2_L.tif	0.264418	-0.187126	-0.789543	0.154782	-0.0851012	0.0547976	0.195773	-0.1323	0.206894	-0.00692955	0.130605	-0.100958	0.137057	0.0518774	0.0585586	-0.084987	0.0660073	0.0913591	-0.0114055	-0.0724881	-0.00492896	0.127733	-0.0873665	-0.0656676	-0.080966	0.169907
90470_6w_G2_L.tif	0.264107	-0.21191	-0.772282	0.151323	-0.0774046	0.0722422	0.201733	-0.14065	0.193967	-0.00928257	0.13692	-0.109661	0.122867	0.0581716	0.0686502	-0.0898906	0.0515143	0.102671	5.72564e-05	-0.0790698	-0.0211562	0.141064	-0.0725752	-0.073802	-0.0963971	0.188794
90472_6w_G2_L.tif	0.269149	-0.198104	-0.77338	0.158303	-0.0892244	0.0545185	0.204224	-0.131745	0.200195	-0.00597426	0.132451	-0.109726	0.1292	0.0582928	0.0630125	-0.0909688	0.0579735	0.101077	-0.00665876	-0.0804497	-0.0139948	0.138712	-0.081344	-0.0757912	-0.0916038	0.181857
90486_6w_G2_L.tif	0.247999	-0.189955	-0.80512	0.138272	-0.0797129	0.0563245	0.190872	-0.125906	0.206396	-0.0135144	0.124183	-0.0983711	0.14261	0.0466021	0.0539028	-0.0801579	0.0777199	0.0905062	-0.015162	-0.065722	0.00979437	0.127691	-0.0916025	-0.0576503	-0.0618792	0.171881
90496_6w_G2_L.tif	0.265559	-0.220955	-0.762261	0.155231	-0.0853078	0.0660558	0.20368	-0.145273	0.192953	-0.00538899	0.141255	-0.110952	0.119272	0.0630367	0.0731965	-0.0912124	0.0471405	0.108721	0.00528478	-0.0806336	-0.0269859	0.147004	-0.0680278	-0.078086	-0.105757	0.192453
90513_6w_G2_L.tif	0.248945	-0.187576	-0.806857	0.140121	-0.0799436	0.0556233	0.190846	-0.125207	0.20819	-0.0129097	0.123158	-0.0987806	0.143115	0.0448643	0.0547644	-0.0777025	0.0778345	0.0880854	-0.0157689	-0.0647192	0.0114439	0.127241	-0.0920897	-0.0557593	-0.0636375	0.166719
90516_6w_G2_L.tif	0.264391	-0.171421	-0.812099	0.162977	-0.0853318	0.0491846	0.199088	-0.117688	0.210391	-0.0194282	0.128741	-0.0923598	0.143075	0.0358651	0.0611132	-0.0666453	0.0731834	0.0741817	-0.0125561	-0.055101	0.0010706	0.106832	-0.094468	-0.0505863	-0.0765984	0.144188
90519_6w_G2_L.tif	0.251694	-0.184773	-0.800889	0.143422	-0.0813761	0.0538517	0.193281	-0.122232	0.213089	-0.00441975	0.120406	-0.103182	0.145558	0.0503166	0.0509385	-0.0838345	0.0766195	0.0886012	-0.0191866	-0.0706786	0.0102995	0.127945	-0.0960269	-0.0629451	-0.0644072	0.167928
90520_6w_G2_L.tif	0.275144	-0.189499	-0.783307	0.159196	-0.0789357	0.0687523	0.201511	-0.135745	0.193562	-0.0200989	0.136027	-0.104115	0.125446	0.0475223	0.0660771	-0.0849296	0.0561978	0.0932326	-0.0033465	-0.0726253	-0.0170249	0.129565	-0.0784932	-0.0667702	-0.0928567	0.175514
90527_6w_G2_L.tif	0.258865	-0.186182	-0.80099	0.149668	-0.0826222	0.0556444	0.192246	-0.131564	0.205879	-0.0141152	0.128874	-0.0978404	0.139108	0.0455446	0.0596768	-0.0772129	0.0710452	0.0875987	-0.0102895	-0.0634492	0.000853598	0.123769	-0.0872453	-0.0559704	-0.0754007	0.164109
90542_6w_G2_L.tif	0.245038	-0.202187	-0.801399	0.132963	-0.0700845	0.0705652	0.187964	-0.135725	0.198302	-0.0163111	0.125495	-0.103759	0.137252	0.0509277	0.0603439	-0.0802585	0.0714007	0.0953328	-0.00695767	-0.0656927	0.0038589	0.134455	-0.0810916	-0.0577443	-0.0701211	0.177435
90547_6w_G2_L.tif	0.244362	-0.196675	-0.79942	0.132983	-0.0784724	0.0586951	0.186559	-0.132773	0.207449	-0.00700911	0.12113	-0.104459	0.144097	0.0550288	0.0536924	-0.0836291	0.0782027	0.0978768	-0.0144398	-0.0695804	0.0097181	0.134459	-0.0895252	-0.0618706	-0.0633517	0.176953
90554_6w_G2_L.tif	0.250198	-0.18006	-0.81263	0.14573	-0.0806472	0.052692	0.190745	-0.121565	0.214628	-0.0101138	0.122567	-0.0952685	0.148499	0.0433636	0.0530841	-0.0746318	0.0804651	0.0816935	-0.0179172	-0.0606067	0.0103411	0.114935	-0.0966503	-0.0525032	-0.062682	0.156335
90559_6w_G2_L.tif	0.248785	-0.189666	-0.804784	0.138674	-0.0781242	0.0586786	0.191236	-0.12599	0.207564	-0.0116863	0.1219	-0.101926	0.142715	0.0473383	0.0542034	-0.080305	0.0755305	0.088371	-0.0143039	-0.0652181	0.00956351	0.12828	-0.0907862	-0.057337	-0.0634986	0.170786
90577_6w_G2_L.tif	0.269935	-0.17426	-0.79081	0.154043	-0.077213	0.0647273	0.197724	-0.12623	0.205081	-0.0110147	0.12507	-0.106037	0.137807	0.0497145	0.0535885	-0.0893277	0.0677045	0.0895311	-0.0172614	-0.0778746	-0.00185587	0.127041	-0.0941027	-0.0717762	-0.0756669	0.171462
90582_6w_G2_L.tif	0.258856	-0.18224	-0.802994	0.157149	-0.0848681	0.0509977	0.199406	-0.118689	0.211547	-0.0104159	0.127931	-0.0961418	0.143066	0.0448416	0.0564406	-0.0780769	0.0729995	0.083244	-0.0141838	-0.0639927	0.00100873	0.116248	-0.0926814	-0.0569638	-0.0765273	0.154041
90596_6w_G2_L.tif	0.26851	-0.200753	-0.769347	0.149282	-0.085155	0.0609129	0.198653	-0.140407	0.197781	-0.00409064	0.129264	-0.11577	0.126685	0.0612607	0.0616726	-0.0955907	0.0563929	0.10557	-0.00608304	-0.0839498	-0.0122805	0.147719	-0.079184	-0.079179	-0.0869091	0.194996
90616_6w_G2_L.tif	0.261595	-0.197665	-0.781561	0.147828	-0.0816803	0.0617381	0.196022	-0.135951	0.202943	-0.00497162	0.12657	-0.111429	0.133948	0.0582762	0.0594339	-0.0899298	0.0641192	0.100822	-0.00824467	-0.0764682	-0.00693562	0.137961	-0.0826411	-0.0705903	-0.0835689	0.18038
90623_6w_G2_L.tif	0.256122	-0.189709	-0.792789	0.146537	-0.0850505	0.052109	0.192667	-0.130383	0.208802	-0.00513278	0.124471	-0.104422	0.142325	0.0553336	0.0562664	-0.0835612	0.072075	0.0940012	-0.0143705	-0.0721895	0.00325145	0.131641	-0.0910393	-0.0661396	-0.0727307	0.171916
90626_6w_G2_L.tif	0.245926	-0.190359	-0.804004	0.136819	-0.079909	0.0553424	0.188068	-0.12799	0.212325	-0.00516558	0.119111	-0.103842	0.145854	0.0506609	0.0522902	-0.0813526	0.0794625	0.0920222	-0.0159961	-0.0661344	0.0114701	0.128615	-0.0925967	-0.0584728	-0.0619999	0.169856
90634_6w_G2_L.tif	0.266383	-0.237198	-0.74089	0.143134	-0.0758666	0.0818351	0.201638	-0.159125	0.185389	0.00252269	0.135612	-0.130411	0.110221	0.077453	0.0726388	-0.107475	0.0381264	0.126827	0.00975585	-0.0954972	-0.0334534	0.170765	-0.0581105	-0.0931197	-0.111444	0.22029
90635_6w_G2_L.tif	0.27884	-0.198478	-0.763011	0.165053	-0.088724	0.0596166	0.207003	-0.137143	0.194648	-0.00797204	0.137616	-0.111128	0.12324	0.0610852	0.0670542	-0.0941432	0.050065	0.104004	-0.00242198	-0.0844945	-0.0224688	0.143186	-0.078726	-0.0843273	-0.103116	0.184742
90636_6w_G2_L.tif	0.262068	-0.189778	-0.789916	0.146253	-0.0765055	0.0663191	0.196692	-0.130392	0.200816	-0.0126004	0.127813	-0.105089	0.132752	0.0489367	0.0572005	-0.0876802	0.0650687	0.0929085	-0.0112961	-0.0741869	-0.00151824	0.134892	-0.0876827	-0.0691439	-0.0754925	0.179561
90638_6w_G2_L.tif	0.264939	-0.190817	-0.785718	0.150223	-0.0797845	0.0635901	0.1975	-0.132553	0.201555	-0.01007	0.128282	-0.107399	0.132883	0.0524361	0.0601314	-0.086634	0.0629956	0.0944768	-0.0103807	-0.0760694	-0.0066409	0.133265	-0.0855018	-0.0698802	-0.0802605	0.179431
90643_6w_G2_L.tif	0.249497	-0.206288	-0.795067	0.141771	-0.0686327	0.0749017	0.193182	-0.136117	0.201127	-0.0112459	0.130593	-0.103628	0.131859	0.049953	0.0641229	-0.0813279	0.0633734	0.0933892	-0.00336795	-0.0671764	-0.00666405	0.131425	-0.0772313	-0.0596344	-0.0827924	0.173977
90646_6w_G2_L.tif	0.248294	-0.197956	-0.798493	0.134195	-0.0724976	0.0678967	0.183633	-0.140512	0.205905	-0.00722772	0.123882	-0.105086	0.13924	0.0531687	0.0567371	-0.0838847	0.0722017	0.0959957	-0.0104166	-0.0690654	0.00363949	0.133713	-0.0821473	-0.0581274	-0.069978	0.176892
90653_6w_G2_L.tif	0.240963	-0.197658	-0.802294	0.127874	-0.0761536	0.0606226	0.183498	-0.134431	0.209098	-0.00497514	0.118523	-0.106044	0.144214	0.0542121	0.0519082	-0.0845494	0.0782948	0.0963623	-0.0153142	-0.0696315	0.0126641	0.135905	-0.0870357	-0.057941	-0.0583653	0.180254
90665_6w_G2_L.tif	0.262473	-0.179346	-0.799403	0.148216	-0.0748499	0.0658164	0.192757	-0.12945	0.205868	-0.0131789	0.12525	-0.102044	0.139225	0.0461652	0.0555265	-0.0825591	0.0703937	0.0867092	-0.0146414	-0.0694791	0.0012872	0.123979	-0.0918696	-0.0627827	-0.072018	0.167953
90668_6w_G2_L.tif	0.256425	-0.181018	-0.805649	0.148444	-0.0752326	0.0631334	0.193017	-0.124827	0.21011	-0.0117668	0.124972	-0.0981722	0.143226	0.0445923	0.0549796	-0.0786073	0.0744923	0.0840019	-0.0154204	-0.0648563	0.00408949	0.11855	-0.0940398	-0.0584418	-0.0709693	0.158968
90671_6w_G2_L.tif	0.257316	-0.202083	-0.783714	0.145303	-0.0805611	0.0628377	0.195479	-0.135984	0.204159	-0.00372681	0.127143	-0.110099	0.133715	0.0573919	0.0596532	-0.0891947	0.0627252	0.0983151	-0.00691691	-0.074411	-0.00643142	0.137795	-0.0806339	-0.0676826	-0.0819342	0.181539
90677_6w_G2_L.tif	0.249009	-0.182756	-0.806179	0.137605	-0.0808171	0.0528232	0.188073	-0.125646	0.211932	-0.00787271	0.118541	-0.102282	0.14727	0.0487245	0.0499392	-0.0817769	0.0802757	0.0885059	-0.0194125	-0.0672247	0.0150098	0.128324	-0.0959834	-0.0584185	-0.0576566	0.169994
90678_6w_G2_L.tif	0.25955	-0.19678	-0.789922	0.150737	-0.0796118	0.063331	0.198423	-0.130769	0.201432	-0.012374	0.132382	-0.101212	0.133642	0.050725	0.0618926	-0.0831674	0.0641987	0.0932555	-0.00806596	-0.0712827	-0.00742778	0.129421	-0.0834854	-0.0647509	-0.0830085	0.172867
90683_6w_G2_L.tif	0.264069	-0.178468	-0.793203	0.15322	-0.086198	0.0500342	0.196317	-0.125498	0.206955	-0.0101073	0.126291	-0.101643	0.140366	0.0500346	0.0553143	-0.0841461	0.0712578	0.0903958	-0.0165337	-0.0737876	0.00301226	0.129217	-0.0950527	-0.0694448	-0.0725927	0.170192
90689_6w_G2_L.tif	0.259476	-0.17598	-0.805505	0.152333	-0.08028	0.0560884	0.191585	-0.126558	0.212494	-0.00986415	0.127248	-0.0940347	0.144447	0.0441732	0.0551984	-0.0770506	0.0745265	0.0816439	-0.0176109	-0.0661654	0.00474281	0.116905	-0.0960415	-0.0587531	-0.07028	0.157262
90690_6w_G2_L.tif	0.240909	-0.155896	-0.832606	0.130813	-0.0693967	0.0572636	0.178443	-0.114307	0.225584	-0.0074701	0.108319	-0.0928384	0.164509	0.0391463	0.0357556	-0.0767105	0.10054	0.075466	-0.037382	-0.0633452	0.0363417	0.110785	-0.117029	-0.0515316	-0.0339886	0.148625
90697_6w_G2_L.tif	0.265729	-0.203485	-0.77104	0.1515	-0.0798963	0.0674628	0.200395	-0.137664	0.201757	-0.000705489	0.1293	-0.11497	0.128526	0.0615724	0.0619753	-0.0942455	0.0564311	0.103536	-0.0065718	-0.083271	-0.0140591	0.143251	-0.0799124	-0.0783284	-0.0926335	0.185348
90698_6w_G2_L.tif	0.256156	-0.187078	-0.793104	0.140596	-0.0805316	0.0576951	0.191336	-0.130369	0.206482	-0.00708837	0.122402	-0.106017	0.14032	0.0531405	0.0530443	-0.0873397	0.0720481	0.0939985	-0.0162767	-0.0746789	0.00619597	0.135127	-0.093284	-0.0696587	-0.0647887	0.181672
90699_6w_G2_L.tif	0.253594	-0.208035	-0.779568	0.130397	-0.0747035	0.0702383	0.189839	-0.14351	0.195355	-0.0070663	0.123315	-0.116676	0.130125	0.0619477	0.057875	-0.0950817	0.0619178	0.106536	-0.00686894	-0.080553	-0.00120306	0.152974	-0.0779243	-0.073704	-0.071753	0.202534
90701_6w_G2_L.tif	0.265573	-0.190702	-0.787239	0.158811	-0.0863657	0.0546395	0.199426	-0.130593	0.206628	-0.00638949	0.13294	-0.100736	0.134307	0.050734	0.0616871	-0.0833854	0.063135	0.0911972	-0.00867872	-0.0715367	-0.00985145	0.125616	-0.0856807	-0.0665723	-0.0858792	0.168918
90702_6w_G2_L.tif	0.263841	-0.184211	-0.792141	0.1493	-0.0780784	0.0634933	0.196154	-0.129121	0.20618	-0.00823805	0.125233	-0.106443	0.135859	0.0487717	0.0552895	-0.087739	0.0665295	0.0899396	-0.0137481	-0.0741411	-0.00244187	0.128384	-0.08803	-0.0650587	-0.074646	0.175063
90719_6w_G2_L.tif	0.253386	-0.18953	-0.793874	0.141842	-0.0801925	0.057765	0.191477	-0.129351	0.209657	-0.00382001	0.123566	-0.103596	0.142419	0.0544589	0.0518668	-0.0879699	0.0739263	0.0948065	-0.0170753	-0.0746078	0.00565424	0.132437	-0.0932348	-0.0681024	-0.067576	0.175667
90721_6w_G2_L.tif	0.268647	-0.185402	-0.792318	0.161114	-0.0847999	0.0565892	0.199504	-0.130129	0.205065	-0.0120484	0.133887	-0.0983681	0.133247	0.045071	0.063601	-0.0788914	0.0619164	0.0852249	-0.00777903	-0.0675267	-0.00943544	0.122065	-0.0851482	-0.0617893	-0.0863857	0.164091
90728_6w_G2_L.tif	0.263623	-0.180652	-0.794541	0.153154	-0.0830927	0.0553089	0.1969	-0.12566	0.208303	-0.00845639	0.126941	-0.101481	0.138985	0.0481078	0.0549152	-0.0853166	0.0691416	0.0877571	-0.0154701	-0.0726475	1.14914e-05	0.125518	-0.0917931	-0.0649545	-0.0739242	0.169322
90730_6w_G2_L.tif	0.260079	-0.185284	-0.800421	0.1525	-0.0746774	0.0665683	0.196056	-0.126896	0.208113	-0.0113272	0.129508	-0.097786	0.138394	0.0447271	0.0584056	-0.0796739	0.067803	0.0836198	-0.0130798	-0.0679585	-0.00350506	0.118599	-0.0886601	-0.0586851	-0.0780153	0.161596
90731_6w_G2_L.tif	0.257872	-0.193634	-0.793034	0.143519	-0.0771796	0.0648133	0.19455	-0.132154	0.202105	-0.0116003	0.126887	-0.105343	0.133912	0.0491867	0.0581105	-0.0854993	0.0662168	0.0928042	-0.0101726	-0.0716349	-0.00200296	0.132352	-0.083529	-0.0624121	-0.0737354	0.179603
90735_6w_G2_L.tif	0.254021	-0.190351	-0.797104	0.143499	-0.0797467	0.0588944	0.195099	-0.125787	0.204065	-0.0129428	0.126855	-0.0999882	0.139585	0.0494586	0.0561439	-0.0825037	0.0717647	0.0911761	-0.014755	-0.0712433	0.00430941	0.130372	-0.0919367	-0.0655205	-0.0683006	0.174936
90737_6w_G2_L.tif	0.250119	-0.196834	-0.794618	0.138621	-0.0830173	0.0549828	0.190325	-0.132873	0.206975	-0.00596066	0.123161	-0.106076	0.139731	0.053559	0.0574172	-0.0826195	0.0719343	0.0954813	-0.0118121	-0.0700129	0.00448695	0.134698	-0.0873744	-0.063331	-0.0673276	0.180364
90738_6w_G2_L.tif	0.258236	-0.176268	-0.804855	0.154353	-0.0829323	0.051654	0.196052	-0.118926	0.212547	-0.0104561	0.12661	-0.0938996	0.145591	0.044522	0.0544009	-0.0771368	0.076511	0.0828716	-0.0192206	-0.0673197	0.00641693	0.11739	-0.0995475	-0.0624232	-0.0698085	0.15564
90749_6w_G2_L.tif	0.283058	-0.188521	-0.76746	0.160216	-0.0813432	0.0688396	0.205459	-0.136678	0.193161	-0.0114836	0.132598	-0.115806	0.120695	0.0545701	0.0631002	-0.0973135	0.0487781	0.0984516	-0.00583509	-0.0866448	-0.0200547	0.142196	-0.0781185	-0.0802447	-0.0940381	0.192419
90765_6w_G2_L.tif	0.260871	-0.193337	-0.783062	0.140176	-0.0754569	0.0680998	0.192576	-0.136725	0.202481	-0.004834	0.123317	-0.112719	0.133133	0.0563435	0.0549712	-0.0934927	0.0654241	0.10046	-0.0135342	-0.0816346	-0.00175518	0.14155	-0.0861823	-0.0738951	-0.0727828	0.190009
90767_6w_G2_L.tif	0.265707	-0.183734	-0.792468	0.15248	-0.0740727	0.0693382	0.199609	-0.125905	0.203043	-0.0132102	0.127929	-0.103831	0.134829	0.0473454	0.057242	-0.0858045	0.0651643	0.0885717	-0.0136446	-0.0744783	-0.00512104	0.125696	-0.0895367	-0.0674189	-0.0786811	0.170949
90770_6w_G2_L.tif	0.262248	-0.198831	-0.781436	0.143596	-0.0737625	0.0721617	0.197549	-0.13535	0.198457	-0.00861144	0.12724	-0.111996	0.128334	0.054276	0.0589101	-0.0924801	0.0599422	0.0990959	-0.00865163	-0.0795983	-0.00827822	0.140169	-0.0810901	-0.0722377	-0.0794614	0.189807
90780_6w_G2_L.tif	0.262544	-0.180733	-0.791996	0.150592	-0.0803701	0.058776	0.195158	-0.127018	0.210919	-0.00301415	0.124088	-0.104943	0.140389	0.0515858	0.0531725	-0.0876794	0.0697899	0.0897813	-0.0187197	-0.0777978	0.00120942	0.127876	-0.0938775	-0.0691848	-0.0723057	0.171759
90781_6w_G2_L.tif	0.264616	-0.182184	-0.796653	0.157336	-0.0866315	0.0508932	0.197331	-0.127233	0.206823	-0.012421	0.130026	-0.0983431	0.137771	0.0452972	0.0600464	-0.0784615	0.0692136	0.0876122	-0.0110478	-0.0661564	-0.00279605	0.121802	-0.0895266	-0.060948	-0.0791708	0.162806
90784_6w_G2_L.tif	0.252527	-0.192299	-0.796376	0.141937	-0.0748579	0.0651471	0.193099	-0.128613	0.207028	-0.00793427	0.123883	-0.104299	0.140338	0.0518186	0.0551332	-0.0845187	0.0715931	0.0924013	-0.0133369	-0.0705124	0.00368318	0.130928	-0.0911809	-0.0661205	-0.0715329	0.172065
90786_6w_G2_L.tif	0.256199	-0.181553	-0.799779	0.144056	-0.0814501	0.0546583	0.191002	-0.127497	0.2092	-0.00888637	0.122884	-0.101561	0.143617	0.0496628	0.0520953	-0.084021	0.0759159	0.0903073	-0.0175853	-0.0703162	0.00756912	0.127358	-0.0948023	-0.0633895	-0.064865	0.171182
90789_6w_G2_L.tif	0.268108	-0.196047	-0.781396	0.15623	-0.0819353	0.0636302	0.201291	-0.133859	0.20092	-0.00882474	0.13353	-0.10599	0.12798	0.0513478	0.0639727	-0.0868152	0.0557165	0.0922339	-0.00511598	-0.0745554	-0.0136343	0.133142	-0.080147	-0.0690259	-0.0892906	0.178534
90790_6w_G2_L.tif	0.252116	-0.208069	-0.784414	0.13835	-0.0734354	0.0711325	0.19173	-0.140491	0.201393	-0.00485214	0.1275	-0.110293	0.13206	0.0583127	0.0614649	-0.0884332	0.0617599	0.100332	-0.00626218	-0.0760764	-0.00549606	0.141954	-0.0783213	-0.0686257	-0.0800954	0.186759
90792_6w_G2_L.tif	0.26246	-0.195343	-0.781179	0.148331	-0.0820856	0.0608337	0.198349	-0.132023	0.202662	-0.00560892	0.127676	-0.109238	0.133013	0.0562977	0.0589421	-0.0898675	0.0626941	0.0978999	-0.0112181	-0.0796529	-0.00595763	0.138012	-0.0862883	-0.0745275	-0.0790677	0.184886
90801_6w_G2_L.tif	0.255277	-0.191814	-0.796803	0.137997	-0.0634351	0.0790452	0.191655	-0.132428	0.202217	-0.0115334	0.123232	-0.107209	0.135431	0.0495565	0.0545	-0.0877716	0.0678141	0.0922176	-0.0140051	-0.0745767	0.0013498	0.132876	-0.085325	-0.0633559	-0.0719068	0.176996
90802_6w_G2_L.tif	0.264216	-0.196609	-0.783612	0.148813	-0.0752116	0.0706572	0.19704	-0.136318	0.19855	-0.0112379	0.130441	-0.107763	0.12955	0.0528077	0.0623327	-0.0872848	0.0600477	0.0963976	-0.00667301	-0.0753661	-0.0087089	0.137081	-0.0822731	-0.0708961	-0.0856984	0.179718
90806_6w_G2_L.tif	0.2556	-0.18392	-0.804066	0.143207	-0.0735138	0.0657626	0.190809	-0.128814	0.208031	-0.0115531	0.122299	-0.103182	0.141353	0.0460935	0.0542471	-0.0816385	0.0731673	0.0865544	-0.014188	-0.0661753	0.00497527	0.12422	-0.0893339	-0.0563394	-0.069381	0.165786
90812_6w_G2_L.tif	0.268007	-0.189128	-0.787139	0.15778	-0.0793342	0.0650238	0.199808	-0.131318	0.204111	-0.00922073	0.131699	-0.10385	0.132045	0.0492078	0.0618785	-0.0845179	0.0615507	0.0910935	-0.00861203	-0.0730446	-0.0112899	0.126217	-0.0844992	-0.0668833	-0.0882245	0.168641
90815_6w_G2_L.tif	0.250395	-0.177223	-0.813209	0.138692	-0.0780278	0.0556155	0.187905	-0.123724	0.210555	-0.0143373	0.120693	-0.0966761	0.145984	0.0406836	0.0504152	-0.0777591	0.0811396	0.0828881	-0.0196135	-0.0629439	0.0166217	0.123431	-0.0971885	-0.0538165	-0.0556699	0.165169
90816_6w_G2_L.tif	0.244512	-0.152703	-0.832956	0.136293	-0.07636	0.0477654	0.181122	-0.112513	0.224518	-0.0105042	0.110042	-0.0918876	0.164288	0.0376888	0.0378843	-0.0744636	0.098929	0.0725105	-0.034806	-0.0593966	0.0342335	0.108017	-0.115835	-0.0484117	-0.0355719	0.147605
90824_6w_G2_L.tif	0.242921	-0.16303	-0.829907	0.136858	-0.0789386	0.0462329	0.184252	-0.112643	0.220329	-0.0138299	0.1145	-0.089617	0.15976	0.0369017	0.0434723	-0.0705931	0.0935822	0.0720871	-0.0292968	-0.0564772	0.03199	0.113537	-0.11221	-0.0498387	-0.0404544	0.150412
90827_6w_G2_L.tif	0.268057	-0.179152	-0.798787	0.153959	-0.0718594	0.0719971	0.195131	-0.131246	0.204455	-0.0150085	0.127778	-0.102814	0.134758	0.0426837	0.0585166	-0.0821155	0.0647495	0.0832951	-0.00980893	-0.0662911	-0.00480176	0.121428	-0.0863536	-0.0587064	-0.0818353	0.161971
90834_6w_G2_L.tif	0.263218	-0.174	-0.802561	0.157977	-0.0839073	0.051745	0.197057	-0.120922	0.211488	-0.0108579	0.128333	-0.0943187	0.142536	0.042905	0.055723	-0.0780203	0.0725298	0.0809375	-0.0172486	-0.0673562	0.00362363	0.11822	-0.097344	-0.0625392	-0.0734478	0.156229
90837_6w_G2_L.tif	0.269094	-0.18999	-0.776131	0.150766	-0.0864333	0.0558601	0.194564	-0.139988	0.201771	-0.00430893	0.12633	-0.113781	0.132649	0.0598126	0.0586453	-0.0930319	0.0640969	0.104608	-0.0100151	-0.0811988	-0.00625552	0.142939	-0.0842639	-0.0756583	-0.0840504	0.183972
90838_6w_G2_L.tif	0.257188	-0.167101	-0.80859	0.15555	-0.0867146	0.0416751	0.195694	-0.111954	0.219035	-0.00452365	0.122168	-0.093905	0.15121	0.0445234	0.0479907	-0.0802731	0.0820571	0.0803359	-0.025445	-0.0692502	0.0127202	0.114141	-0.105912	-0.0627492	-0.061402	0.153531
90852_6w_G2_L.tif	0.245297	-0.225939	-0.776606	0.129551	-0.0692966	0.0780666	0.190132	-0.149414	0.195029	-0.00270636	0.126882	-0.119004	0.123748	0.0637127	0.0654145	-0.0938834	0.0556247	0.110586	0.00300368	-0.0784134	-0.0107763	0.154604	-0.0643881	-0.0699873	-0.0840622	0.202827
90857_6w_G2_L.tif	0.24706	-0.202098	-0.794517	0.133729	-0.0777216	0.0624117	0.189704	-0.134773	0.204782	-0.00634343	0.120864	-0.110422	0.137332	0.054112	0.0564244	-0.0861607	0.071147	0.0984364	-0.00879821	-0.0694487	0.00432277	0.138584	-0.0819668	-0.0609842	-0.0686326	0.182958
90861_6w_G2_L.tif	0.257673	-0.201417	-0.780288	0.140075	-0.0772736	0.066873	0.192488	-0.139423	0.202615	-0.0025028	0.124826	-0.113328	0.132356	0.0592368	0.0579904	-0.0924239	0.0638339	0.103146	-0.0098425	-0.0802657	-0.00331039	0.144866	-0.0827347	-0.0737994	-0.078333	0.188963
90868_6w_G2_L.tif	0.238791	-0.17739	-0.823961	0.134396	-0.0795007	0.0484952	0.183583	-0.119147	0.219546	-0.00895562	0.11742	-0.091216	0.15597	0.0412626	0.0470399	-0.0721149	0.0900918	0.0787002	-0.0246106	-0.0581123	0.0254165	0.116367	-0.103522	-0.0481579	-0.0462643	0.155872
90872_6w_G2_L.tif	0.258612	-0.182173	-0.800208	0.147087	-0.0807875	0.0568743	0.191372	-0.12978	0.20838	-0.0103459	0.124029	-0.102217	0.1422	0.0486976	0.0549731	-0.0818024	0.0736653	0.0890858	-0.0143819	-0.067405	0.00351074	0.124404	-0.0907922	-0.059234	-0.0705725	0.166808
90873_6w_G2_L.tif	0.258076	-0.191904	-0.791795	0.147943	-0.0854659	0.053108	0.195221	-0.130141	0.205728	-0.00833844	0.126646	-0.104335	0.138086	0.0522863	0.0582984	-0.0835349	0.0691372	0.093865	-0.0108333	-0.0701857	-0.000750435	0.130917	-0.0874713	-0.0645208	-0.0748762	0.174842
90883_6w_G2_L.tif	0.254143	-0.193109	-0.796839	0.141893	-0.0794699	0.060175	0.189692	-0.134931	0.206579	-0.00818702	0.125468	-0.103764	0.138464	0.0505642	0.0594494	-0.0801602	0.0682226	0.0897112	-0.0100226	-0.0673178	0.000562731	0.129105	-0.0868125	-0.0616238	-0.0694369	0.177644
90887_6w_G2_L.tif	0.251703	-0.183905	-0.804779	0.141442	-0.0781707	0.0580439	0.191772	-0.123929	0.210442	-0.00938133	0.121561	-0.101005	0.143872	0.0463983	0.0522698	-0.0812332	0.0758507	0.0858857	-0.0178156	-0.0677586	0.010124	0.125931	-0.0945031	-0.0594409	-0.0623253	0.168951
90889_6w_G2_L.tif	0.235874	-0.187978	-0.821958	0.127287	-0.0702903	0.0628316	0.179887	-0.128686	0.212298	-0.0124547	0.117849	-0.0965403	0.148891	0.0420517	0.0522568	-0.0725123	0.0848273	0.0834301	-0.0165673	-0.0568904	0.020606	0.122436	-0.0931019	-0.0468743	-0.0505724	0.163899
90892_6w_G2_L.tif	0.265297	-0.171467	-0.799081	0.154184	-0.0800343	0.0578183	0.19611	-0.122545	0.20912	-0.0113181	0.123232	-0.102782	0.142591	0.0466965	0.0524203	-0.0844286	0.0743051	0.0873477	-0.0185997	-0.0717187	0.00456146	0.123204	-0.0967276	-0.0651139	-0.0731939	0.160122
90899_6w_G2_L.tif	0.252938	-0.174095	-0.801348	0.137467	-0.0821541	0.0496601	0.186045	-0.126565	0.214901	-0.00178658	0.114388	-0.107034	0.149037	0.0519575	0.0450821	-0.0879853	0.0827979	0.092052	-0.0253363	-0.0752995	0.0200546	0.135143	-0.101769	-0.0665267	-0.0546365	0.173013
90902_6w_G2_L.tif	0.268216	-0.194872	-0.779571	0.156988	-0.0864758	0.057029	0.200669	-0.133903	0.202691	-0.00598754	0.131985	-0.107404	0.129411	0.0531797	0.0634723	-0.0869071	0.0584115	0.0954376	-0.00594025	-0.0751777	-0.0118752	0.134836	-0.0823934	-0.0717037	-0.0886002	0.178485
90905_6w_G2_L.tif	0.265355	-0.179158	-0.80041	0.164229	-0.0861532	0.0509543	0.199655	-0.12271	0.211575	-0.00983334	0.132136	-0.0934408	0.140627	0.0438301	0.0610098	-0.0743576	0.0684667	0.0804358	-0.0129481	-0.0651167	-0.00542095	0.111709	-0.0918468	-0.0587899	-0.0820446	0.152249
90907_6w_G2_L.tif	0.256663	-0.204496	-0.784768	0.140291	-0.0680934	0.0777134	0.195696	-0.137148	0.2028	-0.00357517	0.125282	-0.113855	0.127798	0.0536745	0.0584984	-0.0926751	0.0577426	0.0964305	-0.00823081	-0.0790317	-0.00849221	0.139594	-0.0740576	-0.0643469	-0.0808381	0.187425
90909_6w_G2_L.tif	0.248269	-0.178804	-0.812242	0.138074	-0.0707651	0.0647238	0.186585	-0.124539	0.212603	-0.0107281	0.120753	-0.09622	0.148157	0.0443725	0.0505208	-0.0775968	0.0817947	0.0841565	-0.0216068	-0.066087	0.0141313	0.119986	-0.10118	-0.0601676	-0.0570205	0.162829
90913_6w_G2_L.tif	0.255576	-0.176843	-0.806883	0.14773	-0.0788467	0.0566424	0.19026	-0.125114	0.213879	-0.00809629	0.124199	-0.0957969	0.145313	0.043675	0.0530506	-0.0778663	0.077545	0.0832327	-0.0195123	-0.0667749	0.00986254	0.120593	-0.0983536	-0.0599516	-0.0660906	0.15857
90921_6w_G2_L.tif	0.252827	-0.174423	-0.801182	0.143974	-0.0894117	0.0376099	0.18909	-0.122345	0.216658	-0.000614265	0.117273	-0.102882	0.151669	0.0540555	0.046812	-0.0849999	0.0834873	0.0911848	-0.0249015	-0.073521	0.0169891	0.129005	-0.103415	-0.0668766	-0.055895	0.169834
90931_6w_G2_L.tif	0.245705	-0.17877	-0.815591	0.131791	-0.0716929	0.0624797	0.184159	-0.125387	0.212034	-0.0116355	0.115082	-0.101697	0.149037	0.0441902	0.047796	-0.0794476	0.0839903	0.0849418	-0.0218985	-0.0648289	0.0188259	0.123384	-0.0960662	-0.0517434	-0.0513802	0.166721
90933_6w_G2_L.tif	0.254217	-0.193474	-0.800597	0.143484	-0.0754809	0.0653997	0.193971	-0.129906	0.201954	-0.0159693	0.126384	-0.102825	0.136972	0.0469072	0.0596779	-0.0797886	0.0692886	0.0896577	-0.00888828	-0.065298	-0.000107618	0.127086	-0.0830249	-0.0555836	-0.0743646	0.170311
90934_6w_G2_L.tif	0.260827	-0.197708	-0.78393	0.15267	-0.0858512	0.0557245	0.200137	-0.129801	0.202944	-0.00791064	0.131719	-0.103444	0.133799	0.0543934	0.062172	-0.0845231	0.063578	0.096238	-0.00889254	-0.0747407	-0.00754945	0.133217	-0.0861504	-0.0715503	-0.0828036	0.177434
90938_6w_G2_L.tif	0.254742	-0.186851	-0.797324	0.143174	-0.079795	0.0580357	0.192646	-0.127316	0.208118	-0.00812414	0.12394	-0.102308	0.14142	0.0503192	0.0538013	-0.0841232	0.0731123	0.0908039	-0.0168001	-0.0723578	0.00617589	0.130264	-0.0930435	-0.0650793	-0.0669929	0.173564
90945_6w_G2_L.tif	0.265174	-0.191961	-0.787641	0.157068	-0.077863	0.0665121	0.201051	-0.129044	0.205214	-0.00797844	0.13336	-0.101179	0.132448	0.049309	0.0620088	-0.0839358	0.0592488	0.0874385	-0.0101166	-0.0746321	-0.0104977	0.126602	-0.085486	-0.0677677	-0.0869006	0.169568
90953_6w_G2_L.tif	0.244357	-0.180479	-0.816815	0.133559	-0.0745379	0.0587532	0.185858	-0.123167	0.211696	-0.0133502	0.11933	-0.0958549	0.1488	0.0424088	0.048651	-0.0777816	0.0827547	0.081868	-0.021821	-0.0637797	0.0193848	0.122809	-0.0963346	-0.0505681	-0.0513237	0.165582
90954_6w_G2_L.tif	0.244186	-0.22122	-0.783785	0.128228	-0.068894	0.076775	0.187152	-0.148623	0.194233	-0.00711266	0.126678	-0.115302	0.126555	0.0605929	0.0647765	-0.0902219	0.0593686	0.107227	0.00216407	-0.0740746	-0.00633728	0.151062	-0.0665303	-0.0655766	-0.0795663	0.198246
90955_6w_G2_L.tif	0.249433	-0.206801	-0.790722	0.13984	-0.0764648	0.0662759	0.194114	-0.13477	0.201797	-0.0085325	0.12951	-0.104682	0.132365	0.0524277	0.062142	-0.083748	0.0646622	0.0966146	-0.00677579	-0.0717172	-0.00374804	0.136292	-0.0797502	-0.0636784	-0.0765617	0.182479
90958_6w_G2_L.tif	0.257425	-0.194621	-0.785121	0.141101	-0.0806069	0.0604894	0.19169	-0.135857	0.205268	-0.0031533	0.123124	-0.110958	0.136755	0.0577147	0.0558233	-0.0901069	0.0687038	0.100742	-0.0136131	-0.0789528	0.00086315	0.140521	-0.0871076	-0.0714186	-0.0732041	0.184499
90964_6w_G2_L.tif	0.268594	-0.194219	-0.780301	0.160912	-0.0818481	0.0634087	0.207087	-0.125244	0.202857	-0.00753137	0.134267	-0.104123	0.130003	0.0521801	0.0617601	-0.0887418	0.0566369	0.0913336	-0.00885314	-0.0781953	-0.0149695	0.129057	-0.0847325	-0.0733007	-0.0905002	0.174463
90974_6w_G2_L.tif	0.249125	-0.184634	-0.810272	0.128986	-0.0655541	0.07263	0.182863	-0.133415	0.204627	-0.0147415	0.116042	-0.106865	0.141543	0.0451972	0.0508822	-0.082859	0.0778849	0.0896324	-0.014922	-0.0650892	0.0117175	0.12826	-0.0880064	-0.0534859	-0.0559305	0.176385
90975_6w_G2_L.tif	0.258697	-0.201863	-0.78238	0.149012	-0.0851575	0.0572341	0.198405	-0.133078	0.204766	-0.00323487	0.129403	-0.10779	0.133018	0.0563999	0.0606419	-0.0882472	0.061565	0.0968944	-0.00842689	-0.0764043	-0.00654499	0.138058	-0.0806967	-0.0674359	-0.0832899	0.180454
90988_6w_G2_L.tif	0.258482	-0.1779	-0.80279	0.153918	-0.0819609	0.0537637	0.195064	-0.12171	0.213474	-0.00750652	0.126031	-0.0961717	0.145388	0.0467071	0.0552913	-0.0774376	0.0751497	0.0837616	-0.0204898	-0.0711699	0.00521522	0.118815	-0.0969054	-0.0611268	-0.0719487	0.156057
90989_6w_G2_L.tif	0.249543	-0.191223	-0.802117	0.135559	-0.0773885	0.0604297	0.186921	-0.133221	0.205637	-0.0113027	0.12238	-0.103148	0.140554	0.0486196	0.0556267	-0.080798	0.0749325	0.0921502	-0.0139022	-0.067832	0.0102006	0.133925	-0.0882097	-0.0582485	-0.0641776	0.17509
90992_6w_G2_L.tif	0.269902	-0.201023	-0.773282	0.15172	-0.076925	0.0721024	0.200852	-0.139087	0.196214	-0.00814962	0.132274	-0.112771	0.123485	0.055706	0.0626836	-0.094601	0.0537819	0.10138	-0.0042399	-0.0813386	-0.0165969	0.141843	-0.0756525	-0.0738076	-0.0924961	0.188027
91002_6w_G2_L.tif	0.273862	-0.194343	-0.768079	0.162453	-0.0947185	0.0466189	0.202547	-0.136093	0.202534	-0.000105987	0.13283	-0.111171	0.129812	0.0627789	0.0621046	-0.0945866	0.0569061	0.103503	-0.0079569	-0.085152	-0.01551	0.14076	-0.0803891	-0.0777492	-0.0939422	0.183087
91017_6w_G2_L.tif	0.245314	-0.199374	-0.794953	0.135469	-0.0846896	0.0516479	0.189344	-0.131569	0.209246	-0.0028942	0.122135	-0.105314	0.142755	0.0563913	0.0543337	-0.0849369	0.0739271	0.096122	-0.0147856	-0.072383	0.0108095	0.140271	-0.0879003	-0.0625485	-0.0655367	0.179118
91030_6w_G2_L.tif	0.254672	-0.19832	-0.786404	0.142922	-0.0851686	0.0543514	0.192733	-0.134554	0.206628	-0.00251218	0.125078	-0.108196	0.137952	0.0579475	0.0573524	-0.087585	0.0688166	0.0995571	-0.0119639	-0.0758873	0.00062098	0.138962	-0.0853904	-0.0677247	-0.0749259	0.181038
91033_6w_G2_L.tif	0.262186	-0.195509	-0.787358	0.161296	-0.0908137	0.048114	0.201924	-0.12695	0.207559	-0.00591549	0.133656	-0.0994662	0.136903	0.0534317	0.0636368	-0.0801353	0.0645127	0.0921186	-0.00762585	-0.0693116	-0.00920745	0.125481	-0.0859347	-0.0658896	-0.089438	0.162735
91038_6w_G2_L.tif	0.242252	-0.183622	-0.813317	0.135219	-0.0762918	0.0565238	0.186601	-0.122357	0.215633	-0.00700585	0.116919	-0.0994086	0.151254	0.0470395	0.0490193	-0.077881	0.0853673	0.0867441	-0.0214522	-0.0642075	0.0184839	0.122988	-0.0989753	-0.0554475	-0.0554929	0.161415
91050_6w_G2_L.tif	0.260049	-0.204725	-0.774308	0.142582	-0.0784081	0.0673967	0.196937	-0.138	0.200419	-0.00216124	0.127755	-0.113618	0.127514	0.0587374	0.0588168	-0.095526	0.0612215	0.106693	-0.00920868	-0.0842639	-0.00675101	0.148383	-0.0814462	-0.0781466	-0.0825908	0.192648
91054_6w_G2_L.tif	0.263483	-0.181901	-0.795854	0.153175	-0.0836524	0.0548159	0.198186	-0.124525	0.202953	-0.0167262	0.128419	-0.0998619	0.139152	0.0482455	0.0575349	-0.0818329	0.0702767	0.0895727	-0.0140345	-0.070739	-9.25879e-05	0.125758	-0.0908695	-0.0636441	-0.0755016	0.167663
91058_6w_G2_L.tif	0.262906	-0.188967	-0.791481	0.149231	-0.0758326	0.0673008	0.194902	-0.133078	0.201555	-0.0132484	0.129757	-0.102502	0.134718	0.0498414	0.059498	-0.0842203	0.0659067	0.092463	-0.010911	-0.0727644	-0.00405529	0.130177	-0.0868694	-0.0665424	-0.0800929	0.17231
91060_6w_G2_L.tif	0.25239	-0.18473	-0.80579	0.146475	-0.0756156	0.0619666	0.194236	-0.12207	0.212123	-0.00880365	0.124164	-0.0984182	0.144362	0.0459335	0.0525506	-0.0812455	0.0756213	0.0849904	-0.0176129	-0.0673925	0.00550603	0.119624	-0.0921331	-0.0556745	-0.0698016	0.159345
91064_6w_G2_L.tif	0.252037	-0.191495	-0.79906	0.14921	-0.08372	0.0529344	0.194085	-0.126154	0.210765	-0.0071158	0.130239	-0.0938647	0.142826	0.0496423	0.0572987	-0.078832	0.0735407	0.089103	-0.0137745	-0.0668939	0.00275563	0.123683	-0.0938402	-0.0638523	-0.073152	0.163635
91069_6w_G2_L.tif	0.268705	-0.194522	-0.780259	0.161459	-0.0829037	0.0621246	0.205884	-0.12714	0.204839	-0.00485893	0.132261	-0.107082	0.130954	0.0535531	0.0610992	-0.0898316	0.0579362	0.0932526	-0.00796585	-0.0771304	-0.0151718	0.129	-0.0816979	-0.069265	-0.0936797	0.170441
91070_6w_G2_L.tif	0.251992	-0.194399	-0.797607	0.14037	-0.0783932	0.0611031	0.19133	-0.131773	0.206397	-0.00850401	0.122822	-0.106425	0.139437	0.0513298	0.0563377	-0.0836283	0.0712215	0.0928505	-0.0108916	-0.0679695	0.0031558	0.131427	-0.0846986	-0.0584321	-0.0711033	0.174051
91095_6w_G2_L.tif	0.269589	-0.211948	-0.764269	0.151567	-0.0798842	0.0714596	0.202618	-0.14376	0.192451	-0.00655033	0.133925	-0.117495	0.119709	0.0615695	0.0677333	-0.0956731	0.0487379	0.107763	0.00129193	-0.08329	-0.0228119	0.148401	-0.0697648	-0.0777649	-0.0993262	0.195721
91097_6w_G2_L.tif	0.269936	-0.210052	-0.75779	0.149369	-0.0919124	0.0551757	0.201086	-0.144315	0.192788	-0.00309688	0.132344	-0.118897	0.121304	0.066305	0.0643248	-0.100152	0.0527404	0.115134	-0.00220247	-0.0886474	-0.0154419	0.159587	-0.0744593	-0.0856167	-0.0927175	0.205206
91104_6w_G2_L.tif	0.272119	-0.177272	-0.793937	0.16747	-0.081997	0.0598356	0.202772	-0.123498	0.209499	-0.00902785	0.133827	-0.0962278	0.135757	0.0437602	0.0606717	-0.0804254	0.0625346	0.0805432	-0.0126664	-0.0710438	-0.011687	0.11277	-0.0901675	-0.0641332	-0.0867254	0.157249
91109_6w_G2_L.tif	0.272401	-0.21042	-0.759647	0.157852	-0.0925446	0.0554159	0.206215	-0.140064	0.192088	-0.00691254	0.138745	-0.111918	0.120177	0.0628619	0.0686587	-0.0950224	0.0489912	0.109076	-0.00014928	-0.0856413	-0.0219571	0.150728	-0.0737398	-0.083348	-0.0992387	0.197393
91121_6w_G2_L.tif	0.259985	-0.179022	-0.800616	0.154978	-0.0842588	0.0513481	0.196123	-0.122313	0.212672	-0.00714307	0.127772	-0.095595	0.142842	0.0456757	0.0551959	-0.0796539	0.0723526	0.0829851	-0.0170633	-0.0684965	0.00355343	0.120264	-0.0964788	-0.0634047	-0.072079	0.160377
91123_6w_G2_L.tif	0.264071	-0.17863	-0.795549	0.155443	-0.0839546	0.0535764	0.198076	-0.123078	0.207532	-0.0111512	0.126894	-0.100592	0.140775	0.0485719	0.0561369	-0.0823042	0.0710804	0.0881838	-0.0154418	-0.0709733	7.33991e-05	0.123003	-0.0950898	-0.0676064	-0.0746032	0.165556
91133_6w_G2_L.tif	0.241519	-0.200655	-0.803531	0.124292	-0.0629257	0.0763654	0.184389	-0.136052	0.201047	-0.0115333	0.118682	-0.108843	0.136843	0.0505699	0.0543178	-0.0854729	0.0727604	0.095712	-0.0107317	-0.069248	0.009671	0.13863	-0.0819962	-0.0588956	-0.0600445	0.18513
91137_6w_G2_L.tif	0.263925	-0.185872	-0.792649	0.152611	-0.0775666	0.0646691	0.197572	-0.128467	0.206868	-0.00824324	0.126536	-0.105543	0.136515	0.0492733	0.0566905	-0.0863474	0.0658141	0.0890234	-0.0128228	-0.0730912	-0.00379809	0.127016	-0.0858487	-0.0620073	-0.0812353	0.166979
91148_6w_G2_L.tif	0.260828	-0.166851	-0.811457	0.158185	-0.0855842	0.0454017	0.194487	-0.117997	0.213602	-0.0146709	0.127915	-0.0876232	0.147561	0.0391448	0.0538152	-0.0730684	0.0801152	0.0791113	-0.0204376	-0.0628012	0.00904961	0.111334	-0.102447	-0.0583774	-0.0674477	0.148212
91150_6w_G2_L.tif	0.275686	-0.177818	-0.780572	0.171474	-0.0918055	0.046172	0.20461	-0.124355	0.208771	-0.0020643	0.132803	-0.102113	0.135784	0.0543804	0.0595263	-0.0880138	0.0622	0.0912878	-0.0123364	-0.0784072	-0.0114771	0.124631	-0.0931433	-0.0796775	-0.0900458	0.164504
91151_6w_G2_L.tif	0.267088	-0.184448	-0.788803	0.15656	-0.079984	0.0624233	0.199926	-0.127143	0.207635	-0.0059643	0.127044	-0.106705	0.135538	0.0501118	0.0576217	-0.0868925	0.0645948	0.0900682	-0.0127511	-0.0749743	-0.00702711	0.125746	-0.0879493	-0.0671524	-0.0829322	0.16837
91154_6w_G2_L.tif	0.264428	-0.181616	-0.78574	0.149861	-0.0858873	0.0517629	0.196093	-0.127946	0.206239	-0.00548395	0.123023	-0.109287	0.139461	0.056184	0.0529747	-0.0914156	0.0714617	0.0987827	-0.0170196	-0.0797983	0.000920339	0.134386	-0.0936652	-0.0747852	-0.0722889	0.179354
91159_6w_G2_L.tif	0.253389	-0.185736	-0.798669	0.141459	-0.0829735	0.0525992	0.19251	-0.125397	0.20564	-0.012445	0.122689	-0.10214	0.143343	0.0509884	0.0540836	-0.0818444	0.0770557	0.0936175	-0.0177011	-0.0715776	0.00909089	0.131132	-0.0952873	-0.0657647	-0.0631704	0.175109
91163_6w_G2_L.tif	0.294268	-0.212164	-0.730529	0.173862	-0.0978555	0.0575242	0.21708	-0.145936	0.186048	0.000633191	0.143754	-0.12522	0.10682	0.0727357	0.0727052	-0.110847	0.0314414	0.119564	0.00475709	-0.103715	-0.0433716	0.160927	-0.0634607	-0.0997349	-0.121657	0.212371
91165_6w_G2_L.tif	0.253337	-0.189765	-0.795694	0.140597	-0.0797652	0.0583983	0.191997	-0.128806	0.207854	-0.00660778	0.121673	-0.106211	0.141602	0.0530387	0.053142	-0.0862256	0.072922	0.0932017	-0.0161276	-0.0732096	0.00687161	0.133881	-0.0903728	-0.0640186	-0.0674399	0.175726
91173_6w_G2_L.tif	0.260071	-0.197745	-0.786615	0.15017	-0.0810279	0.0619981	0.195726	-0.135266	0.205312	-0.00530526	0.129887	-0.105587	0.133902	0.0537879	0.0615832	-0.0850056	0.0626984	0.0942704	-0.00761652	-0.0726364	-0.0073966	0.132586	-0.0821419	-0.0656608	-0.0843824	0.174394
91187_6w_G2_L.tif	0.262608	-0.17135	-0.80798	0.161265	-0.0870734	0.0453707	0.194959	-0.122134	0.215416	-0.00922881	0.129316	-0.089925	0.145661	0.0413375	0.0566624	-0.072956	0.0750425	0.0776981	-0.0176738	-0.0632458	0.00318634	0.109945	-0.096673	-0.0548686	-0.0734511	0.148091
91200_6w_G2_L.tif	0.25968	-0.180368	-0.805677	0.150744	-0.0766262	0.0625362	0.195445	-0.124108	0.207217	-0.0157405	0.127048	-0.0974291	0.140622	0.0422548	0.0560282	-0.078939	0.0714527	0.0818921	-0.0140471	-0.0645338	0.000884356	0.11693	-0.0896593	-0.0539283	-0.0723689	0.160689
91202_6w_G2_L.tif	0.257122	-0.178756	-0.79358	0.141448	-0.0801801	0.0560114	0.188683	-0.129571	0.213102	0.000243636	0.117163	-0.109342	0.146225	0.0567963	0.0478262	-0.0906661	0.077649	0.0956872	-0.0229471	-0.0796107	0.00940437	0.132303	-0.0980367	-0.0709414	-0.0624313	0.176396
91203_6w_G2_L.tif	0.257565	-0.189513	-0.796956	0.147195	-0.0716736	0.0702858	0.197229	-0.125969	0.20603	-0.0103829	0.126374	-0.103076	0.136847	0.0473134	0.0561616	-0.0845698	0.0670462	0.0874328	-0.0135389	-0.0716377	-0.000597283	0.127116	-0.0880114	-0.0625236	-0.0764742	0.168328
91210_6w_G2_L.tif	0.262466	-0.17772	-0.798774	0.155822	-0.0835614	0.0531339	0.198939	-0.11967	0.211946	-0.00702942	0.124133	-0.102553	0.14271	0.0475998	0.0536673	-0.0835264	0.0717989	0.0847564	-0.0176621	-0.0712237	0.00134241	0.119939	-0.0929486	-0.0603819	-0.0740567	0.160853
91216_6w_G2_L.tif	0.255611	-0.183777	-0.802374	0.146771	-0.0776513	0.0603766	0.195314	-0.122653	0.206232	-0.0146412	0.126596	-0.0971556	0.141858	0.0459318	0.0548284	-0.0804321	0.0742309	0.0871037	-0.0160543	-0.0679697	0.00505181	0.123443	-0.0951414	-0.0630939	-0.0685008	0.166096
91220_6w_G2_L.tif	0.258739	-0.201979	-0.786378	0.143461	-0.071413	0.0742766	0.196797	-0.135765	0.196598	-0.0128084	0.128903	-0.109204	0.128656	0.0522416	0.0620928	-0.0875188	0.0611945	0.0980401	-0.00520644	-0.0738619	-0.00850443	0.137278	-0.0787242	-0.0671816	-0.0827532	0.183022
91222_6w_G2_L.tif	0.264726	-0.188687	-0.786886	0.152959	-0.0854407	0.0549509	0.197126	-0.131561	0.204127	-0.00857553	0.129524	-0.103948	0.134192	0.0510245	0.0599486	-0.0847929	0.0653144	0.0939877	-0.0105767	-0.0737181	-0.00413129	0.132725	-0.0880752	-0.0700015	-0.0798475	0.175637
91223_6w_G2_L.tif	0.276872	-0.219007	-0.750799	0.158806	-0.0794895	0.0767384	0.210874	-0.144356	0.185484	-0.0082666	0.141589	-0.118129	0.111824	0.0648289	0.073075	-0.0993709	0.038502	0.111489	0.00566746	-0.0895	-0.0343689	0.15322	-0.0675118	-0.0890725	-0.111718	0.202619
91226_6w_G2_L.tif	0.244684	-0.184394	-0.813963	0.137365	-0.0736614	0.0611718	0.186328	-0.12554	0.211781	-0.0120379	0.122151	-0.0949696	0.148237	0.0445658	0.052919	-0.0749212	0.0813761	0.0839374	-0.018507	-0.0624013	0.0143324	0.120788	-0.0965609	-0.0544351	-0.0591164	0.16087
91231_6w_G2_L.tif	0.262605	-0.160542	-0.807686	0.147113	-0.0799443	0.0534932	0.188577	-0.124695	0.211744	-0.012706	0.118491	-0.101442	0.148018	0.0441892	0.0474852	-0.083318	0.0809837	0.0837735	-0.0233398	-0.0691347	0.013626	0.120894	-0.102334	-0.0617198	-0.0582264	0.164095
91233_6w_G2_L.tif	0.234511	-0.204312	-0.805829	0.142335	-0.0826845	0.0521407	0.197174	-0.117078	0.213748	-0.00588988	0.129761	-0.0905966	0.14751	0.0504372	0.0587462	-0.0730659	0.077162	0.0871069	-0.0154928	-0.0648739	0.0076746	0.122158	-0.0949205	-0.0601295	-0.0673599	0.161768
91240_6w_G2_L.tif	0.24512	-0.179014	-0.8164	0.134195	-0.0706078	0.0636547	0.186346	-0.12226	0.213464	-0.0109644	0.116146	-0.0998696	0.149098	0.0428212	0.0483072	-0.0781548	0.0834341	0.0827076	-0.0209942	-0.0627396	0.0175858	0.120235	-0.0989257	-0.0541943	-0.0525739	0.163583
91241_6w_G2_L.tif	0.254271	-0.186281	-0.790465	0.134119	-0.0773687	0.0609136	0.185592	-0.135571	0.209967	0.000248634	0.114	-0.115694	0.144992	0.0612774	0.0478541	-0.0936416	0.0770277	0.101716	-0.0194274	-0.0792366	0.00938113	0.139479	-0.0930822	-0.0707784	-0.062741	0.183449
91245_6w_G2_L.tif	0.26756	-0.185758	-0.780777	0.152297	-0.0875947	0.0519831	0.197466	-0.131721	0.202657	-0.00719057	0.126966	-0.108818	0.135491	0.0572395	0.0559686	-0.0924719	0.0667393	0.100524	-0.0138426	-0.0813009	-0.00290877	0.13894	-0.0884901	-0.0746694	-0.0792349	0.180945
91246_6w_G2_L.tif	0.249715	-0.172266	-0.815132	0.145737	-0.0796111	0.0514437	0.192487	-0.113219	0.218197	-0.00808515	0.118754	-0.0954321	0.152837	0.0431076	0.0469863	-0.0780253	0.0850459	0.079933	-0.0250642	-0.064817	0.0161392	0.113394	-0.104057	-0.0557564	-0.0562975	0.153986
91257_6w_G2_L.tif	0.247989	-0.175772	-0.810231	0.138357	-0.0855404	0.0425515	0.183871	-0.126379	0.216059	-0.00609955	0.116405	-0.100049	0.153676	0.0502586	0.0480703	-0.0785147	0.087452	0.0893468	-0.0226844	-0.0646942	0.0202538	0.125103	-0.101956	-0.0578248	-0.0533659	0.163717
91263_6w_G2_L.tif	0.265059	-0.184824	-0.792072	0.151541	-0.0800991	0.0614775	0.198493	-0.127479	0.20347	-0.012228	0.12701	-0.105288	0.134684	0.0476315	0.0571972	-0.086143	0.0654197	0.0894115	-0.0117579	-0.0722229	-0.00318094	0.128869	-0.0870223	-0.0643551	-0.0772011	0.173609
91266_6w_G2_L.tif	0.259173	-0.20476	-0.778032	0.146538	-0.0816322	0.0630433	0.196699	-0.137698	0.20285	-0.00224131	0.128912	-0.111096	0.131155	0.0593223	0.0617504	-0.0900886	0.0601428	0.101217	-0.00662355	-0.0783306	-0.00891811	0.141575	-0.080526	-0.0730253	-0.084951	0.185545
91275_6w_G2_L.tif	0.277627	-0.210408	-0.750938	0.160054	-0.0938855	0.0556336	0.20781	-0.142417	0.190862	-0.00366344	0.136634	-0.119467	0.118779	0.0688325	0.0686343	-0.100244	0.04682	0.115354	-0.000126066	-0.0919786	-0.0267398	0.154398	-0.07151	-0.0884714	-0.103967	0.202378
91280_6w_G2_L.tif	0.247208	-0.195841	-0.798773	0.142866	-0.0832108	0.0531987	0.191944	-0.127673	0.212436	-0.00309653	0.124713	-0.100727	0.14431	0.0531457	0.0558882	-0.0807322	0.0745514	0.0915681	-0.0140931	-0.068027	0.0055195	0.128065	-0.0906385	-0.0609975	-0.0698549	0.168252
91281_6w_G2_L.tif	0.262131	-0.189174	-0.791702	0.149086	-0.0815336	0.0595351	0.19613	-0.130891	0.19939	-0.016757	0.132007	-0.0986677	0.133981	0.0480007	0.0600457	-0.0827314	0.0669673	0.0929124	-0.0115004	-0.0727423	-0.00115238	0.132985	-0.0880191	-0.0670645	-0.0767445	0.175508
91283_6w_G2_L.tif	0.242352	-0.192279	-0.805578	0.137506	-0.0836434	0.049331	0.187573	-0.1267	0.215196	-0.00293076	0.121126	-0.0992052	0.148295	0.0510331	0.0535138	-0.0775595	0.0804542	0.0898324	-0.0177847	-0.0659406	0.0138827	0.12786	-0.0949134	-0.0582875	-0.0604729	0.16734
91284_6w_G2_L.tif	0.270161	-0.217048	-0.76129	0.156318	-0.0813377	0.071431	0.209321	-0.13957	0.189802	-0.0087993	0.139793	-0.113801	0.115982	0.0600898	0.0706756	-0.0953046	0.0429159	0.105013	0.00369561	-0.0836457	-0.026532	0.149322	-0.0681654	-0.0794871	-0.105022	0.195481
91289_6w_G2_L.tif	0.261229	-0.203288	-0.783481	0.144563	-0.0726792	0.0741733	0.196538	-0.138897	0.193984	-0.0142536	0.132926	-0.106983	0.125635	0.0519211	0.0643277	-0.0874706	0.0580089	0.0984106	-0.00412899	-0.0755178	-0.0112835	0.138847	-0.0770298	-0.0687165	-0.0840465	0.187213
91293_6w_G2_L.tif	0.268957	-0.205589	-0.776377	0.160013	-0.085864	0.0616993	0.202463	-0.139469	0.195391	-0.0127754	0.138961	-0.105331	0.125122	0.0549578	0.0721931	-0.0823456	0.0522881	0.0973879	0.00224042	-0.071812	-0.0214553	0.134313	-0.0731427	-0.0680303	-0.100777	0.176981
91294_6w_G2_L.tif	0.243565	-0.19544	-0.79988	0.130786	-0.0800232	0.0559471	0.183697	-0.134833	0.2112	-0.00227949	0.118065	-0.106976	0.145794	0.0562818	0.0510424	-0.0857361	0.0792368	0.0977415	-0.0163071	-0.0706749	0.012217	0.135702	-0.0881012	-0.0586142	-0.060505	0.178096
91297_6w_G2_L.tif	0.25301	-0.207536	-0.786317	0.141198	-0.0723791	0.0724971	0.192586	-0.13997	0.199333	-0.00880902	0.131956	-0.105253	0.129921	0.0542936	0.0647173	-0.0843931	0.0612494	0.0984086	-0.0048757	-0.0737307	-0.00670178	0.139453	-0.0798286	-0.069069	-0.0826707	0.182911
91303_6w_G2_L.tif	0.265869	-0.189328	-0.794826	0.157621	-0.0771672	0.0669718	0.199715	-0.12989	0.203392	-0.0142002	0.132733	-0.100549	0.131905	0.0437781	0.064196	-0.0788072	0.0610668	0.0848112	-0.00642818	-0.0664597	-0.0113098	0.120422	-0.0816725	-0.0579763	-0.0874737	0.163606
91321_6w_G2_L.tif	0.260557	-0.206892	-0.772717	0.143231	-0.0726846	0.0748521	0.194834	-0.142502	0.202224	0.00104263	0.127442	-0.115837	0.128681	0.0626105	0.0600582	-0.0959277	0.0578502	0.105685	-0.0072782	-0.0841565	-0.0115171	0.146169	-0.0794869	-0.07864	-0.087962	0.190365
91325_6w_G2_L.tif	0.231068	-0.195968	-0.818753	0.123227	-0.0691744	0.0646397	0.17634	-0.134312	0.214285	-0.00632113	0.117694	-0.0990971	0.148415	0.0470103	0.0521256	-0.0760236	0.0829725	0.0872673	-0.0149008	-0.0596049	0.018779	0.126468	-0.0868939	-0.0460952	-0.0519569	0.16881
91328_6w_G2_L.tif	0.2495	-0.200724	-0.8	0.133168	-0.0663156	0.0759047	0.186553	-0.139796	0.197149	-0.016134	0.126078	-0.105451	0.132056	0.0478572	0.0614789	-0.0813894	0.0668401	0.0937565	-0.00500699	-0.0661984	0.00129266	0.135791	-0.0784911	-0.058079	-0.0711334	0.181294
[truncated: 670 more rows]
